# Supplementary material for: Reactive Noble-Gas Compounds Explored by 3D Electron Diffraction: XeF2–MnF4 Adducts and a Facile Sample Handling Procedure
Source: ACS Cent Sci. 2024 Aug 14;10(9):1733–41. doi: 10.1021/acscentsci.4c00815 (PMC11428288; doi:10.1021/acscentsci.4c00815)
Supplement: Supplementary file 2 — oc4c00815_si_002.zip [file oc4c00815_si_002.zip]

Archive with 6 entries (6 files):
- 3XeF2_2MnF4_submission.cif
- 3XeF2_2MnF4_submission.fcf
- XeF2_2MnF4-submission.cif
- XeF2_2MnF4-submission.fcf
- XeMnF6-submission.cif
- XeMnF6-submission.fcf
