# Supplementary material for: Reactive Noble-Gas Compounds Explored by 3D Electron Diffraction: XeF2–MnF4 Adducts and a Facile Sample Handling Procedure
Source: ACS Cent Sci. 2024 Aug 14;10(9):1733–41. doi: 10.1021/acscentsci.4c00815 (PMC11428288; doi:10.1021/acscentsci.4c00815)
Supplement: Supplementary file 2 — oc4c00815_si_002.zip [file oc4c00815_si_002.zip › 3XeF2_2MnF4_submission.cif]

#=======================================================================
data_global

_audit_update_record
;
2024-02-19 # Formatted by publCIF

;
_publcif_datablock.id '{e9b33b0c-76d7-4d39-b6d0-dbf1c2de9e10}'

# publcif _publ_body_element loop start
loop_
_publ_body_element
_publ_body_title
_publ_body_contents

 section 
;
Introduction
; 
;

;
 section 
;
Experimental
; 
;

;
 subsection 
;
Synthesis and crystallization
; 
;

;
 subsection 
;
Refinement
;
;
Crystal data, data collection and structure refinement details are summarized
in Table 1.
;

 section 
;
Results and discussion
; 
;

;
# publcif _publ_body_element loop end
#=======================================================================

_audit_creation_method                   'Jana2020 1.3.52'


# 1. PROCESSING SUMMARY (IUCr Office Use Only)

_journal_date_recd_electronic            ?
_journal_date_to_coeditor                ?
_journal_date_from_coeditor              ?
_journal_date_accepted                   ?
_journal_date_printers_first             ?
_journal_date_printers_final             ?
_journal_date_proofs_out                 ?
_journal_date_proofs_in                  ?
_journal_coeditor_name                   ?
_journal_coeditor_code                   ?
_journal_coeditor_notes
?
_journal_techeditor_code                 ?
_journal_paper_category                  ?
_journal_techeditor_notes
?
_journal_coden_ASTM                      ?
_journal_name_full                       'Acta Crystallographica Section C'
_journal_year                            ?
_journal_volume                          ?
_journal_issue                           ?
_journal_page_first                      ?
_journal_page_last                       ?
_journal_suppl_publ_number               ?
_journal_suppl_publ_pages                ?

#=======================================================================

# 2. SUBMISSION DETAILS

_publ_contact_author_name                ?
_publ_contact_author_address
?
_publ_contact_author_email               ?
_publ_contact_author_fax                 ?
_publ_contact_author_phone               ?

_publ_requested_journal                  'Acta Crystallographica Section C'
_publ_requested_category                 ?

_publ_contact_letter
?

#=======================================================================

# 3. TITLE AND AUTHOR LIST

_publ_section_title
;
Title (type here to add)
;

_publ_section_title_footnote
.
loop_
 _publ_author_name
 _publ_author_footnote
 _publ_author_address
; ?      # name
;
; ?      # footnote
;
; ?      # address
;

#=======================================================================

# 4. TEXT

_publ_section_synopsis
.
_publ_section_abstract
;
(type here to add)
;

_publ_section_introduction
?
_publ_section_experimental
?
_publ_section_exptl_prep
;

;

_publ_section_exptl_refinement
;

;

_publ_section_exptl_solution
?
_publ_section_discussion
?
_publ_section_acknowledgements
;
?
;


_publ_section_references
;
(type here to add)
;
_publ_section_figure_captions
;

;

_publ_section_table_legends
?

#=======================================================================
data_I
_publcif_datablock.id '{6981d057-a53c-4d76-a4ba-b7c94fa3d267}'

#=======================================================================

# 5. CHEMICAL DATA

_chemical_name_systematic
?
_chemical_name_common                    ?
_chemical_formula_moiety                 ?
_chemical_formula_structural             ?
_chemical_formula_analytical             ?
_chemical_formula_iupac                  ?
_chemical_formula_sum                    'F14 Mn2 Xe3'
_chemical_formula_weight                 769.5
_chemical_melting_point                  ?
_chemical_compound_source                ?
_chemical_absolute_configuration         .

#=======================================================================

# 6. CRYSTAL DATA

_symmetry_cell_setting                   monoclinic
_symmetry_space_group_name_H-M           'P 1 21/n 1'
_symmetry_space_group_name_Hall          '-P 2yabc'
_symmetry_Int_Tables_number              14

loop_
 _space_group_symop_id
 _space_group_symop_operation_xyz
 1   x,y,z
 2   -x+1/2,y+1/2,-z+1/2
 3   -x,-y,-z
 4   x+1/2,-y+1/2,z+1/2

_cell_length_a                           10.2668(19)
_cell_length_b                           5.0036(3)
_cell_length_c                           12.4668(9)
_cell_angle_alpha                        90
_cell_angle_beta                         96.551(11)
_cell_angle_gamma                        90
_cell_volume                             636.25(13)


_cell_formula_units_Z                    2

_cell_measurement_reflns_used            9386
_cell_measurement_theta_min              0.03595
_cell_measurement_theta_max              1.00674
_cell_measurement_temperature            100
_cell_special_details
?

_exptl_crystal_density_diffrn            4.0168
_exptl_crystal_density_meas              ?
_exptl_crystal_density_method            ?
_exptl_crystal_F_000                     145.216

_exptl_absorpt_coefficient_mu            0
_exptl_crystal_description               'fine agglomerated powders'
_exptl_crystal_size_max                  0.000900
_exptl_crystal_size_mid                  0.000400
_exptl_crystal_size_min                  0.000100
_exptl_crystal_size_rad                  ?
_exptl_crystal_colour                    'wine-red'

#=======================================================================

# 7. EXPERIMENTAL DATA

_exptl_special_details                   ?

_diffrn_ambient_temperature              100
_diffrn_radiation_probe                  electron
_diffrn_radiation_type                   'electrons 200 keV'
_diffrn_radiation_source                 'Lab6 cathode'
_diffrn_radiation_wavelength             0.0251
_diffrn_measurement_device               'TEM FEI Tecnai G2 20'
_diffrn_detector                         'ASI Cheetah'
_diffrn_measurement_method               'continuous rotation 3D ED'
_diffrn_measurement_specimen_support     'holey carbon grid'

_diffrn_reflns_number                    2446
_diffrn_reflns_theta_min                 0.03595
_diffrn_reflns_theta_max                 1.00674
_diffrn_reflns_theta_full                0.52
_diffrn_measured_fraction_theta_max      0.47
_diffrn_measured_fraction_theta_full     0.47
_diffrn_reflns_av_R_equivalents          ?
_diffrn_reflns_av_unetI/netI             0.1349
_diffrn_reflns_limit_h_min               -9
_diffrn_reflns_limit_h_max               9
_diffrn_reflns_limit_k_min               -9
_diffrn_reflns_limit_k_max               9
_diffrn_reflns_limit_l_min               -9
_diffrn_reflns_limit_l_max               9

_diffrn_reflns_reduction_process         
;
Data set was processed in PETS2. Orientation of individual
 frames was optimized during the process. The optimized frames
 were then used to extract the final integrated intensities.
;

#=======================================================================

# 8. REFINEMENT DATA

_refine_special_details
; 
The structure was refined with dynamical theory of electron diffraction,
therefore the Rint value is not applicable.
All atoms were refined anisotropically.

Structure refined by dynamical refinement. Hence, no R_int available.
Dynamical refinement settings:
gmax = 1.60
RSg = 0.70
DSg = 0.00
Nsteps = 141
Dyngo command: thickmodel wedge


Calculated intensities based on dynamical theory of electron diffraction.
Number of individual data sets in refinement:  3

Block  Thickness     Nobs    Nall    Robs    Rall   wRall
   1     1005.795     1842    2417  0.1411  0.1534  0.1566
   2     1021.809     2919    3412  0.1280  0.1343  0.1459
   3     1021.809     1368    2074  0.1224  0.1420  0.1268
Thickness given in Angstrom.

Refinement statistics relevant for the non-linear least-squares minimisation of
 wR(all):
Number of reflections in refinement (obs/all):   6129 / 7903
Number of reflections present more than once:    
Number of reflections unique in point group 1:   
Robs:   0.1320
Rall:   0.1427
wRall:  0.1480

;

_reflns_number_total                     2417
_reflns_number_gt                        1842
_reflns_threshold_expression             'I>3\s(I)'

_refine_ls_structure_factor_coef         F
_refine_ls_R_factor_gt                   0.1411
_refine_ls_wR_factor_gt                  0.1557
_refine_ls_R_factor_all                  0.1534
_refine_ls_wR_factor_ref                 0.1566
_refine_ls_goodness_of_fit_ref           4.1135
_refine_ls_goodness_of_fit_gt            0.0000
_refine_ls_restrained_S_gt               ?
_refine_ls_restrained_S_all              ?
_refine_ls_number_reflns                 2417
_refine_ls_number_parameters             195
_refine_ls_number_restraints             0
_refine_ls_number_constraints            0
_refine_ls_weighting_scheme              sigma
_refine_ls_weighting_details             
;
'calc w=1/[\s^2^(Fo)+(0.01P)^2^+0.0000P] where P=(Fo+2Fc)/3'
;

_refine_ls_hydrogen_treatment            ?
_refine_ls_shift/su_max                  0.0000
_refine_ls_shift/su_mean                 0.0000
_refine_diff_density_max                 1.96
_refine_diff_density_min                 -1.94
_refine_ls_extinction_method             'none'
_refine_ls_extinction_coef               ?
_refine_ls_extinction_expression         ?
_refine_ls_abs_structure_details         ?
_refine_ls_abs_structure_Flack           ?
_refine_ls_abs_structure_Rogers          ?

_computing_data_collection               
;
RATS - an in-house software for data collection
;
_computing_cell_refinement               'PETS2'
_computing_data_reduction                'PETS2'
_computing_structure_solution            'Superflip'
_computing_structure_refinement          'Jana2020'


#=======================================================================

# 9. ATOMIC COORDINATES AND DISPLACEMENT PARAMETERS

loop_
 _atom_site_label
 _atom_site_type_symbol
 _atom_site_fract_x
 _atom_site_fract_y
 _atom_site_fract_z
 _atom_site_adp_type
 _atom_site_U_iso_or_equiv
 _atom_site_site_symmetry_multiplicity
 _atom_site_occupancy
 _atom_site_calc_flag
 _atom_site_refinement_flags
 _atom_site_disorder_assembly
 _atom_site_disorder_group
  Xe1 Xe 0.5 0.5 0.5 Uani 0.0174(8) 2 1 d . . .
  Xe2 Xe 1.0874(2) 0.5146(2) 0.32826(10) Uani 0.0162(6) 4 1 d . . .
  Mn1 Mn 0.7956(3) 0.9336(3) 0.35558(16) Uani 0.0074(8) 4 1 d . . .
  F6 F 0.8122(8) 0.6443(8) 0.4315(4) Uani 0.017(2) 4 1 d . . .
  F4 F 0.7121(8) 0.7378(8) 0.2373(4) Uani 0.015(2) 4 1 d . . .
  F3 F 0.9561(9) 0.8552(9) 0.3007(5) Uani 0.017(2) 4 1 d . . .
  F5 F 0.6465(9) 1.0087(10) 0.3916(4) Uani 0.020(2) 4 1 d . . .
  F7 F 0.8777(8) 1.1224(9) 0.4580(4) Uani 0.017(2) 4 1 d . . .
  F2 F 1.2047(10) 0.2199(10) 0.3451(5) Uani 0.026(3) 4 1 d . . .
  F1 F 0.6173(11) 0.3224(12) 0.6162(6) Uani 0.034(3) 4 1 d . . .

loop_
 _atom_site_aniso_label
 _atom_site_aniso_type_symbol
 _atom_site_aniso_U_11
 _atom_site_aniso_U_22
 _atom_site_aniso_U_33
 _atom_site_aniso_U_12
 _atom_site_aniso_U_13
 _atom_site_aniso_U_23
 Xe1 Xe 0.009(2) 0.0223(7) 0.0214(8) 0.0028(9) 0.0036(12) 0.0031(7)
 Xe2 Xe 0.0137(15) 0.0186(5) 0.0162(5) 0.0001(6) 0.0018(8) -0.0002(4)
 Mn1 Mn 0.004(2) 0.0081(7) 0.0108(8) 0.0014(9) 0.0013(13) 0.0015(6)
 F6 F 0.024(6) 0.0139(19) 0.012(2) -0.005(2) 0.000(3) 0.0064(15)
 F4 F 0.020(6) 0.0120(17) 0.0119(19) -0.006(2) 0.000(3) 0.0000(15)
 F3 F 0.011(6) 0.019(2) 0.023(2) 0.001(3) 0.002(4) 0.0029(18)
 F5 F 0.013(6) 0.026(2) 0.021(2) 0.000(3) 0.000(4) 0.002(2)
 F7 F 0.008(6) 0.016(2) 0.025(3) 0.005(2) -0.010(4) -0.0028(18)
 F2 F 0.028(8) 0.032(3) 0.019(3) 0.006(3) 0.004(4) 0.002(2)
 F1 F 0.021(9) 0.047(3) 0.034(3) 0.011(4) 0.006(5) 0.021(3)


#=======================================================================

# 10. MOLECULAR GEOMETRY


loop_
 _geom_bond_atom_site_label_1
 _geom_bond_atom_site_label_2
 _geom_bond_site_symmetry_1
 _geom_bond_site_symmetry_2
 _geom_bond_distance
 _geom_bond_publ_flag
  Xe1 F1 . . 1.985(8) ?
  Xe1 F1 . 3_666 1.985(8) ?
  Xe2 F3 . . 2.176(6) ?
  Xe2 F2 . . 1.900(8) ?
  Mn1 F6 . . 1.727(5) ?
  Mn1 F4 . . 1.893(6) ?
  Mn1 F4 . 2_655 1.908(5) ?
  Mn1 F3 . . 1.896(9) ?
  Mn1 F5 . . 1.686(9) ?
  Mn1 F7 . . 1.728(6) ?

loop_
 _geom_angle_atom_site_label_1
 _geom_angle_atom_site_label_2
 _geom_angle_atom_site_label_3
 _geom_angle_site_symmetry_1
 _geom_angle_site_symmetry_2
 _geom_angle_site_symmetry_3
 _geom_angle
 _geom_angle_publ_flag
  F1 Xe1 F1 . . 3_666 180 ?
  F3 Xe2 F2 . . . 177.0(3) ?
  F6 Mn1 F4 . . . 90.0(2) ?
  F6 Mn1 F4 . . 2_655 174.5(3) ?
  F6 Mn1 F3 . . . 89.4(3) ?
  F6 Mn1 F5 . . . 94.4(3) ?
  F6 Mn1 F7 . . . 92.5(3) ?
  F4 Mn1 F4 . . 2_655 87.5(2) ?
  F4 Mn1 F3 . . . 87.0(3) ?
  F4 Mn1 F5 . . . 88.7(3) ?
  F4 Mn1 F7 . . . 176.4(3) ?
  F4 Mn1 F3 2_655 . . 85.6(3) ?
  F4 Mn1 F5 2_655 . . 90.4(3) ?
  F4 Mn1 F7 2_655 . . 89.7(2) ?
  F3 Mn1 F5 . . . 174.3(3) ?
  F3 Mn1 F7 . . . 90.5(3) ?
  F5 Mn1 F7 . . . 93.6(3) ?
  Mn1 F4 Mn1 . . 2_645 150.4(4) ?
  Xe2 F3 Mn1 . . . 130.8(3) ?


#=======================================================================

# 11. STRUCTURE-FACTOR LIST

loop_
 _reflns_scale_group_code
 _reflns_scale_meas_intensity
1%1    1695.323
2%1    1828.763
3%1    1757.381
4%1    1845.179
5%1    1807.910
6%1    1704.748
7%1    1682.411
8%1    1838.903
9%1    1761.792
10%1   1801.753
11%1   1655.519
12%1   1674.857
13%1   1850.562
14%1   1816.233
15%1   1674.261
16%1   1708.898
17%1   1795.062
18%1   1794.623
19%1   1689.791
20%1   1733.092
21%1   1816.259
22%1   1726.733
23%1   1573.697
24%1   1613.386
25%1   1569.757
26%1   1635.915
27%1   1607.556
28%1   1470.234
29%1   1384.116
30%1   1457.054
31%1   1416.400
32%1   1444.469
33%1   1403.131
1%2    1205.721
2%2    1273.848
3%2    1403.579
4%2    1364.849
5%2    1349.002
6%2    1420.852
7%2    1446.390
8%2    1545.512
9%2    1592.567
10%2   1610.923
11%2   1666.029
12%2   1576.456
13%2   1626.565
14%2   1857.565
15%2   1721.018
16%2   1741.205
17%2   1778.855
18%2   1744.754
19%2   1750.483
20%2   1753.593
21%2   1717.019
22%2   1736.689
23%2   1728.829
24%2   1730.801
25%2   1708.098
26%2   1578.251
27%2   1635.354
28%2   1627.866
29%2   1597.551
30%2   1565.990
31%2   1521.160
32%2   1425.857
33%2   1437.255
34%2   1362.609
35%2   1307.504
36%2   1207.840
37%2   1209.788
38%2   1202.072
39%2   1172.336
40%2   1152.574
41%2   1080.337
42%2   1042.648
43%2   1030.915
44%2    946.893
45%2    884.752
1%3     633.071
2%3     652.605
3%3     680.975
4%3     707.439
5%3     767.281
6%3     776.987
7%3     777.667
8%3     805.580
9%3     813.168
10%3    839.450
11%3    888.900
12%3    873.767
13%3    888.575
14%3    900.445
15%3    902.467
16%3    868.246
17%3    918.722
18%3    911.192
19%3    879.257
20%3    809.025
21%3    785.741
22%3    762.651
23%3    742.827
24%3    652.679
25%3    616.316
26%3    544.246
27%3    464.651
loop_
 _refln_index_h
 _refln_index_k
 _refln_index_l
 _refln_intensity_calc
 _refln_intensity_meas
 _refln_intensity_sigma
 _refln_scale_group_code
 _refln_observed_status
 -13  -1  -5     16.53    271.60     94.90   1%1 <
 -13   0  -5   1984.90   1471.30    122.50   1%1 o
 -12  -2  -4    243.95    278.70    104.20   1%1 <
 -12   2  -6    964.69   2255.70    154.40   1%1 o
 -11  -3  -3    149.85    706.20    115.20   1%1 o
 -11  -1  -4   1231.50   1043.90    135.20   1%1 o
 -11   1  -5    412.47    183.60    104.20   1%1 <
 -11   3  -6    413.49    484.50    107.40   1%1 o
 -10  -4  -2    741.69    959.50    123.40   1%1 o
 -10  -2  -3     78.90    952.70    131.60   1%1 o
 -10   0  -4   1494.60   1887.70    159.40   1%1 o
 -10   2  -5    471.86    501.60    122.10   1%1 o
 -10   4  -6    869.14   2079.80    151.70   1%1 o
  -9  -5  -1    306.91    273.40     98.40   1%1 <
  -9  -3  -2   7391.00   7962.10    260.00   1%1 o
  -9  -1  -3     35.28    427.20    121.60   1%1 o
  -9   1  -4   7274.80   4741.00    217.80   1%1 o
  -9   3  -5    152.97    439.30    119.20   1%1 o
  -8  -1  -3    490.96    870.00    182.70   1%1 o
  -8   4  -5    121.28     32.20     99.50   1%1 <
  -7  -4  -1   4911.20   6133.70    253.80   1%1 o
  -7  -2  -2    855.33   1679.90    209.70   1%1 o
  -7   0  -3  19826.00  24172.60    436.20   1%1 o
  -7   2  -4    730.72   1634.10    216.10   1%1 o
  -6  -5   0    298.38    946.30    154.40   1%1 o
  -6  -3  -1    662.71    904.10    180.40   1%1 o
  -6  -1  -2    729.05    887.40    198.90   1%1 o
  -6   1  -3  54953.00  64332.00    659.90   1%1 o
  -6   3  -4    244.88   1440.20    201.50   1%1 o
  -5  -6   1   3836.60   4318.40    210.90   1%1 o
  -5  -4   0    665.84   1014.50    173.10   1%1 o
  -5  -2  -1   2282.80   4881.20    268.20   1%1 o
  -5   2  -3   5021.90   5395.40    302.70   1%1 o
  -5   4  -4  11385.00   8461.30    302.70   1%1 o
  -4  -5   1   4694.40   3428.60    214.40   1%1 o
  -4   5  -4  15667.00   9061.80    314.70   1%1 o
  -3  -6   2   1319.50   1215.30    159.00   1%1 o
  -3   6  -4   3006.10    872.00    228.00   1%1 o
   1   3  -1  14823.00  12478.80    437.70   1%1 o
   2  -4   3  27592.00  23977.10    566.20   1%1 o
   2   4  -1  42298.00  39248.00    548.70   1%1 o
   3  -5   4  16686.00  18309.20    415.80   1%1 o
   3   5  -1   1581.70   1412.80    180.80   1%1 o
   4  -6   5    285.35    539.60    166.00   1%1 o
   4   4   0    219.48   1110.80    210.40   1%1 o
   4   6  -1   4412.90   3277.60    193.50   1%1 o
   5   5   0   4149.70   6646.30    260.10   1%1 o
   6   6   0    164.67    540.60    118.00   1%1 o
   7  -2   4    968.84   1245.60    182.50   1%1 o
   7   0   3  21857.00  25483.80    433.20   1%1 o
   7   2   2   2171.70   1753.70    190.60   1%1 o
   7   5   1    808.64    819.50    142.60   1%1 o
   8  -3   5   9171.70   6853.10    247.20   1%1 o
   8  -1   4   1673.10   2130.10    198.20   1%1 o
   8   1   3    526.09    974.30    167.40   1%1 o
   8   3   2   1697.30   2745.60    183.00   1%1 o
   9  -4   6    661.18    723.70    113.20   1%1 o
   9  -2   5    852.36   1358.70    151.40   1%1 o
   9   2   3   2862.70   2856.70    188.60   1%1 o
   9   4   2   1927.10    656.30    119.70   1%1 o
  10  -3   6    178.72    326.90    102.80   1%1 o
  10  -1   5   6304.60   7391.90    247.80   1%1 o
  10   1   4    296.17    301.90    119.40   1%1 <
  10   3   3     27.65    288.20    103.00   1%1 <
  11  -2   6    638.18    609.70    113.80   1%1 o
  11   0   5    407.07    745.40    128.90   1%1 o
  11   2   4    117.68    509.30    115.40   1%1 o
  11   4   3    554.71   1369.70    130.80   1%1 o
  12  -1   6    117.71     30.50     85.30   1%1 <
  12   1   5    278.07    665.70    112.10   1%1 o
  12   3   4    995.20    271.80     93.20   1%1 <
 -12  -3  -4     69.88    325.50     96.50   2%1 o
 -12  -1  -5    726.63    612.40    116.20   2%1 o
 -12   1  -6    198.57    160.80     98.10   2%1 <
 -11  -4  -3    729.83   1193.40    126.00   2%1 o
 -11  -2  -4    423.60    463.20    118.00   2%1 o
 -11   0  -5    674.62    576.30    126.40   2%1 o
 -11   2  -6    403.01    329.60    115.20   2%1 <
 -10  -3  -3    100.31    178.30    110.90   2%1 <
 -10  -1  -4    828.74    451.70    125.20   2%1 o
 -10   1  -5   8016.80   7081.30    249.40   2%1 o
 -10   3  -6     87.28    293.80    115.90   2%1 <
  -9  -4  -2    532.91    572.10    132.20   2%1 o
  -9  -2  -3   2345.70   2664.10    183.40   2%1 o
  -9   2  -5   2242.20   1060.20    157.60   2%1 o
  -9   4  -6    516.50    852.40    139.80   2%1 o
  -8  -5  -1    171.94    275.40    120.20   2%1 <
  -8  -3  -2   1939.30   2711.90    199.90   2%1 o
  -8  -1  -3    529.85    870.00    182.70   2%1 o
  -8   1  -4   1026.10   1918.20    205.70   2%1 o
  -8   3  -5  12505.00   8766.00    280.70   2%1 o
  -8   5  -6    685.28    521.30    131.70   2%1 o
  -7  -6   0    154.68    385.60    118.40   2%1 o
  -7   2  -4    991.57   1634.10    216.10   2%1 o
  -7   4  -5   2687.60   1845.10    182.90   2%1 o
  -6   5  -5   3473.90   4420.80    229.50   2%1 o
  -5   6  -5   5008.90   5707.70    247.70   2%1 o
  -3  -1  -1   4482.30  16170.10    503.40   2%1 o
  -3   6  -4    993.60    872.00    228.00   2%1 o
  -2  -2   0  51438.00  74265.30    845.40   2%1 o
  -1  -3   1   9388.30  17874.60    521.00   2%1 o
  -1  -1   0   7944.50  13372.20    869.90   2%1 o
   0  -2   1  30505.00  15986.30    773.00   2%1 o
   1  -3   2  43832.00  38984.20   1013.00   2%1 o
   1   1   0   6572.90  10240.60    824.10   2%1 o
   2  -4   3  25012.00  23977.10    566.20   2%1 o
   2   2   0  96759.00  83511.80    867.70   2%1 o
   3  -3   3   6684.60   4149.30    358.30   2%1 o
   3  -1   2   9389.50  10341.00    504.00   2%1 o
   3   1   1   6791.90  11163.70    472.80   2%1 o
   3   3   0  20951.00  19350.70    458.10   2%1 o
   4  -4   4   2520.30   2645.60    256.00   2%1 o
   4  -2   3  14780.00  12891.80    423.80   2%1 o
   4   0   2  86400.00  70036.00    758.60   2%1 o
   4   2   1   8284.60   9838.90    373.20   2%1 o
   4   4   0    238.40   1110.80    210.40   2%1 o
   5  -5   5   4591.80   6910.20    276.00   2%1 o
   5  -3   4   4592.50   3258.90    274.10   2%1 o
   5  -1   3   9952.90   8145.20    350.10   2%1 o
   5   1   2  19338.00  11309.10    375.80   2%1 o
   5   3   1   8804.20   9531.80    346.30   2%1 o
   6  -4   5   3582.30   1990.90    201.00   2%1 o
   6  -2   4   6976.50  14864.70    393.50   2%1 o
   6   2   2   1632.40   5888.50    287.80   2%1 o
   6   4   1   1177.90   2711.10    208.70   2%1 o
   7  -5   6   2692.20   4198.70    207.60   2%1 o
   7  -3   5   1494.70   2847.00    215.50   2%1 o
   7  -1   4   6062.60   8471.40    315.30   2%1 o
   7   1   3   3032.80   6178.30    284.60   2%1 o
   7   3   2   1055.70   2717.90    208.40   2%1 o
   7   5   1    955.41    819.50    142.60   2%1 o
   8  -4   6    460.27    831.60    145.40   2%1 o
   8  -2   5    277.62   2151.80    193.50   2%1 o
   8   0   4  20038.00  15035.80    356.10   2%1 o
   8   2   3   1477.80   1718.30    188.70   2%1 o
   8   4   2    218.36    441.50    129.00   2%1 o
   9  -3   6   1020.00   1465.10    159.50   2%1 o
   9  -1   5   2497.70   1699.00    174.60   2%1 o
   9   1   4   3951.00   3993.10    215.90   2%1 o
   9   3   3    598.87    930.20    141.20   2%1 o
   9   5   2    389.95    637.70    121.30   2%1 o
  10  -2   6   5172.40   4412.70    212.70   2%1 o
  10   2   4   1628.60   1607.60    156.70   2%1 o
  10   4   3    368.14    600.10    120.50   2%1 o
  11  -1   6    278.88    576.20    122.20   2%1 o
  11   1   5    266.40    763.40    124.50   2%1 o
  11   3   4   1682.80   1383.50    134.70   2%1 o
  12   0   6   1942.00   1663.50    143.80   2%1 o
  12   2   5    630.95    705.80    111.70   2%1 o
 -12  -2  -5    423.91    705.70    116.30   3%1 o
 -12   0  -6    842.55   1666.30    142.10   3%1 o
 -11  -3  -4    924.90   1305.40    135.50   3%1 o
 -11  -1  -5    714.27    776.10    127.90   3%1 o
 -11   1  -6    312.09    997.50    132.80   3%1 o
 -10  -4  -3    775.50    860.20    126.70   3%1 o
 -10  -2  -4   2855.50   1534.10    154.10   3%1 o
 -10   2  -6   3301.00   6265.30    233.00   3%1 o
  -9  -5  -2    833.86   1142.90    135.90   3%1 o
  -9  -3  -3    992.99   1297.40    151.60   3%1 o
  -9  -1  -4   4560.40   3798.10    205.80   3%1 o
  -9   1  -5    566.48   1418.10    169.10   3%1 o
  -9   3  -6   2271.50   2153.90    168.70   3%1 o
  -8  -4  -2    702.85    710.90    140.30   3%1 o
  -8  -2  -3    707.51   1976.50    193.50   3%1 o
  -8   0  -4  17869.00  15957.80    363.00   3%1 o
  -8   2  -5   3554.40   2629.10    202.50   3%1 o
  -7  -5  -1    801.32   1009.90    151.80   3%1 o
  -7  -3  -2   2262.80   3007.40    214.40   3%1 o
  -7  -1  -3   3051.20   4655.60    274.50   3%1 o
  -7   1  -4   8990.00   7137.60    296.90   3%1 o
  -7   3  -5   4547.30   4322.40    231.70   3%1 o
  -6  -6   0    332.93    359.60    127.80   3%1 <
  -6  -4  -1   4592.40   3030.80    216.20   3%1 o
  -6  -2  -2  11864.00   7309.80    300.50   3%1 o
  -6   2  -4  17694.00  15309.30    388.00   3%1 o
  -5  -5   0  10708.00   6299.40    259.00   3%1 o
  -5  -3  -1  10181.00   7817.60    325.40   3%1 o
  -5  -1  -2  14660.00  11040.70    373.80   3%1 o
  -5   1  -3  11076.00   9247.00    360.10   3%1 o
  -5   6  -5   5280.60   5707.70    247.70   3%1 o
  -4  -6   1   1355.50   2539.10    198.20   3%1 o
  -4  -4   0   7896.30   2459.10    242.80   3%1 o
  -4  -2  -1  20711.00   9590.10    369.80   3%1 o
  -4   0  -2  65103.00  66020.40    755.60   3%1 o
  -4   2  -3  10986.00  12816.60    428.30   3%1 o
  -3  -5   1   2240.90   1717.50    214.70   3%1 o
  -3  -3   0  10603.00  15410.20    433.50   3%1 o
  -3  -1  -1   4070.20  16170.10    503.40   3%1 o
  -3   1  -2   9031.10  12628.80    531.60   3%1 o
  -2  -6   2   3561.40   5936.70    276.40   3%1 o
  -2  -4   1  36129.00  40788.00    596.10   3%1 o
  -1  -5   2  10024.00  17469.70    425.20   3%1 o
  -1   1  -1  91387.00 120064.00   1465.50   3%1 o
   0  -4   2  21555.00  20400.80    557.90   3%1 o
   1  -3   2  42299.00  38984.20   1013.00   3%1 o
   1  -1   1  85151.00 103467.00   1411.30   3%1 o
   1   6  -2    504.01    984.10    200.00   3%1 o
   2  -2   2  85815.00 113126.00   1038.20   3%1 o
   3  -1   2  10148.00  10341.00    504.00   3%1 o
   3   6  -1    256.15    943.00    171.00   3%1 o
   4   5   0   2191.40   3011.40    213.10   3%1 o
   5   4   1    418.86    738.90    179.00   3%1 o
   5   6   0    139.85     53.60    120.00   3%1 <
   6   3   2   1172.40   1636.70    198.50   3%1 o
   6   5   1    673.27    812.20    145.20   3%1 o
   7   2   3   1987.10   2282.00    212.60   3%1 o
   7   4   2    937.05   1168.70    150.90   3%1 o
   7   6   1    849.62   1137.00    140.40   3%1 o
   8  -3   6    190.41   1053.00    158.20   3%1 o
   8  -1   5  14257.00  15004.20    348.10   3%1 o
   8   1   4   1099.60   1572.90    189.60   3%1 o
   8   3   3   5265.50   4328.10    211.40   3%1 o
   8   5   2    348.47    317.60    113.90   3%1 <
   9  -4   7   1300.10   1860.50    158.60   3%1 o
   9  -2   6   6974.00   4951.40    224.30   3%1 o
   9   0   5    121.63    991.90    156.40   3%1 o
   9   2   4   2543.70   1461.10    160.10   3%1 o
   9   4   3   3408.30   2698.10    181.20   3%1 o
  10  -3   7    441.13    860.30    126.40   3%1 o
  10  -1   6     57.70    232.00    121.40   3%1 <
  10   1   5   7104.40   7081.80    240.30   3%1 o
  10   3   4    869.27    707.70    124.30   3%1 o
  11  -2   7    493.79    436.00    114.00   3%1 o
  11   2   5    612.68   1298.30    136.50   3%1 o
  12  -1   7   2477.50   1875.40    144.40   3%1 o
  12   1   6    281.57    142.70     95.60   3%1 <
  12   2   6   2116.40    696.20     97.70   3%1 o
 -12  -1  -6    935.75    250.70     98.80   4%1 <
 -12   1  -7   1506.00   2252.40    151.30   4%1 o
 -11  -2  -5   1460.10   1504.10    138.20   4%1 o
 -11   2  -7    549.95    785.50    120.90   4%1 o
 -10  -3  -4   1042.90    819.20    126.60   4%1 o
 -10  -1  -5   5961.60   6796.90    236.60   4%1 o
 -10   1  -6     76.90    469.70    127.30   4%1 o
  -9  -4  -3   3606.30   3257.80    187.40   4%1 o
  -9  -2  -4   1469.30   1283.70    153.50   4%1 o
  -9   0  -5    420.90    931.90    151.80   4%1 o
  -9   2  -6   4409.50   4046.70    209.10   4%1 o
  -8  -5  -2    595.32    534.70    126.80   4%1 o
  -8  -3  -3   4883.30   4465.40    216.00   4%1 o
  -8  -1  -4   1198.50   1570.00    186.50   4%1 o
  -8   1  -5  19706.00  18075.90    369.90   4%1 o
  -8   4  -6    866.87   1115.80    149.60   4%1 o
  -7  -6  -1   1478.80   1464.70    148.90   4%1 o
  -7  -4  -2    312.03    627.00    139.70   4%1 o
  -7  -2  -3   2416.80   2371.00    212.80   4%1 o
  -7   5  -6   3107.60   4318.40    213.80   4%1 o
  -6  -5  -1    510.20    566.30    146.30   4%1 o
  -6  -3  -2   1310.00   1542.10    203.60   4%1 o
  -6  -1  -3  47736.00  48325.10    581.50   4%1 o
  -6   4  -5   3655.80   1998.70    198.40   4%1 o
  -5  -4  -1    418.72   1009.70    180.50   4%1 o
  -5  -2  -2   2478.50   4654.60    274.90   4%1 o
  -5   3  -4    761.13   3380.40    272.60   4%1 o
  -4   4  -4   1918.70   2391.10    269.00   4%1 o
  -3   3  -3   1321.70   4079.00    377.90   4%1 o
  -2   2  -2 130450.00 130552.00   1103.90   4%1 o
  -1   1  -1 108560.00 120064.00   1465.50   4%1 o
   0  -6   3   2976.10   7641.10    329.60   4%1 o
   2   5  -1   3807.90   3137.50    250.70   4%1 o
   3   4   0   5259.70   3104.30    268.10   4%1 o
   4   3   1  13128.00  10480.00    351.60   4%1 o
   5   0   3   2078.00   2011.40    262.50   4%1 o
   5   2   2   2206.50   4294.80    273.20   4%1 o
   6  -5   6   1065.60   1985.80    188.60   4%1 o
   6  -3   5   1269.40   1080.10    192.70   4%1 o
   6  -1   4    535.48    611.10    206.40   4%1 <
   6   1   3  55482.00  50872.00    584.30   4%1 o
   6   6   1    638.78    707.60    130.60   4%1 o
   7  -4   6    216.54    499.20    146.40   4%1 o
   7  -2   5   1921.20   1106.00    189.90   4%1 o
   7   3   3    398.45   1373.80    170.90   4%1 o
   7   5   2   1259.90    987.50    140.00   4%1 o
   8  -3   6    186.33   1053.00    158.20   4%1 o
   8  -1   5  16304.00  15004.20    348.10   4%1 o
   8   2   4   7225.80  11379.10    305.20   4%1 o
   8   4   3   1239.90   1279.00    147.90   4%1 o
   9  -3   7    582.19    724.10    130.50   4%1 o
   9  -1   6    113.31    637.70    137.90   4%1 o
   9   1   5     46.74    486.40    135.70   4%1 o
   9   3   4   1007.40    648.00    133.40   4%1 o
   9   5   3   1024.90    344.80    107.60   4%1 o
  10  -2   7    335.77    598.70    127.20   4%1 o
  10   0   6   5436.60   4433.60    203.90   4%1 o
  10   2   5    359.45    465.50    122.70   4%1 o
  10   4   4   1139.90   1106.70    127.00   4%1 o
  11  -1   7    625.14    604.10    113.90   4%1 o
  11   1   6    373.35    507.20    112.10   4%1 o
  11   3   5    139.31    228.00     92.60   4%1 <
  12   1   7   4062.60   2073.10    143.30   4%1 o
  12   2   6   2384.00    696.20     97.70   4%1 o
 -12  -2  -6   1715.00   1399.00    130.20   5%1 o
 -11  -3  -5     19.98    197.90     92.20   5%1 <
 -11  -1  -6    143.03    582.60    114.20   5%1 o
 -11   1  -7    405.43    539.40    113.10   5%1 o
 -10  -4  -4    920.80   1895.50    147.10   5%1 o
 -10  -2  -5    301.91    259.10    112.60   5%1 <
 -10   0  -6   5318.70   4024.60    198.40   5%1 o
 -10   2  -7    185.38    395.40    120.80   5%1 o
 -10   3  -7    188.44    860.50    129.10   5%1 o
  -9  -5  -3    860.44    276.90    105.50   5%1 <
  -9  -3  -4    902.95    707.50    129.00   5%1 o
  -9  -1  -5     82.60    717.70    138.90   5%1 o
  -9   1  -6    167.50    294.70    127.70   5%1 <
  -9   2  -6   4093.90   4046.70    209.10   5%1 o
  -9   4  -7   2920.40   3059.30    177.10   5%1 o
  -8  -4  -3    762.07   1002.10    140.40   5%1 o
  -8  -2  -4  13261.00  11715.70    309.50   5%1 o
  -8   3  -6    130.46    244.10    139.30   5%1 <
  -7  -5  -2    433.92    838.70    137.70   5%1 o
  -7  -3  -3    766.84    883.90    163.40   5%1 o
  -7   2  -5    527.89    818.50    181.40   5%1 o
  -7   4  -6    547.41    633.40    152.30   5%1 o
  -6   1  -4    528.73   1219.80    219.90   5%1 o
  -6   3  -5   2710.50   3771.50    236.20   5%1 o
  -5  -6   0     66.44    231.90    124.40   5%1 <
  -5  -2  -2   2389.80   4654.60    274.90   5%1 o
  -5   0  -3   1670.10   2612.30    272.40   5%1 o
  -5   2  -4   2634.50   5106.10    303.70   5%1 o
  -5   5  -5   7475.60   6799.80    284.60   5%1 o
  -4  -5   0   3201.80   3375.90    218.80   5%1 o
  -4  -3  -1  11983.00  11056.90    360.20   5%1 o
  -4  -1  -2  12515.00  12730.50    454.40   5%1 o
  -4   4  -4   2356.00   2391.10    269.00   5%1 o
  -3  -6   1   1029.10   1116.00    176.60   5%1 o
  -3  -4   0   1555.50   2526.00    260.80   5%1 o
  -3  -2  -1  12057.00  13904.30    462.20   5%1 o
  -1   6  -3  24060.00  28831.90    533.00   5%1 o
   0   5  -2   5122.20   8651.00    381.00   5%1 o
   1   4  -1  33728.00  26887.90    533.70   5%1 o
   2   3   0   1318.80   3820.50    327.20   5%1 o
   3   2   1  20633.00  12662.20    453.20   5%1 o
   4  -5   5   9918.70   8908.40    331.00   5%1 o
   4  -3   4   4169.90   4754.60    323.00   5%1 o
   4  -1   3  84733.00  82045.00    785.20   5%1 o
   4   1   2  13561.00  12101.70    445.70   5%1 o
   4   4   1    225.09    984.80    200.10   5%1 o
   4   6   0   1810.50   1199.20    159.00   5%1 o
   5  -4   5  20486.00  18552.80    391.00   5%1 o
   5  -2   4   2241.60   3234.10    279.10   5%1 o
   5   3   2   5250.60   1799.20    218.80   5%1 o
   5   5   1   1488.40    988.00    158.50   5%1 o
   6   2   3   4810.00   6577.80    282.30   5%1 o
   6   4   2   2524.20   3975.10    220.30   5%1 o
   7  -5   7    418.03    486.10    130.00   5%1 o
   7  -3   6  11591.00  15460.00    341.60   5%1 o
   7  -1   5    774.15    556.50    182.30   5%1 o
   7   1   4   4988.50   7757.50    290.20   5%1 o
   7   3   3    323.98   1373.80    170.90   5%1 o
   7   4   3    381.15    779.40    142.70   5%1 o
   8  -4   7    335.15    531.70    130.30   5%1 o
   8  -2   6   6356.60   4395.10    221.50   5%1 o
   8   3   4    150.67    207.10    122.50   5%1 <
   8   5   3   2332.60   1698.70    152.90   5%1 o
   9  -3   7    509.26    724.10    130.50   5%1 o
   9  -1   6    126.01    637.70    137.90   5%1 o
   9   2   5   1742.80    847.20    140.00   5%1 o
   9   4   4    282.68    382.50    111.20   5%1 o
   9   5   4    169.13    391.00    101.40   5%1 o
  10  -3   8    777.47    673.80    117.90   5%1 o
  10  -1   7   2487.00   3571.00    184.70   5%1 o
  10   1   6    388.96   1035.00    134.30   5%1 o
  10   3   5   1121.10   1327.80    138.90   5%1 o
  10   4   5    563.61    329.50     98.60   5%1 o
  11  -2   8    581.74    660.60    115.00   5%1 o
  11   0   7    264.11    422.90    106.20   5%1 o
  11   1   7     53.54    202.90     96.20   5%1 <
  11   2   6    322.64    264.50    103.00   5%1 <
  11   3   6    320.75    326.30     98.20   5%1 o
 -12  -1  -7   2353.10   2473.80    151.50   6%1 o
 -11  -3  -6    315.03    463.80     99.80   6%1 o
 -11  -2  -6    283.20    231.60    101.80   6%1 <
 -11   0  -7    219.36    707.30    114.00   6%1 o
 -11   2  -8   1155.20    743.00    114.90   6%1 o
 -10  -3  -5    376.09   1699.50    148.20   6%1 o
 -10  -1  -6    269.60    942.10    135.80   6%1 o
 -10   1  -7   2016.80   4730.00    204.00   6%1 o
  -9  -4  -4    197.55    140.40    102.50   6%1 <
  -9  -2  -5   1544.00    947.60    142.10   6%1 o
  -9   3  -7    888.57    733.80    126.40   6%1 o
  -8  -5  -3   1668.70   1814.60    157.20   6%1 o
  -8  -3  -4    148.58    231.90    126.70   6%1 <
  -8  -1  -5  11239.00  11751.60    311.90   6%1 o
  -8   2  -6   2551.10   3526.40    210.70   6%1 o
  -7  -1  -4   4524.90   7494.70    283.30   6%1 o
  -7   1  -5    430.38    814.40    184.90   6%1 o
  -7   4  -6    515.97    633.40    152.30   6%1 o
  -6  -6  -1    828.04    822.80    134.90   6%1 o
  -6  -4  -2   5175.70   3762.50    222.20   6%1 o
  -6  -2  -3   5947.10   6656.80    287.90   6%1 o
  -6   0  -4  22659.00  23443.10    440.60   6%1 o
  -6   3  -5   2281.20   3771.50    236.20   6%1 o
  -5  -5  -1    485.99    874.90    158.20   6%1 o
  -5  -3  -2    903.19   1762.50    225.60   6%1 o
  -5  -1  -3   8225.70   6514.70    306.40   6%1 o
  -5   2  -4   2437.00   5106.10    303.70   6%1 o
  -4   1  -3  81030.00  76236.00    767.60   6%1 o
  -2  -5   1   1563.10   3082.10    250.90   6%1 o
  -2  -3   0    294.66   2030.60    301.50   6%1 o
   2   6  -1   2828.90   4797.50    249.50   6%1 o
   3  -2   3  11349.00   6743.70    407.10   6%1 o
   3   5   0   3913.40   5408.50    261.90   6%1 o
   4  -5   5   8082.70   8908.40    331.00   6%1 o
   4  -3   4   3564.80   4754.60    323.00   6%1 o
   4   2   2  31256.00  36227.70    556.50   6%1 o
   4   4   1    205.57    984.80    200.10   6%1 o
   5  -1   4   8434.40   2828.00    265.40   6%1 o
   5   1   3   8256.70   6933.80    303.70   6%1 o
   5   4   2  10745.00   9684.90    305.40   6%1 o
   5   6   1   3564.60   1309.60    150.20   6%1 o
   6  -4   6    445.95   1677.60    186.20   6%1 o
   6  -2   5    255.29    709.70    187.10   6%1 o
   6   0   4  21222.00  25551.90    450.60   6%1 o
   6   3   3   6248.50   7340.60    299.20   6%1 o
   6   5   2    636.56    571.70    137.70   6%1 o
   6   6   2    896.45   1151.60    142.30   6%1 o
   7   0   5   2219.50   1384.20    191.70   6%1 o
   7   2   4   4302.60   3903.40    224.40   6%1 o
   7   4   3    302.50    779.40    142.70   6%1 o
   7   5   3    748.40   1488.70    151.10   6%1 o
   8  -3   7    648.20   1194.80    155.50   6%1 o
   8  -1   6   1650.20   2528.30    189.60   6%1 o
   8   1   5  12038.00  10841.70    301.70   6%1 o
   8   4   4    316.33    680.00    136.40   6%1 o
   9  -2   7   1702.60   2091.80    166.20   6%1 o
   9   1   6    177.73    402.30    122.70   6%1 o
   9   3   5    334.71    579.30    123.30   6%1 o
   9   5   4    151.26    391.00    101.40   6%1 o
  10  -2   8    627.24    744.30    122.70   6%1 o
  10   2   6  12215.00   5435.50    215.70   6%1 o
  10   3   6    295.38    211.60     96.70   6%1 <
  11  -1   8    838.38   1226.70    131.50   6%1 o
  11   1   7     54.63    202.90     96.20   6%1 <
  11   2   7    577.80    333.10    106.60   6%1 o
 -11  -2  -7    358.76    516.60    105.50   7%1 o
 -11  -1  -7    486.71    131.70     92.10   7%1 <
 -11   1  -8    693.64   1359.00    134.00   7%1 o
 -10  -4  -5    372.13    277.30    105.70   7%1 <
 -10  -3  -6     36.34     40.30     92.60   7%1 <
 -10  -2  -6   8363.50   5340.70    212.70   7%1 o
 -10   2  -8    641.45   1191.10    132.60   7%1 o
 -10   3  -8    577.53    839.20    123.20   7%1 o
  -9  -5  -4    135.85    187.20     98.40   7%1 <
  -9  -3  -5    181.95    470.00    120.60   7%1 o
  -9  -1  -6    101.74    455.90    131.10   7%1 o
  -9   2  -7   4288.10   3031.30    184.70   7%1 o
  -8  -4  -4    269.70    840.00    141.30   7%1 o
  -8  -2  -5    321.76    540.20    138.30   7%1 o
  -8  -1  -5  10767.00  11751.60    311.90   7%1 o
  -8   1  -6   1808.60   1535.10    173.50   7%1 o
  -8   4  -7   1901.70   1136.10    150.70   7%1 o
  -7  -4  -3    504.88    373.60    132.10   7%1 <
  -7  -2  -4   1790.40   2831.00    211.10   7%1 o
  -7   0  -5    779.07   1154.00    185.70   7%1 o
  -7   3  -6   9255.80   9269.80    287.30   7%1 o
  -6  -5  -2    349.51    606.50    142.30   7%1 o
  -6  -3  -3   5908.70   8873.90    314.90   7%1 o
  -6  -1  -4    230.82    528.00    186.60   7%1 <
  -6   2  -5   2462.90   1981.80    222.20   7%1 o
  -6   5  -6   5183.90   2313.40    195.20   7%1 o
  -5  -6  -1    870.71   1147.10    150.40   7%1 o
  -5  -1  -3   7845.80   6514.70    306.40   7%1 o
  -5   1  -4   1740.00   2691.40    263.90   7%1 o
  -5   4  -5  22068.00  14938.30    367.70   7%1 o
  -4  -6   0    279.99    975.10    154.60   7%1 o
  -4  -4  -1    523.04    768.30    198.10   7%1 o
  -4  -2  -2  31464.00  42736.80    588.20   7%1 o
  -4   3  -4   2676.90   5121.30    327.20   7%1 o
  -4   6  -5   2464.20   3061.80    245.50   7%1 o
  -3  -5   0   9489.60   3708.90    239.70   7%1 o
  -3   2  -3   6231.00   7734.10    422.10   7%1 o
  -3   5  -4  11277.00  24350.50    496.70   7%1 o
  -2  -1  -1 228980.00 201262.00   1267.00   7%1 o
  -1  -6   2    443.44    909.50    218.80   7%1 o
  -1  -4   1  20916.00  22711.40    511.90   7%1 o
   2   1   1 216100.00 197734.00   1271.60   7%1 o
   2   4   0   3652.60   5295.30    331.40   7%1 o
   3  -6   5   3014.50   8167.40    335.20   7%1 o
   3  -4   4   3976.60   4866.30    340.30   7%1 o
   3  -2   3  15490.00   6743.70    407.10   7%1 o
   3   3   1  19936.00  25497.50    485.30   7%1 o
   3   6   0    382.35    371.40    147.40   7%1 <
   4   5   1   3950.10   3224.40    217.40   7%1 o
   5  -5   6   1348.90   2772.90    218.20   7%1 o
   5  -3   5    520.66   1074.90    207.70   7%1 o
   5  -1   4   8487.50   2828.00    265.40   7%1 o
   5   2   3   2435.60   3224.70    254.70   7%1 o
   5   4   2  10896.00   9684.90    305.40   7%1 o
   5   5   2    238.79    267.40    138.60   7%1 <
   6  -1   5   6898.50   9040.50    316.60   7%1 o
   6   1   4    212.42    671.50    190.20   7%1 o
   6   4   3    252.01    187.10    131.60   7%1 <
   7  -4   7   1847.20   4102.40    211.80   7%1 o
   7  -2   6    274.25    767.90    165.00   7%1 o
   7   0   5   2072.50   1384.20    191.70   7%1 o
   7   1   5    132.40    423.10    162.60   7%1 <
   7   3   4    578.37    910.70    158.10   7%1 o
   8  -4   8    862.05    915.50    132.20   7%1 o
   8  -2   7   1888.60   2077.60    168.40   7%1 o
   8   0   6   3374.90   3974.40    215.00   7%1 o
   8   2   5    520.33    495.80    139.40   7%1 o
   8   3   5   4350.20   6566.40    238.00   7%1 o
   8   5   4    833.97    460.90    113.90   7%1 o
   9  -3   8   1849.70   3281.80    178.30   7%1 o
   9  -1   7    530.89    426.90    127.30   7%1 o
   9   0   7   4367.00   4365.10    205.60   7%1 o
   9   2   6   3420.90   3302.10    184.30   7%1 o
   9   4   5    857.48    676.10    115.60   7%1 o
  10  -1   8    279.59    333.50    111.50   7%1 <
  10   1   7    702.70   1034.50    132.70   7%1 o
  10   2   7    119.16    342.70    105.80   7%1 o
  10   4   6   1625.40   1586.70    138.50   7%1 o
  11  -1   9     29.11    129.20     92.70   7%1 <
  11   1   8    825.31   1246.00    127.00   7%1 o
 -11  -1  -8   1244.90   1459.90    130.50   8%1 o
 -10  -4  -6   1884.40   1441.30    136.50   8%1 o
 -10  -3  -6     42.44     40.30     92.60   8%1 <
 -10  -2  -7    350.59    348.70    107.20   8%1 o
 -10  -1  -7    849.83    800.80    126.40   8%1 o
 -10   1  -8    191.27    372.40    108.70   8%1 o
 -10   2  -8    805.12   1191.10    132.60   8%1 o
  -9  -4  -5    813.62    906.60    123.70   8%1 o
  -9  -2  -6   3360.00   3155.50    186.50   8%1 o
  -9   0  -7   3685.40   3920.60    202.00   8%1 o
  -9   1  -7    199.53    445.60    124.30   8%1 o
  -9   3  -8   4074.50   4206.10    197.80   8%1 o
  -8  -5  -4   1067.30    476.10    118.80   8%1 o
  -8  -3  -5   6590.70   6437.50    243.50   8%1 o
  -8  -2  -5    284.39    540.20    138.30   8%1 o
  -8   0  -6   5357.40   3882.60    208.10   8%1 o
  -8   2  -7   1766.50   2227.70    179.10   8%1 o
  -8   3  -7    478.56   1078.90    152.20   8%1 o
  -7  -5  -3   3969.40   4378.80    213.70   8%1 o
  -7  -3  -4    587.42   1143.60    165.20   8%1 o
  -7  -1  -5    273.58    369.50    159.80   8%1 <
  -7   2  -6    904.36   1558.30    185.90   8%1 o
  -7   5  -7    168.80    488.30    129.00   8%1 o
  -6  -6  -2   2529.90   1798.70    167.90   8%1 o
  -6  -4  -3    148.17    242.20    138.30   8%1 <
  -6  -1  -4    247.46    528.00    186.60   8%1 <
  -6   1  -5   7211.80   8359.90    311.20   8%1 o
  -6   4  -6    684.55   1334.10    177.90   8%1 o
  -5  -6  -1    986.29   1147.10    150.40   8%1 o
  -5  -4  -2  16153.00  10465.50    328.50   8%1 o
  -5  -2  -3   2041.80   3517.60    261.80   8%1 o
  -5   3  -5    288.93    741.20    206.30   8%1 o
  -4  -5  -1   5443.60   6284.60    261.60   8%1 o
  -3  -3  -1  30019.00  30069.40    509.10   8%1 o
  -3  -1  -2  12655.00  10170.60    432.70   8%1 o
  -3   2  -3   7330.30   7734.10    422.10   8%1 o
  -2   4  -3  34080.00  38377.60    703.10   8%1 o
  -1  -2   0  26856.00  32574.50    703.20   8%1 o
   1   2   0  26943.00  32318.10    700.30   8%1 o
   1   5  -1    667.70   1300.50    245.40   8%1 o
   2  -1   2   1191.50    754.00    449.00   8%1 <
   3   1   2  13006.00  11294.30    443.50   8%1 o
   3   4   1  10018.00   8370.80    331.00   8%1 o
   4  -4   5   1255.90   1595.30    230.60   8%1 o
   4  -2   4  11122.00  12106.80    394.90   8%1 o
   4   3   2   8423.90   8889.80    327.60   8%1 o
   4   6   1    476.32    465.00    138.40   8%1 o
   5   3   3    705.60    922.70    191.90   8%1 o
   5   5   2    280.92    267.40    138.60   8%1 <
   5   6   2    689.56    402.80    127.50   8%1 o
   6  -5   7    193.84    470.20    145.30   8%1 o
   6  -3   6    312.73    695.50    168.30   8%1 o
   6   2   4   9794.10   9107.20    307.70   8%1 o
   6   5   3   4450.90   4535.10    229.20   8%1 o
   7  -3   7    142.08    366.20    139.70   8%1 <
   7  -1   6   8047.00  11117.50    317.50   8%1 o
   7   1   5    171.60    423.10    162.60   8%1 <
   7   2   5    699.27   1130.10    171.70   8%1 o
   7   4   4   1093.80    262.00    122.00   8%1 <
   7   5   4   1572.20    866.20    135.50   8%1 o
   8  -4   8   1146.80    915.50    132.20   8%1 o
   8  -1   7    423.29    515.70    138.00   8%1 o
   8   1   6   3110.20   2405.20    186.30   8%1 o
   8   4   5    197.59    128.90    105.60   8%1 <
   9  -2   8    267.55    270.30    113.10   8%1 <
   9   0   7   4990.70   4365.10    205.60   8%1 o
   9   1   7    338.45    207.40    119.70   8%1 <
   9   3   6   1552.20   1278.00    142.70   8%1 o
   9   4   6    413.56    326.80    102.80   8%1 o
  10  -2   9   1170.60    626.80    113.80   8%1 o
  10   0   8     53.51    158.10    104.30   8%1 <
  10   1   8    213.97    221.70    104.80   8%1 <
  10   2   7    176.72    342.70    105.80   8%1 o
  10   3   7    274.14    273.50    101.30   8%1 <
  11   0   9   5237.30   4542.90    193.30   8%1 o
  11   2   8    335.33    134.90     89.40   8%1 <
 -11  -2  -8    352.29    223.30     89.30   9%1 <
 -11   0  -9   5919.50   4616.60    193.30   9%1 o
 -11   1  -9     65.74     76.60     86.50   9%1 <
 -10  -3  -7     90.59    226.20    100.80   9%1 <
 -10  -2  -7    314.96    348.70    107.20   9%1 o
 -10  -1  -8     79.92    266.20    106.80   9%1 <
 -10   0  -8    312.08    292.40    104.50   9%1 <
 -10   2  -9    742.72    642.60    115.30   9%1 o
  -9  -3  -6   1113.50   1254.50    141.50   9%1 o
  -9  -1  -7    175.32    238.60    118.40   9%1 <
  -9   2  -8    205.92    368.60    119.10   9%1 o
  -8  -4  -5     79.30    555.10    124.00   9%1 o
  -8  -2  -6   5132.90   3397.60    195.60   9%1 o
  -8  -1  -6   2542.90   2723.50    191.30   9%1 o
  -8   1  -7    534.90    935.10    149.20   9%1 o
  -8   2  -7   1839.00   2227.70    179.10   9%1 o
  -8   4  -8   1196.70    830.40    134.90   9%1 o
  -7  -4  -4    160.85    532.10    131.60   9%1 o
  -7  -2  -5    499.08    998.00    170.50   9%1 o
  -7   1  -6  11678.00  10857.70    315.90   9%1 o
  -7   4  -7   3582.00   4588.90    219.90   9%1 o
  -6  -5  -3   3615.70   4240.50    229.50   9%1 o
  -6  -2  -4   5582.40   9721.50    314.40   9%1 o
  -6   3  -6    207.67    500.20    166.00   9%1 o
  -5  -5  -2    171.77    138.10    135.70   9%1 <
  -5  -3  -3    419.27   2153.80    219.20   9%1 o
  -4  -3  -2   7770.20   8260.30    324.50   9%1 o
  -4  -1  -3  79327.00  67657.90    703.20   9%1 o
  -4   2  -4  10229.00  13196.40    409.10   9%1 o
  -4   5  -5   6616.20  11023.90    355.00   9%1 o
  -3  -6   0     95.92    416.00    151.60   9%1 <
  -3  -1  -2  11551.00  10170.60    432.70   9%1 o
  -2  -6   1   6236.60   6822.60    280.00   9%1 o
  -2  -4   0   6105.10   5639.90    326.70   9%1 o
  -2   1  -2    889.32    324.40    432.20   9%1 <
  -1  -2   0  25968.00  32574.50    703.20   9%1 o
   0   6  -2   4064.60   2763.40    281.60   9%1 o
   2   2   1   4910.50   7307.40    469.30   9%1 o
   2   5   0   1514.00   1727.40    225.10   9%1 o
   3  -1   3   1312.70   3809.20    423.70   9%1 o
   4  -6   6   1321.50   1477.00    199.30   9%1 o
   4  -4   5   1275.00   1595.30    230.60   9%1 o
   4   1   3  75044.00  67050.00    699.30   9%1 o
   4   4   2  13475.00   9695.90    340.40   9%1 o
   5  -4   6   1362.50   1801.00    201.80   9%1 o
   5  -2   5  32083.00  26241.50    482.50   9%1 o
   5   1   4   3487.40   2368.30    252.80   9%1 o
   5   3   3    680.67    922.70    191.90   9%1 o
   5   4   3    931.35    942.60    174.10   9%1 o
   6  -4   7   4140.20   3437.70    211.50   9%1 o
   6  -2   6    730.98   1252.20    201.20   9%1 o
   6   3   4    157.64    694.30    165.60   9%1 o
   6   6   3    141.80    434.40    119.10   9%1 o
   7  -2   7  15857.00  16106.30    350.80   9%1 o
   7   3   5   2813.70   2146.00    181.00   9%1 o
   8  -3   8   2188.60   2710.60    185.50   9%1 o
   8   2   6   2267.60   3538.60    203.80   9%1 o
   8   3   6     99.65    446.20    125.70   9%1 o
   8   5   5    251.43    448.40    110.80   9%1 o
   9  -3   9    322.19    163.60    107.90   9%1 <
   9  -1   8   5903.90   8825.00    267.70   9%1 o
   9   2   7   1618.40   2030.20    158.60   9%1 o
   9   3   7    186.63    208.60    109.40   9%1 <
  10  -1   9    312.04    301.60    107.90   9%1 <
  10   1   8    186.09    221.70    104.80   9%1 <
  10   2   8   1168.40   1578.20    143.20   9%1 o
  11   1   9     47.82    135.10     89.90   9%1 <
 -11  -1  -9     60.10     81.20     86.50  10%1 <
 -10  -2  -8   1529.90   1623.70    139.20  10%1 o
 -10  -1  -8    105.28    266.20    106.80  10%1 <
 -10   1  -9    960.11    434.00    114.00  10%1 o
  -9  -4  -6    357.20    279.50    105.10  10%1 <
  -9  -3  -7    172.83     94.40    102.20  10%1 <
  -9  -2  -7   1286.50   1747.20    154.40  10%1 o
  -9   1  -8   4383.80   9637.50    277.00  10%1 o
  -9   3  -9    205.34    464.90    119.90  10%1 o
  -8  -5  -5    605.34   1221.00    133.80  10%1 o
  -8  -3  -6     49.15    698.00    132.00  10%1 o
  -8  -2  -6   5395.50   3397.60    195.60  10%1 o
  -8   3  -8   3917.00   3058.20    191.20  10%1 o
  -7  -5  -4    430.64   1323.30    142.60  10%1 o
  -7  -3  -5   3129.40   2195.40    183.40  10%1 o
  -7  -1  -6   7529.20   9571.30    296.60  10%1 o
  -7   2  -7  15221.00  16198.10    351.30  10%1 o
  -7   3  -7     88.18    483.60    144.50  10%1 o
  -6  -6  -3    314.43    299.60    117.70  10%1 <
  -6  -3  -4    641.98    712.70    167.20  10%1 o
  -6  -1  -5   6316.10   6436.00    284.40  10%1 o
  -6   2  -6   1785.40   1645.80    214.30  10%1 o
  -6   5  -7    812.12    880.00    158.30  10%1 o
  -5  -6  -2    387.46    468.10    132.60  10%1 o
  -5  -4  -3   1000.20    722.10    164.60  10%1 o
  -5  -1  -4   3619.20   2108.80    240.80  10%1 o
  -5   2  -5  34713.00  34353.20    514.30  10%1 o
  -5   5  -6    562.35   3685.30    231.00  10%1 o
  -4  -6  -1    243.29    348.60    137.30  10%1 <
  -4  -4  -2  10946.00  10797.50    343.70  10%1 o
  -4   1  -4  25952.00  23049.40    465.00  10%1 o
  -3  -4  -1   9070.90   8947.10    339.70  10%1 o
  -3  -2  -2   8098.50   8070.40    385.60  10%1 o
  -3   1  -3   1085.00   4028.00    427.10  10%1 o
  -3   4  -4   5964.50   7080.00    375.90  10%1 o
  -2  -2  -1   6354.30   9138.30    486.90  10%1 o
   0  -5   2   4474.80   5503.50    366.50  10%1 o
   0   3  -1  61947.00  62680.40    837.00  10%1 o
   1   6  -1  10513.00   8150.00    313.00  10%1 o
   2  -3   3   1008.00   5665.80    446.40  10%1 o
   2   6   0  11483.00   7684.40    287.40  10%1 o
   3   2   2   5512.00   7049.10    375.30  10%1 o
   3   5   1   3376.00   2556.80    219.30  10%1 o
   4  -1   4  24787.00  25548.80    483.70  10%1 o
   4   2   3   7019.30   8977.30    332.50  10%1 o
   4   5   2   1283.40    763.70    159.90  10%1 o
   5  -1   5    506.62    538.20    208.70  10%1 <
   5   2   4   3213.80   2908.30    240.80  10%1 o
   5   5   3   1756.60   1004.10    162.20  10%1 o
   6  -4   7   4167.50   3437.70    211.50  10%1 o
   6  -1   6   8596.30   8434.50    302.60  10%1 o
   6   1   5   6342.40   6637.90    282.20  10%1 o
   6   2   5    659.91    366.30    160.20  10%1 <
   6   4   4    959.63   1122.70    156.10  10%1 o
   6   5   4   2451.70   2503.90    182.90  10%1 o
   7  -4   8    387.50    705.00    140.80  10%1 o
   7  -1   7   1050.20   1139.40    180.80  10%1 o
   7   1   6   7918.80   8888.30    291.10  10%1 o
   7   2   6    496.80   1063.80    164.90  10%1 o
   7   4   5    483.32    691.90    138.20  10%1 o
   7   5   5   1603.30   1397.40    151.70  10%1 o
   8  -4   9    103.15    208.70    112.90  10%1 <
   8  -2   8    137.95    205.70    126.60  10%1 <
   8  -1   8    418.68    629.80    138.60  10%1 o
   8   1   7    821.66    478.50    129.90  10%1 o
   8   2   7   2068.00   1126.10    152.80  10%1 o
   8   4   6    425.44    339.50    110.00  10%1 o
   8   5   6    129.95    172.60     99.80  10%1 <
   9  -2   9     33.64    273.60    113.60  10%1 <
   9  -1   9    253.65    127.30    114.40  10%1 <
   9   1   8  11648.00   9493.20    268.60  10%1 o
   9   2   8     66.40    123.10    102.30  10%1 <
   9   3   7    202.83    208.60    109.40  10%1 <
   9   4   7    942.27   1635.40    140.30  10%1 o
  10  -2  10   1040.10    642.00    113.70  10%1 o
  10  -1  10    133.51     25.10     93.80  10%1 <
  10   1   9    688.78    307.60    102.80  10%1 <
  10   2   9    421.08    556.20     97.30  10%1 o
  10   3   8    699.62    645.30    108.90  10%1 o
 -10  -3  -8   1157.60    908.70    117.90  11%1 o
 -10  -1  -9    210.75    335.90    101.80  11%1 o
 -10   2 -10    158.43    718.70    115.60  11%1 o
  -9  -4  -7    736.67   1345.40    136.20  11%1 o
  -9  -3  -7    162.00     94.40    102.20  11%1 <
  -9  -2  -8    218.26    250.50    106.70  11%1 <
  -9  -1  -8   8529.80   9693.10    273.10  11%1 o
  -9   1  -9     49.70    136.10    117.20  11%1 <
  -9   2  -9    220.73    400.80    116.40  11%1 o
  -8  -4  -6     80.12    101.80    100.90  11%1 <
  -8  -2  -7   1120.50    918.00    142.70  11%1 o
  -8  -1  -7    401.75    514.60    136.10  11%1 o
  -8   1  -8    722.42    454.40    131.00  11%1 o
  -8   2  -8    241.08    490.30    135.60  11%1 o
  -7  -4  -5    457.93    686.20    132.30  11%1 o
  -7  -2  -6    849.99    763.90    150.50  11%1 o
  -7  -1  -6   6246.90   9571.30    296.60  11%1 o
  -7   1  -7   1206.70    892.70    163.30  11%1 o
  -7   2  -7  13771.00  16198.10    351.30  11%1 o
  -7   4  -8    111.94    323.10    132.10  11%1 <
  -6  -4  -4   1165.40   1174.90    157.80  11%1 o
  -6  -2  -5    211.68    285.00    166.50  11%1 <
  -6   1  -6   6354.50   7384.40    298.10  11%1 o
  -6   4  -7   3035.60   3494.80    211.80  11%1 o
  -6   5  -7    622.67    880.00    158.30  11%1 o
  -5  -5  -3    846.71    854.70    154.60  11%1 o
  -5  -2  -4   1182.50   2981.90    245.50  11%1 o
  -5   1  -5    397.32    622.20    206.40  11%1 o
  -5   4  -6   1441.20   1615.90    205.10  11%1 o
  -4  -5  -2   1046.00    735.10    166.00  11%1 o
  -4  -2  -3   8075.70   9904.30    338.80  11%1 o
  -4   1  -4  23515.00  23049.40    465.00  11%1 o
  -4   4  -5    511.54   2061.30    241.10  11%1 o
  -3  -5  -1   2703.60   2272.90    215.90  11%1 o
  -2  -5   0    746.41   1038.40    207.40  11%1 o
  -1  -5   1    390.96   1235.30    250.10  11%1 o
   1   0   1  25303.00  11951.60    988.70  11%1 o
   1   3   0  53912.00  45944.00    658.50  11%1 o
   2   0   2 103260.00  72498.50    945.60  11%1 o
   2   3   1  72420.00  68909.90    738.70  11%1 o
   3  -3   4  34718.00  42670.00    609.20  11%1 o
   3   0   3  15940.00  15987.10    488.20  11%1 o
   3   3   2   2780.10   5462.60    313.70  11%1 o
   3   6   1    201.82    396.70    149.70  11%1 <
   4  -3   5   6579.30   7733.10    345.20  11%1 o
   4   0   4   3502.40   6432.90    357.70  11%1 o
   4   3   3  13356.00   9390.60    330.80  11%1 o
   4   6   2    755.64    999.50    155.00  11%1 o
   5  -5   7   1303.30    440.10    165.90  11%1 <
   5  -3   6  10537.00  11601.80    343.20  11%1 o
   5   0   5  45292.00  36336.10    516.40  11%1 o
   5   3   4   1929.60   2540.00    229.50  11%1 o
   5   6   3   1458.50   1459.50    159.30  11%1 o
   6  -5   8   1377.10   1709.70    164.90  11%1 o
   6  -3   7   1150.10   1583.10    185.50  11%1 o
   6   0   6   6540.30   5717.60    274.90  11%1 o
   6   3   5   1108.80   2930.30    210.10  11%1 o
   6   6   4     98.20    319.50    115.50  11%1 <
   7  -3   8   2235.70   1771.40    170.10  11%1 o
   7   0   7   6006.10   9189.20    292.00  11%1 o
   7   2   6    404.18   1063.80    164.90  11%1 o
   7   3   6   3424.60   6956.00    255.90  11%1 o
   8  -3   9    589.02   1134.10    145.20  11%1 o
   8   0   8    121.94    225.40    126.20  11%1 <
   8   2   7   1718.80   1126.10    152.80  11%1 o
   8   3   7    952.94   1427.80    153.80  11%1 o
   8   4   7    195.49    421.00    116.40  11%1 o
   9  -3  10    441.16    559.10    110.50  11%1 o
   9  -2  10    308.37    493.60    112.70  11%1 o
   9   0   9     50.14    116.10    109.90  11%1 <
   9   2   8     60.12    123.10    102.30  11%1 <
   9   3   8    771.99   1439.50    139.80  11%1 o
  10   0  10    975.44   1221.30    130.60  11%1 o
  10   1  10    125.24    147.10     95.60  11%1 <
  10   2   9    374.09    556.20     97.30  11%1 o
 -10  -2  -9    411.55    406.80    106.40  12%1 o
 -10   0 -10    951.94   1546.70    139.50  12%1 o
 -10   1 -10    130.84     28.60     87.60  12%1 <
  -9  -3  -8   1088.40   1965.20    152.70  12%1 o
  -9  -2  -8    217.93    250.50    106.70  12%1 <
  -9   0  -9    139.86    189.30    111.30  12%1 <
  -9   1  -9     51.42    136.10    117.20  12%1 <
  -9   3 -10    207.80    361.30    111.50  12%1 o
  -8  -5  -6   1180.00    734.90    115.70  12%1 o
  -8  -3  -7   1365.50   1501.60    154.60  12%1 o
  -8   0  -8    193.43    366.10    125.00  12%1 <
  -8   3  -9   1766.10   1408.70    150.40  12%1 o
  -8   4  -9    567.25    377.70    120.50  12%1 o
  -7  -5  -5   1565.10    990.40    134.80  12%1 o
  -7  -3  -6  12890.00   8783.00    270.20  12%1 o
  -7   0  -7  11569.00  10122.10    302.90  12%1 o
  -7   3  -8   1293.50   1632.10    173.10  12%1 o
  -7   4  -8    123.72    323.10    132.10  12%1 <
  -6  -6  -4     69.78    192.70    106.80  12%1 <
  -6  -5  -4   1103.00   1436.70    167.70  12%1 o
  -6  -3  -5    763.08   2519.50    202.60  12%1 o
  -6   0  -6   5751.70   5843.50    285.10  12%1 o
  -6   3  -7    593.81   1774.50    187.90  12%1 o
  -5  -6  -3   1317.90   1206.70    156.50  12%1 o
  -5  -5  -3    819.22    854.70    154.60  12%1 o
  -5  -3  -4   1845.70   3308.50    233.00  12%1 o
  -5   0  -5  44365.00  37077.50    521.10  12%1 o
  -5   3  -6  10174.00  12694.10    353.10  12%1 o
  -4  -6  -2    863.61   1112.70    160.10  12%1 o
  -4  -3  -3   6784.30   7434.90    311.30  12%1 o
  -4   0  -4   3562.60   5655.90    347.80  12%1 o
  -4   3  -5   7044.40   7925.50    345.50  12%1 o
  -3  -3  -2   2186.50   3973.40    305.80  12%1 o
  -3   0  -3  15484.00  16534.40    490.40  12%1 o
  -3   3  -4  25964.00  39616.20    600.00  12%1 o
  -2  -3  -1  86101.00  80111.40    787.40  12%1 o
  -2   0  -2 106070.00  74758.90    952.40  12%1 o
  -1  -3   0  48930.00  48858.20    679.00  12%1 o
  -1   0  -1  26212.00  14628.40   1012.70  12%1 o
   1   0   1  25439.00  11951.60    988.70  12%1 o
   2   4   1   2219.80   2930.30    287.20  12%1 o
   3  -5   5   1421.10   2381.20    278.40  12%1 o
   3   4   2   3666.70   5092.30    290.10  12%1 o
   4  -5   6  14095.00  16409.50    387.60  12%1 o
   4  -2   5   1108.30   2997.60    280.70  12%1 o
   4   1   4  14971.00  20164.30    432.20  12%1 o
   4   4   3    326.36    517.20    177.10  12%1 <
   5  -2   6   1387.30   1348.20    217.50  12%1 o
   5   1   5    944.96    641.70    205.60  12%1 o
   5   4   4   3196.00   2890.30    208.60  12%1 o
   5   5   4    744.92   1633.10    170.90  12%1 o
   6  -4   8   2824.90   3746.80    218.20  12%1 o
   6  -2   7   3354.80   4269.80    244.40  12%1 o
   6   1   6   5662.90   6677.00    279.00  12%1 o
   6   4   5    655.20    673.60    142.40  12%1 o
   6   5   5    993.12    750.80    140.30  12%1 o
   7  -4   9    196.39    197.20    123.30  12%1 <
   7  -2   8    666.05    638.70    147.10  12%1 o
   7  -1   8    414.00    741.30    154.00  12%1 o
   7   1   7   1012.40    629.00    151.80  12%1 o
   7   2   7  10203.00  11845.60    308.30  12%1 o
   7   4   6    119.68    348.70    122.00  12%1 <
   7   5   6   1790.40   1730.40    148.80  12%1 o
   8  -2   9    146.92    220.50    119.60  12%1 <
   8  -1   9    290.09    928.20    143.90  12%1 o
   8   1   8    208.88    677.30    130.70  12%1 o
   8   2   8     66.05    282.30    120.80  12%1 <
   8   4   7    190.27    421.00    116.40  12%1 o
   9  -2  10    304.86    493.60    112.70  12%1 o
   9  -1  10   1141.20   1047.60    129.40  12%1 o
   9   1   9    100.75    113.80    108.00  12%1 <
   9   2   9    149.48    161.40     99.20  12%1 <
   9   3   9    932.87   1532.50    134.20  12%1 o
  10   1  10    113.45    147.10     95.60  12%1 <
 -10  -2 -10    611.10    262.90     96.80  13%1 <
 -10  -1 -10     94.17     13.40     85.90  13%1 <
  -9  -2  -9     68.90    101.10     99.20  13%1 <
  -9  -1  -9     95.23     71.40    103.40  13%1 <
  -9   1 -10    935.27   1025.60    126.20  13%1 o
  -9   2 -10    640.41   1268.30    132.50  13%1 o
  -8  -4  -7    555.66    711.80    127.40  13%1 o
  -8  -2  -8     74.65    129.20    110.10  13%1 <
  -8  -1  -8    330.73    401.30    126.90  13%1 o
  -8   1  -9    711.20   1370.70    156.40  13%1 o
  -8   2  -9     39.12    177.60    116.80  13%1 <
  -7  -5  -6   1442.70   1589.30    149.70  13%1 o
  -7  -4  -6    346.76    393.30    127.60  13%1 o
  -7  -2  -7  12627.00  11443.10    308.90  13%1 o
  -7  -1  -7   1222.50    785.90    159.40  13%1 o
  -7   1  -8    118.23    206.40    131.30  13%1 <
  -7   2  -8   1457.10   1080.20    156.80  13%1 o
  -6  -5  -5    532.37   1658.10    163.50  13%1 o
  -6  -4  -5   1319.30   2042.00    181.10  13%1 o
  -6  -2  -6    839.05   1013.80    179.30  13%1 o
  -6  -1  -6   6872.50   6281.00    272.70  13%1 o
  -6   2  -7   3515.50   5063.20    253.90  13%1 o
  -5  -4  -4   5095.80   3190.80    218.50  13%1 o
  -5  -1  -5   1162.00    720.00    202.20  13%1 o
  -5   2  -6    205.34    784.40    205.20  13%1 o
  -4  -6  -2   1059.60   1112.70    160.10  13%1 o
  -4  -4  -3    657.59   1410.70    207.40  13%1 o
  -4  -1  -4  16553.00  19098.20    425.70  13%1 o
  -4   2  -5   1173.80   1808.20    263.80  13%1 o
  -3  -6  -1    306.39    588.70    159.30  13%1 o
  -3  -4  -2   7683.30   5806.60    301.50  13%1 o
  -3  -1  -3   1109.20   3541.80    381.70  13%1 o
  -2  -6   0   8842.40   7451.00    294.10  13%1 o
  -2   3  -3    697.24   6339.40    449.20  13%1 o
  -1  -6   1  10925.00   7669.90    316.20  13%1 o
   0  -3   1  71089.00  63988.50    848.30  13%1 o
   1   4   0  12225.00  14075.50    434.40  13%1 o
   2  -5   4   4006.70   7407.40    434.00  13%1 o
   2   1   2    206.29      4.10    346.80  13%1 <
   2   4   1   2712.90   2930.30    287.20  13%1 o
   2   5   1   6929.20   6090.80    288.00  13%1 o
   3  -2   4   5122.60   7052.30    378.40  13%1 o
   3   1   3    723.52   3199.10    380.90  13%1 o
   3   5   2   1106.20   1247.50    189.30  13%1 o
   4  -4   6   1337.80   2624.50    236.80  13%1 o
   4   1   4  17813.00  20164.30    432.20  13%1 o
   4   2   4   8926.90   8183.00    321.10  13%1 o
   4   5   3   2572.00   2461.60    205.40  13%1 o
   4   6   3     26.07    132.10    125.20  13%1 <
   5  -4   7   2056.60   1795.90    199.30  13%1 o
   5  -1   6  42601.00  39688.80    533.80  13%1 o
   5   2   5  23509.00  23304.70    439.10  13%1 o
   5   3   5     21.55    194.20    160.20  13%1 <
   5   6   4    847.22    974.70    148.20  13%1 o
   6  -4   8   3633.30   3746.80    218.20  13%1 o
   6  -3   8     96.97    142.60    140.50  13%1 <
   6  -1   7   1603.70   2681.60    223.80  13%1 o
   6   2   6    992.81   1190.80    188.20  13%1 o
   6   3   6    762.01    562.40    147.60  13%1 o
   7  -3   9   1829.70   3604.70    204.40  13%1 o
   7  -1   8    363.60    741.30    154.00  13%1 o
   7   3   7    335.87    129.20    116.80  13%1 <
   7   4   7   2311.20   2700.40    175.60  13%1 o
   8  -3  10    435.30    248.60    120.30  13%1 <
   8  -2  10   4992.10   4484.50    203.90  13%1 o
   8   1   9    988.50    989.20    136.80  13%1 o
   8   3   8   2887.90   2154.90    167.10  13%1 o
   8   4   8    432.82    327.90    106.00  13%1 o
   9  -2  11     69.55     23.60     93.10  13%1 <
   9   1  10    662.84    656.40    117.40  13%1 o
   9   2  10    955.13    675.90    115.40  13%1 o
   9   3   9   1094.60   1532.50    134.20  13%1 o
  -9  -3  -9    604.51   1063.60    124.10  14%1 o
  -9  -2 -10    773.61    680.10    111.10  14%1 o
  -9  -1 -10    758.93    800.70    121.30  14%1 o
  -9   2 -11     16.90      9.50    104.70  14%1 <
  -8  -4  -8    654.81    401.10    109.40  14%1 o
  -8  -3  -8   3047.40   2303.00    167.90  14%1 o
  -8  -1  -9   1240.70   1062.90    141.30  14%1 o
  -8   3 -10    127.35    206.80    113.10  14%1 <
  -7  -4  -7   1696.10   1975.20    163.40  14%1 o
  -7  -3  -7    175.26    336.00    124.70  14%1 <
  -7  -1  -8    331.67    280.20    134.00  14%1 <
  -7   3  -9   4012.20   3206.40    196.80  14%1 o
  -7   4  -9    174.75    252.20    122.20  14%1 <
  -6  -5  -5    553.15   1658.10    163.50  14%1 o
  -6  -3  -6    335.61    649.20    148.00  14%1 o
  -6   1  -7   3365.20   3090.70    229.80  14%1 o
  -6   4  -8   4329.30   4018.50    222.00  14%1 o
  -6   5  -8    305.44    410.70    137.60  14%1 <
  -5  -6  -4   1163.90    846.40    143.10  14%1 o
  -5  -5  -4   1460.90   1445.40    173.90  14%1 o
  -5  -3  -5     59.21    108.20    155.60  14%1 <
  -5  -2  -5  21807.00  23152.10    431.20  14%1 o
  -5   1  -6  34193.00  40441.40    539.80  14%1 o
  -5   5  -7    489.63    553.80    168.40  14%1 o
  -4  -5  -3   2442.50   2565.40    209.60  14%1 o
  -4  -2  -4   7254.30   8191.80    321.10  14%1 o
  -4   1  -5    135.85    491.50    223.30  14%1 <
  -4   6  -6   2069.80   1179.20    202.90  14%1 o
  -3  -5  -2   1363.40   1358.20    193.90  14%1 o
  -3  -2  -3   5299.00   4691.90    314.10  14%1 o
  -3   2  -4   6701.60   6682.60    369.30  14%1 o
  -2  -4  -1   1685.60   1991.60    281.50  14%1 o
  -2  -1  -2    381.82    730.70    364.10  14%1 <
   0   4  -1   7280.80  13081.30    502.60  14%1 o
   1   5   0   3670.00   3037.00    267.00  14%1 o
   2  -2   3  60608.00  73885.30    848.30  14%1 o
   2   1   2    152.31      4.10    346.80  14%1 <
   2   6   1    851.98    706.70    169.90  14%1 o
   3  -1   4  96086.00  83108.30    806.00  14%1 o
   3   2   3   8011.10   4938.90    319.10  14%1 o
   3   6   2   1140.50    675.80    153.20  14%1 o
   4  -4   6    899.22   2624.50    236.80  14%1 o
   4  -1   5    206.91    540.90    225.80  14%1 <
   4   3   4   3485.20   3374.40    245.10  14%1 o
   5  -3   7   6063.80   4850.30    259.80  14%1 o
   5   3   5     16.31    194.20    160.20  14%1 <
   5   4   5   7507.40   6351.20    260.20  14%1 o
   5   5   5   3743.00   2160.60    180.10  14%1 o
   6  -3   8     81.26    142.60    140.50  14%1 <
   6  -2   8   1323.90   2003.70    196.20  14%1 o
   6   1   7   2276.00   1462.10    191.10  14%1 o
   6   4   6    618.73    449.70    136.30  14%1 o
   6   5   6    774.30    896.80    135.40  14%1 o
   7  -4  10    790.53    528.20    125.90  14%1 o
   7  -2   9     69.57    191.30    124.50  14%1 <
   7  -1   9    309.72   1919.40    168.20  14%1 o
   7   1   8    395.12    417.70    137.90  14%1 o
   7   2   8   2253.50   1165.80    150.20  14%1 o
   7   3   8    533.17    791.50    138.70  14%1 o
   7   5   7    144.81     92.50     99.40  14%1 <
   8  -3  11    243.56    373.70    112.90  14%1 o
   8  -1  10    606.72    518.30    124.20  14%1 o
   8   0  10   7379.30   6959.40    250.70  14%1 o
   8   2   9     33.30     57.10    103.70  14%1 <
   8   3   9    512.43    932.10    135.00  14%1 o
   8   4   9    241.82    482.00    107.00  14%1 o
   9  -1  11     96.55     64.00     96.70  14%1 <
   9   0  11   1684.80   1528.20    140.60  14%1 o
   9   1  11    237.82    385.20    111.30  14%1 o
   9   3  10     61.08     40.60     93.00  14%1 <
  -9  -3 -10     72.30    232.60     95.70  15%1 <
  -9  -2 -10    698.57    680.10    111.10  15%1 o
  -9  -1 -11    104.13    312.50    100.30  15%1 o
  -9   0 -11   1461.00   1184.20    130.30  15%1 o
  -9   1 -11    394.21    108.80     95.80  15%1 <
  -8  -3  -9    303.43    995.50    131.70  15%1 o
  -8  -2  -9     31.69     40.70    100.50  15%1 <
  -8   0 -10   4199.80   7078.90    254.60  15%1 o
  -8   1 -10    158.69    540.90    125.40  15%1 o
  -8   2 -10   3972.60   4193.40    202.50  15%1 o
  -7  -5  -7    100.01    124.20    105.00  15%1 <
  -7  -3  -8    876.60   1539.20    156.30  15%1 o
  -7  -2  -8   1009.60   1222.20    156.60  15%1 o
  -7  -1  -8    273.26    280.20    134.00  15%1 <
  -7   1  -9    411.49   2617.80    185.90  15%1 o
  -7   2  -9    134.34    141.80    120.80  15%1 <
  -7   3  -9   3351.50   3206.40    196.80  15%1 o
  -6  -5  -6    701.07   1606.80    153.10  15%1 o
  -6  -4  -6    426.43    395.30    134.20  15%1 <
  -6  -2  -7   1662.60   2173.60    198.20  15%1 o
  -6  -1  -7   1138.60   1718.30    199.20  15%1 o
  -6   2  -8   1762.30   2417.60    207.50  15%1 o
  -6   3  -8    774.79    442.50    150.50  15%1 <
  -5  -6  -4    950.34    846.40    143.10  15%1 o
  -5  -4  -5   7263.50   6151.50    254.50  15%1 o
  -5  -1  -6  30862.00  24952.70    442.20  15%1 o
  -5   3  -7    681.17   2019.90    213.00  15%1 o
  -5   4  -7    544.19   1710.60    196.30  15%1 o
  -4  -6  -3    193.32    110.40    128.80  15%1 <
  -4  -3  -4   3630.20   4062.40    257.80  15%1 o
  -4   5  -6  13118.00  15463.10    386.40  15%1 o
  -3  -6  -2   1008.20   1055.90    164.80  15%1 o
  -3  -5  -2   1018.10   1358.20    193.90  15%1 o
  -3  -3  -3    433.82   1130.00    231.20  15%1 o
  -3   1  -4  86252.00  77087.30    791.20  15%1 o
  -3   6  -5   3039.80   6974.30    339.70  15%1 o
  -2  -5  -1   7669.00   6250.70    295.60  15%1 o
  -2  -2  -2  47310.00  49001.00    695.80  15%1 o
  -2   2  -3  40872.00  62278.30    806.10  15%1 o
  -1  -4   0  11481.00  11468.50    423.20  15%1 o
  -1  -1  -1  28491.00  59201.10    958.00  15%1 o
   0  -6   2   1885.70   1980.30    278.40  15%1 o
   1   1   1  75232.00  60755.30    962.50  15%1 o
   1   6   0   4455.80   3657.30    253.40  15%1 o
   2   2   2  63776.00  42290.70    672.90  15%1 o
   3  -4   5  21098.00  19620.60    452.70  15%1 o
   3  -1   4  83497.00  83108.30    806.00  15%1 o
   3   3   3   1728.40   3518.40    274.10  15%1 o
   3   4   3   1803.60   3333.30    253.50  15%1 o
   4  -3   6   1166.90   1953.80    242.90  15%1 o
   4   1   5    214.20    548.90    212.50  15%1 <
   4   4   4   1397.10   1009.80    182.50  15%1 o
   4   5   4    859.93   2203.10    195.10  15%1 o
   4   6   4   1560.90    876.70    145.20  15%1 o
   5  -5   8   2350.30   2568.50    197.90  15%1 o
   5  -2   7    843.85   1508.80    210.80  15%1 o
   5   1   6  30221.00  25220.10    450.70  15%1 o
   5   2   6    100.34    395.80    174.30  15%1 <
   5   6   5   1506.60    993.10    142.20  15%1 o
   6  -4   9    303.22    204.80    137.30  15%1 <
   6  -1   8   3324.00   2785.40    214.10  15%1 o
   6   0   8   7953.40   8362.20    293.00  15%1 o
   6   2   7    865.98   1886.40    188.90  15%1 o
   6   3   7    583.88    701.90    141.10  15%1 o
   6   4   7   1180.30   1478.60    164.80  15%1 o
   7  -3  10    214.93     93.40    135.40  15%1 <
   7   0   9    685.40   1170.70    152.60  15%1 o
   7   1   9    144.41    511.10    127.10  15%1 o
   7   3   8    424.97    791.50    138.70  15%1 o
   7   4   8     92.47    131.30    105.90  15%1 <
   8  -3  11    180.84    373.70    112.90  15%1 o
   8  -2  11    314.62    243.30    138.70  15%1 <
   8  -1  11   1389.90   1521.40    142.50  15%1 o
   8   1  10    319.26    366.40    119.50  15%1 o
   8   2  10   2388.80   2432.80    165.80  15%1 o
   8   3  10    226.40    227.70     99.80  15%1 <
   9  -1  12     34.76     57.00     88.10  15%1 <
   9   2  11     89.21    107.70     75.70  15%1 <
  -9  -2 -11    100.07   -163.80     80.70  16%1 <
  -9  -1 -11     87.87    312.50    100.30  16%1 o
  -9   1 -12    167.13    230.80     99.40  16%1 <
  -8  -4  -9     87.61     15.80     91.90  16%1 <
  -8  -3 -10     76.18    311.50    101.40  16%1 o
  -8  -2 -10   3279.80   2675.50    169.00  16%1 o
  -8  -1 -10    267.28    390.10    120.00  16%1 o
  -8   2 -11    588.50    513.70    136.30  16%1 o
  -8   3 -11     72.68     95.30    105.10  16%1 <
  -7  -4  -8     15.84    103.30    106.60  16%1 <
  -7  -3  -8    860.14   1539.20    156.30  16%1 o
  -7  -1  -9    113.83    157.40    120.60  16%1 <
  -7   0  -9   1219.70   1159.10    155.80  16%1 o
  -7   3 -10     83.78     87.80    117.00  16%1 <
  -7   4 -10   1118.10    570.00    132.90  16%1 o
  -6  -4  -7   2390.80   2143.60    173.50  16%1 o
  -6  -3  -7    744.32    982.80    153.40  16%1 o
  -6   0  -8   7971.60  10084.40    302.50  16%1 o
  -6   1  -8   1877.90   2417.90    207.80  16%1 o
  -5  -6  -5   2292.40   2119.70    170.70  16%1 o
  -5  -5  -5   2561.80   2412.10    187.50  16%1 o
  -5  -3  -6   5471.50   4940.70    254.60  16%1 o
  -5  -2  -6    128.31    200.40    162.90  16%1 <
  -5   1  -7    511.09    629.20    191.10  16%1 o
  -5   2  -7    757.19    893.00    193.10  16%1 o
  -4  -5  -4   2699.90   1876.10    189.00  16%1 o
  -4  -4  -4    467.84    881.20    179.60  16%1 o
  -4  -1  -5    298.31    495.30    206.30  16%1 <
  -4   3  -6   1329.20   1222.20    229.10  16%1 o
  -4   4  -6   1860.50   2046.40    228.50  16%1 o
  -3  -6  -2   1057.40   1055.90    164.80  16%1 o
  -3  -4  -3   1256.20   2536.30    239.60  16%1 o
  -3  -3  -3    425.63   1130.00    231.20  16%1 o
  -3   5  -5   1567.90   3046.90    293.60  16%1 o
  -2  -6  -1   1097.40    830.60    174.60  16%1 o
   0   5  -1  17307.00  16840.50    447.10  16%1 o
   2  -1   3  60981.00  65583.70    794.30  16%1 o
   2   3   2  17009.00  18558.30    451.60  16%1 o
   2   4   2  38659.00  34641.90    575.90  16%1 o
   3  -6   6    248.41    814.80    227.60  16%1 o
   3  -3   5   1929.20   3652.60    318.50  16%1 o
   3   1   4  73621.00  61410.70    709.30  16%1 o
   3   5   3   2384.20   2542.80    216.60  16%1 o
   3   6   3   2210.70   1560.30    175.80  16%1 o
   4  -5   7   3591.90   4953.50    265.40  16%1 o
   4  -2   6   1665.40   2498.70    261.10  16%1 o
   4   2   5    886.06   1927.80    235.60  16%1 o
   4   3   5   7718.80   6032.10    271.90  16%1 o
   5  -4   8   2377.10   3388.30    219.70  16%1 o
   5  -1   7    285.67    643.50    190.50  16%1 o
   5   0   7   4846.00   5521.10    270.30  16%1 o
   5   3   6   6513.90   6121.90    264.50  16%1 o
   5   4   6   1811.70   1531.30    170.90  16%1 o
   5   5   6    278.81   1292.90    159.10  16%1 o
   6  -3   9   7092.60   8706.70    283.40  16%1 o
   6  -2   9    287.34    214.30    131.10  16%1 <
   6   0   8   8368.10   8362.20    293.00  16%1 o
   6   1   8   2608.20   2171.10    194.30  16%1 o
   6   2   8   1722.40   1061.90    156.00  16%1 o
   6   5   7     97.76    175.10    109.80  16%1 <
   7  -2  10    692.26   1049.90    142.20  16%1 o
   7  -1  10    304.16    360.30    121.20  16%1 <
   7   2   9     65.49    402.90    121.40  16%1 o
   7   3   9   1769.40   1838.40    164.40  16%1 o
   7   4   9    183.54    183.70     98.80  16%1 <
   8  -2  12    210.80    311.60    103.40  16%1 o
   8   1  11   1145.40   1285.20    135.80  16%1 o
   8   2  11     32.84     -0.90     86.10  16%1 <
  -9  -1 -12     67.46    127.70     86.00  17%1 <
  -8  -3 -10    104.38    311.50    101.40  17%1 o
  -8  -2 -11     42.16    -16.40     84.70  17%1 <
  -8  -1 -11    667.47   1691.00    145.20  17%1 o
  -8   1 -11    536.71   1193.70    136.40  17%1 o
  -7  -4  -9     84.89    189.20     96.60  17%1 <
  -7  -3  -9   2605.20   2321.90    172.00  17%1 o
  -7  -2  -9    270.77    495.70    124.40  17%1 o
  -7   1 -10    266.44    210.40    117.60  17%1 <
  -7   2 -10    976.36    667.00    130.90  17%1 o
  -7   3 -10     74.10     87.80    117.00  17%1 <
  -6  -5  -7    320.78    442.40    115.70  17%1 o
  -6  -3  -8    112.70    153.20    121.50  17%1 <
  -6  -2  -8   1476.20   1412.70    166.60  17%1 o
  -6  -1  -8   2551.20   2752.20    202.40  17%1 o
  -6   2  -9    104.54     29.70    124.10  17%1 <
  -6   3  -9  10906.00   9036.60    285.30  17%1 o
  -6   4  -9    128.52    333.10    132.80  17%1 <
  -5  -5  -6   1373.60   3162.90    191.30  17%1 o
  -5  -4  -6    604.09   1543.60    167.40  17%1 o
  -5  -1  -7    103.83    227.10    164.80  17%1 <
  -5   0  -7   6335.10   6026.10    277.30  17%1 o
  -5   1  -7    499.80    629.20    191.10  17%1 o
  -5   5  -8    705.69    888.00    163.60  17%1 o
  -4  -6  -4   1996.60   1462.60    156.40  17%1 o
  -4  -3  -5   2512.20   2748.50    240.90  17%1 o
  -4  -2  -5   2742.30   2387.70    248.80  17%1 o
  -4   1  -6    606.72    851.00    226.20  17%1 o
  -4   2  -6   4506.10   3403.30    279.30  17%1 o
  -3  -5  -3   2778.50   3187.60    221.50  17%1 o
  -3  -1  -4  79494.00  65449.80    717.90  17%1 o
  -3   4  -5  16025.00  21511.20    471.20  17%1 o
  -3   5  -5   1430.70   3046.90    293.60  17%1 o
  -2  -3  -2  20893.00  16988.10    439.00  17%1 o
  -2   1  -3  46693.00  53488.40    753.20  17%1 o
  -1  -5   0   4088.10   3464.70    277.60  17%1 o
  -1  -2  -1   2544.80   6087.50    512.00  17%1 o
  -1   3  -2  31243.00  83042.00   1219.20  17%1 o
   0  -4   1  10779.00  10967.20    490.80  17%1 o
   0   6  -1   1899.60   2957.20    276.30  17%1 o
   1   2   1  14924.00  13005.80    529.30  17%1 o
   2  -4   4   3534.50   5650.30    415.10  17%1 o
   2   5   2    594.24    384.80    179.40  17%1 <
   2   6   2   1370.30    681.40    162.30  17%1 o
   3  -6   6    269.71    814.80    227.60  17%1 o
   3   1   4  81531.00  61410.70    709.30  17%1 o
   3   2   4   3238.40   3871.60    286.70  17%1 o
   3   3   4  10126.00  16108.30    399.40  17%1 o
   4  -4   7    165.20    -64.50    167.80  17%1 <
   4  -1   6    288.87    713.50    220.10  17%1 o
   4   0   6   2957.20   2061.60    236.20  17%1 o
   4   4   5    120.78    159.20    142.90  17%1 <
   4   5   5   2349.20   2152.70    191.10  17%1 o
   4   6   5    164.60    198.50    113.50  17%1 <
   5  -3   8   3723.90   3133.00    217.40  17%1 o
   5  -2   8    555.81    864.00    181.60  17%1 o
   5   1   7    122.02    286.20    166.50  17%1 <
   5   2   7    419.25    702.40    174.60  17%1 o
   5   3   7     58.92    189.40    134.10  17%1 <
   6  -4  10    111.81    183.30    122.60  17%1 <
   6  -1   9  14053.00  11189.60    309.70  17%1 o
   6   1   9   9192.20   8568.30    279.10  17%1 o
   6   3   8    209.53    145.30    116.00  17%1 <
   6   4   8   2534.00   2501.10    178.10  17%1 o
   6   5   8    193.70    153.40     94.10  17%1 <
   7  -3  11    323.56    250.40    116.70  17%1 <
   7  -2  11    186.86    238.10    115.90  17%1 <
   7  -1  11    605.32    309.40    120.00  17%1 <
   7   1  10    249.81    306.50    114.00  17%1 <
   7   2  10    838.99    539.70    121.20  17%1 o
   7   3  10    133.30    171.90    101.70  17%1 <
   7   4  10    362.15    278.50     99.60  17%1 <
   8  -1  12     56.01     14.00     90.60  17%1 <
   8   0  12   1642.40   1160.90    133.80  17%1 o
   8   1  12    105.15     60.90     89.50  17%1 <
   8   2  12    414.93    975.60    117.70  17%1 o
   8   3  11    112.11    191.10     90.80  17%1 <
  -8  -3 -11   1113.20    903.90    116.00  18%1 o
  -8  -2 -11     54.88    -16.40     84.70  18%1 <
  -8  -1 -12    197.22      5.70     86.80  18%1 <
  -8   0 -12   2163.00   1414.90    139.00  18%1 o
  -8   1 -12    235.58    139.40     97.90  18%1 <
  -8   2 -12   1062.50    823.00    116.60  18%1 o
  -7  -3 -10    828.69    496.10    114.60  18%1 o
  -7  -2 -10    619.60    643.60    120.90  18%1 o
  -7  -1 -10    266.72    291.30    115.00  18%1 <
  -7   2 -11    509.99    721.40    129.90  18%1 o
  -7   3 -11    353.68    323.10    119.40  18%1 <
  -6  -5  -8    221.43    338.70    105.80  18%1 o
  -6  -4  -8   2964.40   2145.70    169.00  18%1 o
  -6  -3  -8     95.82    153.20    121.50  18%1 <
  -6  -1  -9   8733.80   8733.30    283.00  18%1 o
  -6   1  -9  10498.00   9500.60    293.60  18%1 o
  -5  -5  -6   1696.70   3162.90    191.30  18%1 o
  -5  -3  -7    330.37    324.20    138.10  18%1 <
  -5  -2  -7    300.64   1077.40    182.50  18%1 o
  -5   2  -8   1073.20   1032.90    189.30  18%1 o
  -5   3  -8   5039.50   3948.80    232.90  18%1 o
  -5   4  -8   3366.20   3966.80    230.60  18%1 o
  -5   5  -8    684.41    888.00    163.60  18%1 o
  -4  -5  -5   3336.10   2962.50    210.40  18%1 o
  -4  -4  -5    291.96    271.10    149.40  18%1 <
  -4  -1  -6   2231.80   3361.30    257.60  18%1 o
  -4   0  -6   1979.30   2431.20    249.10  18%1 o
  -3  -6  -3   2686.70   1824.20    181.30  18%1 o
  -3  -3  -4  26268.00  17574.60    409.40  18%1 o
  -3  -2  -4   2220.40   4698.40    299.70  18%1 o
  -3   2  -5  95979.00  92554.80    806.20  18%1 o
  -3   3  -5   2850.00   3128.90    308.90  18%1 o
  -2  -5  -2    818.32    629.40    183.90  18%1 o
  -2  -4  -2  49087.00  37351.00    591.20  18%1 o
  -1  -6   0   2351.20   3356.10    249.60  18%1 o
  -1   3  -2  44740.00  83042.00   1219.20  18%1 o
   1  -2   2  59128.00  81049.80   1146.40  18%1 o
   1   3   1  26160.00  24084.60    525.10  18%1 o
   1   4   1   1445.80   1413.10    283.30  18%1 o
   2  -4   4   3435.80   5650.30    415.10  18%1 o
   2   1   3  34210.00  33329.30    600.30  18%1 o
   3  -5   6   4173.10   5864.00    308.60  18%1 o
   3  -2   5  95242.00  91971.10    804.40  18%1 o
   3  -1   5   8103.40   8231.30    372.40  18%1 o
   3   3   4  10675.00  16108.30    399.40  18%1 o
   3   4   4   1333.90   1651.40    205.90  18%1 o
   3   5   4   7769.00   5350.90    246.10  18%1 o
   3   6   4     54.99     89.60    121.50  18%1 <
   4  -3   7   1885.90   3397.30    251.40  18%1 o
   4   1   6   1694.70   3650.90    260.40  18%1 o
   4   2   6    999.09   1253.00    211.70  18%1 o
   4   3   6    576.83   1232.10    193.90  18%1 o
   5  -5   9    512.35    408.90    142.40  18%1 <
   5  -4   9   1017.60    613.00    154.30  18%1 o
   5  -1   8    327.26    525.00    174.70  18%1 o
   5   1   8    255.55    340.30    158.90  18%1 <
   5   4   7    634.76    577.00    131.20  18%1 o
   5   5   7    324.10    139.20    109.60  18%1 <
   6  -3  10   1245.60   1229.30    164.10  18%1 o
   6  -2  10   4021.30   2096.30    183.10  18%1 o
   6  -1  10   1994.50   1483.90    162.20  18%1 o
   6   1   9   7294.70   8568.30    279.10  18%1 o
   6   2   9    534.65    534.80    135.50  18%1 o
   6   3   9   5229.30   5889.70    238.90  18%1 o
   6   4   9    111.26     28.90    101.80  18%1 <
   7  -3  12   4205.10   3353.30    189.40  18%1 o
   7  -1  11    642.61    309.40    120.00  18%1 <
   7   0  11     40.98    160.20    111.40  18%1 <
   7   1  11    262.39    391.80    117.00  18%1 o
   7   2  11    369.02    115.30     99.00  18%1 <
   7   3  11    164.10    286.50    103.10  18%1 <
   8  -1  13     49.64    -29.00     82.60  18%1 <
   8   2  12    327.35    975.60    117.70  18%1 o
  -8  -2 -12    418.92    667.10    106.30  19%1 o
  -8   1 -13    304.13    242.50     93.20  19%1 <
  -7  -4 -10    786.80    755.70    118.80  19%1 o
  -7  -3 -11    111.89    104.10     98.10  19%1 <
  -7  -2 -11    214.96    280.80    103.00  19%1 <
  -7  -1 -11    262.09    250.10    110.60  19%1 <
  -7   0 -11    134.30    295.80    115.60  19%1 <
  -7   1 -11    139.99    298.30    115.10  19%1 <
  -6  -4  -9    262.05    -29.70    101.20  19%1 <
  -6  -3  -9   5095.70   4136.00    217.90  19%1 o
  -6  -2  -9    360.08    409.60    129.40  19%1 o
  -6   1 -10    711.74   1034.00    153.70  19%1 o
  -6   2 -10   3649.10   4295.50    224.20  19%1 o
  -6   3 -10    655.19    370.60    139.20  19%1 <
  -6   4 -10    113.39    173.20    126.90  19%1 <
  -5  -5  -7    340.72    371.40    122.40  19%1 o
  -5  -4  -7   2219.00   2200.80    180.50  19%1 o
  -5  -2  -8    541.09    987.00    179.60  19%1 o
  -5  -1  -8    227.75    577.60    168.40  19%1 o
  -5   1  -8   5430.40   5494.00    262.70  19%1 o
  -4  -6  -5    709.18    626.60    129.10  19%1 o
  -4  -3  -6    650.17   1026.90    195.10  19%1 o
  -4  -2  -6    645.73   1734.90    222.80  19%1 o
  -4   3  -7   2013.70   3821.60    264.90  19%1 o
  -4   4  -7    400.96    794.20    193.00  19%1 o
  -4   5  -7   3456.30   3439.30    246.40  19%1 o
  -3  -5  -4   6416.40   5416.70    252.60  19%1 o
  -3  -4  -4   1188.60   1435.70    211.80  19%1 o
  -3   0  -5  77500.00  79914.80    769.70  19%1 o
  -3   1  -5   5034.60   6443.20    356.10  19%1 o
  -3   2  -5  82055.00  92554.80    806.20  19%1 o
  -2  -6  -2   3011.30   1341.80    186.10  19%1 o
  -2  -5  -2    651.82    629.40    183.90  19%1 o
  -2  -2  -3  32741.00  26612.10    546.00  19%1 o
  -2  -1  -3  36167.00  37757.30    620.10  19%1 o
  -1  -3  -1  25998.00  26490.40    547.50  19%1 o
   1  -2   2  54380.00  81049.80   1146.40  19%1 o
   1   5   1   1939.30   1641.90    231.20  19%1 o
   1   6   1   1804.80    970.90    184.30  19%1 o
   2  -3   4   2857.10   4247.40    384.60  19%1 o
   2   2   3  24210.00  27879.00    556.00  19%1 o
   2   3   3   1622.80   2420.70    276.60  19%1 o
   2   4   3   5329.60   5107.80    294.60  19%1 o
   2   5   3   1247.50   1302.00    189.00  19%1 o
   3   0   5  92397.00  68445.80    733.00  19%1 o
   3   1   5   5485.00   4871.70    325.90  19%1 o
   4  -5   8     77.68    -97.50    155.90  19%1 <
   4  -2   7   2412.80   5098.50    289.60  19%1 o
   4  -1   7   9524.70  10565.60    348.40  19%1 o
   4   4   6    397.75    467.30    147.70  19%1 o
   4   5   6   5242.10   4170.10    218.70  19%1 o
   4   6   6    183.41    351.30    116.60  19%1 o
   5  -3   9   5356.10   3981.50    225.00  19%1 o
   5  -2   9    104.08     90.20    142.00  19%1 <
   5   1   8    214.33    340.30    158.90  19%1 <
   5   2   8    624.07   2524.90    206.10  19%1 o
   5   3   8   2455.30   2146.90    185.30  19%1 o
   5   4   8   3532.40   2915.40    189.90  19%1 o
   5   5   8    713.65    599.70    124.90  19%1 o
   6  -4  11    807.95   1554.40    153.40  19%1 o
   6  -3  11    609.11    365.40    127.70  19%1 <
   6   0  10    992.94   1022.40    153.90  19%1 o
   6   1  10   1854.10   1597.00    157.50  19%1 o
   6   2  10   3571.50   2891.10    193.80  19%1 o
   6   3  10    318.58    540.30    127.80  19%1 o
   6   4  10     43.22    263.70    105.80  19%1 <
   7  -2  12     91.73    116.20    104.80  19%1 <
   7  -1  12   1037.30   1745.30    158.70  19%1 o
   7   1  12   3326.00   2849.70    177.00  19%1 o
   7   2  12     73.09    108.90     95.70  19%1 <
   7   3  12   1610.20   1532.00    143.20  19%1 o
  -8  -1 -13     13.41     -8.50     79.10  20%1 <
  -7  -3 -11    136.27    104.10     98.10  20%1 <
  -7  -2 -12    101.18     89.10     92.50  20%1 <
  -7  -1 -12   1348.10   1590.60    153.80  20%1 o
  -7   1 -12   1009.20   1548.70    155.20  20%1 o
  -7   2 -12    266.20    188.70    109.90  20%1 <
  -7   3 -12   3809.40   3838.40    196.30  20%1 o
  -6  -4 -10     64.57    184.60    104.00  20%1 <
  -6  -3 -10    212.32    284.30    119.80  20%1 <
  -6  -2 -10   3671.60   3072.10    194.60  20%1 o
  -6  -1 -10    858.60   1116.10    147.60  20%1 o
  -6   0 -10    456.05    786.20    148.90  20%1 o
  -5  -5  -8    914.83    684.50    129.80  20%1 o
  -5  -4  -8   3018.00   2703.20    190.80  20%1 o
  -5  -3  -8   2410.40   2391.30    187.10  20%1 o
  -5  -2  -8    590.67    987.00    179.60  20%1 o
  -5   1  -9    531.98    733.10    171.90  20%1 o
  -5   2  -9     99.75    -10.90    138.40  20%1 <
  -5   3  -9   4239.10   3592.60    221.70  20%1 o
  -5   4  -9    410.02    218.10    142.10  20%1 <
  -5   5  -9   1274.50   1272.40    164.90  20%1 o
  -4  -6  -6    333.37    414.00    119.90  20%1 o
  -4  -5  -6   6207.70   5780.50    250.70  20%1 o
  -4  -4  -6    718.83    920.90    160.00  20%1 o
  -4  -1  -7   7088.00   8717.00    319.70  20%1 o
  -4   1  -7   9611.40  11103.30    353.50  20%1 o
  -4   2  -7   2489.80   3599.50    273.10  20%1 o
  -4   3  -7   2064.90   3821.60    264.90  20%1 o
  -3  -6  -4     68.42     67.80    123.20  20%1 <
  -3  -2  -5  64584.00  60040.40    667.40  20%1 o
  -3  -1  -5   6017.50   5174.20    322.80  20%1 o
  -2  -4  -3   6056.70   6488.60    309.20  20%1 o
  -2  -3  -3    856.01   1606.70    262.60  20%1 o
  -1  -4  -1    607.47   1417.30    286.70  20%1 o
   0  -5   1  14494.00  14394.40    442.90  20%1 o
   1  -6   3  25013.00  29277.80    604.20  20%1 o
   2  -3   4   1664.70   4247.40    384.60  20%1 o
   2   5   3   1229.80   1302.00    189.00  20%1 o
   2   6   3   1235.70   1045.30    162.70  20%1 o
   3  -4   6   1917.80   2810.90    264.20  20%1 o
   3  -3   6   2493.40   2008.70    261.90  20%1 o
   3   2   5  63821.00  57838.90    658.10  20%1 o
   3   3   5   1891.90   1939.80    231.70  20%1 o
   3   4   5   8734.30   7452.00    298.30  20%1 o
   3   5   5    479.05    285.20    145.80  20%1 <
   3   6   5   2721.90   2813.50    185.60  20%1 o
   4  -5   8    116.57    -97.50    155.90  20%1 <
   4  -4   8   4088.10   4725.30    252.80  20%1 o
   4   1   7   6978.90   8448.40    320.50  20%1 o
   4   2   7   4112.20   2967.10    239.20  20%1 o
   4   3   7   1730.50   2106.90    206.40  20%1 o
   4   4   7     75.66     26.60    126.80  20%1 <
   4   5   7   2874.80   2081.50    174.10  20%1 o
   5  -4  10    254.42    210.80    131.90  20%1 <
   5  -1   9    133.64    305.00    154.50  20%1 <
   5   0   9    829.03   1191.40    178.50  20%1 o
   5   1   9     84.55     -3.50    136.30  20%1 <
   5   2   9     95.42      2.70    124.40  20%1 <
   5   3   9   2440.30   1898.50    173.90  20%1 o
   5   4   9     37.26    -19.60    107.70  20%1 <
   5   5   9    763.26    686.00    120.80  20%1 o
   6  -2  11   1146.70    607.30    138.50  20%1 o
   6  -1  11     94.26     27.70    116.10  20%1 <
   6   1  11     32.59     97.60    113.50  20%1 <
   6   2  11    962.04    728.30    129.40  20%1 o
   6   3  11    703.16    510.80    118.90  20%1 o
   6   4  11   1088.00    535.30    111.30  20%1 o
   7  -2  13    388.30    659.30    121.10  20%1 o
   7  -1  13     94.94    -46.30     95.00  20%1 <
   7   0  13   1976.70   1991.40    153.50  20%1 o
   7   1  13     39.61    -17.80     88.90  20%1 <
   7   2  13    203.56    268.70     94.40  20%1 <
   7   3  12   1639.40   1532.00    143.20  20%1 o
  -7  -3 -12   2065.80   1837.30    150.30  21%1 o
  -7  -2 -13    224.78    201.00     92.90  21%1 <
  -7  -1 -13     90.77      4.20     93.50  21%1 <
  -7   0 -13   1637.70   1608.70    147.40  21%1 o
  -7   1 -13    105.09    -26.70     91.60  21%1 <
  -7   2 -13    338.62    424.60    116.10  21%1 o
  -6  -4 -10     74.81    184.60    104.00  21%1 <
  -6  -3 -11    487.86    291.20    109.00  21%1 <
  -6  -2 -11   1439.60    863.20    131.20  21%1 o
  -6  -1 -11     75.86    174.50    110.40  21%1 <
  -6   1 -11     79.38    -35.30    110.60  21%1 <
  -6   2 -11    420.02    379.30    131.70  21%1 <
  -6   3 -11    565.53    400.60    129.40  21%1 o
  -6   4 -11   1750.50   1106.40    147.30  21%1 o
  -5  -4  -9     65.44    112.60    108.00  21%1 <
  -5  -3  -9   3807.70   2516.30    189.40  21%1 o
  -5  -2  -9     42.75     24.70    119.60  21%1 <
  -5  -1  -9     69.17    261.30    146.80  21%1 <
  -5   0  -9   1198.80   1415.40    185.80  21%1 o
  -5   1  -9    509.40    733.10    171.90  21%1 o
  -4  -5  -7   3746.60   2120.80    175.80  21%1 o
  -4  -4  -7    194.53    229.10    136.00  21%1 <
  -4  -3  -7   2117.10   1867.90    199.90  21%1 o
  -4  -2  -7   3978.60   3249.90    245.60  21%1 o
  -3  -5  -5   1401.00    540.90    153.00  21%1 o
  -3  -4  -5   9453.40   8451.70    309.10  21%1 o
  -3  -3  -5   1737.30   2020.50    238.40  21%1 o
  -2  -6  -3   2414.60   2326.90    194.40  21%1 o
  -2  -5  -3    970.87    833.80    176.00  21%1 o
  -2  -4  -3   6614.00   6488.60    309.20  21%1 o
  -2   3  -4  11878.00  27915.40    550.90  21%1 o
  -1  -6  -1   1482.10    898.00    184.80  21%1 o
  -1  -5  -1    889.12   1372.40    228.00  21%1 o
  -1   1  -2  38313.00  48989.80   1047.60  21%1 o
  -1   2  -2  63234.00  67484.10   1123.90  21%1 o
  -1   6  -2    965.01   1595.80    313.50  21%1 o
   0  -6   1   1327.50   1249.00    245.00  21%1 o
   0   6   0   2482.50   2595.40    249.50  21%1 o
   1  -1   2  30908.00  44534.50   1033.20  21%1 o
   1   6   2   1189.50    656.60    176.20  21%1 o
   2  -2   4   2358.10   3158.90    377.90  21%1 o
   2  -1   4 105660.00  87361.60    873.60  21%1 o
   2   6   4    987.98    804.00    151.60  21%1 o
   3  -2   6  10918.00  11964.90    384.30  21%1 o
   3  -1   6   9126.10   8476.80    352.20  21%1 o
   3   6   6    172.34    220.30    119.50  21%1 <
   4  -3   8    473.19    140.20    173.50  21%1 <
   4  -2   8  30889.00  29466.80    493.60  21%1 o
   4  -1   8   1501.10   1786.30    225.80  21%1 o
   4   0   8  24251.00  19253.20    426.80  21%1 o
   4   1   8    772.65    923.00    195.20  21%1 o
   4   5   8    129.80    169.60    119.20  21%1 <
   5  -3  10   1610.80   2043.70    188.40  21%1 o
   5  -2  10    173.76    267.70    137.80  21%1 <
   5  -1  10    666.73    559.40    154.10  21%1 o
   5   1  10   1374.10   1418.90    166.80  21%1 o
   5   2  10     95.75     84.30    121.40  21%1 <
   5   3  10   1455.50   1030.70    151.00  21%1 o
   5   4  10     70.63     63.20    104.00  21%1 <
   6  -3  12     65.71     84.70    111.70  21%1 <
   6  -2  12    146.01    -91.40     98.90  21%1 <
   6  -1  12    883.40   1325.20    154.40  21%1 o
   6   0  12   1292.90    857.60    135.90  21%1 o
   6   1  12   1410.60   1842.10    162.50  21%1 o
   6   2  12    154.97     96.10    102.10  21%1 <
   6   3  12    287.44    242.30    104.90  21%1 <
  -7  -2 -13    170.41    201.00     92.90  22%1 <
  -6  -4 -11    855.27    919.70    124.60  22%1 o
  -6  -3 -12     64.98    108.70     96.30  22%1 <
  -6  -2 -12    149.36    108.00     98.60  22%1 <
  -6  -1 -12   2339.80   2022.80    168.10  22%1 o
  -6   0 -12    198.27    454.90    122.90  22%1 o
  -6   1 -12   1057.60   1100.30    145.00  22%1 o
  -6   2 -12    258.12    174.20    111.50  22%1 <
  -6   3 -12    381.49    626.60    130.90  22%1 o
  -5  -5  -9    469.43    232.50    109.60  22%1 <
  -5  -3 -10    378.95    384.10    127.00  22%1 o
  -5  -2 -10     91.74    127.90    121.80  22%1 <
  -5  -1 -10   1761.40   1560.90    171.80  22%1 o
  -5   1 -10   1310.10   1883.70    189.60  22%1 o
  -5   2 -10    482.63    410.80    153.60  22%1 <
  -5   3 -10    896.05   1066.30    171.90  22%1 o
  -5   4 -10    452.68    264.00    136.60  22%1 <
  -4  -5  -7   2768.40   2120.80    175.80  22%1 o
  -4  -3  -8     86.28     12.30    137.50  22%1 <
  -4  -2  -8  12906.00  12329.40    353.30  22%1 o
  -4  -1  -8    786.32    845.40    191.60  22%1 o
  -4   0  -8  11906.00  19077.40    434.20  22%1 o
  -4   1  -8    756.87   1039.20    209.60  22%1 o
  -4   2  -8  21827.00  20125.00    436.00  22%1 o
  -4   3  -8    694.56    925.70    194.20  22%1 o
  -4   4  -8   2639.40   6058.30    281.30  22%1 o
  -4   5  -8    168.94    -23.50    161.80  22%1 <
  -3  -6  -5    707.10    579.20    140.90  22%1 o
  -3  -3  -6   1960.50   2194.70    222.80  22%1 o
  -3  -2  -6   2057.90   2593.10    257.90  22%1 o
  -3  -1  -6   4725.40   5750.10    311.30  22%1 o
  -3   1  -6   8294.90   7672.30    349.70  22%1 o
  -3   2  -6   6290.50   4636.90    324.60  22%1 o
  -3   3  -6   3871.20   6081.70    329.20  22%1 o
  -3   4  -6   3867.40   2653.80    270.40  22%1 o
  -3   5  -6   2848.20   4494.00    295.50  22%1 o
  -2  -6  -3   2849.40   2326.90    194.40  22%1 o
  -2  -2  -4   1768.60   2241.90    296.80  22%1 o
  -2  -1  -4  67949.00  53615.20    701.40  22%1 o
  -2   0  -4   2523.10   2188.10    367.80  22%1 o
  -2   1  -4  73665.00  66029.70    794.30  22%1 o
  -2   2  -4   1827.70   2588.60    368.20  22%1 o
  -2   3  -4  16777.00  27915.40    550.90  22%1 o
  -2   4  -4   8196.90   6170.70    435.10  22%1 o
  -2   5  -4   2470.10   3947.10    421.10  22%1 o
  -1  -1  -2  19040.00  27456.10    779.80  22%1 o
  -1   5  -2  10856.00  10786.90    526.60  22%1 o
   0   4   0  13840.00  22841.90    583.00  22%1 o
   1   1   2  14939.00  19116.20    741.30  22%1 o
   1   2   2  12877.00  11503.60    550.90  22%1 o
   1   3   2   6360.50   8248.60    400.30  22%1 o
   1   4   2   1890.00   2791.70    293.70  22%1 o
   1   5   2   2554.10   2195.30    233.40  22%1 o
   1   6   2    649.80    656.60    176.20  22%1 o
   2   0   4   4204.50   3130.00    381.20  22%1 o
   2   1   4  52654.00  43056.10    661.20  22%1 o
   2   2   4    857.51   1133.00    274.60  22%1 o
   2   3   4  13635.00  12755.10    381.00  22%1 o
   2   4   4   2639.60   2230.10    238.20  22%1 o
   2   5   4    920.11   1298.80    180.00  22%1 o
   2   6   4   1024.70    804.00    151.60  22%1 o
   3  -6   7   2907.00   1447.70    212.80  22%1 o
   3  -5   7   1688.10   2600.00    246.60  22%1 o
   3   1   6   4849.20   5053.10    304.50  22%1 o
   3   2   6   3094.20   2609.90    257.60  22%1 o
   3   3   6   1464.20   1922.80    224.60  22%1 o
   3   4   6    654.27   1066.70    177.50  22%1 o
   3   5   6   2362.60   1784.40    181.20  22%1 o
   3   6   6    152.13    220.30    119.50  22%1 <
   4  -5   9   1933.60   1871.70    188.60  22%1 o
   4  -4   9    203.01    163.50    159.80  22%1 <
   4   1   8    729.41    923.00    195.20  22%1 o
   4   2   8  16441.00  11892.20    351.90  22%1 o
   4   3   8    277.52    177.30    146.60  22%1 <
   4   4   8   4749.30   4033.50    223.10  22%1 o
   4   5   8    124.51    169.60    119.20  22%1 <
   5  -4  11   1454.70   1383.20    158.90  22%1 o
   5  -3  11   1603.10   1179.90    160.00  22%1 o
   5  -2  11   2054.20   2725.70    201.30  22%1 o
   5  -1  11    525.41    472.40    137.90  22%1 o
   5   3  10   1401.10   1030.70    151.00  22%1 o
   5   3  11    856.19    625.70    132.40  22%1 o
   5   4  11    662.22   1254.30    141.30  22%1 o
   6  -3  13     96.06    215.40    105.30  22%1 <
   6  -2  13     91.54     23.20     99.70  22%1 <
   6  -1  13     11.40    -49.50     97.30  22%1 <
   6   1  13     11.34     39.60     94.50  22%1 <
   6   2  13     68.34     99.60     95.20  22%1 <
   6   3  13     17.42    -72.70     66.30  22%1 <
  -6  -3 -13     68.04     13.60     86.70  23%1 <
  -6  -3 -12     53.57    108.70     96.30  23%1 <
  -6  -2 -13     72.03    -80.20     86.50  23%1 <
  -6  -1 -13     23.67     26.50     98.00  23%1 <
  -6   1 -13     18.25    -41.50     95.60  23%1 <
  -6   2 -13    472.03    316.60    113.30  23%1 <
  -6   3 -13     66.37     -8.00    102.70  23%1 <
  -5  -4 -10    299.08    143.90    110.70  23%1 <
  -5  -3 -11    535.39    490.10    127.10  23%1 o
  -5  -2 -11   3760.90   5886.70    239.60  23%1 o
  -5  -1 -11     56.27    -18.00    113.60  23%1 <
  -5   0 -11  17402.00  10949.80    314.30  23%1 o
  -5   1 -11    134.44     52.60    127.80  23%1 <
  -4  -5  -8     46.28     42.50    108.20  23%1 <
  -4  -4  -8   1892.90   2513.00    192.60  23%1 o
  -3  -6  -6    133.19    156.40    116.70  23%1 <
  -3  -5  -6   2054.30   1671.30    183.10  23%1 o
  -3  -4  -6    551.73    730.80    168.80  23%1 o
  -3   6  -6    920.49   1060.30    236.60  23%1 o
  -2  -6  -4   1605.10   1199.80    161.50  23%1 o
  -2  -5  -4     69.78     99.30    148.70  23%1 <
  -2  -4  -4   1826.00   1488.80    218.20  23%1 o
  -2  -3  -4   1423.40   2095.90    266.90  23%1 o
  -1  -5  -2   2136.90   2447.40    237.00  23%1 o
  -1  -4  -2   4083.60   3240.20    296.50  23%1 o
  -1  -3  -2   3797.70   4241.90    365.80  23%1 o
  -1  -2  -2   9514.90  12449.00    555.20  23%1 o
  -1   4  -2  41646.00  44781.80    933.00  23%1 o
   0   2   0 360510.00 406664.00   1770.00  23%1 o
   2  -6   5   5240.20   3826.60    365.60  23%1 o
   2   5   5    460.14    471.90    150.10  23%1 o
   2   6   5   1040.00    600.50    147.00  23%1 o
   3  -5   7   1117.70   2600.00    246.60  23%1 o
   3  -4   7   2117.10   2087.00    235.30  23%1 o
   3  -3   7    582.91   1485.70    241.10  23%1 o
   3  -2   7   5258.60   5731.80    321.20  23%1 o
   3  -1   7   1504.90   3110.00    288.30  23%1 o
   3   0   7    713.92   2714.30    257.90  23%1 o
   3   1   7   3982.00   3378.70    265.00  23%1 o
   3   2   7   3402.30   3588.80    256.80  23%1 o
   3   3   7    353.93    391.20    168.40  23%1 <
   3   4   7   1018.50   1208.60    169.70  23%1 o
   3   5   7   1191.00   1109.80    154.80  23%1 o
   3   6   7   1291.20    845.30    133.30  23%1 o
   4  -3   9   6512.20   6369.70    279.10  23%1 o
   4  -2   9    324.77     53.30    158.60  23%1 <
   4  -1   9   1634.80   2366.80    220.10  23%1 o
   4   1   9   2126.10   1210.80    188.10  23%1 o
   4   2   9    345.92     33.50    138.70  23%1 <
   4   3   9   4466.70   3999.90    223.20  23%1 o
   4   4   9    295.47    188.70    121.00  23%1 <
   4   5   9   3071.00   2304.60    168.70  23%1 o
   5  -4  12    208.30    201.80    122.30  23%1 <
   5  -3  12   2390.40   1890.10    170.90  23%1 o
   5  -1  11    453.19    472.40    137.90  23%1 o
   5   0  11   3176.20   8780.50    291.20  23%1 o
   5   1  11     75.77     20.00    112.10  23%1 <
   5   2  11   8475.10   5034.00    231.50  23%1 o
   5   2  12    328.45    291.90    118.90  23%1 <
   5   3  11    676.56    625.70    132.40  23%1 o
   5   3  12    773.57    697.90    124.40  23%1 o
   5   4  12    229.71    130.60     93.90  23%1 <
   6  -2  14    787.50   1233.00    139.40  23%1 o
   6  -1  14     99.51     44.30    100.50  23%1 <
   6   0  14   2307.10   1912.40    158.10  23%1 o
   6   1  14     89.78    130.90     93.00  23%1 <
  -6  -2 -14    861.57    823.10    119.90  24%1 o
  -6  -1 -14    121.81      2.70     88.00  24%1 <
  -6   0 -14    935.61   1105.20    136.20  24%1 o
  -6   1 -14    126.18     39.80     97.90  24%1 <
  -6   2 -14    541.62    566.60    117.20  24%1 o
  -6   3 -13     48.18     -8.00    102.70  24%1 <
  -5  -4 -12     92.98    108.80     97.20  24%1 <
  -5  -4 -11   2262.00   1818.30    154.20  24%1 o
  -5  -3 -12   2174.50   1488.70    149.70  24%1 o
  -5  -3 -11    523.78    490.10    127.10  24%1 o
  -5  -2 -12    548.74    284.80    121.70  24%1 <
  -5  -2 -11   3739.50   5886.70    239.60  24%1 o
  -5  -1 -12   2586.70   2533.30    186.10  24%1 o
  -5   1 -11    113.88     52.60    127.80  24%1 <
  -5   2 -11   4020.40   4053.10    225.90  24%1 o
  -5   3 -11    780.05    983.20    158.20  24%1 o
  -5   4 -11   1048.60   2016.30    172.90  24%1 o
  -4  -5  -9   1062.70   1228.30    145.40  24%1 o
  -4  -4  -9     90.86    118.70    117.50  24%1 <
  -4  -3  -9   3099.80   3531.60    218.90  24%1 o
  -4  -2  -9    189.58     88.40    152.30  24%1 <
  -4  -1  -9   1979.30   1751.30    205.60  24%1 o
  -4   1  -9   4183.00   3033.10    230.90  24%1 o
  -4   2  -9    232.55    161.00    168.00  24%1 <
  -4   3  -9   5195.10   5713.00    274.20  24%1 o
  -4   4  -9    160.67    -84.50    155.10  24%1 <
  -3  -6  -7    465.57    288.60    119.30  24%1 <
  -3  -5  -7   1316.40   1481.40    168.90  24%1 o
  -3  -4  -7    240.21    743.10    160.20  24%1 o
  -3  -3  -7   1386.40   2260.10    218.80  24%1 o
  -3  -2  -7   3099.20   4063.70    265.30  24%1 o
  -3  -1  -7   4382.10   3782.10    265.40  24%1 o
  -3   0  -7   6832.00   6816.70    304.50  24%1 o
  -3   1  -7   5804.60   6687.70    326.20  24%1 o
  -3   2  -7   5660.30   7239.60    336.30  24%1 o
  -1  -6  -2    942.75    639.70    176.30  24%1 o
  -1  -5  -2   2313.70   2447.40    237.00  24%1 o
   0  -4   0  19521.00  25593.70    597.70  24%1 o
   0  -2   0 419410.00 413079.00   1800.20  24%1 o
   1   4   3   8979.60   7283.30    348.70  24%1 o
   1   5   3    157.86    229.20    175.60  24%1 <
   1   6   3   2944.00   2182.80    201.50  24%1 o
   2  -5   5   2102.20   3225.60    334.70  24%1 o
   2  -4   5   4191.10   9825.10    417.70  24%1 o
   2  -1   5   1141.00   2880.40    368.20  24%1 o
   2   1   5   1205.40   2795.60    346.00  24%1 o
   2   2   5  17694.00  18469.20    436.90  24%1 o
   2   3   5    821.25    807.50    215.10  24%1 o
   2   4   5   1833.40   1790.60    217.60  24%1 o
   2   6   6   4841.30   2442.00    181.40  24%1 o
   3  -1   7   1489.10   3110.00    288.30  24%1 o
   3   0   7    825.31   2714.30    257.90  24%1 o
   3   3   8    473.04    698.90    164.60  24%1 o
   3   4   8   3591.60   2628.90    202.50  24%1 o
   3   5   8    149.21    142.00    116.10  24%1 <
   4  -5  10    493.15    631.80    148.10  24%1 o
   4  -4  10    442.75    320.90    143.40  24%1 <
   4  -3  10   1700.20   2447.70    209.70  24%1 o
   4  -2  10    759.96    829.30    160.20  24%1 o
   4  -1  10   2701.10   1640.10    193.20  24%1 o
   4   0  10   1129.60   1253.20    180.10  24%1 o
   4   1  10    815.40    847.00    163.30  24%1 o
   4   2  10    185.15    369.70    135.20  24%1 <
   4   3  10   1470.10   1736.60    173.10  24%1 o
   4   4  10    305.81    332.20    114.30  24%1 <
   4   5  10    449.79    214.00    106.10  24%1 <
   5  -3  12   2711.80   1890.10    170.90  24%1 o
   5  -2  12    232.18      2.30    125.20  24%1 <
   5  -1  12   9288.40   4302.90    222.80  24%1 o
   5   1  12   3091.70   2275.50    181.20  24%1 o
   5   1  13    676.58    375.90    122.40  24%1 o
   5   2  12    331.59    291.90    118.90  24%1 <
   5   2  13     53.80     61.50     97.40  24%1 <
   5   3  13    417.82    511.90    109.80  24%1 o
  -6   2 -14    556.55    566.60    117.20  25%1 o
  -5  -4 -12     89.56    108.80     97.20  25%1 <
  -5  -3 -13    188.22    237.00    103.10  25%1 <
  -5  -3 -12   1964.30   1488.70    149.70  25%1 o
  -5  -2 -13    118.19      4.40     92.20  25%1 <
  -5  -2 -12    501.79    284.80    121.70  25%1 <
  -5  -1 -13    878.93    677.80    134.30  25%1 o
  -5  -1 -12   2777.10   2533.30    186.10  25%1 o
  -5   1 -12   2706.00   3317.40    204.40  25%1 o
  -5   2 -12    233.08    192.70    123.20  25%1 <
  -5   3 -12   1044.80   1309.20    157.70  25%1 o
  -5   4 -12    387.76    209.60    119.20  25%1 <
  -4  -5 -10     84.68    157.40    106.90  25%1 <
  -4  -4 -10    309.59    305.00    120.00  25%1 <
  -4  -3 -10   2392.50   2049.20    179.30  25%1 o
  -4  -2 -10    418.52    265.90    134.40  25%1 <
  -4  -1 -10    922.20   1095.80    171.60  25%1 o
  -4   0 -10   1475.50   1150.00    174.90  25%1 o
  -4   1 -10   1126.00   1516.40    191.70  25%1 o
  -4   2 -10    625.45    732.10    163.00  25%1 o
  -4   5  -9   2803.10   2143.40    197.30  25%1 o
  -3  -5  -8    336.42    261.30    126.50  25%1 <
  -3  -4  -8   2176.20   1842.20    186.10  25%1 o
  -3  -3  -8    447.69    557.00    163.00  25%1 o
  -3  -2  -8    689.31   1220.80    204.50  25%1 o
  -3  -1  -8    915.02   1495.90    226.60  25%1 o
  -3   3  -7    438.92    908.00    220.70  25%1 o
  -3   4  -7   1324.80    876.60    209.50  25%1 o
  -2  -6  -5    377.67    210.20    131.80  25%1 <
  -2  -5  -5   1472.80   1163.00    176.90  25%1 o
  -2  -4  -5   2225.10   3979.80    258.60  25%1 o
  -2  -3  -5    668.70    671.20    214.00  25%1 o
  -2  -2  -5  16931.00  15981.30    421.90  25%1 o
  -2  -1  -5   1478.20   2704.80    342.30  25%1 o
  -2   1  -5   1727.70   4219.80    391.00  25%1 o
  -2   2  -5  31208.00  27944.20    549.70  25%1 o
  -2   6  -4   6029.80  11492.40    487.30  25%1 o
   0  -6   0   2002.50   2688.80    260.20  25%1 o
   0   5   1   6396.80   6796.70    330.50  25%1 o
   0   6   1   1298.40   1218.70    207.10  25%1 o
   1   2   3 127000.00 125665.00   1022.60  25%1 o
   1   3   3   4394.30   5098.80    339.70  25%1 o
   1   6   4    403.75   1193.60    167.60  25%1 o
   2  -4   5   4709.50   9825.10    417.70  25%1 o
   2  -3   5   1066.70   1638.20    317.80  25%1 o
   2  -2   5  29796.00  26721.40    547.00  25%1 o
   2  -1   5   1004.00   2880.40    368.20  25%1 o
   2   3   6   5497.20   4517.20    275.80  25%1 o
   2   4   6   1845.80   2959.90    243.40  25%1 o
   2   5   6    207.72    329.30    147.20  25%1 <
   2   6   6   4889.60   2442.00    181.40  25%1 o
   3  -5   8    491.36    283.40    175.60  25%1 <
   3  -4   8   2737.00   2786.40    239.40  25%1 o
   3  -3   8    375.48    361.20    190.10  25%1 <
   3  -2   8   1038.90   2066.90    244.30  25%1 o
   3  -1   8    957.81   1200.50    225.50  25%1 o
   3   1   8    901.37   1035.30    205.10  25%1 o
   3   2   8    787.75   1842.80    215.10  25%1 o
   3   3   8    469.74    698.90    164.60  25%1 o
   3   4   9   3266.70   3671.00    212.70  25%1 o
   3   5   9    114.85     70.90    109.60  25%1 <
   4  -2  11   3324.10   2054.10    184.40  25%1 o
   4  -1  11    601.70    298.30    138.20  25%1 <
   4   1  11    176.07    178.20    123.80  25%1 <
   4   2  11   1238.60   1123.90    153.40  25%1 o
   4   3  11    269.08    400.70    125.20  25%1 o
   4   4  11     68.49     85.60    101.60  25%1 <
   4   4  12    278.24    264.70    104.80  25%1 <
   5  -3  13    805.17    637.40    131.30  25%1 o
   5  -2  13     49.77    -30.30     99.90  25%1 <
   5  -2  14    363.21    238.90    106.10  25%1 <
   5  -1  13    836.70    730.30    139.40  25%1 o
   5  -1  14    136.43     36.50     99.00  25%1 <
   5   0  13    973.99    834.50    132.90  25%1 o
   5   1  13    621.22    375.90    122.40  25%1 o
   5   1  14     60.24     87.80     94.30  25%1 <
   5   2  14     20.53     27.70     88.30  25%1 <
  -5  -2 -14     44.50   -119.70     87.90  26%1 <
  -5  -1 -14    116.18     53.80     94.50  26%1 <
  -5  -1 -13   1020.20    677.80    134.30  26%1 o
  -5   0 -13   1471.20   1269.10    149.50  26%1 o
  -5   1 -13   1250.10    944.10    148.30  26%1 o
  -5   2 -13    341.32    190.10    110.40  26%1 <
  -5   3 -13    582.23    399.10    126.10  26%1 o
  -4  -4 -11    950.48    592.00    122.40  26%1 o
  -4  -3 -11    279.44    498.90    129.70  26%1 o
  -4  -2 -11    889.45    966.10    150.60  26%1 o
  -4  -1 -11     94.11    118.50    123.70  26%1 <
  -4   1 -11    103.67    193.50    135.40  26%1 <
  -4   3 -10   5079.80   3728.40    228.30  26%1 o
  -4   4 -10    376.11    548.10    149.60  26%1 o
  -4   5 -10    249.15    168.90    143.70  26%1 <
  -3  -5  -9    182.38    185.70    113.20  26%1 <
  -3  -4  -9    432.17    980.90    156.60  26%1 o
  -3  -3  -9   1154.00   1121.00    175.40  26%1 o
  -3  -1  -8    827.59   1495.90    226.60  26%1 o
  -3   1  -8    644.80    918.90    215.80  26%1 o
  -3   2  -8   2428.60   2035.90    244.10  26%1 o
  -3   5  -7   1596.00   2313.90    250.80  26%1 o
  -2  -6  -6   1095.60   1375.60    161.00  26%1 o
  -2  -5  -6    860.51    799.10    161.70  26%1 o
  -2  -4  -6   1978.20   3125.10    247.60  26%1 o
  -2  -3  -6   8293.40   9790.40    337.40  26%1 o
  -2  -2  -6  13858.00  15397.20    428.90  26%1 o
  -2   2  -5  36447.00  27944.20    549.70  26%1 o
  -2   3  -5   1941.40   3033.60    337.70  26%1 o
  -2   6  -4   6624.40  11492.40    487.30  26%1 o
  -1  -6  -3   2220.40   2879.40    221.20  26%1 o
  -1  -5  -3    492.95    896.90    200.10  26%1 o
  -1  -4  -3  15399.00  14679.80    421.90  26%1 o
  -1  -3  -3   3978.00   4248.50    337.20  26%1 o
  -1  -2  -3 138870.00 133307.00   1044.50  26%1 o
  -1  -1  -3  28613.00  28415.90    635.50  26%1 o
   0   4   1   4065.90   4354.10    356.60  26%1 o
   1   1   3  28345.00  30325.30    647.80  26%1 o
   1   4   4    914.43    594.20    217.70  26%1 <
   1   5   4   3970.50   2560.80    224.50  26%1 o
   2   0   6  31609.00  41873.90    617.80  26%1 o
   2   1   6   4814.70   6365.00    343.30  26%1 o
   2   2   6  12850.00  12878.70    405.70  26%1 o
   2   4   7    192.36    228.30    154.60  26%1 <
   2   5   7   1899.30   1383.10    174.60  26%1 o
   2   6   7     30.16    -42.90    109.10  26%1 <
   3   0   9   8014.30   7334.70    315.40  26%1 o
   3   1   9   2840.60   2477.00    235.50  26%1 o
   3   2   9   1086.50   1559.70    206.20  26%1 o
   3   3   9    296.81    227.40    145.60  26%1 <
   3   4  10    130.63     14.40    119.10  26%1 <
   3   5  10   2220.20   1180.70    140.20  26%1 o
   4  -4  11    938.96    236.90    136.00  26%1 <
   4  -3  11    285.36     30.90    130.80  26%1 <
   4  -2  11   3661.70   2054.10    184.40  26%1 o
   4  -2  12    804.32    539.50    147.00  26%1 o
   4  -1  12    460.40    626.30    145.80  26%1 o
   4   0  12    317.86    258.90    132.50  26%1 <
   4   1  12    567.11    742.90    142.30  26%1 o
   4   2  12    335.72    235.80    123.20  26%1 <
   4   3  12    667.79    397.10    120.00  26%1 o
   4   3  13    935.03    982.10    142.80  26%1 o
   4   4  12    305.11    264.70    104.80  26%1 <
   5  -2  14    411.79    238.90    106.10  26%1 <
   5  -1  14    157.80     36.50     99.00  26%1 <
   5  -1  15     29.78     95.60     95.00  26%1 <
   5   0  15    119.73     55.80     94.30  26%1 <
   5   1  15     35.89     44.20     88.30  26%1 <
  -5  -1 -15     52.08    103.50     97.90  27%1 <
  -5   0 -15     29.28     72.40     98.30  27%1 <
  -5   1 -15    116.11    102.30     98.90  27%1 <
  -5   1 -14     94.07     65.70     99.20  27%1 <
  -5   2 -14   1188.70   1005.70    136.20  27%1 o
  -4  -4 -12    103.25    219.80    104.70  27%1 <
  -4  -3 -13   1292.80   1036.50    147.50  27%1 o
  -4  -3 -12    870.56    503.00    126.60  27%1 o
  -4  -2 -12    467.49    806.90    143.50  27%1 o
  -4  -1 -12    592.79    735.00    144.00  27%1 o
  -4   0 -12    293.10    299.50    133.90  27%1 <
  -4   1 -12    772.90    705.70    154.20  27%1 o
  -4   2 -11   1500.00   1473.10    174.60  27%1 o
  -4   3 -11    168.03    173.00    141.50  27%1 <
  -4   4 -11   1315.60    598.30    144.50  27%1 o
  -4   5 -10    268.50    168.90    143.70  27%1 <
  -3  -5 -10    609.21    369.30    118.30  27%1 o
  -3  -4 -10    257.75    219.90    121.50  27%1 <
  -3  -3 -10   4701.20   4370.40    237.60  27%1 o
  -3  -3  -9   1041.70   1121.00    175.40  27%1 o
  -3  -2  -9   1511.10   2235.90    222.70  27%1 o
  -3  -1  -9   2646.90   3715.00    262.00  27%1 o
  -3   0  -9   7645.80   7817.00    322.60  27%1 o
  -3   1  -9   3134.90   1786.70    243.10  27%1 o
  -3   3  -8    761.44    781.00    201.10  27%1 o
  -3   4  -8   2818.30   1705.90    221.30  27%1 o
  -3   6  -7    637.93    900.70    207.60  27%1 o
  -2  -6  -7    121.81     54.50    116.60  27%1 <
  -2  -5  -7   1732.30   1448.40    177.60  27%1 o
  -2  -4  -7    243.22    293.60    157.30  27%1 <
  -2  -3  -7   3836.00   4880.00    292.20  27%1 o
  -2  -1  -6   4280.30   4964.00    331.20  27%1 o
  -2   0  -6  33102.00  48073.90    643.90  27%1 o
  -2   1  -6   4077.10   4573.20    349.90  27%1 o
  -1  -6  -4    356.58     -1.30    145.20  27%1 <
  -1  -5  -4   3020.00   2008.00    220.50  27%1 o
  -1  -4  -4    690.00   1320.80    241.10  27%1 o
  -1   0  -3 202750.00 217917.00   1323.60  27%1 o
  -1   6  -1   2168.90   2068.70    283.70  27%1 o
   0  -6  -1    884.42    384.80    200.40  27%1 <
   0   3   1   9454.00  17040.70    540.50  27%1 o
   0   6   2    658.54    816.20    181.30  27%1 o
   1  -1   3  31846.00  35889.10    747.70  27%1 o
   1   0   3 194460.00 186298.00   1286.40  27%1 o
   1   3   4  20020.00  18755.20    464.90  27%1 o
   1   5   5   4157.80   2092.70    203.40  27%1 o
   1   6   5    601.68    450.30    136.80  27%1 o
   2  -2   6  14358.00  12726.50    443.10  27%1 o
   2  -1   6   4904.40   5442.70    351.00  27%1 o
   2   2   7   6469.00   5533.40    301.80  27%1 o
   2   3   7  13881.00   9134.90    334.40  27%1 o
   2   4   8    394.02   1275.70    175.00  27%1 o
   2   5   8   1306.40   1372.80    159.40  27%1 o
   2   6   8    705.75    411.90    119.40  27%1 o
   3  -5   9    233.13    117.00    162.80  27%1 <
   3  -4   9   2379.70   3366.40    242.90  27%1 o
   3  -3   9    695.97    652.00    187.80  27%1 o
   3  -2   9   1275.60   1409.90    216.90  27%1 o
   3  -1   9   3636.60   2518.80    247.10  27%1 o
   3   1  10  15923.00  14988.20    390.50  27%1 o
   3   2  10   1149.90    976.30    174.70  27%1 o
   3   3  10   4923.50   4938.80    238.80  27%1 o
   3   3  11    718.55    623.20    154.60  27%1 o
   3   4  11   1111.80   1194.20    152.20  27%1 o
   3   5  11    569.25    427.90    115.20  27%1 o
   4  -4  12    182.75    454.50    134.70  27%1 o
   4  -3  12    979.79    569.90    144.90  27%1 o
   4  -2  12    670.44    539.50    147.00  27%1 o
   4  -2  13    702.20   1090.10    156.30  27%1 o
   4  -1  13   6631.20   3934.40    221.10  27%1 o
   4   1  13   2759.50   2188.70    183.20  27%1 o
   4   1  14    574.47    726.70    134.40  27%1 o
   4   2  13    251.10    357.20    120.10  27%1 <
   4   2  14    917.60    915.20    139.70  27%1 o
   4   3  14    383.26    407.60    116.20  27%1 o
  -4  -3 -14    546.65    591.80    123.20  28%1 o
  -4  -3 -13   1070.70   1036.50    147.50  28%1 o
  -4  -2 -14    637.04    791.20    137.40  28%1 o
  -4  -2 -13    338.23    323.60    120.60  28%1 <
  -4  -1 -14   1490.40    873.10    141.30  28%1 o
  -4  -1 -13   1743.20   2563.70    198.00  28%1 o
  -4   1 -13    767.67   1401.20    171.10  28%1 o
  -4   2 -12    280.24    356.60    140.90  28%1 <
  -4   3 -12    333.70    537.90    150.00  28%1 o
  -4   4 -12    140.09    149.30    125.40  28%1 <
  -3  -5 -11    570.25    469.30    121.90  28%1 o
  -3  -4 -11    448.35   1293.90    155.00  28%1 o
  -3  -3 -11    815.76   1083.10    164.90  28%1 o
  -3  -3 -10   4160.00   4370.40    237.60  28%1 o
  -3  -2 -11   2815.40   3925.90    239.10  28%1 o
  -3  -2 -10    506.46    840.80    177.10  28%1 o
  -3  -1 -10  15732.00  18149.50    414.50  28%1 o
  -3   1 -10  13096.00  13868.60    392.90  28%1 o
  -3   2  -9   2124.00   2414.90    237.10  28%1 o
  -3   3  -9     88.12     24.90    181.20  28%1 <
  -3   5  -8     63.37    -36.30    172.40  28%1 <
  -2  -6  -8    345.30    670.00    136.80  28%1 o
  -2  -5  -8    680.91    966.20    155.20  28%1 o
  -2  -4  -8   1931.10   1817.50    197.40  28%1 o
  -2  -3  -7   3372.70   4880.00    292.20  28%1 o
  -2  -2  -7   7268.70   6694.10    319.40  28%1 o
  -2  -1  -7  53042.00  61915.80    709.50  28%1 o
  -2   2  -6   7445.20  13132.20    449.30  28%1 o
  -2   4  -5   2105.20   3671.70    365.50  28%1 o
  -1  -6  -5   1070.90    760.90    155.00  28%1 o
  -1  -4  -4    653.54   1320.80    241.10  28%1 o
  -1  -3  -4  14232.00  19813.20    481.50  28%1 o
  -1  -2  -4  19520.00  21391.30    525.90  28%1 o
  -1   1  -3  52982.00  50384.50    796.80  28%1 o
   0  -6  -1    867.41    384.80    200.40  28%1 <
   0  -5  -1  11986.00   8314.20    350.50  28%1 o
   0  -4  -1   6316.30   7282.20    402.40  28%1 o
   0   3   1   7473.70  17040.70    540.50  28%1 o
   0   5   2    750.46   1281.90    225.00  28%1 o
   0   6   3    452.82    569.30    171.90  28%1 o
   1   1   4  64154.00  72139.80    813.30  28%1 o
   1   2   4  40309.00  31664.60    572.30  28%1 o
   1   3   5   2877.00   2880.80    284.50  28%1 o
   1   4   5    777.48   1123.50    209.60  28%1 o
   1   5   6    201.08    439.60    155.00  28%1 <
   1   6   6    641.62    498.10    134.40  28%1 o
   2  -4   6   3187.60   4838.70    357.70  28%1 o
   2  -3   6   5380.90   5633.40    357.90  28%1 o
   2  -1   7  61092.00  47977.20    673.80  28%1 o
   2   1   7  53892.00  50872.60    649.50  28%1 o
   2   2   8   2684.30   3326.40    268.80  28%1 o
   2   3   8    766.59   1158.90    194.90  28%1 o
   2   4   9    295.13    191.50    129.70  28%1 <
   2   5   9    816.08    836.30    137.70  28%1 o
   3  -4  10   1280.20    886.10    182.00  28%1 o
   3  -3  10   1333.50   2845.20    247.50  28%1 o
   3  -2  10    868.63   1044.10    197.80  28%1 o
   3  -1  10  18844.00  12488.90    382.90  28%1 o
   3   0  11   3307.70   6493.00    280.50  28%1 o
   3   1  11    600.17    567.80    169.20  28%1 o
   3   2  11   2688.10   4276.90    237.40  28%1 o
   3   2  12    236.52    388.80    133.70  28%1 <
   3   3  12     44.45    -39.30    108.10  28%1 <
   3   4  12   1373.00    818.90    130.20  28%1 o
   3   4  13     59.60     -7.20     94.50  28%1 <
   4  -3  13   1192.20   1428.30    168.80  28%1 o
   4  -3  14     77.29    202.20    118.40  28%1 <
   4  -2  14    536.33   1055.60    156.90  28%1 o
   4  -1  14   1084.00    720.40    143.30  28%1 o
   4   0  14  12054.00   5684.20    246.60  28%1 o
   4   1  14    467.61    726.70    134.40  28%1 o
   4   1  15    139.29    177.10    105.10  28%1 <
   4   2  15     80.44    -97.20     89.30  28%1 <
  -4  -2 -15    100.68     50.90     93.00  29%1 <
  -4  -1 -15    199.47    302.50    116.20  29%1 <
  -4  -1 -14    993.41    873.10    141.30  29%1 o
  -4   0 -14   2284.00   3116.90    217.50  29%1 o
  -4   1 -14    507.93   1143.10    152.50  29%1 o
  -4   2 -14   1066.90   1421.90    166.10  29%1 o
  -4   2 -13     67.12    122.70    125.50  29%1 <
  -4   3 -13   5119.40   3568.70    215.20  29%1 o
  -4   4 -12     96.47    149.30    125.40  29%1 <
  -3  -4 -12   1451.90    850.80    135.40  29%1 o
  -3  -3 -12    395.82    337.20    124.00  29%1 <
  -3  -2 -12    476.57    500.50    143.50  29%1 o
  -3  -2 -11   2581.40   3925.90    239.10  29%1 o
  -3  -1 -11    578.80    739.70    183.30  29%1 o
  -3   0 -11  18605.00  15532.00    370.70  29%1 o
  -3   1 -11    507.98    217.00    167.50  29%1 <
  -3   1 -10  12605.00  13868.60    392.90  29%1 o
  -3   2 -10    974.70   1067.50    196.20  29%1 o
  -3   4  -9   2550.90   1894.70    221.40  29%1 o
  -2  -5  -9    229.87    102.40    117.80  29%1 <
  -2  -4  -9    447.24    499.30    148.40  29%1 o
  -2  -3  -9    475.83    111.60    142.10  29%1 <
  -2  -3  -8   1601.90   1608.00    213.30  29%1 o
  -2  -2  -8   3131.80   3652.10    275.20  29%1 o
  -2  -1  -8   1386.60    869.60    224.20  29%1 o
  -2   1  -7  55793.00  73253.70    768.00  29%1 o
  -2   3  -6    521.07    808.50    294.90  29%1 <
  -1  -6  -6    223.50    155.70    125.70  29%1 <
  -1  -6  -5    790.32    760.90    155.00  29%1 o
  -1  -5  -5   3061.00   3122.50    226.40  29%1 o
  -1  -4  -5   1821.90   2202.60    243.50  29%1 o
  -1  -3  -5   2643.40   2340.30    278.20  29%1 o
  -1  -1  -4  51396.00  79708.10    840.30  29%1 o
  -1   5  -1   5710.60   8636.70    399.20  29%1 o
   0  -6  -2    454.36    541.00    183.20  29%1 <
   0  -3  -1  48652.00  29414.70    604.90  29%1 o
   0   2   1    763.17   1085.50    469.70  29%1 <
   0   4   2   2201.80   2444.50    304.00  29%1 o
   0   5   3    806.68    722.80    193.40  29%1 o
   0   6   3    534.12    569.30    171.90  29%1 o
   1  -6   2   1272.50   1893.80    304.40  29%1 o
   1  -2   3 147920.00 183008.00   1376.00  29%1 o
   1   2   5   5489.10   6185.00    344.90  29%1 o
   1   3   5   2679.70   2880.80    284.50  29%1 o
   1   4   6    161.13    254.40    173.60  29%1 <
   1   5   7   3524.50   3002.00    207.50  29%1 o
   1   6   7    147.90     -1.20    109.40  29%1 <
   1   6   8    157.63    274.80    117.60  29%1 <
   2  -6   6   4640.60   3607.70    295.40  29%1 o
   2  -5   6   1383.40   2351.90    293.50  29%1 o
   2  -2   7   1980.30   2258.20    286.40  29%1 o
   2  -1   7  55094.00  47977.20    673.80  29%1 o
   2   0   8   1671.00   3449.00    289.20  29%1 o
   2   1   8   1248.20    587.00    211.60  29%1 <
   2   2   9   1317.80   1197.90    199.80  29%1 o
   2   3   9    172.71    287.10    145.80  29%1 <
   2   3  10   1358.40   1163.40    164.60  29%1 o
   2   4  10    228.38    164.40    121.60  29%1 <
   2   5  10    381.56    215.80    108.60  29%1 <
   2   5  11    111.82    144.50    102.60  29%1 <
   3  -5  10   4609.60   2994.20    221.00  29%1 o
   3  -4  10   1396.10    886.10    182.00  29%1 o
   3  -4  11   4705.50   2997.20    217.00  29%1 o
   3  -3  11   1443.30   1262.00    188.80  29%1 o
   3  -2  11   5216.90   4112.20    242.00  29%1 o
   3  -1  11    783.97    498.80    175.60  29%1 <
   3  -1  12    109.68     27.50    124.40  29%1 <
   3   1  12    165.29    100.40    123.70  29%1 <
   3   1  13    194.08    232.10    117.70  29%1 <
   3   2  13    154.57    206.60    112.20  29%1 <
   3   3  13    282.24     96.50    101.50  29%1 <
   3   3  14    696.68    193.70    103.70  29%1 <
   4  -2  15     49.78    -21.20     99.90  29%1 <
   4  -1  15    138.27    234.40    114.10  29%1 <
   4   0  16    122.56    -50.00     90.50  29%1 <
  -4   0 -16     33.58     39.20     93.50  30%1 <
  -4   1 -15    901.08    421.70    117.10  30%1 o
  -4   2 -15    109.90     74.40    109.70  30%1 <
  -4   3 -14    813.57    414.70    131.30  30%1 o
  -3  -4 -13    171.86    102.10     96.90  30%1 <
  -3  -3 -14    524.22    352.30    106.80  30%1 o
  -3  -3 -13    110.74     74.20     99.10  30%1 <
  -3  -2 -13    311.41     91.80    107.30  30%1 <
  -3  -1 -13    145.11    353.00    125.70  30%1 <
  -3  -1 -12    188.87    285.00    132.30  30%1 <
  -3   1 -12    187.05    132.60    135.70  30%1 <
  -3   1 -11    559.53    217.00    167.50  30%1 <
  -3   2 -11   3003.90   3500.60    237.60  30%1 o
  -3   3 -10  14269.00  13077.20    383.60  30%1 o
  -3   4 -10    426.39    490.30    169.60  30%1 <
  -3   5  -9    621.85    261.20    159.20  30%1 <
  -2  -5 -11    177.72     35.80     98.90  30%1 <
  -2  -5 -10    294.26    131.30    108.30  30%1 <
  -2  -4 -10    291.93    220.90    126.00  30%1 <
  -2  -3 -10    304.36    782.80    155.10  30%1 o
  -2  -3  -9    470.69    111.60    142.10  30%1 <
  -2  -2  -9   1944.40   1141.10    195.50  30%1 o
  -2  -1  -9    152.18    318.50    175.80  30%1 <
  -2   0  -8   2778.50   2850.50    277.90  30%1 o
  -2   1  -8    552.69    578.80    249.00  30%1 <
  -2   2  -7   1823.20   2230.00    294.50  30%1 o
  -2   5  -5   3707.90   2741.40    311.10  30%1 o
  -1  -6  -7    489.98     98.50    117.30  30%1 <
  -1  -6  -6    244.61    155.70    125.70  30%1 <
  -1  -5  -6   1056.10    579.60    165.60  30%1 o
  -1  -4  -6    534.78    139.20    171.20  30%1 <
  -1  -3  -6    413.95    552.60    207.80  30%1 <
  -1  -2  -5   5519.60   5955.20    348.30  30%1 o
  -1  -1  -5    606.10   3662.40    385.30  30%1 o
  -1   2  -3 251810.00 296179.00   1602.20  30%1 o
  -1   5  -1   7087.80   8636.70    399.20  30%1 o
  -1   6   0   2878.30   3246.90    277.80  30%1 o
   0  -5  -2   2026.50   1197.00    232.50  30%1 o
   0  -4  -2    930.86   3571.10    333.20  30%1 o
   0  -2  -1   3087.50   1863.90    491.70  30%1 o
   0   3   2  27880.00  24551.10    553.70  30%1 o
   0   6   4    772.26   1204.90    179.20  30%1 o
   1  -1   4 126660.00 123266.00   1048.80  30%1 o
   1   1   5   1072.20   5248.50    400.30  30%1 o
   1   2   6   5250.40   9381.40    352.30  30%1 o
   1   3   6    238.29    250.40    196.60  30%1 <
   1   4   7   4391.90   3840.90    239.90  30%1 o
   1   5   8   1655.00   1502.60    175.10  30%1 o
   1   6   8    157.02    274.80    117.60  30%1 <
   2  -4   7    764.56    728.90    236.60  30%1 o
   2  -3   7  14242.00   9816.90    401.40  30%1 o
   2  -2   8   4398.80   4115.80    301.60  30%1 o
   2  -1   8    623.47    554.30    238.40  30%1 <
   2   1   9    151.91    245.40    169.50  30%1 <
   2   1  10    409.33   1193.50    192.50  30%1 o
   2   2  10    747.27   1588.80    189.50  30%1 o
   2   2  11    280.02    189.00    136.60  30%1 <
   2   3  11    615.39    446.50    139.30  30%1 o
   2   4  11    676.63    309.50    119.80  30%1 <
   2   4  12    751.14    489.50    123.00  30%1 o
   3  -5  11    324.06     29.20    136.10  30%1 <
   3  -4  11   5180.60   2997.20    217.00  30%1 o
   3  -4  12   1801.60   1129.00    164.90  30%1 o
   3  -3  12    188.18    100.60    129.40  30%1 <
   3  -2  12    341.94    331.60    144.10  30%1 <
   3  -2  13    171.23     76.80    116.90  30%1 <
   3  -1  13     85.00    258.20    128.10  30%1 <
   3   0  13    720.64    442.60    134.00  30%1 o
   3   1  14    273.57    500.90    121.50  30%1 o
   3   1  15    113.54     47.90    100.20  30%1 <
   3   2  14    191.41    116.20    101.40  30%1 <
   3   2  15    334.28    266.90    104.70  30%1 <
  -3  -2 -15    413.66    320.50    104.20  31%1 o
  -3  -2 -14    510.99    110.50     99.90  31%1 <
  -3  -1 -15    119.92    168.00    103.10  31%1 <
  -3  -1 -14   1544.40    530.50    122.70  31%1 o
  -3   0 -13    365.89    695.10    145.10  31%1 o
  -3   1 -13    255.60    437.20    138.40  31%1 o
  -3   2 -13     58.07    145.60    124.00  31%1 <
  -3   2 -12    230.30    322.70    151.20  31%1 <
  -3   3 -12    256.56    100.10    134.30  31%1 <
  -3   3 -11   2686.70   1670.80    214.30  31%1 o
  -3   4 -11    620.03    791.60    168.90  31%1 o
  -3   5 -10    506.09    678.40    162.50  31%1 o
  -2  -5 -11    157.83     35.80     98.90  31%1 <
  -2  -4 -12    995.09   1066.30    145.20  31%1 o
  -2  -4 -11    391.37    349.10    125.70  31%1 <
  -2  -3 -11   1491.50   1631.60    166.80  31%1 o
  -2  -2 -11    323.61    290.40    147.70  31%1 <
  -2  -2 -10   1148.60    894.90    173.90  31%1 o
  -2  -1 -10    352.69    853.40    183.90  31%1 o
  -2   1  -9    486.40    364.90    195.00  31%1 <
  -2   2  -8   3943.90   4264.90    316.40  31%1 o
  -2   3  -7  57208.00  36293.60    599.30  31%1 o
  -2   4  -6   3346.30   4890.50    357.40  31%1 o
  -1  -6  -8     56.49    251.10    118.10  31%1 <
  -1  -5  -8   2129.80   2013.60    194.00  31%1 o
  -1  -5  -7   3691.40   2439.90    201.60  31%1 o
  -1  -4  -7   3196.10   3563.20    241.00  31%1 o
  -1  -3  -7    322.02    526.70    188.80  31%1 <
  -1  -3  -6    399.73    552.60    207.80  31%1 <
  -1  -2  -6   4986.10   7521.60    347.80  31%1 o
  -1  -1  -5    650.55   3662.40    385.30  31%1 o
  -1   0  -5    971.50   2229.50    393.70  31%1 o
  -1   1  -4  97626.00 134306.00   1062.90  31%1 o
   0  -6  -3    878.33   1234.80    187.10  31%1 o
   0  -5  -3    583.98   1581.20    219.40  31%1 o
   0  -3  -2  30653.00  35346.90    614.50  31%1 o
   0   4   3   1554.60   3914.20    308.50  31%1 o
   0   5   4   1775.30    654.80    184.80  31%1 o
   0   6   5    213.06    294.00    140.50  31%1 <
   0   6   6    603.28    532.10    142.30  31%1 o
   1  -5   2  17898.00  14036.70    496.70  31%1 o
   1  -3   3  11688.00  19968.20    638.90  31%1 o
   1  -1   4 119850.00 123266.00   1048.80  31%1 o
   1   0   5    987.91   1231.40    352.10  31%1 o
   1   1   6   3516.10   3813.10    329.20  31%1 o
   1   2   7   1756.40   2006.10    251.40  31%1 o
   1   3   7    761.73    887.60    202.20  31%1 o
   1   3   8   1387.30   1825.90    219.20  31%1 o
   1   4   8    662.80    440.70    156.70  31%1 <
   1   4   9   2609.90   2656.10    204.70  31%1 o
   1   5   9    322.79    105.30    122.90  31%1 <
   1   5  10    366.26    203.10    118.40  31%1 <
   2  -5   7   4268.60   3842.80    286.90  31%1 o
   2  -3   8    850.02    678.20    226.20  31%1 <
   2  -2   9   2356.50   2413.50    248.60  31%1 o
   2  -1   9    359.91     62.00    182.90  31%1 <
   2  -1  10    916.04   1092.50    199.50  31%1 o
   2   0  10    495.71    815.80    187.40  31%1 o
   2   1  11   1280.80   1367.40    183.80  31%1 o
   2   2  11    222.45    189.00    136.60  31%1 <
   2   2  12   3389.80   3933.50    231.60  31%1 o
   2   2  13    240.87    196.40    124.90  31%1 <
   2   3  12   1078.00    685.00    140.50  31%1 o
   2   3  13   1477.30   1450.40    152.80  31%1 o
   2   3  14     82.15     43.80     99.40  31%1 <
   2   4  13    218.90    107.90    100.00  31%1 <
   3  -4  13     59.06     19.40    114.70  31%1 <
   3  -3  13    134.48      1.50    114.70  31%1 <
   3  -3  14   1085.20    606.70    127.20  31%1 o
   3  -2  14    305.15    221.10    112.80  31%1 <
   3  -2  15    218.72    207.90    109.80  31%1 <
   3  -1  14    186.02    114.90    113.30  31%1 <
   3  -1  15    132.78    101.40    105.30  31%1 <
   3  -1  16   2643.20   2180.50    171.00  31%1 o
   3   0  15    651.39    175.00    109.00  31%1 <
   3   1  16   2896.40   1951.00    159.70  31%1 o
  -3  -1 -16   3837.60   2131.20    163.70  32%1 o
  -3   0 -15    717.82    894.30    132.30  32%1 o
  -3   1 -15    109.78    143.10    108.10  32%1 <
  -3   1 -14    503.31    529.70    128.00  32%1 o
  -3   2 -14    342.81     78.30    113.20  32%1 <
  -3   2 -13     66.39    145.60    124.00  32%1 <
  -3   3 -13    931.41    398.80    134.10  32%1 <
  -3   4 -12   1238.40    694.40    150.60  32%1 o
  -3   5 -11    475.00    225.50    137.30  32%1 <
  -2  -4 -13    226.28    127.00    100.40  32%1 <
  -2  -3 -13   1274.60   1293.10    151.50  32%1 o
  -2  -3 -12    752.03    774.00    143.90  32%1 o
  -2  -2 -13    299.35    207.60    123.60  32%1 <
  -2  -2 -12   4999.00   4600.50    242.20  32%1 o
  -2  -1 -12    112.25    215.20    133.60  32%1 <
  -2  -1 -11   1019.00   1177.10    183.60  32%1 o
  -2   0 -10    737.66    764.20    187.70  32%1 o
  -2   1 -10    828.76    560.20    183.80  32%1 o
  -2   2  -9   1985.40   1220.70    222.40  32%1 o
  -2   3  -8   1010.60    180.40    242.60  32%1 <
  -2   4  -7    516.27    531.00    223.10  32%1 <
  -1  -5  -9    151.56      4.90    123.70  32%1 <
  -1  -4  -9   5090.60   3253.70    217.40  32%1 o
  -1  -4  -8    319.52    230.80    154.30  32%1 <
  -1  -3  -8   1244.60   2187.60    226.50  32%1 o
  -1  -2  -7   2374.90   2182.60    259.70  32%1 o
  -1  -1  -6   3635.00   3913.10    326.70  32%1 o
  -1   6   1   5108.20   3034.40    246.40  32%1 o
   0  -6  -4    125.35     58.20    148.00  32%1 <
   0  -5  -4   1476.50   1137.00    201.40  32%1 o
   0  -4  -3   3091.50   2869.90    303.00  32%1 o
   0  -1  -1  89964.00 118131.00   1367.90  32%1 o
   0   1   1  81787.00 102875.00   1340.00  32%1 o
   0   2   2   4026.60   8530.80    553.40  32%1 o
   0   3   3   4075.00   3207.50    343.60  32%1 o
   0   4   4    223.25   1188.80    244.50  32%1 o
   0   5   5   2153.20   2605.00    219.10  32%1 o
   0   5   6    686.82    310.70    161.80  32%1 <
   0   6   6    595.33    532.10    142.30  32%1 o
   0   6   7    183.16    -44.20    117.70  32%1 <
   1  -6   1   4125.00   2146.40    256.40  32%1 o
   1  -2   4  58538.00  52700.60    810.30  32%1 o
   1  -1   5   4032.70   8402.60    457.60  32%1 o
   1   1   7   6092.60   3932.20    297.60  32%1 o
   1   2   8   1470.50   1896.60    242.00  32%1 o
   1   3   9   1360.30    309.60    162.20  32%1 <
   1   3  10   4088.90   2900.70    219.60  32%1 o
   1   4  10    692.87    358.00    136.10  32%1 <
   1   4  11    834.61    526.40    134.40  32%1 o
   1   5  11    599.80    531.90    124.70  32%1 o
   2  -6   7    806.77    307.40    187.60  32%1 <
   2  -5   8    289.92    567.80    188.00  32%1 o
   2  -4   8   1886.40   1057.70    215.60  32%1 o
   2  -3   9     84.80    219.60    175.50  32%1 <
   2  -2  10    955.81    431.10    172.90  32%1 <
   2  -1  11    800.02   1634.40    197.90  32%1 o
   2   0  12   4981.50   3766.40    234.40  32%1 o
   2   1  12     59.32    302.70    133.70  32%1 <
   2   1  13   1290.50   2009.40    178.50  32%1 o
   2   1  14    670.98    634.30    134.70  32%1 o
   2   2  13    259.15    196.40    124.90  32%1 <
   2   2  14     65.86    363.40    117.00  32%1 o
   2   2  15     57.69    144.60     98.00  32%1 <
   2   3  14     92.47     43.80     99.40  32%1 <
   2   3  15    151.32     24.70     89.20  32%1 <
   3  -1  16   2735.70   2180.50    171.00  32%1 o
  -3   1 -16   2614.80   1582.20    152.40  33%1 o
  -3   2 -15    632.61    370.10    118.90  33%1 o
  -3   3 -14   1404.30    597.50    130.80  33%1 o
  -3   4 -13    468.61    240.60    124.20  33%1 <
  -2  -3 -15    305.75    130.10     95.30  33%1 <
  -2  -3 -14     82.62     61.60    101.70  33%1 <
  -2  -2 -15    120.12    130.80     98.30  33%1 <
  -2  -2 -14    208.59    419.50    116.80  33%1 o
  -2  -2 -13    272.74    207.60    123.60  33%1 <
  -2  -1 -14    881.32    672.90    138.40  33%1 o
  -2  -1 -13   1715.20   2267.40    188.20  33%1 o
  -2   0 -12   4961.80   4252.10    238.10  33%1 o
  -2   1 -12    182.90    130.60    135.50  33%1 <
  -2   1 -11   1778.70   1713.60    200.30  33%1 o
  -2   2 -10    837.67    540.50    180.10  33%1 o
  -2   3  -9     93.47    288.00    171.70  33%1 <
  -2   5  -6   1745.40    884.10    223.10  33%1 o
  -1  -5 -11    825.55    566.80    126.80  33%1 o
  -1  -5 -10   1027.90    646.00    137.10  33%1 o
  -1  -4 -11    192.91    476.10    131.70  33%1 o
  -1  -4 -10    331.89    259.10    139.20  33%1 <
  -1  -3 -10   3975.60   3557.00    224.50  33%1 o
  -1  -3  -9    150.14    502.90    173.80  33%1 <
  -1  -2  -9  13948.00  14173.80    393.70  33%1 o
  -1  -2  -8   1402.20   1751.90    240.50  33%1 o
  -1  -1  -8    793.81   2025.50    261.30  33%1 o
  -1  -1  -7   5518.40   4359.10    304.00  33%1 o
  -1   1  -5   3750.30   6721.40    453.80  33%1 o
  -1   2  -4  61375.00  59251.10    788.40  33%1 o
  -1   5   0   4547.30   3675.90    290.90  33%1 o
  -1   6   2   2127.30    356.70    163.10  33%1 <
   0  -6  -6    616.11    339.50    132.60  33%1 <
   0  -6  -5    311.68    481.50    151.40  33%1 o
   0  -5  -5   2853.80   3261.40    229.40  33%1 o
   0  -4  -4    162.55    706.70    228.70  33%1 o
   0  -3  -3   2944.20   4624.70    366.50  33%1 o
   0  -2  -2   2270.10   7950.50    560.10  33%1 o
   0  -1  -1  86474.00 118131.00   1367.90  33%1 o
   0   3   4  13158.00  16561.90    473.90  33%1 o
   0   4   5   2002.30   2314.90    250.90  33%1 o
   0   4   6   6874.20   5286.80    291.40  33%1 o
   0   5   7   3891.20   2315.30    205.70  33%1 o
   0   5   8   1461.40   1478.10    176.30  33%1 o
   0   6   8    653.56    272.90    125.10  33%1 <
   1  -6   1   3414.20   2146.40    256.40  33%1 o
   1  -1   6   2669.50   3045.10    331.10  33%1 o
   1   0   7   1158.40   1348.20    260.40  33%1 o
   1   1   8    855.45   1680.30    253.00  33%1 o
   1   1   9   6051.70   5766.10    302.90  33%1 o
   1   2   9  15070.00  14104.80    386.50  33%1 o
   1   2  10     35.94     -8.20    163.20  33%1 <
   1   3  10   3832.70   2900.70    219.60  33%1 o
   1   3  11    845.15   1340.20    174.20  33%1 o
   1   3  12     42.54    159.40    125.80  33%1 <
   1   4  12    118.66    261.90    117.50  33%1 <
   1   4  13    179.73    190.80    106.60  33%1 <
   1   4  14     89.02    209.50    102.00  33%1 <
   2  -6   8   2769.60   1696.60    190.70  33%1 o
   2  -5   9    725.13    323.10    146.70  33%1 <
   2  -4   9   2441.60   1420.70    201.80  33%1 o
   2  -4  10   1187.40    557.40    157.20  33%1 o
   2  -3  10    447.18    887.20    181.20  33%1 o
   2  -3  11    103.24    176.50    145.60  33%1 <
   2  -2  11    304.82    522.30    162.00  33%1 o
   2  -2  12   6514.20   5608.10    262.60  33%1 o
   2  -2  13    473.10    149.30    136.40  33%1 <
   2  -1  12     86.92    119.80    140.10  33%1 <
   2  -1  13   3465.90   3027.50    211.50  33%1 o
   2  -1  14    471.02    382.20    133.60  33%1 <
   2   0  14     40.10    252.60    120.60  33%1 <
   2   0  16    239.24    190.90    100.80  33%1 <
   2   1  15     40.40    134.30    103.80  33%1 <
   2   1  16    468.48    141.80    100.30  33%1 <


# For import please use the tool of Jana2020 program:
# "Structure->New->from Jana2020 embedded in CIF"


_Jana_m40_file
;
   10    0    0    1    0
 1.000000 0.000000 0.000000 0.000000 0.000000 0.000000      000000
 0.000000 0.000000 0.000000                                 000
 0.000000 0.000000 0.000000 0.000000 0.000000 0.000000      000000
 0.000000 0.000000 0.000000 0.000000 0.000000 0.000000      000000
 1.000000 0.000000 0.000000 0.000000 0.000000 0.000000      000000
 0.000000 0.000000 0.000000                                 000
 0.000000 0.000000 0.000000 0.000000 0.000000 0.000000      000000
 0.000000 0.000000 0.000000 0.000000 0.000000 0.000000      000000
 1.000000 0.000000 0.000000 0.000000 0.000000 0.000000      000000
 0.000000 0.000000 0.000000                                 000
 0.000000 0.000000 0.000000 0.000000 0.000000 0.000000      000000
 0.000000 0.000000 0.000000 0.000000 0.000000 0.000000      000000
Xe1       1  2     0.500000 0.500000 0.500000 0.500000
 0.008930 0.022349 0.021365 0.002780 0.003643 0.003053      0000111111
Xe2       1  2     1.000000 1.087433 0.514573 0.328264
 0.013729 0.018646 0.016196 0.000121 0.001845-0.000212      0111111111
Mn1       2  2     1.000000 0.795639 0.933608 0.355582
 0.003592 0.008064 0.010772 0.001431 0.001317 0.001525      0111111111
F6        3  2     1.000000 0.812181 0.644318 0.431484
 0.023944 0.013883 0.011855-0.004975 0.000046 0.006449      0111111111
F4        3  2     1.000000 0.712062 0.737755 0.237282
 0.020085 0.012018 0.011857-0.005624 0.000111-0.000036      0111111111
F3        3  2     1.000000 0.956094 0.855206 0.300672
 0.010590 0.019291 0.022713 0.000561 0.002456 0.002853      0111111111
F5        3  2     1.000000 0.646535 1.008685 0.391575
 0.013484 0.026146 0.021129 0.000156-0.000188 0.002178      0111111111
F7        3  2     1.000000 0.877675 1.122419 0.457957
 0.007593 0.016464 0.024849 0.005492-0.009923-0.002845      0111111111
F2        3  2     1.000000 1.204714 0.219889 0.345053
 0.027671 0.031944 0.019289 0.006239 0.003501 0.002080      0111111111
F1        3  2     1.000000 0.617321 0.322376 0.616194
 0.020992 0.047487 0.034177 0.011005 0.006127 0.020758      0111111111
--------------------------   s.u. block   --------------------------------------
 0.000000 0.000000 0.000000 0.000000 0.000000 0.000000
 0.000000 0.000000 0.000000
 0.000000 0.000000 0.000000 0.000000 0.000000 0.000000
 0.000000 0.000000 0.000000 0.000000 0.000000 0.000000
 0.000000 0.000000 0.000000 0.000000 0.000000 0.000000
 0.000000 0.000000 0.000000
 0.000000 0.000000 0.000000 0.000000 0.000000 0.000000
 0.000000 0.000000 0.000000 0.000000 0.000000 0.000000
 0.000000 0.000000 0.000000 0.000000 0.000000 0.000000
 0.000000 0.000000 0.000000
 0.000000 0.000000 0.000000 0.000000 0.000000 0.000000
 0.000000 0.000000 0.000000 0.000000 0.000000 0.000000
Xe1                0.000000 0.000000 0.000000 0.000000
 0.002087 0.000730 0.000831 0.000946 0.001229 0.000677
Xe2                0.000000 0.000195 0.000211 0.000098
 0.001508 0.000527 0.000545 0.000637 0.000830 0.000423
Mn1                0.000000 0.000327 0.000308 0.000162
 0.002196 0.000701 0.000839 0.000875 0.001259 0.000594
F6                 0.000000 0.000814 0.000823 0.000379
 0.006448 0.001888 0.002080 0.002375 0.003475 0.001533
F4                 0.000000 0.000824 0.000782 0.000388
 0.005854 0.001699 0.001926 0.002417 0.003246 0.001548
F3                 0.000000 0.000852 0.000875 0.000450
 0.006268 0.002087 0.002478 0.002539 0.003762 0.001842
F5                 0.000000 0.000853 0.000998 0.000437
 0.006056 0.002206 0.002454 0.002964 0.003648 0.002057
F7                 0.000000 0.000777 0.000861 0.000446
 0.006029 0.002003 0.002637 0.002389 0.003772 0.001837
F2                 0.000000 0.000994 0.001020 0.000477
 0.007936 0.002585 0.002516 0.003169 0.004177 0.002053
F1                 0.000000 0.001096 0.001232 0.000563
 0.008564 0.003236 0.003413 0.003837 0.005065 0.002688
--------------------------   Saved points   ------------------------------------
    0
--------------------------   Critical points   ---------------------------------
    0
--------------------------   Fourier maxima   ----------------------------------
    1    1    3
Max1      1  1     1.000000 0.358886 0.178543 0.141780      000  0  0  0
     1.74     1.35
Max2      1  1     1.000000 0.700378 0.406965 0.139000      000  0  0  0
     1.96     1.33
Max3      1  1     1.000000 0.580320 0.300092 0.142931      000  0  0  0
     1.83     1.30
Max4      1  1     1.000000 0.105525 0.022503 0.229288      000  0  0  0
     1.43     1.13
Max5      1  1     1.000000 0.797330 0.973142 0.018506      000  0  0  0
     1.52     1.12
Max6      1  1     1.000000 0.457101 0.830642 0.237975      000  0  0  0
     1.51     1.08
Max7      1  1     1.000000 0.877406 0.817489 0.026926      000  0  0  0
     1.57     1.00
Max8      1  1     1.000000 0.108406 0.799050 0.155127      000  0  0  0
     1.58     0.99
Max9      1  1     1.000000 0.507973 0.763151 0.141039      000  0  0  0
     1.63     0.97
Max10     1  1     1.000000 0.268902 0.818890 0.023536      000  0  0  0
     1.19     0.97
--------------------------   Fourier minima   ----------------------------------
    1    1    3
Min1      1  1     1.000000 0.884905 0.140443 0.130321      000  0  0  0
     1.94     1.62
Min2      1  1     1.000000 0.994966 0.763207 0.091644      000  0  0  0
     1.42     1.33
Min3      1  1     1.000000 0.050059 0.840534 0.021941      000  0  0  0
     1.41     1.27
Min4      1  1     1.000000 0.573198 0.309656 0.012869      000  0  0  0
     1.91     1.16
Min5      1  1     1.000000 0.840049 0.837236 0.100376      000  0  0  0
     1.79     1.07
--------------------------------------------------------------------------------
;


_Jana_m50_file
;
Version Jana2020
title 6-22-23-merged_shelxt_b.res in p2(1)
cell 10.2668 5.0036 12.4668 90 96.551 90
esdcell 0.0019 0.0003 0.0009 0 0.011 0
spgroup P21/n 14 22
lattice P
symmetry x y z
symmetry -x+1/2 y+1/2 -z+1/2
symmetry -x -y -z
symmetry x+1/2 -y+1/2 z+1/2
unitsnumb 2
atlist Xe3 Mn2 F14
formtab -62
atom Xe atradius 2.18 color 154161248
atom Mn atradius 1.37 color 168008158
atom F atradius 0.72 color 176185230
roundmethod 1
end
*******************************************************************************
contour
end contour
dist
  angles 1 expdmax 3
end dist
fourier
end fourier
refine
  cycles 0 fsquare 0 uisolim 0
end refine
;


_Jana_m90_file
;
eformat91 0
datblock Block1
nref 10646 obslim 3 sctom90 1 norefitems 1 diffscales 1 dataave 0 scalelim 10 hklf5 0
radtype 3 dattype 1
lambda 0.0251 lpfactor 3
datcolltemp 293
datblock Block2
nref 10673 obslim 3 sctom90 1 norefitems 1 diffscales 1 dataave 0 scalelim 10 hklf5 0
radtype 3 dattype 1
lambda 0.0251 lpfactor 3
datcolltemp 293
datblock Block3
nref 4398 obslim 3 sctom90 1 norefitems 1 diffscales 1 dataave 0 scalelim 10 hklf5 0
radtype 3 dattype 1
lambda 0.0251 lpfactor 1
datcolltemp 293
end
Data Block1
 -13  -1  -5    271.6     94.9   1   0   1  0.0000  0.0000  0.0000  0.0000  0.0000  0.0000  0.0000  0.0000   0.000000E+00           1001
 -13  -1  -4     58.0     49.8   1   0   1  0.0000  0.0000  0.0000  0.0000  0.0000  0.0000  0.0000  0.0000   0.000000E+00           2001
 -13   0  -5   1471.3    122.5   1   0   1  0.0000  0.0000  0.0000  0.0000  0.0000  0.0000  0.0000  0.0000   0.000000E+00           3001
 -13   1  -5     34.5     49.2   1   0   1  0.0000  0.0000  0.0000  0.0000  0.0000  0.0000  0.0000  0.0000   0.000000E+00           4001
 -12  -3  -4    325.5     96.5   1   0   1  0.0000  0.0000  0.0000  0.0000  0.0000  0.0000  0.0000  0.0000   0.000000E+00           5001
 -12  -3  -3    328.5     84.2   1   0   1  0.0000  0.0000  0.0000  0.0000  0.0000  0.0000  0.0000  0.0000   0.000000E+00           6001
 -12  -2  -4    278.7    104.2   1   0   1  0.0000  0.0000  0.0000  0.0000  0.0000  0.0000  0.0000  0.0000   0.000000E+00           7001
 -12  -2  -3    -10.0     35.9   1   0   1  0.0000  0.0000  0.0000  0.0000  0.0000  0.0000  0.0000  0.0000   0.000000E+00           8001
 -12  -1  -5    612.4    116.2   1   0   1  0.0000  0.0000  0.0000  0.0000  0.0000  0.0000  0.0000  0.0000   0.000000E+00           9001
 -12  -1  -4    154.5     75.3   1   0   1  0.0000  0.0000  0.0000  0.0000  0.0000  0.0000  0.0000  0.0000   0.000000E+00          10001
 -12   0  -4    -12.2     27.5   1   0   1  0.0000  0.0000  0.0000  0.0000  0.0000  0.0000  0.0000  0.0000   0.000000E+00          12001
 -12   1  -6    160.8     98.1   1   0   1  0.0000  0.0000  0.0000  0.0000  0.0000  0.0000  0.0000  0.0000   0.000000E+00          13001
 -12   1  -5    881.1    106.5   1   0   1  0.0000  0.0000  0.0000  0.0000  0.0000  0.0000  0.0000  0.0000   0.000000E+00          14001
 -12   2  -6   2255.7    154.4   1   0   1  0.0000  0.0000  0.0000  0.0000  0.0000  0.0000  0.0000  0.0000   0.000000E+00          15001
 -12   2  -5     11.9     37.8   1   0   1  0.0000  0.0000  0.0000  0.0000  0.0000  0.0000  0.0000  0.0000   0.000000E+00          16001
 -11  -4  -3   1193.4    126.0   1   0   1  0.0000  0.0000  0.0000  0.0000  0.0000  0.0000  0.0000  0.0000   0.000000E+00          17001
 -11  -4  -2    182.7     75.2   1   0   1  0.0000  0.0000  0.0000  0.0000  0.0000  0.0000  0.0000  0.0000   0.000000E+00          18001
 -11  -3  -3    706.2    115.2   1   0   1  0.0000  0.0000  0.0000  0.0000  0.0000  0.0000  0.0000  0.0000   0.000000E+00          19001
 -11  -2  -4    463.2    118.0   1   0   1  0.0000  0.0000  0.0000  0.0000  0.0000  0.0000  0.0000  0.0000   0.000000E+00          20001
 -11  -2  -3    884.7    107.9   1   0   1  0.0000  0.0000  0.0000  0.0000  0.0000  0.0000  0.0000  0.0000   0.000000E+00          21001
 -11  -1  -4   1043.9    135.2   1   0   1  0.0000  0.0000  0.0000  0.0000  0.0000  0.0000  0.0000  0.0000   0.000000E+00          22001
 -11   0  -5    576.3    126.4   1   0   1  0.0000  0.0000  0.0000  0.0000  0.0000  0.0000  0.0000  0.0000   0.000000E+00          23001
 -11   1  -5    183.6    104.2   1   0   1  0.0000  0.0000  0.0000  0.0000  0.0000  0.0000  0.0000  0.0000   0.000000E+00          25001
 -11   2  -6    329.6    115.2   1   0   1  0.0000  0.0000  0.0000  0.0000  0.0000  0.0000  0.0000  0.0000   0.000000E+00          26001
 -11   2  -5    801.2    107.2   1   0   1  0.0000  0.0000  0.0000  0.0000  0.0000  0.0000  0.0000  0.0000   0.000000E+00          27001
 -11   3  -6    484.5    107.4   1   0   1  0.0000  0.0000  0.0000  0.0000  0.0000  0.0000  0.0000  0.0000   0.000000E+00          28001
 -11   3  -5      0.5     22.5   1   0   1  0.0000  0.0000  0.0000  0.0000  0.0000  0.0000  0.0000  0.0000   0.000000E+00          29001
 -10  -4  -2    959.5    123.4   1   0   1  0.0000  0.0000  0.0000  0.0000  0.0000  0.0000  0.0000  0.0000   0.000000E+00          30001
 -10  -3  -3    178.3    110.9   1   0   1  0.0000  0.0000  0.0000  0.0000  0.0000  0.0000  0.0000  0.0000   0.000000E+00          31001
 -10  -3  -2      2.0     67.2   1   0   1  0.0000  0.0000  0.0000  0.0000  0.0000  0.0000  0.0000  0.0000   0.000000E+00          32001
 -10  -2  -3    952.7    131.6   1   0   1  0.0000  0.0000  0.0000  0.0000  0.0000  0.0000  0.0000  0.0000   0.000000E+00          33001
 -10  -1  -4    451.7    125.2   1   0   1  0.0000  0.0000  0.0000  0.0000  0.0000  0.0000  0.0000  0.0000   0.000000E+00          34001
 -10  -1  -3     -8.4     58.5   1   0   1  0.0000  0.0000  0.0000  0.0000  0.0000  0.0000  0.0000  0.0000   0.000000E+00          35001
 -10   0  -4   1887.7    159.4   1   0   1  0.0000  0.0000  0.0000  0.0000  0.0000  0.0000  0.0000  0.0000   0.000000E+00          36001
 -10   1  -5   7081.3    249.4   1   0   1  0.0000  0.0000  0.0000  0.0000  0.0000  0.0000  0.0000  0.0000   0.000000E+00          37001
 -10   1  -4     57.4     63.4   1   0   1  0.0000  0.0000  0.0000  0.0000  0.0000  0.0000  0.0000  0.0000   0.000000E+00          38001
 -10   2  -5    501.6    122.1   1   0   1  0.0000  0.0000  0.0000  0.0000  0.0000  0.0000  0.0000  0.0000   0.000000E+00          39001
 -10   3  -6    293.8    115.9   1   0   1  0.0000  0.0000  0.0000  0.0000  0.0000  0.0000  0.0000  0.0000   0.000000E+00          40001
 -10   3  -5    574.3     94.9   1   0   1  0.0000  0.0000  0.0000  0.0000  0.0000  0.0000  0.0000  0.0000   0.000000E+00          41001
 -10   4  -6   2079.8    151.7   1   0   1  0.0000  0.0000  0.0000  0.0000  0.0000  0.0000  0.0000  0.0000   0.000000E+00          42001
  -9  -5  -2   1142.9    135.9   1   0   1  0.0000  0.0000  0.0000  0.0000  0.0000  0.0000  0.0000  0.0000   0.000000E+00          43001
  -9  -5  -1    273.4     98.4   1   0   1  0.0000  0.0000  0.0000  0.0000  0.0000  0.0000  0.0000  0.0000   0.000000E+00          44001
  -9  -4  -2    572.1    132.2   1   0   1  0.0000  0.0000  0.0000  0.0000  0.0000  0.0000  0.0000  0.0000   0.000000E+00          45001
  -9  -4  -1     21.9     64.5   1   0   1  0.0000  0.0000  0.0000  0.0000  0.0000  0.0000  0.0000  0.0000   0.000000E+00          46001
  -9  -3  -3   1297.4    151.6   1   0   1  0.0000  0.0000  0.0000  0.0000  0.0000  0.0000  0.0000  0.0000   0.000000E+00          47001
  -9  -3  -2   7962.1    260.0   1   0   1  0.0000  0.0000  0.0000  0.0000  0.0000  0.0000  0.0000  0.0000   0.000000E+00          48001
  -9  -2  -3   2664.1    183.4   1   0   1  0.0000  0.0000  0.0000  0.0000  0.0000  0.0000  0.0000  0.0000   0.000000E+00          49001
  -9  -2  -2     -5.0     28.9   1   0   1  0.0000  0.0000  0.0000  0.0000  0.0000  0.0000  0.0000  0.0000   0.000000E+00          50001
  -9  -1  -3    427.2    121.6   1   0   1  0.0000  0.0000  0.0000  0.0000  0.0000  0.0000  0.0000  0.0000   0.000000E+00          51001
  -9   1  -4   4741.0    217.8   1   0   1  0.0000  0.0000  0.0000  0.0000  0.0000  0.0000  0.0000  0.0000   0.000000E+00          53001
  -9   2  -5   1060.2    157.6   1   0   1  0.0000  0.0000  0.0000  0.0000  0.0000  0.0000  0.0000  0.0000   0.000000E+00          54001
  -9   2  -4      3.3     45.2   1   0   1  0.0000  0.0000  0.0000  0.0000  0.0000  0.0000  0.0000  0.0000   0.000000E+00          55001
  -9   3  -5    439.3    119.2   1   0   1  0.0000  0.0000  0.0000  0.0000  0.0000  0.0000  0.0000  0.0000   0.000000E+00          56001
  -9   4  -6    852.4    139.8   1   0   1  0.0000  0.0000  0.0000  0.0000  0.0000  0.0000  0.0000  0.0000   0.000000E+00          57001
  -9   4  -5     17.9     59.2   1   0   1  0.0000  0.0000  0.0000  0.0000  0.0000  0.0000  0.0000  0.0000   0.000000E+00          58001
  -8  -5  -1    275.4    120.2   1   0   1  0.0000  0.0000  0.0000  0.0000  0.0000  0.0000  0.0000  0.0000   0.000000E+00          59001
  -8  -5   0     26.0     50.8   1   0   1  0.0000  0.0000  0.0000  0.0000  0.0000  0.0000  0.0000  0.0000   0.000000E+00          60001
  -8  -4  -2    710.9    140.3   1   0   1  0.0000  0.0000  0.0000  0.0000  0.0000  0.0000  0.0000  0.0000   0.000000E+00          61001
  -8  -4  -1   2834.7    174.7   1   0   1  0.0000  0.0000  0.0000  0.0000  0.0000  0.0000  0.0000  0.0000   0.000000E+00          62001
  -8  -3  -2   2711.9    199.9   1   0   1  0.0000  0.0000  0.0000  0.0000  0.0000  0.0000  0.0000  0.0000   0.000000E+00          63001
  -8  -2  -3   1976.5    193.5   1   0   1  0.0000  0.0000  0.0000  0.0000  0.0000  0.0000  0.0000  0.0000   0.000000E+00          64001
  -8  -2  -2    665.8    133.1   1   0   1  0.0000  0.0000  0.0000  0.0000  0.0000  0.0000  0.0000  0.0000   0.000000E+00          65001
  -8  -1  -3    870.0    182.7   1   0   1  0.0000  0.0000  0.0000  0.0000  0.0000  0.0000  0.0000  0.0000   0.000000E+00          66001
  -8   1  -4   1918.2    205.7   1   0   1  0.0000  0.0000  0.0000  0.0000  0.0000  0.0000  0.0000  0.0000   0.000000E+00          68001
  -8   2  -4   8621.5    267.6   1   0   1  0.0000  0.0000  0.0000  0.0000  0.0000  0.0000  0.0000  0.0000   0.000000E+00          69001
  -8   3  -5   8766.0    280.7   1   0   1  0.0000  0.0000  0.0000  0.0000  0.0000  0.0000  0.0000  0.0000   0.000000E+00          70001
  -8   4  -5     32.2     99.5   1   0   1  0.0000  0.0000  0.0000  0.0000  0.0000  0.0000  0.0000  0.0000   0.000000E+00          71001
  -8   5  -6    521.3    131.7   1   0   1  0.0000  0.0000  0.0000  0.0000  0.0000  0.0000  0.0000  0.0000   0.000000E+00          72001
  -8   5  -5    -44.9     54.1   1   0   1  0.0000  0.0000  0.0000  0.0000  0.0000  0.0000  0.0000  0.0000   0.000000E+00          73001
  -7  -6   0    385.6    118.4   1   0   1  0.0000  0.0000  0.0000  0.0000  0.0000  0.0000  0.0000  0.0000   0.000000E+00          74001
  -7  -6   1     23.0     45.3   1   0   1  0.0000  0.0000  0.0000  0.0000  0.0000  0.0000  0.0000  0.0000   0.000000E+00          75001
  -7  -5  -1   1009.9    151.8   1   0   1  0.0000  0.0000  0.0000  0.0000  0.0000  0.0000  0.0000  0.0000   0.000000E+00          76001
  -7  -5   0   1218.6    131.7   1   0   1  0.0000  0.0000  0.0000  0.0000  0.0000  0.0000  0.0000  0.0000   0.000000E+00          77001
  -7  -4  -1   6133.7    253.8   1   0   1  0.0000  0.0000  0.0000  0.0000  0.0000  0.0000  0.0000  0.0000   0.000000E+00          78001
  -7  -3  -2   3007.4    214.4   1   0   1  0.0000  0.0000  0.0000  0.0000  0.0000  0.0000  0.0000  0.0000   0.000000E+00          79001
  -7  -3  -1     18.2     94.2   1   0   1  0.0000  0.0000  0.0000  0.0000  0.0000  0.0000  0.0000  0.0000   0.000000E+00          80001
  -7  -2  -2   1679.9    209.7   1   0   1  0.0000  0.0000  0.0000  0.0000  0.0000  0.0000  0.0000  0.0000   0.000000E+00          81001
  -7  -1  -3   4655.6    274.5   1   0   1  0.0000  0.0000  0.0000  0.0000  0.0000  0.0000  0.0000  0.0000   0.000000E+00          82001
  -7  -1  -2     70.9     92.2   1   0   1  0.0000  0.0000  0.0000  0.0000  0.0000  0.0000  0.0000  0.0000   0.000000E+00          83001
  -7   0  -3  24172.6    436.2   1   0   1  0.0000  0.0000  0.0000  0.0000  0.0000  0.0000  0.0000  0.0000   0.000000E+00          84001
  -7   1  -3    473.7    134.9   1   0   1  0.0000  0.0000  0.0000  0.0000  0.0000  0.0000  0.0000  0.0000   0.000000E+00          85001
  -7   2  -4   1634.1    216.1   1   0   1  0.0000  0.0000  0.0000  0.0000  0.0000  0.0000  0.0000  0.0000   0.000000E+00          86001
  -7   3  -4    935.2    136.3   1   0   1  0.0000  0.0000  0.0000  0.0000  0.0000  0.0000  0.0000  0.0000   0.000000E+00          87001
  -7   4  -5   1845.1    182.9   1   0   1  0.0000  0.0000  0.0000  0.0000  0.0000  0.0000  0.0000  0.0000   0.000000E+00          88001
  -7   5  -5   1802.9    153.4   1   0   1  0.0000  0.0000  0.0000  0.0000  0.0000  0.0000  0.0000  0.0000   0.000000E+00          89001
  -6  -6   0    359.6    127.8   1   0   1  0.0000  0.0000  0.0000  0.0000  0.0000  0.0000  0.0000  0.0000   0.000000E+00          90001
  -6  -6   1    235.8     92.1   1   0   1  0.0000  0.0000  0.0000  0.0000  0.0000  0.0000  0.0000  0.0000   0.000000E+00          91001
  -6  -5   0    946.3    154.4   1   0   1  0.0000  0.0000  0.0000  0.0000  0.0000  0.0000  0.0000  0.0000   0.000000E+00          92001
  -6  -4  -1   3030.8    216.2   1   0   1  0.0000  0.0000  0.0000  0.0000  0.0000  0.0000  0.0000  0.0000   0.000000E+00          93001
  -6  -4   0     97.9     87.2   1   0   1  0.0000  0.0000  0.0000  0.0000  0.0000  0.0000  0.0000  0.0000   0.000000E+00          94001
  -6  -3  -1    904.1    180.4   1   0   1  0.0000  0.0000  0.0000  0.0000  0.0000  0.0000  0.0000  0.0000   0.000000E+00          95001
  -6  -2  -2   7309.8    300.5   1   0   1  0.0000  0.0000  0.0000  0.0000  0.0000  0.0000  0.0000  0.0000   0.000000E+00          96001
  -6  -2  -1     20.4     69.5   1   0   1  0.0000  0.0000  0.0000  0.0000  0.0000  0.0000  0.0000  0.0000   0.000000E+00          97001
  -6  -1  -2    887.4    198.9   1   0   1  0.0000  0.0000  0.0000  0.0000  0.0000  0.0000  0.0000  0.0000   0.000000E+00          98001
  -6   1  -3  64332.0    659.9   1   0   1  0.0000  0.0000  0.0000  0.0000  0.0000  0.0000  0.0000  0.0000   0.000000E+00         100001
  -6   2  -4  15309.3    388.0   1   0   1  0.0000  0.0000  0.0000  0.0000  0.0000  0.0000  0.0000  0.0000   0.000000E+00         101001
  -6   2  -3    122.3     78.4   1   0   1  0.0000  0.0000  0.0000  0.0000  0.0000  0.0000  0.0000  0.0000   0.000000E+00         102001
  -6   3  -4   1440.2    201.5   1   0   1  0.0000  0.0000  0.0000  0.0000  0.0000  0.0000  0.0000  0.0000   0.000000E+00         103001
  -6   4  -5   1998.7    198.4   1   0   1  0.0000  0.0000  0.0000  0.0000  0.0000  0.0000  0.0000  0.0000   0.000000E+00         104001
  -6   4  -4    726.8    123.4   1   0   1  0.0000  0.0000  0.0000  0.0000  0.0000  0.0000  0.0000  0.0000   0.000000E+00         105001
  -6   5  -5   4420.8    229.5   1   0   1  0.0000  0.0000  0.0000  0.0000  0.0000  0.0000  0.0000  0.0000   0.000000E+00         106001
  -5  -6   1   4318.4    210.9   1   0   1  0.0000  0.0000  0.0000  0.0000  0.0000  0.0000  0.0000  0.0000   0.000000E+00         107001
  -5  -5   0   6299.4    259.0   1   0   1  0.0000  0.0000  0.0000  0.0000  0.0000  0.0000  0.0000  0.0000   0.000000E+00         108001
  -5  -5   1     31.9     80.2   1   0   1  0.0000  0.0000  0.0000  0.0000  0.0000  0.0000  0.0000  0.0000   0.000000E+00         109001
  -5  -4   0   1014.5    173.1   1   0   1  0.0000  0.0000  0.0000  0.0000  0.0000  0.0000  0.0000  0.0000   0.000000E+00         110001
  -5  -3  -1   7817.6    325.4   1   0   1  0.0000  0.0000  0.0000  0.0000  0.0000  0.0000  0.0000  0.0000   0.000000E+00         111001
  -5  -2  -1   4881.2    268.2   1   0   1  0.0000  0.0000  0.0000  0.0000  0.0000  0.0000  0.0000  0.0000   0.000000E+00         112001
  -5  -1  -2  11040.7    373.8   1   0   1  0.0000  0.0000  0.0000  0.0000  0.0000  0.0000  0.0000  0.0000   0.000000E+00         113001
  -5   1  -3   9247.0    360.1   1   0   1  0.0000  0.0000  0.0000  0.0000  0.0000  0.0000  0.0000  0.0000   0.000000E+00         115001
  -5   2  -3   5395.4    302.7   1   0   1  0.0000  0.0000  0.0000  0.0000  0.0000  0.0000  0.0000  0.0000   0.000000E+00         116001
  -5   3  -4   3380.4    272.6   1   0   1  0.0000  0.0000  0.0000  0.0000  0.0000  0.0000  0.0000  0.0000   0.000000E+00         117001
  -5   4  -4   8461.3    302.7   1   0   1  0.0000  0.0000  0.0000  0.0000  0.0000  0.0000  0.0000  0.0000   0.000000E+00         118001
  -5   5  -5   6799.8    284.6   1   0   1  0.0000  0.0000  0.0000  0.0000  0.0000  0.0000  0.0000  0.0000   0.000000E+00         119001
  -5   5  -4    144.0    107.3   1   0   1  0.0000  0.0000  0.0000  0.0000  0.0000  0.0000  0.0000  0.0000   0.000000E+00         120001
  -5   6  -5   5707.7    247.7   1   0   1  0.0000  0.0000  0.0000  0.0000  0.0000  0.0000  0.0000  0.0000   0.000000E+00         121001
  -4  -6   1   2539.1    198.2   1   0   1  0.0000  0.0000  0.0000  0.0000  0.0000  0.0000  0.0000  0.0000   0.000000E+00         122001
  -4  -6   2    122.1     82.3   1   0   1  0.0000  0.0000  0.0000  0.0000  0.0000  0.0000  0.0000  0.0000   0.000000E+00         123001
  -4  -5   1   3428.6    214.4   1   0   1  0.0000  0.0000  0.0000  0.0000  0.0000  0.0000  0.0000  0.0000   0.000000E+00         124001
  -4  -4   0   2459.1    242.8   1   0   1  0.0000  0.0000  0.0000  0.0000  0.0000  0.0000  0.0000  0.0000   0.000000E+00         125001
  -4  -3   0  13528.3    350.2   1   0   1  0.0000  0.0000  0.0000  0.0000  0.0000  0.0000  0.0000  0.0000   0.000000E+00         126001
  -4  -2  -1   9590.1    369.8   1   0   1  0.0000  0.0000  0.0000  0.0000  0.0000  0.0000  0.0000  0.0000   0.000000E+00         127001
  -4  -1  -1   4662.1    306.9   1   0   1  0.0000  0.0000  0.0000  0.0000  0.0000  0.0000  0.0000  0.0000   0.000000E+00         128001
  -4   0  -2  66020.4    755.6   1   0   1  0.0000  0.0000  0.0000  0.0000  0.0000  0.0000  0.0000  0.0000   0.000000E+00         129001
  -4   1  -2   6852.9    336.0   1   0   1  0.0000  0.0000  0.0000  0.0000  0.0000  0.0000  0.0000  0.0000   0.000000E+00         130001
  -4   2  -3  12816.6    428.3   1   0   1  0.0000  0.0000  0.0000  0.0000  0.0000  0.0000  0.0000  0.0000   0.000000E+00         131001
  -4   3  -3   5916.6    302.3   1   0   1  0.0000  0.0000  0.0000  0.0000  0.0000  0.0000  0.0000  0.0000   0.000000E+00         132001
  -4   4  -4   2391.1    269.0   1   0   1  0.0000  0.0000  0.0000  0.0000  0.0000  0.0000  0.0000  0.0000   0.000000E+00         133001
  -4   5  -4   9061.8    314.7   1   0   1  0.0000  0.0000  0.0000  0.0000  0.0000  0.0000  0.0000  0.0000   0.000000E+00         134001
  -4   6  -5   3061.8    245.5   1   0   1  0.0000  0.0000  0.0000  0.0000  0.0000  0.0000  0.0000  0.0000   0.000000E+00         135001
  -4   6  -4     21.5    115.0   1   0   1  0.0000  0.0000  0.0000  0.0000  0.0000  0.0000  0.0000  0.0000   0.000000E+00         136001
  -3  -6   2   1215.3    159.0   1   0   1  0.0000  0.0000  0.0000  0.0000  0.0000  0.0000  0.0000  0.0000   0.000000E+00         137001
  -3  -5   1   1717.5    214.7   1   0   1  0.0000  0.0000  0.0000  0.0000  0.0000  0.0000  0.0000  0.0000   0.000000E+00         138001
  -3  -5   2     -1.5     30.6   1   0   1  0.0000  0.0000  0.0000  0.0000  0.0000  0.0000  0.0000  0.0000   0.000000E+00         139001
  -3  -4   1   4969.6    256.6   1   0   1  0.0000  0.0000  0.0000  0.0000  0.0000  0.0000  0.0000  0.0000   0.000000E+00         140001
  -3  -3   0  15410.2    433.5   1   0   1  0.0000  0.0000  0.0000  0.0000  0.0000  0.0000  0.0000  0.0000   0.000000E+00         141001
  -3  -2   0   -262.6    136.9   1   0   1  0.0000  0.0000  0.0000  0.0000  0.0000  0.0000  0.0000  0.0000   0.000000E+00         142001
  -3  -1  -1  16170.1    503.4   1   0   1  0.0000  0.0000  0.0000  0.0000  0.0000  0.0000  0.0000  0.0000   0.000000E+00         143001
  -3   1  -2  12628.8    531.6   1   0   1  0.0000  0.0000  0.0000  0.0000  0.0000  0.0000  0.0000  0.0000   0.000000E+00         144001
  -3   2  -2    894.7    205.9   1   0   1  0.0000  0.0000  0.0000  0.0000  0.0000  0.0000  0.0000  0.0000   0.000000E+00         145001
  -3   3  -3   4079.0    377.9   1   0   1  0.0000  0.0000  0.0000  0.0000  0.0000  0.0000  0.0000  0.0000   0.000000E+00         146001
  -3   4  -3   4433.0    287.6   1   0   1  0.0000  0.0000  0.0000  0.0000  0.0000  0.0000  0.0000  0.0000   0.000000E+00         147001
  -3   5  -4  24350.5    496.7   1   0   1  0.0000  0.0000  0.0000  0.0000  0.0000  0.0000  0.0000  0.0000   0.000000E+00         148001
  -3   6  -4    872.0    228.0   1   0   1  0.0000  0.0000  0.0000  0.0000  0.0000  0.0000  0.0000  0.0000   0.000000E+00         149001
  -2  -6   2   5936.7    276.4   1   0   1  0.0000  0.0000  0.0000  0.0000  0.0000  0.0000  0.0000  0.0000   0.000000E+00         150001
  -2  -6   3      8.9     53.5   1   0   1  0.0000  0.0000  0.0000  0.0000  0.0000  0.0000  0.0000  0.0000   0.000000E+00         151001
  -2  -5   2   1346.2    175.8   1   0   1  0.0000  0.0000  0.0000  0.0000  0.0000  0.0000  0.0000  0.0000   0.000000E+00         152001
  -2  -4   1  40788.0    596.1   1   0   1  0.0000  0.0000  0.0000  0.0000  0.0000  0.0000  0.0000  0.0000   0.000000E+00         153001
  -2  -3   1    -62.0    106.0   1   0   1  0.0000  0.0000  0.0000  0.0000  0.0000  0.0000  0.0000  0.0000   0.000000E+00         154001
  -2  -2   0  74265.3    845.4   1   0   1  0.0000  0.0000  0.0000  0.0000  0.0000  0.0000  0.0000  0.0000   0.000000E+00         155001
  -2   2  -2 130552.0   1103.9   1   0   1  0.0000  0.0000  0.0000  0.0000  0.0000  0.0000  0.0000  0.0000   0.000000E+00         157001
  -2   3  -2   2126.4    225.9   1   0   1  0.0000  0.0000  0.0000  0.0000  0.0000  0.0000  0.0000  0.0000   0.000000E+00         158001
  -2   4  -3  38377.6    703.1   1   0   1  0.0000  0.0000  0.0000  0.0000  0.0000  0.0000  0.0000  0.0000   0.000000E+00         159001
  -2   5  -3   5406.7    375.1   1   0   1  0.0000  0.0000  0.0000  0.0000  0.0000  0.0000  0.0000  0.0000   0.000000E+00         160001
  -2   6  -4  11492.4    487.3   1   0   1  0.0000  0.0000  0.0000  0.0000  0.0000  0.0000  0.0000  0.0000   0.000000E+00         161001
  -2   6  -3   -265.8    383.8   1   0   1  0.0000  0.0000  0.0000  0.0000  0.0000  0.0000  0.0000  0.0000   0.000000E+00         162001
  -1  -6   3   1039.5    169.9   1   0   1  0.0000  0.0000  0.0000  0.0000  0.0000  0.0000  0.0000  0.0000   0.000000E+00         163001
  -1  -5   2  17469.7    425.2   1   0   1  0.0000  0.0000  0.0000  0.0000  0.0000  0.0000  0.0000  0.0000   0.000000E+00         164001
  -1  -4   2    -55.9    122.7   1   0   1  0.0000  0.0000  0.0000  0.0000  0.0000  0.0000  0.0000  0.0000   0.000000E+00         165001
  -1  -3   1  17874.6    521.0   1   0   1  0.0000  0.0000  0.0000  0.0000  0.0000  0.0000  0.0000  0.0000   0.000000E+00         166001
  -1  -1   0  13372.2    869.9   1   0   1  0.0000  0.0000  0.0000  0.0000  0.0000  0.0000  0.0000  0.0000   0.000000E+00         167001
  -1   1  -1 120064.0   1465.5   1   0   1  0.0000  0.0000  0.0000  0.0000  0.0000  0.0000  0.0000  0.0000   0.000000E+00         168001
  -1   3  -2  83042.0   1219.2   1   0   1  0.0000  0.0000  0.0000  0.0000  0.0000  0.0000  0.0000  0.0000   0.000000E+00         169001
  -1   4  -2  44781.8    933.0   1   0   1  0.0000  0.0000  0.0000  0.0000  0.0000  0.0000  0.0000  0.0000   0.000000E+00         170001
  -1   5  -3    209.4    288.1   1   0   1  0.0000  0.0000  0.0000  0.0000  0.0000  0.0000  0.0000  0.0000   0.000000E+00         171001
  -1   6  -3  28831.9    533.0   1   0   1  0.0000  0.0000  0.0000  0.0000  0.0000  0.0000  0.0000  0.0000   0.000000E+00         172001
   0  -6   3   7641.1    329.6   1   0   1  0.0000  0.0000  0.0000  0.0000  0.0000  0.0000  0.0000  0.0000   0.000000E+00         173001
   0  -5   3    125.8    147.0   1   0   1  0.0000  0.0000  0.0000  0.0000  0.0000  0.0000  0.0000  0.0000   0.000000E+00         174001
   0  -4   2  20400.8    557.9   1   0   1  0.0000  0.0000  0.0000  0.0000  0.0000  0.0000  0.0000  0.0000   0.000000E+00         175001
   0  -2   1  15986.3    773.0   1   0   1  0.0000  0.0000  0.0000  0.0000  0.0000  0.0000  0.0000  0.0000   0.000000E+00         176001
   0   2  -1   6793.9    621.0   1   0   1  0.0000  0.0000  0.0000  0.0000  0.0000  0.0000  0.0000  0.0000   0.000000E+00         177001
   0   4  -2   2809.3    311.2   1   0   1  0.0000  0.0000  0.0000  0.0000  0.0000  0.0000  0.0000  0.0000   0.000000E+00         178001
   0   5  -2   8651.0    381.0   1   0   1  0.0000  0.0000  0.0000  0.0000  0.0000  0.0000  0.0000  0.0000   0.000000E+00         179001
   0   6  -3     86.1    141.2   1   0   1  0.0000  0.0000  0.0000  0.0000  0.0000  0.0000  0.0000  0.0000   0.000000E+00         180001
   1  -6   4   -556.3    273.3   1   0   1  0.0000  0.0000  0.0000  0.0000  0.0000  0.0000  0.0000  0.0000   0.000000E+00         181001
   1  -5   3   7700.0    523.8   1   0   1  0.0000  0.0000  0.0000  0.0000  0.0000  0.0000  0.0000  0.0000   0.000000E+00         182001
   1  -3   2  38984.2   1013.0   1   0   1  0.0000  0.0000  0.0000  0.0000  0.0000  0.0000  0.0000  0.0000   0.000000E+00         183001
   1  -1   1 103467.0   1411.3   1   0   1  0.0000  0.0000  0.0000  0.0000  0.0000  0.0000  0.0000  0.0000   0.000000E+00         184001
   1   1   0  10240.6    824.1   1   0   1  0.0000  0.0000  0.0000  0.0000  0.0000  0.0000  0.0000  0.0000   0.000000E+00         185001
   1   3  -1  12478.8    437.7   1   0   1  0.0000  0.0000  0.0000  0.0000  0.0000  0.0000  0.0000  0.0000   0.000000E+00         186001
   1   4  -1  26887.9    533.7   1   0   1  0.0000  0.0000  0.0000  0.0000  0.0000  0.0000  0.0000  0.0000   0.000000E+00         187001
   1   5  -2   6236.8    269.0   1   0   1  0.0000  0.0000  0.0000  0.0000  0.0000  0.0000  0.0000  0.0000   0.000000E+00         188001
   1   6  -2    984.1    200.0   1   0   1  0.0000  0.0000  0.0000  0.0000  0.0000  0.0000  0.0000  0.0000   0.000000E+00         189001
   2  -6   4   2794.1    358.6   1   0   1  0.0000  0.0000  0.0000  0.0000  0.0000  0.0000  0.0000  0.0000   0.000000E+00         190001
   2  -5   4   7407.4    434.0   1   0   1  0.0000  0.0000  0.0000  0.0000  0.0000  0.0000  0.0000  0.0000   0.000000E+00         191001
   2  -4   3  23977.1    566.2   1   0   1  0.0000  0.0000  0.0000  0.0000  0.0000  0.0000  0.0000  0.0000   0.000000E+00         192001
   2  -2   2 113126.0   1038.2   1   0   1  0.0000  0.0000  0.0000  0.0000  0.0000  0.0000  0.0000  0.0000   0.000000E+00         193001
   2   2   0  83511.8    867.7   1   0   1  0.0000  0.0000  0.0000  0.0000  0.0000  0.0000  0.0000  0.0000   0.000000E+00         195001
   2   4  -1  39248.0    548.7   1   0   1  0.0000  0.0000  0.0000  0.0000  0.0000  0.0000  0.0000  0.0000   0.000000E+00         196001
   2   5  -2      2.5     31.5   1   0   1  0.0000  0.0000  0.0000  0.0000  0.0000  0.0000  0.0000  0.0000   0.000000E+00         197001
   2   5  -1   3137.5    250.7   1   0   1  0.0000  0.0000  0.0000  0.0000  0.0000  0.0000  0.0000  0.0000   0.000000E+00         198001
   2   6  -2   3767.7    207.6   1   0   1  0.0000  0.0000  0.0000  0.0000  0.0000  0.0000  0.0000  0.0000   0.000000E+00         199001
   3  -6   4     40.3     85.3   1   0   1  0.0000  0.0000  0.0000  0.0000  0.0000  0.0000  0.0000  0.0000   0.000000E+00         200001
   3  -6   5   8167.4    335.2   1   0   1  0.0000  0.0000  0.0000  0.0000  0.0000  0.0000  0.0000  0.0000   0.000000E+00         201001
   3  -5   4  18309.2    415.8   1   0   1  0.0000  0.0000  0.0000  0.0000  0.0000  0.0000  0.0000  0.0000   0.000000E+00         202001
   3  -4   3    197.8    106.3   1   0   1  0.0000  0.0000  0.0000  0.0000  0.0000  0.0000  0.0000  0.0000   0.000000E+00         203001
   3  -3   3   4149.3    358.3   1   0   1  0.0000  0.0000  0.0000  0.0000  0.0000  0.0000  0.0000  0.0000   0.000000E+00         204001
   3  -1   2  10341.0    504.0   1   0   1  0.0000  0.0000  0.0000  0.0000  0.0000  0.0000  0.0000  0.0000   0.000000E+00         205001
   3   1   1  11163.7    472.8   1   0   1  0.0000  0.0000  0.0000  0.0000  0.0000  0.0000  0.0000  0.0000   0.000000E+00         206001
   3   2   0      1.5     61.6   1   0   1  0.0000  0.0000  0.0000  0.0000  0.0000  0.0000  0.0000  0.0000   0.000000E+00         207001
   3   3   0  19350.7    458.1   1   0   1  0.0000  0.0000  0.0000  0.0000  0.0000  0.0000  0.0000  0.0000   0.000000E+00         208001
   3   4  -1    216.5    102.6   1   0   1  0.0000  0.0000  0.0000  0.0000  0.0000  0.0000  0.0000  0.0000   0.000000E+00         209001
   3   5  -1   1412.8    180.8   1   0   1  0.0000  0.0000  0.0000  0.0000  0.0000  0.0000  0.0000  0.0000   0.000000E+00         210001
   3   6  -2     35.3     61.4   1   0   1  0.0000  0.0000  0.0000  0.0000  0.0000  0.0000  0.0000  0.0000   0.000000E+00         211001
   3   6  -1    943.0    171.0   1   0   1  0.0000  0.0000  0.0000  0.0000  0.0000  0.0000  0.0000  0.0000   0.000000E+00         212001
   4  -6   5    539.6    166.0   1   0   1  0.0000  0.0000  0.0000  0.0000  0.0000  0.0000  0.0000  0.0000   0.000000E+00         213001
   4  -5   4     48.5    110.0   1   0   1  0.0000  0.0000  0.0000  0.0000  0.0000  0.0000  0.0000  0.0000   0.000000E+00         214001
   4  -5   5   8908.4    331.0   1   0   1  0.0000  0.0000  0.0000  0.0000  0.0000  0.0000  0.0000  0.0000   0.000000E+00         215001
   4  -4   4   2645.6    256.0   1   0   1  0.0000  0.0000  0.0000  0.0000  0.0000  0.0000  0.0000  0.0000   0.000000E+00         216001
   4  -3   3   1048.6    169.6   1   0   1  0.0000  0.0000  0.0000  0.0000  0.0000  0.0000  0.0000  0.0000   0.000000E+00         217001
   4  -2   3  12891.8    423.8   1   0   1  0.0000  0.0000  0.0000  0.0000  0.0000  0.0000  0.0000  0.0000   0.000000E+00         218001
   4  -1   2    626.3    178.7   1   0   1  0.0000  0.0000  0.0000  0.0000  0.0000  0.0000  0.0000  0.0000   0.000000E+00         219001
   4   0   2  70036.0    758.6   1   0   1  0.0000  0.0000  0.0000  0.0000  0.0000  0.0000  0.0000  0.0000   0.000000E+00         220001
   4   1   1    794.4    201.1   1   0   1  0.0000  0.0000  0.0000  0.0000  0.0000  0.0000  0.0000  0.0000   0.000000E+00         221001
   4   2   1   9838.9    373.2   1   0   1  0.0000  0.0000  0.0000  0.0000  0.0000  0.0000  0.0000  0.0000   0.000000E+00         222001
   4   3   0    439.2    140.1   1   0   1  0.0000  0.0000  0.0000  0.0000  0.0000  0.0000  0.0000  0.0000   0.000000E+00         223001
   4   4   0   1110.8    210.4   1   0   1  0.0000  0.0000  0.0000  0.0000  0.0000  0.0000  0.0000  0.0000   0.000000E+00         224001
   4   5  -1     88.9     84.2   1   0   1  0.0000  0.0000  0.0000  0.0000  0.0000  0.0000  0.0000  0.0000   0.000000E+00         225001
   4   5   0   3011.4    213.1   1   0   1  0.0000  0.0000  0.0000  0.0000  0.0000  0.0000  0.0000  0.0000   0.000000E+00         226001
   4   6  -1   3277.6    193.5   1   0   1  0.0000  0.0000  0.0000  0.0000  0.0000  0.0000  0.0000  0.0000   0.000000E+00         227001
   5  -6   5     59.0     86.1   1   0   1  0.0000  0.0000  0.0000  0.0000  0.0000  0.0000  0.0000  0.0000   0.000000E+00         228001
   5  -5   5   6910.2    276.0   1   0   1  0.0000  0.0000  0.0000  0.0000  0.0000  0.0000  0.0000  0.0000   0.000000E+00         229001
   5  -4   4   2285.4    174.5   1   0   1  0.0000  0.0000  0.0000  0.0000  0.0000  0.0000  0.0000  0.0000   0.000000E+00         230001
   5  -3   4   3258.9    274.1   1   0   1  0.0000  0.0000  0.0000  0.0000  0.0000  0.0000  0.0000  0.0000   0.000000E+00         231001
   5  -2   3   2671.2    215.9   1   0   1  0.0000  0.0000  0.0000  0.0000  0.0000  0.0000  0.0000  0.0000   0.000000E+00         232001
   5  -1   3   8145.2    350.1   1   0   1  0.0000  0.0000  0.0000  0.0000  0.0000  0.0000  0.0000  0.0000   0.000000E+00         233001
   5   1   2  11309.1    375.8   1   0   1  0.0000  0.0000  0.0000  0.0000  0.0000  0.0000  0.0000  0.0000   0.000000E+00         235001
   5   2   1    495.4    146.7   1   0   1  0.0000  0.0000  0.0000  0.0000  0.0000  0.0000  0.0000  0.0000   0.000000E+00         236001
   5   3   1   9531.8    346.3   1   0   1  0.0000  0.0000  0.0000  0.0000  0.0000  0.0000  0.0000  0.0000   0.000000E+00         237001
   5   4   0      1.3     99.8   1   0   1  0.0000  0.0000  0.0000  0.0000  0.0000  0.0000  0.0000  0.0000   0.000000E+00         238001
   5   5   0   6646.3    260.1   1   0   1  0.0000  0.0000  0.0000  0.0000  0.0000  0.0000  0.0000  0.0000   0.000000E+00         239001
   5   6  -1     80.7     73.2   1   0   1  0.0000  0.0000  0.0000  0.0000  0.0000  0.0000  0.0000  0.0000   0.000000E+00         240001
   5   6   0     53.6    120.0   1   0   1  0.0000  0.0000  0.0000  0.0000  0.0000  0.0000  0.0000  0.0000   0.000000E+00         241001
   6  -5   5   1510.9    144.2   1   0   1  0.0000  0.0000  0.0000  0.0000  0.0000  0.0000  0.0000  0.0000   0.000000E+00         242001
   6  -5   6   1985.8    188.6   1   0   1  0.0000  0.0000  0.0000  0.0000  0.0000  0.0000  0.0000  0.0000   0.000000E+00         243001
   6  -4   5   1990.9    201.0   1   0   1  0.0000  0.0000  0.0000  0.0000  0.0000  0.0000  0.0000  0.0000   0.000000E+00         244001
   6  -3   4    321.6    137.7   1   0   1  0.0000  0.0000  0.0000  0.0000  0.0000  0.0000  0.0000  0.0000   0.000000E+00         245001
   6  -2   4  14864.7    393.5   1   0   1  0.0000  0.0000  0.0000  0.0000  0.0000  0.0000  0.0000  0.0000   0.000000E+00         246001
   6  -1   3  44418.3    545.2   1   0   1  0.0000  0.0000  0.0000  0.0000  0.0000  0.0000  0.0000  0.0000   0.000000E+00         247001
   6   1   2    678.5    170.8   1   0   1  0.0000  0.0000  0.0000  0.0000  0.0000  0.0000  0.0000  0.0000   0.000000E+00         249001
   6   2   2   5888.5    287.8   1   0   1  0.0000  0.0000  0.0000  0.0000  0.0000  0.0000  0.0000  0.0000   0.000000E+00         250001
   6   3   1    607.5    142.1   1   0   1  0.0000  0.0000  0.0000  0.0000  0.0000  0.0000  0.0000  0.0000   0.000000E+00         251001
   6   4   1   2711.1    208.7   1   0   1  0.0000  0.0000  0.0000  0.0000  0.0000  0.0000  0.0000  0.0000   0.000000E+00         252001
   6   5   0      9.1     93.6   1   0   1  0.0000  0.0000  0.0000  0.0000  0.0000  0.0000  0.0000  0.0000   0.000000E+00         253001
   6   5   1    812.2    145.2   1   0   1  0.0000  0.0000  0.0000  0.0000  0.0000  0.0000  0.0000  0.0000   0.000000E+00         254001
   6   6   0    540.6    118.0   1   0   1  0.0000  0.0000  0.0000  0.0000  0.0000  0.0000  0.0000  0.0000   0.000000E+00         255001
   7  -5   6   4198.7    207.6   1   0   1  0.0000  0.0000  0.0000  0.0000  0.0000  0.0000  0.0000  0.0000   0.000000E+00         256001
   7  -4   5    614.1    126.4   1   0   1  0.0000  0.0000  0.0000  0.0000  0.0000  0.0000  0.0000  0.0000   0.000000E+00         257001
   7  -3   5   2847.0    215.5   1   0   1  0.0000  0.0000  0.0000  0.0000  0.0000  0.0000  0.0000  0.0000   0.000000E+00         258001
   7  -2   4   1245.6    182.5   1   0   1  0.0000  0.0000  0.0000  0.0000  0.0000  0.0000  0.0000  0.0000   0.000000E+00         259001
   7  -1   4   8471.4    315.3   1   0   1  0.0000  0.0000  0.0000  0.0000  0.0000  0.0000  0.0000  0.0000   0.000000E+00         260001
   7   0   3  25483.8    433.2   1   0   1  0.0000  0.0000  0.0000  0.0000  0.0000  0.0000  0.0000  0.0000   0.000000E+00         261001
   7   1   3   6178.3    284.6   1   0   1  0.0000  0.0000  0.0000  0.0000  0.0000  0.0000  0.0000  0.0000   0.000000E+00         262001
   7   2   2   1753.7    190.6   1   0   1  0.0000  0.0000  0.0000  0.0000  0.0000  0.0000  0.0000  0.0000   0.000000E+00         263001
   7   3   1    -13.0     32.7   1   0   1  0.0000  0.0000  0.0000  0.0000  0.0000  0.0000  0.0000  0.0000   0.000000E+00         264001
   7   3   2   2717.9    208.4   1   0   1  0.0000  0.0000  0.0000  0.0000  0.0000  0.0000  0.0000  0.0000   0.000000E+00         265001
   7   4   1   5371.5    230.9   1   0   1  0.0000  0.0000  0.0000  0.0000  0.0000  0.0000  0.0000  0.0000   0.000000E+00         266001
   7   4   2   1168.7    150.9   1   0   1  0.0000  0.0000  0.0000  0.0000  0.0000  0.0000  0.0000  0.0000   0.000000E+00         267001
   7   5   0     66.9     39.2   1   0   1  0.0000  0.0000  0.0000  0.0000  0.0000  0.0000  0.0000  0.0000   0.000000E+00         268001
   7   5   1    819.5    142.6   1   0   1  0.0000  0.0000  0.0000  0.0000  0.0000  0.0000  0.0000  0.0000   0.000000E+00         269001
   7   6   0     99.9     80.7   1   0   1  0.0000  0.0000  0.0000  0.0000  0.0000  0.0000  0.0000  0.0000   0.000000E+00         270001
   7   6   1   1137.0    140.4   1   0   1  0.0000  0.0000  0.0000  0.0000  0.0000  0.0000  0.0000  0.0000   0.000000E+00         271001
   8  -5   6      8.0     85.4   1   0   1  0.0000  0.0000  0.0000  0.0000  0.0000  0.0000  0.0000  0.0000   0.000000E+00         272001
   8  -4   5    -17.5     41.5   1   0   1  0.0000  0.0000  0.0000  0.0000  0.0000  0.0000  0.0000  0.0000   0.000000E+00         273001
   8  -4   6    831.6    145.4   1   0   1  0.0000  0.0000  0.0000  0.0000  0.0000  0.0000  0.0000  0.0000   0.000000E+00         274001
   8  -3   5   6853.1    247.2   1   0   1  0.0000  0.0000  0.0000  0.0000  0.0000  0.0000  0.0000  0.0000   0.000000E+00         275001
   8  -2   4     31.7     54.9   1   0   1  0.0000  0.0000  0.0000  0.0000  0.0000  0.0000  0.0000  0.0000   0.000000E+00         276001
   8  -2   5   2151.8    193.5   1   0   1  0.0000  0.0000  0.0000  0.0000  0.0000  0.0000  0.0000  0.0000   0.000000E+00         277001
   8  -1   4   2130.1    198.2   1   0   1  0.0000  0.0000  0.0000  0.0000  0.0000  0.0000  0.0000  0.0000   0.000000E+00         278001
   8   0   4  15035.8    356.1   1   0   1  0.0000  0.0000  0.0000  0.0000  0.0000  0.0000  0.0000  0.0000   0.000000E+00         280001
   8   1   3    974.3    167.4   1   0   1  0.0000  0.0000  0.0000  0.0000  0.0000  0.0000  0.0000  0.0000   0.000000E+00         281001
   8   2   2    -35.1     45.6   1   0   1  0.0000  0.0000  0.0000  0.0000  0.0000  0.0000  0.0000  0.0000   0.000000E+00         282001
   8   2   3   1718.3    188.7   1   0   1  0.0000  0.0000  0.0000  0.0000  0.0000  0.0000  0.0000  0.0000   0.000000E+00         283001
   8   3   2   2745.6    183.0   1   0   1  0.0000  0.0000  0.0000  0.0000  0.0000  0.0000  0.0000  0.0000   0.000000E+00         284001
   8   4   1    -63.9     49.1   1   0   1  0.0000  0.0000  0.0000  0.0000  0.0000  0.0000  0.0000  0.0000   0.000000E+00         285001
   8   4   2    441.5    129.0   1   0   1  0.0000  0.0000  0.0000  0.0000  0.0000  0.0000  0.0000  0.0000   0.000000E+00         286001
   8   5   1    619.0    109.1   1   0   1  0.0000  0.0000  0.0000  0.0000  0.0000  0.0000  0.0000  0.0000   0.000000E+00         287001
   8   5   2    317.6    113.9   1   0   1  0.0000  0.0000  0.0000  0.0000  0.0000  0.0000  0.0000  0.0000   0.000000E+00         288001
   9  -4   6    723.7    113.2   1   0   1  0.0000  0.0000  0.0000  0.0000  0.0000  0.0000  0.0000  0.0000   0.000000E+00         289001
   9  -4   7   1860.5    158.6   1   0   1  0.0000  0.0000  0.0000  0.0000  0.0000  0.0000  0.0000  0.0000   0.000000E+00         290001
   9  -3   5      6.7     57.1   1   0   1  0.0000  0.0000  0.0000  0.0000  0.0000  0.0000  0.0000  0.0000   0.000000E+00         291001
   9  -3   6   1465.1    159.5   1   0   1  0.0000  0.0000  0.0000  0.0000  0.0000  0.0000  0.0000  0.0000   0.000000E+00         292001
   9  -2   5   1358.7    151.4   1   0   1  0.0000  0.0000  0.0000  0.0000  0.0000  0.0000  0.0000  0.0000   0.000000E+00         293001
   9  -1   4    149.4     81.8   1   0   1  0.0000  0.0000  0.0000  0.0000  0.0000  0.0000  0.0000  0.0000   0.000000E+00         294001
   9  -1   5   1699.0    174.6   1   0   1  0.0000  0.0000  0.0000  0.0000  0.0000  0.0000  0.0000  0.0000   0.000000E+00         295001
   9   1   3    -11.1     67.0   1   0   1  0.0000  0.0000  0.0000  0.0000  0.0000  0.0000  0.0000  0.0000   0.000000E+00         297001
   9   1   4   3993.1    215.9   1   0   1  0.0000  0.0000  0.0000  0.0000  0.0000  0.0000  0.0000  0.0000   0.000000E+00         298001
   9   2   3   2856.7    188.6   1   0   1  0.0000  0.0000  0.0000  0.0000  0.0000  0.0000  0.0000  0.0000   0.000000E+00         299001
   9   3   2      6.3     63.3   1   0   1  0.0000  0.0000  0.0000  0.0000  0.0000  0.0000  0.0000  0.0000   0.000000E+00         300001
   9   3   3    930.2    141.2   1   0   1  0.0000  0.0000  0.0000  0.0000  0.0000  0.0000  0.0000  0.0000   0.000000E+00         301001
   9   4   2    656.3    119.7   1   0   1  0.0000  0.0000  0.0000  0.0000  0.0000  0.0000  0.0000  0.0000   0.000000E+00         302001
   9   4   3   2698.1    181.2   1   0   1  0.0000  0.0000  0.0000  0.0000  0.0000  0.0000  0.0000  0.0000   0.000000E+00         303001
   9   5   1     -6.3     52.7   1   0   1  0.0000  0.0000  0.0000  0.0000  0.0000  0.0000  0.0000  0.0000   0.000000E+00         304001
   9   5   2    637.7    121.3   1   0   1  0.0000  0.0000  0.0000  0.0000  0.0000  0.0000  0.0000  0.0000   0.000000E+00         305001
  10  -4   6     -4.4     53.9   1   0   1  0.0000  0.0000  0.0000  0.0000  0.0000  0.0000  0.0000  0.0000   0.000000E+00         306001
  10  -3   6    326.9    102.8   1   0   1  0.0000  0.0000  0.0000  0.0000  0.0000  0.0000  0.0000  0.0000   0.000000E+00         307001
  10  -3   7    860.3    126.4   1   0   1  0.0000  0.0000  0.0000  0.0000  0.0000  0.0000  0.0000  0.0000   0.000000E+00         308001
  10  -2   5    -37.3     65.4   1   0   1  0.0000  0.0000  0.0000  0.0000  0.0000  0.0000  0.0000  0.0000   0.000000E+00         309001
  10  -2   6   4412.7    212.7   1   0   1  0.0000  0.0000  0.0000  0.0000  0.0000  0.0000  0.0000  0.0000   0.000000E+00         310001
  10  -1   5   7391.9    247.8   1   0   1  0.0000  0.0000  0.0000  0.0000  0.0000  0.0000  0.0000  0.0000   0.000000E+00         311001
  10   0   4     77.0     71.9   1   0   1  0.0000  0.0000  0.0000  0.0000  0.0000  0.0000  0.0000  0.0000   0.000000E+00         312001
  10   1   4    301.9    119.4   1   0   1  0.0000  0.0000  0.0000  0.0000  0.0000  0.0000  0.0000  0.0000   0.000000E+00         314001
  10   2   3     -1.4     62.6   1   0   1  0.0000  0.0000  0.0000  0.0000  0.0000  0.0000  0.0000  0.0000   0.000000E+00         315001
  10   2   4   1607.6    156.7   1   0   1  0.0000  0.0000  0.0000  0.0000  0.0000  0.0000  0.0000  0.0000   0.000000E+00         316001
  10   3   3    288.2    103.0   1   0   1  0.0000  0.0000  0.0000  0.0000  0.0000  0.0000  0.0000  0.0000   0.000000E+00         317001
  10   3   4    707.7    124.3   1   0   1  0.0000  0.0000  0.0000  0.0000  0.0000  0.0000  0.0000  0.0000   0.000000E+00         318001
  10   4   2     11.4     57.2   1   0   1  0.0000  0.0000  0.0000  0.0000  0.0000  0.0000  0.0000  0.0000   0.000000E+00         319001
  10   4   3    600.1    120.5   1   0   1  0.0000  0.0000  0.0000  0.0000  0.0000  0.0000  0.0000  0.0000   0.000000E+00         320001
  11  -3   6     65.2     62.5   1   0   1  0.0000  0.0000  0.0000  0.0000  0.0000  0.0000  0.0000  0.0000   0.000000E+00         321001
  11  -2   6    609.7    113.8   1   0   1  0.0000  0.0000  0.0000  0.0000  0.0000  0.0000  0.0000  0.0000   0.000000E+00         322001
  11  -2   7    436.0    114.0   1   0   1  0.0000  0.0000  0.0000  0.0000  0.0000  0.0000  0.0000  0.0000   0.000000E+00         323001
  11  -1   5     54.4     75.6   1   0   1  0.0000  0.0000  0.0000  0.0000  0.0000  0.0000  0.0000  0.0000   0.000000E+00         324001
  11  -1   6    576.2    122.2   1   0   1  0.0000  0.0000  0.0000  0.0000  0.0000  0.0000  0.0000  0.0000   0.000000E+00         325001
  11   0   5    745.4    128.9   1   0   1  0.0000  0.0000  0.0000  0.0000  0.0000  0.0000  0.0000  0.0000   0.000000E+00         326001
  11   1   4    366.5     84.0   1   0   1  0.0000  0.0000  0.0000  0.0000  0.0000  0.0000  0.0000  0.0000   0.000000E+00         327001
  11   1   5    763.4    124.5   1   0   1  0.0000  0.0000  0.0000  0.0000  0.0000  0.0000  0.0000  0.0000   0.000000E+00         328001
  11   2   4    509.3    115.4   1   0   1  0.0000  0.0000  0.0000  0.0000  0.0000  0.0000  0.0000  0.0000   0.000000E+00         329001
  11   3   3     20.9     58.1   1   0   1  0.0000  0.0000  0.0000  0.0000  0.0000  0.0000  0.0000  0.0000   0.000000E+00         330001
  11   3   4   1383.5    134.7   1   0   1  0.0000  0.0000  0.0000  0.0000  0.0000  0.0000  0.0000  0.0000   0.000000E+00         331001
  11   4   3   1369.7    130.8   1   0   1  0.0000  0.0000  0.0000  0.0000  0.0000  0.0000  0.0000  0.0000   0.000000E+00         332001
  12  -2   6    791.9     99.2   1   0   1  0.0000  0.0000  0.0000  0.0000  0.0000  0.0000  0.0000  0.0000   0.000000E+00         333001
  12  -1   5     -4.0     21.6   1   0   1  0.0000  0.0000  0.0000  0.0000  0.0000  0.0000  0.0000  0.0000   0.000000E+00         334001
  12  -1   6     30.5     85.3   1   0   1  0.0000  0.0000  0.0000  0.0000  0.0000  0.0000  0.0000  0.0000   0.000000E+00         335001
  12  -1   7   1875.4    144.4   1   0   1  0.0000  0.0000  0.0000  0.0000  0.0000  0.0000  0.0000  0.0000   0.000000E+00         336001
  12   0   6   1663.5    143.8   1   0   1  0.0000  0.0000  0.0000  0.0000  0.0000  0.0000  0.0000  0.0000   0.000000E+00         338001
  12   1   4    -12.3     22.4   1   0   1  0.0000  0.0000  0.0000  0.0000  0.0000  0.0000  0.0000  0.0000   0.000000E+00         339001
  12   1   5    665.7    112.1   1   0   1  0.0000  0.0000  0.0000  0.0000  0.0000  0.0000  0.0000  0.0000   0.000000E+00         340001
  12   1   6    142.7     95.6   1   0   1  0.0000  0.0000  0.0000  0.0000  0.0000  0.0000  0.0000  0.0000   0.000000E+00         341001
  12   2   4     42.3     68.5   1   0   1  0.0000  0.0000  0.0000  0.0000  0.0000  0.0000  0.0000  0.0000   0.000000E+00         342001
  12   2   5    705.8    111.7   1   0   1  0.0000  0.0000  0.0000  0.0000  0.0000  0.0000  0.0000  0.0000   0.000000E+00         343001
  12   3   3     -3.4     23.5   1   0   1  0.0000  0.0000  0.0000  0.0000  0.0000  0.0000  0.0000  0.0000   0.000000E+00         344001
  12   3   4    271.8     93.2   1   0   1  0.0000  0.0000  0.0000  0.0000  0.0000  0.0000  0.0000  0.0000   0.000000E+00         345001
  13   0   5     11.2     31.4   1   0   1  0.0000  0.0000  0.0000  0.0000  0.0000  0.0000  0.0000  0.0000   0.000000E+00         346001
 -13  -1  -5    271.6     94.9   2   0   1  0.0000  0.0000  0.0000  0.0000  0.0000  0.0000  0.0000  0.0000   0.000000E+00         347001
 -13   0  -5   1471.3    122.5   2   0   1  0.0000  0.0000  0.0000  0.0000  0.0000  0.0000  0.0000  0.0000   0.000000E+00         348001
 -12  -3  -4    325.5     96.5   2   0   1  0.0000  0.0000  0.0000  0.0000  0.0000  0.0000  0.0000  0.0000   0.000000E+00         349001
 -12  -3  -3    328.5     84.2   2   0   1  0.0000  0.0000  0.0000  0.0000  0.0000  0.0000  0.0000  0.0000   0.000000E+00         350001
 -12  -2  -5    705.7    116.3   2   0   1  0.0000  0.0000  0.0000  0.0000  0.0000  0.0000  0.0000  0.0000   0.000000E+00         351001
 -12  -2  -4    278.7    104.2   2   0   1  0.0000  0.0000  0.0000  0.0000  0.0000  0.0000  0.0000  0.0000   0.000000E+00         352001
 -12  -1  -5    612.4    116.2   2   0   1  0.0000  0.0000  0.0000  0.0000  0.0000  0.0000  0.0000  0.0000   0.000000E+00         353001
 -12  -1  -4    154.5     75.3   2   0   1  0.0000  0.0000  0.0000  0.0000  0.0000  0.0000  0.0000  0.0000   0.000000E+00         354001
 -12   0  -6   1666.3    142.1   2   0   1  0.0000  0.0000  0.0000  0.0000  0.0000  0.0000  0.0000  0.0000   0.000000E+00         355001
 -12   1  -6    160.8     98.1   2   0   1  0.0000  0.0000  0.0000  0.0000  0.0000  0.0000  0.0000  0.0000   0.000000E+00         357001
 -12   1  -5    881.1    106.5   2   0   1  0.0000  0.0000  0.0000  0.0000  0.0000  0.0000  0.0000  0.0000   0.000000E+00         358001
 -12   2  -6   2255.7    154.4   2   0   1  0.0000  0.0000  0.0000  0.0000  0.0000  0.0000  0.0000  0.0000   0.000000E+00         359001
 -11  -4  -3   1193.4    126.0   2   0   1  0.0000  0.0000  0.0000  0.0000  0.0000  0.0000  0.0000  0.0000   0.000000E+00         360001
 -11  -4  -2    182.7     75.2   2   0   1  0.0000  0.0000  0.0000  0.0000  0.0000  0.0000  0.0000  0.0000   0.000000E+00         361001
 -11  -3  -4   1305.4    135.5   2   0   1  0.0000  0.0000  0.0000  0.0000  0.0000  0.0000  0.0000  0.0000   0.000000E+00         362001
 -11  -3  -3    706.2    115.2   2   0   1  0.0000  0.0000  0.0000  0.0000  0.0000  0.0000  0.0000  0.0000   0.000000E+00         363001
 -11  -2  -4    463.2    118.0   2   0   1  0.0000  0.0000  0.0000  0.0000  0.0000  0.0000  0.0000  0.0000   0.000000E+00         364001
 -11  -1  -5    776.1    127.9   2   0   1  0.0000  0.0000  0.0000  0.0000  0.0000  0.0000  0.0000  0.0000   0.000000E+00         365001
 -11  -1  -4   1043.9    135.2   2   0   1  0.0000  0.0000  0.0000  0.0000  0.0000  0.0000  0.0000  0.0000   0.000000E+00         366001
 -11   0  -5    576.3    126.4   2   0   1  0.0000  0.0000  0.0000  0.0000  0.0000  0.0000  0.0000  0.0000   0.000000E+00         367001
 -11   1  -6    997.5    132.8   2   0   1  0.0000  0.0000  0.0000  0.0000  0.0000  0.0000  0.0000  0.0000   0.000000E+00         368001
 -11   1  -5    183.6    104.2   2   0   1  0.0000  0.0000  0.0000  0.0000  0.0000  0.0000  0.0000  0.0000   0.000000E+00         369001
 -11   2  -6    329.6    115.2   2   0   1  0.0000  0.0000  0.0000  0.0000  0.0000  0.0000  0.0000  0.0000   0.000000E+00         370001
 -11   2  -5    801.2    107.2   2   0   1  0.0000  0.0000  0.0000  0.0000  0.0000  0.0000  0.0000  0.0000   0.000000E+00         371001
 -11   3  -6    484.5    107.4   2   0   1  0.0000  0.0000  0.0000  0.0000  0.0000  0.0000  0.0000  0.0000   0.000000E+00         372001
 -10  -4  -3    860.2    126.7   2   0   1  0.0000  0.0000  0.0000  0.0000  0.0000  0.0000  0.0000  0.0000   0.000000E+00         373001
 -10  -4  -2    959.5    123.4   2   0   1  0.0000  0.0000  0.0000  0.0000  0.0000  0.0000  0.0000  0.0000   0.000000E+00         374001
 -10  -3  -3    178.3    110.9   2   0   1  0.0000  0.0000  0.0000  0.0000  0.0000  0.0000  0.0000  0.0000   0.000000E+00         375001
 -10  -2  -4   1534.1    154.1   2   0   1  0.0000  0.0000  0.0000  0.0000  0.0000  0.0000  0.0000  0.0000   0.000000E+00         376001
 -10  -2  -3    952.7    131.6   2   0   1  0.0000  0.0000  0.0000  0.0000  0.0000  0.0000  0.0000  0.0000   0.000000E+00         377001
 -10  -1  -4    451.7    125.2   2   0   1  0.0000  0.0000  0.0000  0.0000  0.0000  0.0000  0.0000  0.0000   0.000000E+00         378001
 -10   0  -4   1887.7    159.4   2   0   1  0.0000  0.0000  0.0000  0.0000  0.0000  0.0000  0.0000  0.0000   0.000000E+00         380001
 -10   1  -5   7081.3    249.4   2   0   1  0.0000  0.0000  0.0000  0.0000  0.0000  0.0000  0.0000  0.0000   0.000000E+00         381001
 -10   2  -6   6265.3    233.0   2   0   1  0.0000  0.0000  0.0000  0.0000  0.0000  0.0000  0.0000  0.0000   0.000000E+00         382001
 -10   2  -5    501.6    122.1   2   0   1  0.0000  0.0000  0.0000  0.0000  0.0000  0.0000  0.0000  0.0000   0.000000E+00         383001
 -10   3  -6    293.8    115.9   2   0   1  0.0000  0.0000  0.0000  0.0000  0.0000  0.0000  0.0000  0.0000   0.000000E+00         384001
 -10   4  -6   2079.8    151.7   2   0   1  0.0000  0.0000  0.0000  0.0000  0.0000  0.0000  0.0000  0.0000   0.000000E+00         385001
  -9  -5  -2   1142.9    135.9   2   0   1  0.0000  0.0000  0.0000  0.0000  0.0000  0.0000  0.0000  0.0000   0.000000E+00         386001
  -9  -5  -1    273.4     98.4   2   0   1  0.0000  0.0000  0.0000  0.0000  0.0000  0.0000  0.0000  0.0000   0.000000E+00         387001
  -9  -4  -3   3257.8    187.4   2   0   1  0.0000  0.0000  0.0000  0.0000  0.0000  0.0000  0.0000  0.0000   0.000000E+00         388001
  -9  -4  -2    572.1    132.2   2   0   1  0.0000  0.0000  0.0000  0.0000  0.0000  0.0000  0.0000  0.0000   0.000000E+00         389001
  -9  -3  -3   1297.4    151.6   2   0   1  0.0000  0.0000  0.0000  0.0000  0.0000  0.0000  0.0000  0.0000   0.000000E+00         390001
  -9  -3  -2   7962.1    260.0   2   0   1  0.0000  0.0000  0.0000  0.0000  0.0000  0.0000  0.0000  0.0000   0.000000E+00         391001
  -9  -2  -3   2664.1    183.4   2   0   1  0.0000  0.0000  0.0000  0.0000  0.0000  0.0000  0.0000  0.0000   0.000000E+00         392001
  -9  -1  -4   3798.1    205.8   2   0   1  0.0000  0.0000  0.0000  0.0000  0.0000  0.0000  0.0000  0.0000   0.000000E+00         393001
  -9  -1  -3    427.2    121.6   2   0   1  0.0000  0.0000  0.0000  0.0000  0.0000  0.0000  0.0000  0.0000   0.000000E+00         394001
  -9   1  -5   1418.1    169.1   2   0   1  0.0000  0.0000  0.0000  0.0000  0.0000  0.0000  0.0000  0.0000   0.000000E+00         396001
  -9   1  -4   4741.0    217.8   2   0   1  0.0000  0.0000  0.0000  0.0000  0.0000  0.0000  0.0000  0.0000   0.000000E+00         397001
  -9   2  -5   1060.2    157.6   2   0   1  0.0000  0.0000  0.0000  0.0000  0.0000  0.0000  0.0000  0.0000   0.000000E+00         398001
  -9   3  -6   2153.9    168.7   2   0   1  0.0000  0.0000  0.0000  0.0000  0.0000  0.0000  0.0000  0.0000   0.000000E+00         399001
  -9   3  -5    439.3    119.2   2   0   1  0.0000  0.0000  0.0000  0.0000  0.0000  0.0000  0.0000  0.0000   0.000000E+00         400001
  -9   4  -6    852.4    139.8   2   0   1  0.0000  0.0000  0.0000  0.0000  0.0000  0.0000  0.0000  0.0000   0.000000E+00         401001
  -8  -5  -2    534.7    126.8   2   0   1  0.0000  0.0000  0.0000  0.0000  0.0000  0.0000  0.0000  0.0000   0.000000E+00         402001
  -8  -5  -1    275.4    120.2   2   0   1  0.0000  0.0000  0.0000  0.0000  0.0000  0.0000  0.0000  0.0000   0.000000E+00         403001
  -8  -4  -2    710.9    140.3   2   0   1  0.0000  0.0000  0.0000  0.0000  0.0000  0.0000  0.0000  0.0000   0.000000E+00         404001
  -8  -4  -1   2834.7    174.7   2   0   1  0.0000  0.0000  0.0000  0.0000  0.0000  0.0000  0.0000  0.0000   0.000000E+00         405001
  -8  -3  -2   2711.9    199.9   2   0   1  0.0000  0.0000  0.0000  0.0000  0.0000  0.0000  0.0000  0.0000   0.000000E+00         406001
  -8  -2  -3   1976.5    193.5   2   0   1  0.0000  0.0000  0.0000  0.0000  0.0000  0.0000  0.0000  0.0000   0.000000E+00         407001
  -8  -2  -2    665.8    133.1   2   0   1  0.0000  0.0000  0.0000  0.0000  0.0000  0.0000  0.0000  0.0000   0.000000E+00         408001
  -8  -1  -3    870.0    182.7   2   0   1  0.0000  0.0000  0.0000  0.0000  0.0000  0.0000  0.0000  0.0000   0.000000E+00         409001
  -8   0  -4  15957.8    363.0   2   0   1  0.0000  0.0000  0.0000  0.0000  0.0000  0.0000  0.0000  0.0000   0.000000E+00         410001
  -8   1  -4   1918.2    205.7   2   0   1  0.0000  0.0000  0.0000  0.0000  0.0000  0.0000  0.0000  0.0000   0.000000E+00         411001
  -8   2  -5   2629.1    202.5   2   0   1  0.0000  0.0000  0.0000  0.0000  0.0000  0.0000  0.0000  0.0000   0.000000E+00         412001
  -8   2  -4   8621.5    267.6   2   0   1  0.0000  0.0000  0.0000  0.0000  0.0000  0.0000  0.0000  0.0000   0.000000E+00         413001
  -8   3  -5   8766.0    280.7   2   0   1  0.0000  0.0000  0.0000  0.0000  0.0000  0.0000  0.0000  0.0000   0.000000E+00         414001
  -8   4  -6   1115.8    149.6   2   0   1  0.0000  0.0000  0.0000  0.0000  0.0000  0.0000  0.0000  0.0000   0.000000E+00         415001
  -8   4  -5     32.2     99.5   2   0   1  0.0000  0.0000  0.0000  0.0000  0.0000  0.0000  0.0000  0.0000   0.000000E+00         416001
  -8   5  -6    521.3    131.7   2   0   1  0.0000  0.0000  0.0000  0.0000  0.0000  0.0000  0.0000  0.0000   0.000000E+00         417001
  -7  -6  -1   1464.7    148.9   2   0   1  0.0000  0.0000  0.0000  0.0000  0.0000  0.0000  0.0000  0.0000   0.000000E+00         418001
  -7  -6   0    385.6    118.4   2   0   1  0.0000  0.0000  0.0000  0.0000  0.0000  0.0000  0.0000  0.0000   0.000000E+00         419001
  -7  -5  -1   1009.9    151.8   2   0   1  0.0000  0.0000  0.0000  0.0000  0.0000  0.0000  0.0000  0.0000   0.000000E+00         420001
  -7  -5   0   1218.6    131.7   2   0   1  0.0000  0.0000  0.0000  0.0000  0.0000  0.0000  0.0000  0.0000   0.000000E+00         421001
  -7  -4  -1   6133.7    253.8   2   0   1  0.0000  0.0000  0.0000  0.0000  0.0000  0.0000  0.0000  0.0000   0.000000E+00         422001
  -7  -3  -2   3007.4    214.4   2   0   1  0.0000  0.0000  0.0000  0.0000  0.0000  0.0000  0.0000  0.0000   0.000000E+00         423001
  -7  -2  -2   1679.9    209.7   2   0   1  0.0000  0.0000  0.0000  0.0000  0.0000  0.0000  0.0000  0.0000   0.000000E+00         424001
  -7  -1  -3   4655.6    274.5   2   0   1  0.0000  0.0000  0.0000  0.0000  0.0000  0.0000  0.0000  0.0000   0.000000E+00         425001
  -7   0  -3  24172.6    436.2   2   0   1  0.0000  0.0000  0.0000  0.0000  0.0000  0.0000  0.0000  0.0000   0.000000E+00         426001
  -7   1  -4   7137.6    296.9   2   0   1  0.0000  0.0000  0.0000  0.0000  0.0000  0.0000  0.0000  0.0000   0.000000E+00         427001
  -7   2  -4   1634.1    216.1   2   0   1  0.0000  0.0000  0.0000  0.0000  0.0000  0.0000  0.0000  0.0000   0.000000E+00         428001
  -7   3  -5   4322.4    231.7   2   0   1  0.0000  0.0000  0.0000  0.0000  0.0000  0.0000  0.0000  0.0000   0.000000E+00         429001
  -7   3  -4    935.2    136.3   2   0   1  0.0000  0.0000  0.0000  0.0000  0.0000  0.0000  0.0000  0.0000   0.000000E+00         430001
  -7   4  -5   1845.1    182.9   2   0   1  0.0000  0.0000  0.0000  0.0000  0.0000  0.0000  0.0000  0.0000   0.000000E+00         431001
  -7   5  -6   4318.4    213.8   2   0   1  0.0000  0.0000  0.0000  0.0000  0.0000  0.0000  0.0000  0.0000   0.000000E+00         432001
  -7   5  -5   1802.9    153.4   2   0   1  0.0000  0.0000  0.0000  0.0000  0.0000  0.0000  0.0000  0.0000   0.000000E+00         433001
  -6  -6   0    359.6    127.8   2   0   1  0.0000  0.0000  0.0000  0.0000  0.0000  0.0000  0.0000  0.0000   0.000000E+00         434001
  -6  -6   1    235.8     92.1   2   0   1  0.0000  0.0000  0.0000  0.0000  0.0000  0.0000  0.0000  0.0000   0.000000E+00         435001
  -6  -5  -1    566.3    146.3   2   0   1  0.0000  0.0000  0.0000  0.0000  0.0000  0.0000  0.0000  0.0000   0.000000E+00         436001
  -6  -5   0    946.3    154.4   2   0   1  0.0000  0.0000  0.0000  0.0000  0.0000  0.0000  0.0000  0.0000   0.000000E+00         437001
  -6  -4  -1   3030.8    216.2   2   0   1  0.0000  0.0000  0.0000  0.0000  0.0000  0.0000  0.0000  0.0000   0.000000E+00         438001
  -6  -3  -1    904.1    180.4   2   0   1  0.0000  0.0000  0.0000  0.0000  0.0000  0.0000  0.0000  0.0000   0.000000E+00         439001
  -6  -2  -2   7309.8    300.5   2   0   1  0.0000  0.0000  0.0000  0.0000  0.0000  0.0000  0.0000  0.0000   0.000000E+00         440001
  -6  -1  -2    887.4    198.9   2   0   1  0.0000  0.0000  0.0000  0.0000  0.0000  0.0000  0.0000  0.0000   0.000000E+00         441001
  -6   1  -3  64332.0    659.9   2   0   1  0.0000  0.0000  0.0000  0.0000  0.0000  0.0000  0.0000  0.0000   0.000000E+00         443001
  -6   2  -4  15309.3    388.0   2   0   1  0.0000  0.0000  0.0000  0.0000  0.0000  0.0000  0.0000  0.0000   0.000000E+00         444001
  -6   3  -4   1440.2    201.5   2   0   1  0.0000  0.0000  0.0000  0.0000  0.0000  0.0000  0.0000  0.0000   0.000000E+00         445001
  -6   4  -5   1998.7    198.4   2   0   1  0.0000  0.0000  0.0000  0.0000  0.0000  0.0000  0.0000  0.0000   0.000000E+00         446001
  -6   4  -4    726.8    123.4   2   0   1  0.0000  0.0000  0.0000  0.0000  0.0000  0.0000  0.0000  0.0000   0.000000E+00         447001
  -6   5  -5   4420.8    229.5   2   0   1  0.0000  0.0000  0.0000  0.0000  0.0000  0.0000  0.0000  0.0000   0.000000E+00         448001
  -5  -6   0    231.9    124.4   2   0   1  0.0000  0.0000  0.0000  0.0000  0.0000  0.0000  0.0000  0.0000   0.000000E+00         449001
  -5  -6   1   4318.4    210.9   2   0   1  0.0000  0.0000  0.0000  0.0000  0.0000  0.0000  0.0000  0.0000   0.000000E+00         450001
  -5  -5   0   6299.4    259.0   2   0   1  0.0000  0.0000  0.0000  0.0000  0.0000  0.0000  0.0000  0.0000   0.000000E+00         451001
  -5  -4   0   1014.5    173.1   2   0   1  0.0000  0.0000  0.0000  0.0000  0.0000  0.0000  0.0000  0.0000   0.000000E+00         452001
  -5  -3  -1   7817.6    325.4   2   0   1  0.0000  0.0000  0.0000  0.0000  0.0000  0.0000  0.0000  0.0000   0.000000E+00         453001
  -5  -2  -1   4881.2    268.2   2   0   1  0.0000  0.0000  0.0000  0.0000  0.0000  0.0000  0.0000  0.0000   0.000000E+00         454001
  -5  -1  -2  11040.7    373.8   2   0   1  0.0000  0.0000  0.0000  0.0000  0.0000  0.0000  0.0000  0.0000   0.000000E+00         455001
  -5   1  -3   9247.0    360.1   2   0   1  0.0000  0.0000  0.0000  0.0000  0.0000  0.0000  0.0000  0.0000   0.000000E+00         457001
  -5   2  -3   5395.4    302.7   2   0   1  0.0000  0.0000  0.0000  0.0000  0.0000  0.0000  0.0000  0.0000   0.000000E+00         458001
  -5   3  -4   3380.4    272.6   2   0   1  0.0000  0.0000  0.0000  0.0000  0.0000  0.0000  0.0000  0.0000   0.000000E+00         459001
  -5   4  -4   8461.3    302.7   2   0   1  0.0000  0.0000  0.0000  0.0000  0.0000  0.0000  0.0000  0.0000   0.000000E+00         460001
  -5   5  -5   6799.8    284.6   2   0   1  0.0000  0.0000  0.0000  0.0000  0.0000  0.0000  0.0000  0.0000   0.000000E+00         461001
  -5   5  -4    144.0    107.3   2   0   1  0.0000  0.0000  0.0000  0.0000  0.0000  0.0000  0.0000  0.0000   0.000000E+00         462001
  -5   6  -5   5707.7    247.7   2   0   1  0.0000  0.0000  0.0000  0.0000  0.0000  0.0000  0.0000  0.0000   0.000000E+00         463001
  -4  -6   1   2539.1    198.2   2   0   1  0.0000  0.0000  0.0000  0.0000  0.0000  0.0000  0.0000  0.0000   0.000000E+00         464001
  -4  -6   2    122.1     82.3   2   0   1  0.0000  0.0000  0.0000  0.0000  0.0000  0.0000  0.0000  0.0000   0.000000E+00         465001
  -4  -5   1   3428.6    214.4   2   0   1  0.0000  0.0000  0.0000  0.0000  0.0000  0.0000  0.0000  0.0000   0.000000E+00         466001
  -4  -4   0   2459.1    242.8   2   0   1  0.0000  0.0000  0.0000  0.0000  0.0000  0.0000  0.0000  0.0000   0.000000E+00         467001
  -4  -3   0  13528.3    350.2   2   0   1  0.0000  0.0000  0.0000  0.0000  0.0000  0.0000  0.0000  0.0000   0.000000E+00         468001
  -4  -2  -1   9590.1    369.8   2   0   1  0.0000  0.0000  0.0000  0.0000  0.0000  0.0000  0.0000  0.0000   0.000000E+00         469001
  -4   0  -2  66020.4    755.6   2   0   1  0.0000  0.0000  0.0000  0.0000  0.0000  0.0000  0.0000  0.0000   0.000000E+00         470001
  -4   1  -2   6852.9    336.0   2   0   1  0.0000  0.0000  0.0000  0.0000  0.0000  0.0000  0.0000  0.0000   0.000000E+00         471001
  -4   2  -3  12816.6    428.3   2   0   1  0.0000  0.0000  0.0000  0.0000  0.0000  0.0000  0.0000  0.0000   0.000000E+00         472001
  -4   3  -3   5916.6    302.3   2   0   1  0.0000  0.0000  0.0000  0.0000  0.0000  0.0000  0.0000  0.0000   0.000000E+00         473001
  -4   4  -4   2391.1    269.0   2   0   1  0.0000  0.0000  0.0000  0.0000  0.0000  0.0000  0.0000  0.0000   0.000000E+00         474001
  -4   5  -4   9061.8    314.7   2   0   1  0.0000  0.0000  0.0000  0.0000  0.0000  0.0000  0.0000  0.0000   0.000000E+00         475001
  -4   6  -5   3061.8    245.5   2   0   1  0.0000  0.0000  0.0000  0.0000  0.0000  0.0000  0.0000  0.0000   0.000000E+00         476001
  -4   6  -4     21.5    115.0   2   0   1  0.0000  0.0000  0.0000  0.0000  0.0000  0.0000  0.0000  0.0000   0.000000E+00         477001
  -3  -6   1   1116.0    176.6   2   0   1  0.0000  0.0000  0.0000  0.0000  0.0000  0.0000  0.0000  0.0000   0.000000E+00         478001
  -3  -6   2   1215.3    159.0   2   0   1  0.0000  0.0000  0.0000  0.0000  0.0000  0.0000  0.0000  0.0000   0.000000E+00         479001
  -3  -5   1   1717.5    214.7   2   0   1  0.0000  0.0000  0.0000  0.0000  0.0000  0.0000  0.0000  0.0000   0.000000E+00         480001
  -3  -4   1   4969.6    256.6   2   0   1  0.0000  0.0000  0.0000  0.0000  0.0000  0.0000  0.0000  0.0000   0.000000E+00         481001
  -3  -3   0  15410.2    433.5   2   0   1  0.0000  0.0000  0.0000  0.0000  0.0000  0.0000  0.0000  0.0000   0.000000E+00         482001
  -3  -1  -1  16170.1    503.4   2   0   1  0.0000  0.0000  0.0000  0.0000  0.0000  0.0000  0.0000  0.0000   0.000000E+00         483001
  -3   1  -2  12628.8    531.6   2   0   1  0.0000  0.0000  0.0000  0.0000  0.0000  0.0000  0.0000  0.0000   0.000000E+00         484001
  -3   3  -3   4079.0    377.9   2   0   1  0.0000  0.0000  0.0000  0.0000  0.0000  0.0000  0.0000  0.0000   0.000000E+00         485001
  -3   4  -3   4433.0    287.6   2   0   1  0.0000  0.0000  0.0000  0.0000  0.0000  0.0000  0.0000  0.0000   0.000000E+00         486001
  -3   5  -4  24350.5    496.7   2   0   1  0.0000  0.0000  0.0000  0.0000  0.0000  0.0000  0.0000  0.0000   0.000000E+00         487001
  -3   6  -4    872.0    228.0   2   0   1  0.0000  0.0000  0.0000  0.0000  0.0000  0.0000  0.0000  0.0000   0.000000E+00         488001
  -2  -6   2   5936.7    276.4   2   0   1  0.0000  0.0000  0.0000  0.0000  0.0000  0.0000  0.0000  0.0000   0.000000E+00         489001
  -2  -5   2   1346.2    175.8   2   0   1  0.0000  0.0000  0.0000  0.0000  0.0000  0.0000  0.0000  0.0000   0.000000E+00         490001
  -2  -4   1  40788.0    596.1   2   0   1  0.0000  0.0000  0.0000  0.0000  0.0000  0.0000  0.0000  0.0000   0.000000E+00         491001
  -2  -2   0  74265.3    845.4   2   0   1  0.0000  0.0000  0.0000  0.0000  0.0000  0.0000  0.0000  0.0000   0.000000E+00         492001
  -2   2  -2 130552.0   1103.9   2   0   1  0.0000  0.0000  0.0000  0.0000  0.0000  0.0000  0.0000  0.0000   0.000000E+00         494001
  -2   3  -2   2126.4    225.9   2   0   1  0.0000  0.0000  0.0000  0.0000  0.0000  0.0000  0.0000  0.0000   0.000000E+00         495001
  -2   4  -3  38377.6    703.1   2   0   1  0.0000  0.0000  0.0000  0.0000  0.0000  0.0000  0.0000  0.0000   0.000000E+00         496001
  -2   5  -3   5406.7    375.1   2   0   1  0.0000  0.0000  0.0000  0.0000  0.0000  0.0000  0.0000  0.0000   0.000000E+00         497001
  -2   6  -4  11492.4    487.3   2   0   1  0.0000  0.0000  0.0000  0.0000  0.0000  0.0000  0.0000  0.0000   0.000000E+00         498001
  -2   6  -3   -265.8    383.8   2   0   1  0.0000  0.0000  0.0000  0.0000  0.0000  0.0000  0.0000  0.0000   0.000000E+00         499001
  -1  -6   3   1039.5    169.9   2   0   1  0.0000  0.0000  0.0000  0.0000  0.0000  0.0000  0.0000  0.0000   0.000000E+00         500001
  -1  -5   2  17469.7    425.2   2   0   1  0.0000  0.0000  0.0000  0.0000  0.0000  0.0000  0.0000  0.0000   0.000000E+00         501001
  -1  -4   2    -55.9    122.7   2   0   1  0.0000  0.0000  0.0000  0.0000  0.0000  0.0000  0.0000  0.0000   0.000000E+00         502001
  -1  -3   1  17874.6    521.0   2   0   1  0.0000  0.0000  0.0000  0.0000  0.0000  0.0000  0.0000  0.0000   0.000000E+00         503001
  -1  -1   0  13372.2    869.9   2   0   1  0.0000  0.0000  0.0000  0.0000  0.0000  0.0000  0.0000  0.0000   0.000000E+00         504001
  -1   1  -1 120064.0   1465.5   2   0   1  0.0000  0.0000  0.0000  0.0000  0.0000  0.0000  0.0000  0.0000   0.000000E+00         505001
  -1   3  -2  83042.0   1219.2   2   0   1  0.0000  0.0000  0.0000  0.0000  0.0000  0.0000  0.0000  0.0000   0.000000E+00         506001
  -1   4  -2  44781.8    933.0   2   0   1  0.0000  0.0000  0.0000  0.0000  0.0000  0.0000  0.0000  0.0000   0.000000E+00         507001
  -1   5  -3    209.4    288.1   2   0   1  0.0000  0.0000  0.0000  0.0000  0.0000  0.0000  0.0000  0.0000   0.000000E+00         508001
  -1   6  -3  28831.9    533.0   2   0   1  0.0000  0.0000  0.0000  0.0000  0.0000  0.0000  0.0000  0.0000   0.000000E+00         509001
   0  -6   3   7641.1    329.6   2   0   1  0.0000  0.0000  0.0000  0.0000  0.0000  0.0000  0.0000  0.0000   0.000000E+00         510001
   0  -5   3    125.8    147.0   2   0   1  0.0000  0.0000  0.0000  0.0000  0.0000  0.0000  0.0000  0.0000   0.000000E+00         511001
   0  -4   2  20400.8    557.9   2   0   1  0.0000  0.0000  0.0000  0.0000  0.0000  0.0000  0.0000  0.0000   0.000000E+00         512001
   0  -2   1  15986.3    773.0   2   0   1  0.0000  0.0000  0.0000  0.0000  0.0000  0.0000  0.0000  0.0000   0.000000E+00         513001
   0   2  -1   6793.9    621.0   2   0   1  0.0000  0.0000  0.0000  0.0000  0.0000  0.0000  0.0000  0.0000   0.000000E+00         514001
   0   4  -2   2809.3    311.2   2   0   1  0.0000  0.0000  0.0000  0.0000  0.0000  0.0000  0.0000  0.0000   0.000000E+00         515001
   0   5  -2   8651.0    381.0   2   0   1  0.0000  0.0000  0.0000  0.0000  0.0000  0.0000  0.0000  0.0000   0.000000E+00         516001
   0   6  -3     86.1    141.2   2   0   1  0.0000  0.0000  0.0000  0.0000  0.0000  0.0000  0.0000  0.0000   0.000000E+00         517001
   1  -6   4   -556.3    273.3   2   0   1  0.0000  0.0000  0.0000  0.0000  0.0000  0.0000  0.0000  0.0000   0.000000E+00         518001
   1  -5   3   7700.0    523.8   2   0   1  0.0000  0.0000  0.0000  0.0000  0.0000  0.0000  0.0000  0.0000   0.000000E+00         519001
   1  -3   2  38984.2   1013.0   2   0   1  0.0000  0.0000  0.0000  0.0000  0.0000  0.0000  0.0000  0.0000   0.000000E+00         520001
   1  -1   1 103467.0   1411.3   2   0   1  0.0000  0.0000  0.0000  0.0000  0.0000  0.0000  0.0000  0.0000   0.000000E+00         521001
   1   1   0  10240.6    824.1   2   0   1  0.0000  0.0000  0.0000  0.0000  0.0000  0.0000  0.0000  0.0000   0.000000E+00         522001
   1   3  -1  12478.8    437.7   2   0   1  0.0000  0.0000  0.0000  0.0000  0.0000  0.0000  0.0000  0.0000   0.000000E+00         523001
   1   4  -1  26887.9    533.7   2   0   1  0.0000  0.0000  0.0000  0.0000  0.0000  0.0000  0.0000  0.0000   0.000000E+00         524001
   1   5  -2   6236.8    269.0   2   0   1  0.0000  0.0000  0.0000  0.0000  0.0000  0.0000  0.0000  0.0000   0.000000E+00         525001
   1   6  -2    984.1    200.0   2   0   1  0.0000  0.0000  0.0000  0.0000  0.0000  0.0000  0.0000  0.0000   0.000000E+00         526001
   2  -6   4   2794.1    358.6   2   0   1  0.0000  0.0000  0.0000  0.0000  0.0000  0.0000  0.0000  0.0000   0.000000E+00         527001
   2  -5   4   7407.4    434.0   2   0   1  0.0000  0.0000  0.0000  0.0000  0.0000  0.0000  0.0000  0.0000   0.000000E+00         528001
   2  -4   3  23977.1    566.2   2   0   1  0.0000  0.0000  0.0000  0.0000  0.0000  0.0000  0.0000  0.0000   0.000000E+00         529001
   2  -2   2 113126.0   1038.2   2   0   1  0.0000  0.0000  0.0000  0.0000  0.0000  0.0000  0.0000  0.0000   0.000000E+00         530001
   2   2   0  83511.8    867.7   2   0   1  0.0000  0.0000  0.0000  0.0000  0.0000  0.0000  0.0000  0.0000   0.000000E+00         532001
   2   4  -1  39248.0    548.7   2   0   1  0.0000  0.0000  0.0000  0.0000  0.0000  0.0000  0.0000  0.0000   0.000000E+00         533001
   2   5  -1   3137.5    250.7   2   0   1  0.0000  0.0000  0.0000  0.0000  0.0000  0.0000  0.0000  0.0000   0.000000E+00         534001
   2   6  -2   3767.7    207.6   2   0   1  0.0000  0.0000  0.0000  0.0000  0.0000  0.0000  0.0000  0.0000   0.000000E+00         535001
   2   6  -1   4797.5    249.5   2   0   1  0.0000  0.0000  0.0000  0.0000  0.0000  0.0000  0.0000  0.0000   0.000000E+00         536001
   3  -6   4     40.3     85.3   2   0   1  0.0000  0.0000  0.0000  0.0000  0.0000  0.0000  0.0000  0.0000   0.000000E+00         537001
   3  -6   5   8167.4    335.2   2   0   1  0.0000  0.0000  0.0000  0.0000  0.0000  0.0000  0.0000  0.0000   0.000000E+00         538001
   3  -5   4  18309.2    415.8   2   0   1  0.0000  0.0000  0.0000  0.0000  0.0000  0.0000  0.0000  0.0000   0.000000E+00         539001
   3  -4   4   4866.3    340.3   2   0   1  0.0000  0.0000  0.0000  0.0000  0.0000  0.0000  0.0000  0.0000   0.000000E+00         540001
   3  -3   3   4149.3    358.3   2   0   1  0.0000  0.0000  0.0000  0.0000  0.0000  0.0000  0.0000  0.0000   0.000000E+00         541001
   3  -1   2  10341.0    504.0   2   0   1  0.0000  0.0000  0.0000  0.0000  0.0000  0.0000  0.0000  0.0000   0.000000E+00         542001
   3   1   1  11163.7    472.8   2   0   1  0.0000  0.0000  0.0000  0.0000  0.0000  0.0000  0.0000  0.0000   0.000000E+00         543001
   3   3   0  19350.7    458.1   2   0   1  0.0000  0.0000  0.0000  0.0000  0.0000  0.0000  0.0000  0.0000   0.000000E+00         544001
   3   4   0   3104.3    268.1   2   0   1  0.0000  0.0000  0.0000  0.0000  0.0000  0.0000  0.0000  0.0000   0.000000E+00         545001
   3   5  -1   1412.8    180.8   2   0   1  0.0000  0.0000  0.0000  0.0000  0.0000  0.0000  0.0000  0.0000   0.000000E+00         546001
   3   6  -1    943.0    171.0   2   0   1  0.0000  0.0000  0.0000  0.0000  0.0000  0.0000  0.0000  0.0000   0.000000E+00         547001
   4  -6   5    539.6    166.0   2   0   1  0.0000  0.0000  0.0000  0.0000  0.0000  0.0000  0.0000  0.0000   0.000000E+00         548001
   4  -5   4     48.5    110.0   2   0   1  0.0000  0.0000  0.0000  0.0000  0.0000  0.0000  0.0000  0.0000   0.000000E+00         549001
   4  -5   5   8908.4    331.0   2   0   1  0.0000  0.0000  0.0000  0.0000  0.0000  0.0000  0.0000  0.0000   0.000000E+00         550001
   4  -4   4   2645.6    256.0   2   0   1  0.0000  0.0000  0.0000  0.0000  0.0000  0.0000  0.0000  0.0000   0.000000E+00         551001
   4  -3   3   1048.6    169.6   2   0   1  0.0000  0.0000  0.0000  0.0000  0.0000  0.0000  0.0000  0.0000   0.000000E+00         552001
   4  -2   3  12891.8    423.8   2   0   1  0.0000  0.0000  0.0000  0.0000  0.0000  0.0000  0.0000  0.0000   0.000000E+00         553001
   4   0   2  70036.0    758.6   2   0   1  0.0000  0.0000  0.0000  0.0000  0.0000  0.0000  0.0000  0.0000   0.000000E+00         554001
   4   2   1   9838.9    373.2   2   0   1  0.0000  0.0000  0.0000  0.0000  0.0000  0.0000  0.0000  0.0000   0.000000E+00         555001
   4   3   1  10480.0    351.6   2   0   1  0.0000  0.0000  0.0000  0.0000  0.0000  0.0000  0.0000  0.0000   0.000000E+00         556001
   4   4   0   1110.8    210.4   2   0   1  0.0000  0.0000  0.0000  0.0000  0.0000  0.0000  0.0000  0.0000   0.000000E+00         557001
   4   5   0   3011.4    213.1   2   0   1  0.0000  0.0000  0.0000  0.0000  0.0000  0.0000  0.0000  0.0000   0.000000E+00         558001
   4   6  -1   3277.6    193.5   2   0   1  0.0000  0.0000  0.0000  0.0000  0.0000  0.0000  0.0000  0.0000   0.000000E+00         559001
   4   6   0   1199.2    159.0   2   0   1  0.0000  0.0000  0.0000  0.0000  0.0000  0.0000  0.0000  0.0000   0.000000E+00         560001
   5  -6   5     59.0     86.1   2   0   1  0.0000  0.0000  0.0000  0.0000  0.0000  0.0000  0.0000  0.0000   0.000000E+00         561001
   5  -5   5   6910.2    276.0   2   0   1  0.0000  0.0000  0.0000  0.0000  0.0000  0.0000  0.0000  0.0000   0.000000E+00         562001
   5  -4   4   2285.4    174.5   2   0   1  0.0000  0.0000  0.0000  0.0000  0.0000  0.0000  0.0000  0.0000   0.000000E+00         563001
   5  -4   5  18552.8    391.0   2   0   1  0.0000  0.0000  0.0000  0.0000  0.0000  0.0000  0.0000  0.0000   0.000000E+00         564001
   5  -3   4   3258.9    274.1   2   0   1  0.0000  0.0000  0.0000  0.0000  0.0000  0.0000  0.0000  0.0000   0.000000E+00         565001
   5  -2   3   2671.2    215.9   2   0   1  0.0000  0.0000  0.0000  0.0000  0.0000  0.0000  0.0000  0.0000   0.000000E+00         566001
   5  -1   3   8145.2    350.1   2   0   1  0.0000  0.0000  0.0000  0.0000  0.0000  0.0000  0.0000  0.0000   0.000000E+00         567001
   5   1   2  11309.1    375.8   2   0   1  0.0000  0.0000  0.0000  0.0000  0.0000  0.0000  0.0000  0.0000   0.000000E+00         568001
   5   2   2   4294.8    273.2   2   0   1  0.0000  0.0000  0.0000  0.0000  0.0000  0.0000  0.0000  0.0000   0.000000E+00         569001
   5   3   1   9531.8    346.3   2   0   1  0.0000  0.0000  0.0000  0.0000  0.0000  0.0000  0.0000  0.0000   0.000000E+00         570001
   5   4   0      1.3     99.8   2   0   1  0.0000  0.0000  0.0000  0.0000  0.0000  0.0000  0.0000  0.0000   0.000000E+00         571001
   5   4   1    738.9    179.0   2   0   1  0.0000  0.0000  0.0000  0.0000  0.0000  0.0000  0.0000  0.0000   0.000000E+00         572001
   5   5   0   6646.3    260.1   2   0   1  0.0000  0.0000  0.0000  0.0000  0.0000  0.0000  0.0000  0.0000   0.000000E+00         573001
   5   6  -1     80.7     73.2   2   0   1  0.0000  0.0000  0.0000  0.0000  0.0000  0.0000  0.0000  0.0000   0.000000E+00         574001
   5   6   0     53.6    120.0   2   0   1  0.0000  0.0000  0.0000  0.0000  0.0000  0.0000  0.0000  0.0000   0.000000E+00         575001
   6  -5   5   1510.9    144.2   2   0   1  0.0000  0.0000  0.0000  0.0000  0.0000  0.0000  0.0000  0.0000   0.000000E+00         576001
   6  -5   6   1985.8    188.6   2   0   1  0.0000  0.0000  0.0000  0.0000  0.0000  0.0000  0.0000  0.0000   0.000000E+00         577001
   6  -4   5   1990.9    201.0   2   0   1  0.0000  0.0000  0.0000  0.0000  0.0000  0.0000  0.0000  0.0000   0.000000E+00         578001
   6  -3   4    321.6    137.7   2   0   1  0.0000  0.0000  0.0000  0.0000  0.0000  0.0000  0.0000  0.0000   0.000000E+00         579001
   6  -3   5   1080.1    192.7   2   0   1  0.0000  0.0000  0.0000  0.0000  0.0000  0.0000  0.0000  0.0000   0.000000E+00         580001
   6  -2   4  14864.7    393.5   2   0   1  0.0000  0.0000  0.0000  0.0000  0.0000  0.0000  0.0000  0.0000   0.000000E+00         581001
   6  -1   3  44418.3    545.2   2   0   1  0.0000  0.0000  0.0000  0.0000  0.0000  0.0000  0.0000  0.0000   0.000000E+00         582001
   6   1   2    678.5    170.8   2   0   1  0.0000  0.0000  0.0000  0.0000  0.0000  0.0000  0.0000  0.0000   0.000000E+00         584001
   6   2   2   5888.5    287.8   2   0   1  0.0000  0.0000  0.0000  0.0000  0.0000  0.0000  0.0000  0.0000   0.000000E+00         585001
   6   3   1    607.5    142.1   2   0   1  0.0000  0.0000  0.0000  0.0000  0.0000  0.0000  0.0000  0.0000   0.000000E+00         586001
   6   3   2   1636.7    198.5   2   0   1  0.0000  0.0000  0.0000  0.0000  0.0000  0.0000  0.0000  0.0000   0.000000E+00         587001
   6   4   1   2711.1    208.7   2   0   1  0.0000  0.0000  0.0000  0.0000  0.0000  0.0000  0.0000  0.0000   0.000000E+00         588001
   6   5   0      9.1     93.6   2   0   1  0.0000  0.0000  0.0000  0.0000  0.0000  0.0000  0.0000  0.0000   0.000000E+00         589001
   6   5   1    812.2    145.2   2   0   1  0.0000  0.0000  0.0000  0.0000  0.0000  0.0000  0.0000  0.0000   0.000000E+00         590001
   6   6   0    540.6    118.0   2   0   1  0.0000  0.0000  0.0000  0.0000  0.0000  0.0000  0.0000  0.0000   0.000000E+00         591001
   6   6   1    707.6    130.6   2   0   1  0.0000  0.0000  0.0000  0.0000  0.0000  0.0000  0.0000  0.0000   0.000000E+00         592001
   7  -5   6   4198.7    207.6   2   0   1  0.0000  0.0000  0.0000  0.0000  0.0000  0.0000  0.0000  0.0000   0.000000E+00         593001
   7  -4   5    614.1    126.4   2   0   1  0.0000  0.0000  0.0000  0.0000  0.0000  0.0000  0.0000  0.0000   0.000000E+00         594001
   7  -4   6    499.2    146.4   2   0   1  0.0000  0.0000  0.0000  0.0000  0.0000  0.0000  0.0000  0.0000   0.000000E+00         595001
   7  -3   5   2847.0    215.5   2   0   1  0.0000  0.0000  0.0000  0.0000  0.0000  0.0000  0.0000  0.0000   0.000000E+00         596001
   7  -2   4   1245.6    182.5   2   0   1  0.0000  0.0000  0.0000  0.0000  0.0000  0.0000  0.0000  0.0000   0.000000E+00         597001
   7  -2   5   1106.0    189.9   2   0   1  0.0000  0.0000  0.0000  0.0000  0.0000  0.0000  0.0000  0.0000   0.000000E+00         598001
   7  -1   4   8471.4    315.3   2   0   1  0.0000  0.0000  0.0000  0.0000  0.0000  0.0000  0.0000  0.0000   0.000000E+00         599001
   7   0   3  25483.8    433.2   2   0   1  0.0000  0.0000  0.0000  0.0000  0.0000  0.0000  0.0000  0.0000   0.000000E+00         600001
   7   1   3   6178.3    284.6   2   0   1  0.0000  0.0000  0.0000  0.0000  0.0000  0.0000  0.0000  0.0000   0.000000E+00         602001
   7   2   2   1753.7    190.6   2   0   1  0.0000  0.0000  0.0000  0.0000  0.0000  0.0000  0.0000  0.0000   0.000000E+00         603001
   7   2   3   2282.0    212.6   2   0   1  0.0000  0.0000  0.0000  0.0000  0.0000  0.0000  0.0000  0.0000   0.000000E+00         604001
   7   3   2   2717.9    208.4   2   0   1  0.0000  0.0000  0.0000  0.0000  0.0000  0.0000  0.0000  0.0000   0.000000E+00         605001
   7   4   1   5371.5    230.9   2   0   1  0.0000  0.0000  0.0000  0.0000  0.0000  0.0000  0.0000  0.0000   0.000000E+00         606001
   7   4   2   1168.7    150.9   2   0   1  0.0000  0.0000  0.0000  0.0000  0.0000  0.0000  0.0000  0.0000   0.000000E+00         607001
   7   5   1    819.5    142.6   2   0   1  0.0000  0.0000  0.0000  0.0000  0.0000  0.0000  0.0000  0.0000   0.000000E+00         608001
   7   5   2    987.5    140.0   2   0   1  0.0000  0.0000  0.0000  0.0000  0.0000  0.0000  0.0000  0.0000   0.000000E+00         609001
   7   6   0     99.9     80.7   2   0   1  0.0000  0.0000  0.0000  0.0000  0.0000  0.0000  0.0000  0.0000   0.000000E+00         610001
   7   6   1   1137.0    140.4   2   0   1  0.0000  0.0000  0.0000  0.0000  0.0000  0.0000  0.0000  0.0000   0.000000E+00         611001
   8  -5   6      8.0     85.4   2   0   1  0.0000  0.0000  0.0000  0.0000  0.0000  0.0000  0.0000  0.0000   0.000000E+00         612001
   8  -4   6    831.6    145.4   2   0   1  0.0000  0.0000  0.0000  0.0000  0.0000  0.0000  0.0000  0.0000   0.000000E+00         613001
   8  -3   5   6853.1    247.2   2   0   1  0.0000  0.0000  0.0000  0.0000  0.0000  0.0000  0.0000  0.0000   0.000000E+00         614001
   8  -3   6   1053.0    158.2   2   0   1  0.0000  0.0000  0.0000  0.0000  0.0000  0.0000  0.0000  0.0000   0.000000E+00         615001
   8  -2   5   2151.8    193.5   2   0   1  0.0000  0.0000  0.0000  0.0000  0.0000  0.0000  0.0000  0.0000   0.000000E+00         616001
   8  -1   4   2130.1    198.2   2   0   1  0.0000  0.0000  0.0000  0.0000  0.0000  0.0000  0.0000  0.0000   0.000000E+00         617001
   8  -1   5  15004.2    348.1   2   0   1  0.0000  0.0000  0.0000  0.0000  0.0000  0.0000  0.0000  0.0000   0.000000E+00         618001
   8   0   4  15035.8    356.1   2   0   1  0.0000  0.0000  0.0000  0.0000  0.0000  0.0000  0.0000  0.0000   0.000000E+00         619001
   8   1   3    974.3    167.4   2   0   1  0.0000  0.0000  0.0000  0.0000  0.0000  0.0000  0.0000  0.0000   0.000000E+00         620001
   8   1   4   1572.9    189.6   2   0   1  0.0000  0.0000  0.0000  0.0000  0.0000  0.0000  0.0000  0.0000   0.000000E+00         621001
   8   2   3   1718.3    188.7   2   0   1  0.0000  0.0000  0.0000  0.0000  0.0000  0.0000  0.0000  0.0000   0.000000E+00         622001
   8   3   2   2745.6    183.0   2   0   1  0.0000  0.0000  0.0000  0.0000  0.0000  0.0000  0.0000  0.0000   0.000000E+00         623001
   8   3   3   4328.1    211.4   2   0   1  0.0000  0.0000  0.0000  0.0000  0.0000  0.0000  0.0000  0.0000   0.000000E+00         624001
   8   4   2    441.5    129.0   2   0   1  0.0000  0.0000  0.0000  0.0000  0.0000  0.0000  0.0000  0.0000   0.000000E+00         625001
   8   5   1    619.0    109.1   2   0   1  0.0000  0.0000  0.0000  0.0000  0.0000  0.0000  0.0000  0.0000   0.000000E+00         626001
   8   5   2    317.6    113.9   2   0   1  0.0000  0.0000  0.0000  0.0000  0.0000  0.0000  0.0000  0.0000   0.000000E+00         627001
   9  -4   6    723.7    113.2   2   0   1  0.0000  0.0000  0.0000  0.0000  0.0000  0.0000  0.0000  0.0000   0.000000E+00         628001
   9  -4   7   1860.5    158.6   2   0   1  0.0000  0.0000  0.0000  0.0000  0.0000  0.0000  0.0000  0.0000   0.000000E+00         629001
   9  -3   6   1465.1    159.5   2   0   1  0.0000  0.0000  0.0000  0.0000  0.0000  0.0000  0.0000  0.0000   0.000000E+00         630001
   9  -2   5   1358.7    151.4   2   0   1  0.0000  0.0000  0.0000  0.0000  0.0000  0.0000  0.0000  0.0000   0.000000E+00         631001
   9  -2   6   4951.4    224.3   2   0   1  0.0000  0.0000  0.0000  0.0000  0.0000  0.0000  0.0000  0.0000   0.000000E+00         632001
   9  -1   5   1699.0    174.6   2   0   1  0.0000  0.0000  0.0000  0.0000  0.0000  0.0000  0.0000  0.0000   0.000000E+00         633001
   9   0   5    991.9    156.4   2   0   1  0.0000  0.0000  0.0000  0.0000  0.0000  0.0000  0.0000  0.0000   0.000000E+00         635001
   9   1   4   3993.1    215.9   2   0   1  0.0000  0.0000  0.0000  0.0000  0.0000  0.0000  0.0000  0.0000   0.000000E+00         636001
   9   2   3   2856.7    188.6   2   0   1  0.0000  0.0000  0.0000  0.0000  0.0000  0.0000  0.0000  0.0000   0.000000E+00         637001
   9   2   4   1461.1    160.1   2   0   1  0.0000  0.0000  0.0000  0.0000  0.0000  0.0000  0.0000  0.0000   0.000000E+00         638001
   9   3   3    930.2    141.2   2   0   1  0.0000  0.0000  0.0000  0.0000  0.0000  0.0000  0.0000  0.0000   0.000000E+00         639001
   9   4   2    656.3    119.7   2   0   1  0.0000  0.0000  0.0000  0.0000  0.0000  0.0000  0.0000  0.0000   0.000000E+00         640001
   9   4   3   2698.1    181.2   2   0   1  0.0000  0.0000  0.0000  0.0000  0.0000  0.0000  0.0000  0.0000   0.000000E+00         641001
   9   5   2    637.7    121.3   2   0   1  0.0000  0.0000  0.0000  0.0000  0.0000  0.0000  0.0000  0.0000   0.000000E+00         642001
   9   5   3    344.8    107.6   2   0   1  0.0000  0.0000  0.0000  0.0000  0.0000  0.0000  0.0000  0.0000   0.000000E+00         643001
  10  -3   6    326.9    102.8   2   0   1  0.0000  0.0000  0.0000  0.0000  0.0000  0.0000  0.0000  0.0000   0.000000E+00         644001
  10  -3   7    860.3    126.4   2   0   1  0.0000  0.0000  0.0000  0.0000  0.0000  0.0000  0.0000  0.0000   0.000000E+00         645001
  10  -2   6   4412.7    212.7   2   0   1  0.0000  0.0000  0.0000  0.0000  0.0000  0.0000  0.0000  0.0000   0.000000E+00         646001
  10  -1   5   7391.9    247.8   2   0   1  0.0000  0.0000  0.0000  0.0000  0.0000  0.0000  0.0000  0.0000   0.000000E+00         647001
  10  -1   6    232.0    121.4   2   0   1  0.0000  0.0000  0.0000  0.0000  0.0000  0.0000  0.0000  0.0000   0.000000E+00         648001
  10   1   4    301.9    119.4   2   0   1  0.0000  0.0000  0.0000  0.0000  0.0000  0.0000  0.0000  0.0000   0.000000E+00         650001
  10   1   5   7081.8    240.3   2   0   1  0.0000  0.0000  0.0000  0.0000  0.0000  0.0000  0.0000  0.0000   0.000000E+00         651001
  10   2   4   1607.6    156.7   2   0   1  0.0000  0.0000  0.0000  0.0000  0.0000  0.0000  0.0000  0.0000   0.000000E+00         652001
  10   3   3    288.2    103.0   2   0   1  0.0000  0.0000  0.0000  0.0000  0.0000  0.0000  0.0000  0.0000   0.000000E+00         653001
  10   3   4    707.7    124.3   2   0   1  0.0000  0.0000  0.0000  0.0000  0.0000  0.0000  0.0000  0.0000   0.000000E+00         654001
  10   4   3    600.1    120.5   2   0   1  0.0000  0.0000  0.0000  0.0000  0.0000  0.0000  0.0000  0.0000   0.000000E+00         655001
  10   4   4   1106.7    127.0   2   0   1  0.0000  0.0000  0.0000  0.0000  0.0000  0.0000  0.0000  0.0000   0.000000E+00         656001
  11  -2   6    609.7    113.8   2   0   1  0.0000  0.0000  0.0000  0.0000  0.0000  0.0000  0.0000  0.0000   0.000000E+00         657001
  11  -2   7    436.0    114.0   2   0   1  0.0000  0.0000  0.0000  0.0000  0.0000  0.0000  0.0000  0.0000   0.000000E+00         658001
  11  -1   6    576.2    122.2   2   0   1  0.0000  0.0000  0.0000  0.0000  0.0000  0.0000  0.0000  0.0000   0.000000E+00         659001
  11   0   5    745.4    128.9   2   0   1  0.0000  0.0000  0.0000  0.0000  0.0000  0.0000  0.0000  0.0000   0.000000E+00         660001
  11   1   5    763.4    124.5   2   0   1  0.0000  0.0000  0.0000  0.0000  0.0000  0.0000  0.0000  0.0000   0.000000E+00         662001
  11   2   4    509.3    115.4   2   0   1  0.0000  0.0000  0.0000  0.0000  0.0000  0.0000  0.0000  0.0000   0.000000E+00         663001
  11   2   5   1298.3    136.5   2   0   1  0.0000  0.0000  0.0000  0.0000  0.0000  0.0000  0.0000  0.0000   0.000000E+00         664001
  11   3   4   1383.5    134.7   2   0   1  0.0000  0.0000  0.0000  0.0000  0.0000  0.0000  0.0000  0.0000   0.000000E+00         665001
  11   3   5    228.0     92.6   2   0   1  0.0000  0.0000  0.0000  0.0000  0.0000  0.0000  0.0000  0.0000   0.000000E+00         666001
  11   4   3   1369.7    130.8   2   0   1  0.0000  0.0000  0.0000  0.0000  0.0000  0.0000  0.0000  0.0000   0.000000E+00         667001
  12  -2   6    791.9     99.2   2   0   1  0.0000  0.0000  0.0000  0.0000  0.0000  0.0000  0.0000  0.0000   0.000000E+00         668001
  12  -1   6     30.5     85.3   2   0   1  0.0000  0.0000  0.0000  0.0000  0.0000  0.0000  0.0000  0.0000   0.000000E+00         669001
  12  -1   7   1875.4    144.4   2   0   1  0.0000  0.0000  0.0000  0.0000  0.0000  0.0000  0.0000  0.0000   0.000000E+00         670001
  12   0   6   1663.5    143.8   2   0   1  0.0000  0.0000  0.0000  0.0000  0.0000  0.0000  0.0000  0.0000   0.000000E+00         671001
  12   1   5    665.7    112.1   2   0   1  0.0000  0.0000  0.0000  0.0000  0.0000  0.0000  0.0000  0.0000   0.000000E+00         673001
  12   1   6    142.7     95.6   2   0   1  0.0000  0.0000  0.0000  0.0000  0.0000  0.0000  0.0000  0.0000   0.000000E+00         674001
  12   2   5    705.8    111.7   2   0   1  0.0000  0.0000  0.0000  0.0000  0.0000  0.0000  0.0000  0.0000   0.000000E+00         675001
  12   2   6    696.2     97.7   2   0   1  0.0000  0.0000  0.0000  0.0000  0.0000  0.0000  0.0000  0.0000   0.000000E+00         676001
  12   3   4    271.8     93.2   2   0   1  0.0000  0.0000  0.0000  0.0000  0.0000  0.0000  0.0000  0.0000   0.000000E+00         677001
 -13  -1  -5    271.6     94.9   3   0   1  0.0000  0.0000  0.0000  0.0000  0.0000  0.0000  0.0000  0.0000   0.000000E+00         678001
 -12  -3  -4    325.5     96.5   3   0   1  0.0000  0.0000  0.0000  0.0000  0.0000  0.0000  0.0000  0.0000   0.000000E+00         679001
 -12  -2  -6   1399.0    130.2   3   0   1  0.0000  0.0000  0.0000  0.0000  0.0000  0.0000  0.0000  0.0000   0.000000E+00         680001
 -12  -2  -5    705.7    116.3   3   0   1  0.0000  0.0000  0.0000  0.0000  0.0000  0.0000  0.0000  0.0000   0.000000E+00         681001
 -12  -2  -4    278.7    104.2   3   0   1  0.0000  0.0000  0.0000  0.0000  0.0000  0.0000  0.0000  0.0000   0.000000E+00         682001
 -12  -1  -6    250.7     98.8   3   0   1  0.0000  0.0000  0.0000  0.0000  0.0000  0.0000  0.0000  0.0000   0.000000E+00         683001
 -12  -1  -5    612.4    116.2   3   0   1  0.0000  0.0000  0.0000  0.0000  0.0000  0.0000  0.0000  0.0000   0.000000E+00         684001
 -12   0  -6   1666.3    142.1   3   0   1  0.0000  0.0000  0.0000  0.0000  0.0000  0.0000  0.0000  0.0000   0.000000E+00         685001
 -12   1  -7   2252.4    151.3   3   0   1  0.0000  0.0000  0.0000  0.0000  0.0000  0.0000  0.0000  0.0000   0.000000E+00         687001
 -12   1  -6    160.8     98.1   3   0   1  0.0000  0.0000  0.0000  0.0000  0.0000  0.0000  0.0000  0.0000   0.000000E+00         688001
 -12   2  -6   2255.7    154.4   3   0   1  0.0000  0.0000  0.0000  0.0000  0.0000  0.0000  0.0000  0.0000   0.000000E+00         689001
 -11  -4  -3   1193.4    126.0   3   0   1  0.0000  0.0000  0.0000  0.0000  0.0000  0.0000  0.0000  0.0000   0.000000E+00         690001
 -11  -3  -5    197.9     92.2   3   0   1  0.0000  0.0000  0.0000  0.0000  0.0000  0.0000  0.0000  0.0000   0.000000E+00         691001
 -11  -3  -4   1305.4    135.5   3   0   1  0.0000  0.0000  0.0000  0.0000  0.0000  0.0000  0.0000  0.0000   0.000000E+00         692001
 -11  -2  -5   1504.1    138.2   3   0   1  0.0000  0.0000  0.0000  0.0000  0.0000  0.0000  0.0000  0.0000   0.000000E+00         693001
 -11  -2  -4    463.2    118.0   3   0   1  0.0000  0.0000  0.0000  0.0000  0.0000  0.0000  0.0000  0.0000   0.000000E+00         694001
 -11  -1  -5    776.1    127.9   3   0   1  0.0000  0.0000  0.0000  0.0000  0.0000  0.0000  0.0000  0.0000   0.000000E+00         695001
 -11   0  -5    576.3    126.4   3   0   1  0.0000  0.0000  0.0000  0.0000  0.0000  0.0000  0.0000  0.0000   0.000000E+00         697001
 -11   1  -6    997.5    132.8   3   0   1  0.0000  0.0000  0.0000  0.0000  0.0000  0.0000  0.0000  0.0000   0.000000E+00         698001
 -11   2  -7    785.5    120.9   3   0   1  0.0000  0.0000  0.0000  0.0000  0.0000  0.0000  0.0000  0.0000   0.000000E+00         699001
 -11   2  -6    329.6    115.2   3   0   1  0.0000  0.0000  0.0000  0.0000  0.0000  0.0000  0.0000  0.0000   0.000000E+00         700001
 -11   3  -6    484.5    107.4   3   0   1  0.0000  0.0000  0.0000  0.0000  0.0000  0.0000  0.0000  0.0000   0.000000E+00         701001
 -10  -4  -4   1895.5    147.1   3   0   1  0.0000  0.0000  0.0000  0.0000  0.0000  0.0000  0.0000  0.0000   0.000000E+00         702001
 -10  -4  -3    860.2    126.7   3   0   1  0.0000  0.0000  0.0000  0.0000  0.0000  0.0000  0.0000  0.0000   0.000000E+00         703001
 -10  -3  -4    819.2    126.6   3   0   1  0.0000  0.0000  0.0000  0.0000  0.0000  0.0000  0.0000  0.0000   0.000000E+00         704001
 -10  -3  -3    178.3    110.9   3   0   1  0.0000  0.0000  0.0000  0.0000  0.0000  0.0000  0.0000  0.0000   0.000000E+00         705001
 -10  -2  -4   1534.1    154.1   3   0   1  0.0000  0.0000  0.0000  0.0000  0.0000  0.0000  0.0000  0.0000   0.000000E+00         706001
 -10  -1  -5   6796.9    236.6   3   0   1  0.0000  0.0000  0.0000  0.0000  0.0000  0.0000  0.0000  0.0000   0.000000E+00         707001
 -10  -1  -4    451.7    125.2   3   0   1  0.0000  0.0000  0.0000  0.0000  0.0000  0.0000  0.0000  0.0000   0.000000E+00         708001
 -10   1  -6    469.7    127.3   3   0   1  0.0000  0.0000  0.0000  0.0000  0.0000  0.0000  0.0000  0.0000   0.000000E+00         710001
 -10   1  -5   7081.3    249.4   3   0   1  0.0000  0.0000  0.0000  0.0000  0.0000  0.0000  0.0000  0.0000   0.000000E+00         711001
 -10   2  -6   6265.3    233.0   3   0   1  0.0000  0.0000  0.0000  0.0000  0.0000  0.0000  0.0000  0.0000   0.000000E+00         712001
 -10   3  -7    860.5    129.1   3   0   1  0.0000  0.0000  0.0000  0.0000  0.0000  0.0000  0.0000  0.0000   0.000000E+00         713001
 -10   3  -6    293.8    115.9   3   0   1  0.0000  0.0000  0.0000  0.0000  0.0000  0.0000  0.0000  0.0000   0.000000E+00         714001
 -10   4  -6   2079.8    151.7   3   0   1  0.0000  0.0000  0.0000  0.0000  0.0000  0.0000  0.0000  0.0000   0.000000E+00         715001
  -9  -5  -3    276.9    105.5   3   0   1  0.0000  0.0000  0.0000  0.0000  0.0000  0.0000  0.0000  0.0000   0.000000E+00         716001
  -9  -5  -2   1142.9    135.9   3   0   1  0.0000  0.0000  0.0000  0.0000  0.0000  0.0000  0.0000  0.0000   0.000000E+00         717001
  -9  -4  -3   3257.8    187.4   3   0   1  0.0000  0.0000  0.0000  0.0000  0.0000  0.0000  0.0000  0.0000   0.000000E+00         718001
  -9  -4  -2    572.1    132.2   3   0   1  0.0000  0.0000  0.0000  0.0000  0.0000  0.0000  0.0000  0.0000   0.000000E+00         719001
  -9  -3  -3   1297.4    151.6   3   0   1  0.0000  0.0000  0.0000  0.0000  0.0000  0.0000  0.0000  0.0000   0.000000E+00         720001
  -9  -2  -4   1283.7    153.5   3   0   1  0.0000  0.0000  0.0000  0.0000  0.0000  0.0000  0.0000  0.0000   0.000000E+00         721001
  -9  -2  -3   2664.1    183.4   3   0   1  0.0000  0.0000  0.0000  0.0000  0.0000  0.0000  0.0000  0.0000   0.000000E+00         722001
  -9  -1  -4   3798.1    205.8   3   0   1  0.0000  0.0000  0.0000  0.0000  0.0000  0.0000  0.0000  0.0000   0.000000E+00         723001
  -9   0  -5    931.9    151.8   3   0   1  0.0000  0.0000  0.0000  0.0000  0.0000  0.0000  0.0000  0.0000   0.000000E+00         724001
  -9   1  -5   1418.1    169.1   3   0   1  0.0000  0.0000  0.0000  0.0000  0.0000  0.0000  0.0000  0.0000   0.000000E+00         726001
  -9   2  -6   4046.7    209.1   3   0   1  0.0000  0.0000  0.0000  0.0000  0.0000  0.0000  0.0000  0.0000   0.000000E+00         727001
  -9   2  -5   1060.2    157.6   3   0   1  0.0000  0.0000  0.0000  0.0000  0.0000  0.0000  0.0000  0.0000   0.000000E+00         728001
  -9   3  -6   2153.9    168.7   3   0   1  0.0000  0.0000  0.0000  0.0000  0.0000  0.0000  0.0000  0.0000   0.000000E+00         729001
  -9   4  -7   3059.3    177.1   3   0   1  0.0000  0.0000  0.0000  0.0000  0.0000  0.0000  0.0000  0.0000   0.000000E+00         730001
  -9   4  -6    852.4    139.8   3   0   1  0.0000  0.0000  0.0000  0.0000  0.0000  0.0000  0.0000  0.0000   0.000000E+00         731001
  -8  -5  -2    534.7    126.8   3   0   1  0.0000  0.0000  0.0000  0.0000  0.0000  0.0000  0.0000  0.0000   0.000000E+00         732001
  -8  -5  -1    275.4    120.2   3   0   1  0.0000  0.0000  0.0000  0.0000  0.0000  0.0000  0.0000  0.0000   0.000000E+00         733001
  -8  -4  -2    710.9    140.3   3   0   1  0.0000  0.0000  0.0000  0.0000  0.0000  0.0000  0.0000  0.0000   0.000000E+00         734001
  -8  -3  -3   4465.4    216.0   3   0   1  0.0000  0.0000  0.0000  0.0000  0.0000  0.0000  0.0000  0.0000   0.000000E+00         735001
  -8  -3  -2   2711.9    199.9   3   0   1  0.0000  0.0000  0.0000  0.0000  0.0000  0.0000  0.0000  0.0000   0.000000E+00         736001
  -8  -2  -3   1976.5    193.5   3   0   1  0.0000  0.0000  0.0000  0.0000  0.0000  0.0000  0.0000  0.0000   0.000000E+00         737001
  -8  -1  -4   1570.0    186.5   3   0   1  0.0000  0.0000  0.0000  0.0000  0.0000  0.0000  0.0000  0.0000   0.000000E+00         738001
  -8  -1  -3    870.0    182.7   3   0   1  0.0000  0.0000  0.0000  0.0000  0.0000  0.0000  0.0000  0.0000   0.000000E+00         739001
  -8   0  -4  15957.8    363.0   3   0   1  0.0000  0.0000  0.0000  0.0000  0.0000  0.0000  0.0000  0.0000   0.000000E+00         740001
  -8   1  -5  18075.9    369.9   3   0   1  0.0000  0.0000  0.0000  0.0000  0.0000  0.0000  0.0000  0.0000   0.000000E+00         741001
  -8   1  -4   1918.2    205.7   3   0   1  0.0000  0.0000  0.0000  0.0000  0.0000  0.0000  0.0000  0.0000   0.000000E+00         742001
  -8   2  -5   2629.1    202.5   3   0   1  0.0000  0.0000  0.0000  0.0000  0.0000  0.0000  0.0000  0.0000   0.000000E+00         743001
  -8   3  -6    244.1    139.3   3   0   1  0.0000  0.0000  0.0000  0.0000  0.0000  0.0000  0.0000  0.0000   0.000000E+00         744001
  -8   3  -5   8766.0    280.7   3   0   1  0.0000  0.0000  0.0000  0.0000  0.0000  0.0000  0.0000  0.0000   0.000000E+00         745001
  -8   4  -6   1115.8    149.6   3   0   1  0.0000  0.0000  0.0000  0.0000  0.0000  0.0000  0.0000  0.0000   0.000000E+00         746001
  -8   4  -5     32.2     99.5   3   0   1  0.0000  0.0000  0.0000  0.0000  0.0000  0.0000  0.0000  0.0000   0.000000E+00         747001
  -8   5  -6    521.3    131.7   3   0   1  0.0000  0.0000  0.0000  0.0000  0.0000  0.0000  0.0000  0.0000   0.000000E+00         748001
  -7  -6  -1   1464.7    148.9   3   0   1  0.0000  0.0000  0.0000  0.0000  0.0000  0.0000  0.0000  0.0000   0.000000E+00         749001
  -7  -6   0    385.6    118.4   3   0   1  0.0000  0.0000  0.0000  0.0000  0.0000  0.0000  0.0000  0.0000   0.000000E+00         750001
  -7  -5  -1   1009.9    151.8   3   0   1  0.0000  0.0000  0.0000  0.0000  0.0000  0.0000  0.0000  0.0000   0.000000E+00         751001
  -7  -4  -2    627.0    139.7   3   0   1  0.0000  0.0000  0.0000  0.0000  0.0000  0.0000  0.0000  0.0000   0.000000E+00         752001
  -7  -4  -1   6133.7    253.8   3   0   1  0.0000  0.0000  0.0000  0.0000  0.0000  0.0000  0.0000  0.0000   0.000000E+00         753001
  -7  -3  -2   3007.4    214.4   3   0   1  0.0000  0.0000  0.0000  0.0000  0.0000  0.0000  0.0000  0.0000   0.000000E+00         754001
  -7  -2  -3   2371.0    212.8   3   0   1  0.0000  0.0000  0.0000  0.0000  0.0000  0.0000  0.0000  0.0000   0.000000E+00         755001
  -7  -2  -2   1679.9    209.7   3   0   1  0.0000  0.0000  0.0000  0.0000  0.0000  0.0000  0.0000  0.0000   0.000000E+00         756001
  -7  -1  -3   4655.6    274.5   3   0   1  0.0000  0.0000  0.0000  0.0000  0.0000  0.0000  0.0000  0.0000   0.000000E+00         757001
  -7   0  -3  24172.6    436.2   3   0   1  0.0000  0.0000  0.0000  0.0000  0.0000  0.0000  0.0000  0.0000   0.000000E+00         759001
  -7   1  -4   7137.6    296.9   3   0   1  0.0000  0.0000  0.0000  0.0000  0.0000  0.0000  0.0000  0.0000   0.000000E+00         760001
  -7   2  -5    818.5    181.4   3   0   1  0.0000  0.0000  0.0000  0.0000  0.0000  0.0000  0.0000  0.0000   0.000000E+00         761001
  -7   2  -4   1634.1    216.1   3   0   1  0.0000  0.0000  0.0000  0.0000  0.0000  0.0000  0.0000  0.0000   0.000000E+00         762001
  -7   3  -5   4322.4    231.7   3   0   1  0.0000  0.0000  0.0000  0.0000  0.0000  0.0000  0.0000  0.0000   0.000000E+00         763001
  -7   4  -6    633.4    152.3   3   0   1  0.0000  0.0000  0.0000  0.0000  0.0000  0.0000  0.0000  0.0000   0.000000E+00         764001
  -7   4  -5   1845.1    182.9   3   0   1  0.0000  0.0000  0.0000  0.0000  0.0000  0.0000  0.0000  0.0000   0.000000E+00         765001
  -7   5  -6   4318.4    213.8   3   0   1  0.0000  0.0000  0.0000  0.0000  0.0000  0.0000  0.0000  0.0000   0.000000E+00         766001
  -7   5  -5   1802.9    153.4   3   0   1  0.0000  0.0000  0.0000  0.0000  0.0000  0.0000  0.0000  0.0000   0.000000E+00         767001
  -6  -6   0    359.6    127.8   3   0   1  0.0000  0.0000  0.0000  0.0000  0.0000  0.0000  0.0000  0.0000   0.000000E+00         768001
  -6  -5  -1    566.3    146.3   3   0   1  0.0000  0.0000  0.0000  0.0000  0.0000  0.0000  0.0000  0.0000   0.000000E+00         769001
  -6  -5   0    946.3    154.4   3   0   1  0.0000  0.0000  0.0000  0.0000  0.0000  0.0000  0.0000  0.0000   0.000000E+00         770001
  -6  -4  -1   3030.8    216.2   3   0   1  0.0000  0.0000  0.0000  0.0000  0.0000  0.0000  0.0000  0.0000   0.000000E+00         771001
  -6  -3  -2   1542.1    203.6   3   0   1  0.0000  0.0000  0.0000  0.0000  0.0000  0.0000  0.0000  0.0000   0.000000E+00         772001
  -6  -3  -1    904.1    180.4   3   0   1  0.0000  0.0000  0.0000  0.0000  0.0000  0.0000  0.0000  0.0000   0.000000E+00         773001
  -6  -2  -2   7309.8    300.5   3   0   1  0.0000  0.0000  0.0000  0.0000  0.0000  0.0000  0.0000  0.0000   0.000000E+00         774001
  -6  -1  -3  48325.1    581.5   3   0   1  0.0000  0.0000  0.0000  0.0000  0.0000  0.0000  0.0000  0.0000   0.000000E+00         775001
  -6   1  -4   1219.8    219.9   3   0   1  0.0000  0.0000  0.0000  0.0000  0.0000  0.0000  0.0000  0.0000   0.000000E+00         777001
  -6   1  -3  64332.0    659.9   3   0   1  0.0000  0.0000  0.0000  0.0000  0.0000  0.0000  0.0000  0.0000   0.000000E+00         778001
  -6   2  -4  15309.3    388.0   3   0   1  0.0000  0.0000  0.0000  0.0000  0.0000  0.0000  0.0000  0.0000   0.000000E+00         779001
  -6   3  -5   3771.5    236.2   3   0   1  0.0000  0.0000  0.0000  0.0000  0.0000  0.0000  0.0000  0.0000   0.000000E+00         780001
  -6   3  -4   1440.2    201.5   3   0   1  0.0000  0.0000  0.0000  0.0000  0.0000  0.0000  0.0000  0.0000   0.000000E+00         781001
  -6   4  -5   1998.7    198.4   3   0   1  0.0000  0.0000  0.0000  0.0000  0.0000  0.0000  0.0000  0.0000   0.000000E+00         782001
  -6   5  -5   4420.8    229.5   3   0   1  0.0000  0.0000  0.0000  0.0000  0.0000  0.0000  0.0000  0.0000   0.000000E+00         783001
  -5  -6   0    231.9    124.4   3   0   1  0.0000  0.0000  0.0000  0.0000  0.0000  0.0000  0.0000  0.0000   0.000000E+00         784001
  -5  -6   1   4318.4    210.9   3   0   1  0.0000  0.0000  0.0000  0.0000  0.0000  0.0000  0.0000  0.0000   0.000000E+00         785001
  -5  -5   0   6299.4    259.0   3   0   1  0.0000  0.0000  0.0000  0.0000  0.0000  0.0000  0.0000  0.0000   0.000000E+00         786001
  -5  -4  -1   1009.7    180.5   3   0   1  0.0000  0.0000  0.0000  0.0000  0.0000  0.0000  0.0000  0.0000   0.000000E+00         787001
  -5  -4   0   1014.5    173.1   3   0   1  0.0000  0.0000  0.0000  0.0000  0.0000  0.0000  0.0000  0.0000   0.000000E+00         788001
  -5  -3  -1   7817.6    325.4   3   0   1  0.0000  0.0000  0.0000  0.0000  0.0000  0.0000  0.0000  0.0000   0.000000E+00         789001
  -5  -2  -2   4654.6    274.9   3   0   1  0.0000  0.0000  0.0000  0.0000  0.0000  0.0000  0.0000  0.0000   0.000000E+00         790001
  -5  -1  -2  11040.7    373.8   3   0   1  0.0000  0.0000  0.0000  0.0000  0.0000  0.0000  0.0000  0.0000   0.000000E+00         791001
  -5   0  -3   2612.3    272.4   3   0   1  0.0000  0.0000  0.0000  0.0000  0.0000  0.0000  0.0000  0.0000   0.000000E+00         792001
  -5   1  -3   9247.0    360.1   3   0   1  0.0000  0.0000  0.0000  0.0000  0.0000  0.0000  0.0000  0.0000   0.000000E+00         793001
  -5   2  -3   5395.4    302.7   3   0   1  0.0000  0.0000  0.0000  0.0000  0.0000  0.0000  0.0000  0.0000   0.000000E+00         794001
  -5   3  -4   3380.4    272.6   3   0   1  0.0000  0.0000  0.0000  0.0000  0.0000  0.0000  0.0000  0.0000   0.000000E+00         795001
  -5   4  -4   8461.3    302.7   3   0   1  0.0000  0.0000  0.0000  0.0000  0.0000  0.0000  0.0000  0.0000   0.000000E+00         796001
  -5   5  -5   6799.8    284.6   3   0   1  0.0000  0.0000  0.0000  0.0000  0.0000  0.0000  0.0000  0.0000   0.000000E+00         797001
  -5   6  -5   5707.7    247.7   3   0   1  0.0000  0.0000  0.0000  0.0000  0.0000  0.0000  0.0000  0.0000   0.000000E+00         798001
  -4  -6   1   2539.1    198.2   3   0   1  0.0000  0.0000  0.0000  0.0000  0.0000  0.0000  0.0000  0.0000   0.000000E+00         799001
  -4  -5   0   3375.9    218.8   3   0   1  0.0000  0.0000  0.0000  0.0000  0.0000  0.0000  0.0000  0.0000   0.000000E+00         800001
  -4  -5   1   3428.6    214.4   3   0   1  0.0000  0.0000  0.0000  0.0000  0.0000  0.0000  0.0000  0.0000   0.000000E+00         801001
  -4  -4   0   2459.1    242.8   3   0   1  0.0000  0.0000  0.0000  0.0000  0.0000  0.0000  0.0000  0.0000   0.000000E+00         802001
  -4  -3  -1  11056.9    360.2   3   0   1  0.0000  0.0000  0.0000  0.0000  0.0000  0.0000  0.0000  0.0000   0.000000E+00         803001
  -4  -2  -1   9590.1    369.8   3   0   1  0.0000  0.0000  0.0000  0.0000  0.0000  0.0000  0.0000  0.0000   0.000000E+00         804001
  -4   0  -2  66020.4    755.6   3   0   1  0.0000  0.0000  0.0000  0.0000  0.0000  0.0000  0.0000  0.0000   0.000000E+00         805001
  -4   2  -3  12816.6    428.3   3   0   1  0.0000  0.0000  0.0000  0.0000  0.0000  0.0000  0.0000  0.0000   0.000000E+00         806001
  -4   3  -3   5916.6    302.3   3   0   1  0.0000  0.0000  0.0000  0.0000  0.0000  0.0000  0.0000  0.0000   0.000000E+00         807001
  -4   4  -4   2391.1    269.0   3   0   1  0.0000  0.0000  0.0000  0.0000  0.0000  0.0000  0.0000  0.0000   0.000000E+00         808001
  -4   5  -4   9061.8    314.7   3   0   1  0.0000  0.0000  0.0000  0.0000  0.0000  0.0000  0.0000  0.0000   0.000000E+00         809001
  -4   6  -5   3061.8    245.5   3   0   1  0.0000  0.0000  0.0000  0.0000  0.0000  0.0000  0.0000  0.0000   0.000000E+00         810001
  -4   6  -4     21.5    115.0   3   0   1  0.0000  0.0000  0.0000  0.0000  0.0000  0.0000  0.0000  0.0000   0.000000E+00         811001
  -3  -6   1   1116.0    176.6   3   0   1  0.0000  0.0000  0.0000  0.0000  0.0000  0.0000  0.0000  0.0000   0.000000E+00         812001
  -3  -6   2   1215.3    159.0   3   0   1  0.0000  0.0000  0.0000  0.0000  0.0000  0.0000  0.0000  0.0000   0.000000E+00         813001
  -3  -5   1   1717.5    214.7   3   0   1  0.0000  0.0000  0.0000  0.0000  0.0000  0.0000  0.0000  0.0000   0.000000E+00         814001
  -3  -4   0   2526.0    260.8   3   0   1  0.0000  0.0000  0.0000  0.0000  0.0000  0.0000  0.0000  0.0000   0.000000E+00         815001
  -3  -3   0  15410.2    433.5   3   0   1  0.0000  0.0000  0.0000  0.0000  0.0000  0.0000  0.0000  0.0000   0.000000E+00         816001
  -3  -1  -1  16170.1    503.4   3   0   1  0.0000  0.0000  0.0000  0.0000  0.0000  0.0000  0.0000  0.0000   0.000000E+00         817001
  -3   1  -2  12628.8    531.6   3   0   1  0.0000  0.0000  0.0000  0.0000  0.0000  0.0000  0.0000  0.0000   0.000000E+00         818001
  -3   3  -3   4079.0    377.9   3   0   1  0.0000  0.0000  0.0000  0.0000  0.0000  0.0000  0.0000  0.0000   0.000000E+00         819001
  -3   4  -3   4433.0    287.6   3   0   1  0.0000  0.0000  0.0000  0.0000  0.0000  0.0000  0.0000  0.0000   0.000000E+00         820001
  -3   5  -4  24350.5    496.7   3   0   1  0.0000  0.0000  0.0000  0.0000  0.0000  0.0000  0.0000  0.0000   0.000000E+00         821001
  -3   6  -4    872.0    228.0   3   0   1  0.0000  0.0000  0.0000  0.0000  0.0000  0.0000  0.0000  0.0000   0.000000E+00         822001
  -2  -6   2   5936.7    276.4   3   0   1  0.0000  0.0000  0.0000  0.0000  0.0000  0.0000  0.0000  0.0000   0.000000E+00         823001
  -2  -5   1   3082.1    250.9   3   0   1  0.0000  0.0000  0.0000  0.0000  0.0000  0.0000  0.0000  0.0000   0.000000E+00         824001
  -2  -5   2   1346.2    175.8   3   0   1  0.0000  0.0000  0.0000  0.0000  0.0000  0.0000  0.0000  0.0000   0.000000E+00         825001
  -2  -4   1  40788.0    596.1   3   0   1  0.0000  0.0000  0.0000  0.0000  0.0000  0.0000  0.0000  0.0000   0.000000E+00         826001
  -2  -2   0  74265.3    845.4   3   0   1  0.0000  0.0000  0.0000  0.0000  0.0000  0.0000  0.0000  0.0000   0.000000E+00         827001
  -2   2  -2 130552.0   1103.9   3   0   1  0.0000  0.0000  0.0000  0.0000  0.0000  0.0000  0.0000  0.0000   0.000000E+00         829001
  -2   4  -3  38377.6    703.1   3   0   1  0.0000  0.0000  0.0000  0.0000  0.0000  0.0000  0.0000  0.0000   0.000000E+00         830001
  -2   5  -3   5406.7    375.1   3   0   1  0.0000  0.0000  0.0000  0.0000  0.0000  0.0000  0.0000  0.0000   0.000000E+00         831001
  -2   6  -4  11492.4    487.3   3   0   1  0.0000  0.0000  0.0000  0.0000  0.0000  0.0000  0.0000  0.0000   0.000000E+00         832001
  -2   6  -3   -265.8    383.8   3   0   1  0.0000  0.0000  0.0000  0.0000  0.0000  0.0000  0.0000  0.0000   0.000000E+00         833001
  -1  -6   2    909.5    218.8   3   0   1  0.0000  0.0000  0.0000  0.0000  0.0000  0.0000  0.0000  0.0000   0.000000E+00         834001
  -1  -6   3   1039.5    169.9   3   0   1  0.0000  0.0000  0.0000  0.0000  0.0000  0.0000  0.0000  0.0000   0.000000E+00         835001
  -1  -5   2  17469.7    425.2   3   0   1  0.0000  0.0000  0.0000  0.0000  0.0000  0.0000  0.0000  0.0000   0.000000E+00         836001
  -1  -3   1  17874.6    521.0   3   0   1  0.0000  0.0000  0.0000  0.0000  0.0000  0.0000  0.0000  0.0000   0.000000E+00         837001
  -1  -1   0  13372.2    869.9   3   0   1  0.0000  0.0000  0.0000  0.0000  0.0000  0.0000  0.0000  0.0000   0.000000E+00         838001
  -1   1  -1 120064.0   1465.5   3   0   1  0.0000  0.0000  0.0000  0.0000  0.0000  0.0000  0.0000  0.0000   0.000000E+00         839001
  -1   3  -2  83042.0   1219.2   3   0   1  0.0000  0.0000  0.0000  0.0000  0.0000  0.0000  0.0000  0.0000   0.000000E+00         840001
  -1   4  -2  44781.8    933.0   3   0   1  0.0000  0.0000  0.0000  0.0000  0.0000  0.0000  0.0000  0.0000   0.000000E+00         841001
  -1   5  -3    209.4    288.1   3   0   1  0.0000  0.0000  0.0000  0.0000  0.0000  0.0000  0.0000  0.0000   0.000000E+00         842001
  -1   6  -3  28831.9    533.0   3   0   1  0.0000  0.0000  0.0000  0.0000  0.0000  0.0000  0.0000  0.0000   0.000000E+00         843001
   0  -6   3   7641.1    329.6   3   0   1  0.0000  0.0000  0.0000  0.0000  0.0000  0.0000  0.0000  0.0000   0.000000E+00         844001
   0  -5   2   5503.5    366.5   3   0   1  0.0000  0.0000  0.0000  0.0000  0.0000  0.0000  0.0000  0.0000   0.000000E+00         845001
   0  -5   3    125.8    147.0   3   0   1  0.0000  0.0000  0.0000  0.0000  0.0000  0.0000  0.0000  0.0000   0.000000E+00         846001
   0  -4   2  20400.8    557.9   3   0   1  0.0000  0.0000  0.0000  0.0000  0.0000  0.0000  0.0000  0.0000   0.000000E+00         847001
   0  -2   1  15986.3    773.0   3   0   1  0.0000  0.0000  0.0000  0.0000  0.0000  0.0000  0.0000  0.0000   0.000000E+00         848001
   0   2  -1   6793.9    621.0   3   0   1  0.0000  0.0000  0.0000  0.0000  0.0000  0.0000  0.0000  0.0000   0.000000E+00         849001
   0   4  -2   2809.3    311.2   3   0   1  0.0000  0.0000  0.0000  0.0000  0.0000  0.0000  0.0000  0.0000   0.000000E+00         850001
   0   5  -2   8651.0    381.0   3   0   1  0.0000  0.0000  0.0000  0.0000  0.0000  0.0000  0.0000  0.0000   0.000000E+00         851001
   0   6  -3     86.1    141.2   3   0   1  0.0000  0.0000  0.0000  0.0000  0.0000  0.0000  0.0000  0.0000   0.000000E+00         852001
   0   6  -2   2763.4    281.6   3   0   1  0.0000  0.0000  0.0000  0.0000  0.0000  0.0000  0.0000  0.0000   0.000000E+00         853001
   1  -6   3  29277.8    604.2   3   0   1  0.0000  0.0000  0.0000  0.0000  0.0000  0.0000  0.0000  0.0000   0.000000E+00         854001
   1  -6   4   -556.3    273.3   3   0   1  0.0000  0.0000  0.0000  0.0000  0.0000  0.0000  0.0000  0.0000   0.000000E+00         855001
   1  -5   3   7700.0    523.8   3   0   1  0.0000  0.0000  0.0000  0.0000  0.0000  0.0000  0.0000  0.0000   0.000000E+00         856001
   1  -3   2  38984.2   1013.0   3   0   1  0.0000  0.0000  0.0000  0.0000  0.0000  0.0000  0.0000  0.0000   0.000000E+00         857001
   1  -1   1 103467.0   1411.3   3   0   1  0.0000  0.0000  0.0000  0.0000  0.0000  0.0000  0.0000  0.0000   0.000000E+00         858001
   1   1   0  10240.6    824.1   3   0   1  0.0000  0.0000  0.0000  0.0000  0.0000  0.0000  0.0000  0.0000   0.000000E+00         859001
   1   3  -1  12478.8    437.7   3   0   1  0.0000  0.0000  0.0000  0.0000  0.0000  0.0000  0.0000  0.0000   0.000000E+00         860001
   1   4  -1  26887.9    533.7   3   0   1  0.0000  0.0000  0.0000  0.0000  0.0000  0.0000  0.0000  0.0000   0.000000E+00         861001
   1   5  -2   6236.8    269.0   3   0   1  0.0000  0.0000  0.0000  0.0000  0.0000  0.0000  0.0000  0.0000   0.000000E+00         862001
   1   6  -2    984.1    200.0   3   0   1  0.0000  0.0000  0.0000  0.0000  0.0000  0.0000  0.0000  0.0000   0.000000E+00         863001
   2  -6   4   2794.1    358.6   3   0   1  0.0000  0.0000  0.0000  0.0000  0.0000  0.0000  0.0000  0.0000   0.000000E+00         864001
   2  -5   4   7407.4    434.0   3   0   1  0.0000  0.0000  0.0000  0.0000  0.0000  0.0000  0.0000  0.0000   0.000000E+00         865001
   2  -4   3  23977.1    566.2   3   0   1  0.0000  0.0000  0.0000  0.0000  0.0000  0.0000  0.0000  0.0000   0.000000E+00         866001
   2  -2   2 113126.0   1038.2   3   0   1  0.0000  0.0000  0.0000  0.0000  0.0000  0.0000  0.0000  0.0000   0.000000E+00         867001
   2   2   0  83511.8    867.7   3   0   1  0.0000  0.0000  0.0000  0.0000  0.0000  0.0000  0.0000  0.0000   0.000000E+00         869001
   2   3   0   3820.5    327.2   3   0   1  0.0000  0.0000  0.0000  0.0000  0.0000  0.0000  0.0000  0.0000   0.000000E+00         870001
   2   4  -1  39248.0    548.7   3   0   1  0.0000  0.0000  0.0000  0.0000  0.0000  0.0000  0.0000  0.0000   0.000000E+00         871001
   2   5  -1   3137.5    250.7   3   0   1  0.0000  0.0000  0.0000  0.0000  0.0000  0.0000  0.0000  0.0000   0.000000E+00         872001
   2   6  -2   3767.7    207.6   3   0   1  0.0000  0.0000  0.0000  0.0000  0.0000  0.0000  0.0000  0.0000   0.000000E+00         873001
   2   6  -1   4797.5    249.5   3   0   1  0.0000  0.0000  0.0000  0.0000  0.0000  0.0000  0.0000  0.0000   0.000000E+00         874001
   3  -6   5   8167.4    335.2   3   0   1  0.0000  0.0000  0.0000  0.0000  0.0000  0.0000  0.0000  0.0000   0.000000E+00         875001
   3  -5   4  18309.2    415.8   3   0   1  0.0000  0.0000  0.0000  0.0000  0.0000  0.0000  0.0000  0.0000   0.000000E+00         876001
   3  -4   4   4866.3    340.3   3   0   1  0.0000  0.0000  0.0000  0.0000  0.0000  0.0000  0.0000  0.0000   0.000000E+00         877001
   3  -3   3   4149.3    358.3   3   0   1  0.0000  0.0000  0.0000  0.0000  0.0000  0.0000  0.0000  0.0000   0.000000E+00         878001
   3  -1   2  10341.0    504.0   3   0   1  0.0000  0.0000  0.0000  0.0000  0.0000  0.0000  0.0000  0.0000   0.000000E+00         879001
   3   1   1  11163.7    472.8   3   0   1  0.0000  0.0000  0.0000  0.0000  0.0000  0.0000  0.0000  0.0000   0.000000E+00         880001
   3   2   1  12662.2    453.2   3   0   1  0.0000  0.0000  0.0000  0.0000  0.0000  0.0000  0.0000  0.0000   0.000000E+00         881001
   3   3   0  19350.7    458.1   3   0   1  0.0000  0.0000  0.0000  0.0000  0.0000  0.0000  0.0000  0.0000   0.000000E+00         882001
   3   4   0   3104.3    268.1   3   0   1  0.0000  0.0000  0.0000  0.0000  0.0000  0.0000  0.0000  0.0000   0.000000E+00         883001
   3   5  -1   1412.8    180.8   3   0   1  0.0000  0.0000  0.0000  0.0000  0.0000  0.0000  0.0000  0.0000   0.000000E+00         884001
   3   5   0   5408.5    261.9   3   0   1  0.0000  0.0000  0.0000  0.0000  0.0000  0.0000  0.0000  0.0000   0.000000E+00         885001
   3   6  -1    943.0    171.0   3   0   1  0.0000  0.0000  0.0000  0.0000  0.0000  0.0000  0.0000  0.0000   0.000000E+00         886001
   4  -6   5    539.6    166.0   3   0   1  0.0000  0.0000  0.0000  0.0000  0.0000  0.0000  0.0000  0.0000   0.000000E+00         887001
   4  -5   5   8908.4    331.0   3   0   1  0.0000  0.0000  0.0000  0.0000  0.0000  0.0000  0.0000  0.0000   0.000000E+00         888001
   4  -4   4   2645.6    256.0   3   0   1  0.0000  0.0000  0.0000  0.0000  0.0000  0.0000  0.0000  0.0000   0.000000E+00         889001
   4  -3   4   4754.6    323.0   3   0   1  0.0000  0.0000  0.0000  0.0000  0.0000  0.0000  0.0000  0.0000   0.000000E+00         890001
   4  -2   3  12891.8    423.8   3   0   1  0.0000  0.0000  0.0000  0.0000  0.0000  0.0000  0.0000  0.0000   0.000000E+00         891001
   4   0   2  70036.0    758.6   3   0   1  0.0000  0.0000  0.0000  0.0000  0.0000  0.0000  0.0000  0.0000   0.000000E+00         892001
   4   1   2  12101.7    445.7   3   0   1  0.0000  0.0000  0.0000  0.0000  0.0000  0.0000  0.0000  0.0000   0.000000E+00         893001
   4   2   1   9838.9    373.2   3   0   1  0.0000  0.0000  0.0000  0.0000  0.0000  0.0000  0.0000  0.0000   0.000000E+00         894001
   4   3   1  10480.0    351.6   3   0   1  0.0000  0.0000  0.0000  0.0000  0.0000  0.0000  0.0000  0.0000   0.000000E+00         895001
   4   4   0   1110.8    210.4   3   0   1  0.0000  0.0000  0.0000  0.0000  0.0000  0.0000  0.0000  0.0000   0.000000E+00         896001
   4   5   0   3011.4    213.1   3   0   1  0.0000  0.0000  0.0000  0.0000  0.0000  0.0000  0.0000  0.0000   0.000000E+00         897001
   4   6  -1   3277.6    193.5   3   0   1  0.0000  0.0000  0.0000  0.0000  0.0000  0.0000  0.0000  0.0000   0.000000E+00         898001
   4   6   0   1199.2    159.0   3   0   1  0.0000  0.0000  0.0000  0.0000  0.0000  0.0000  0.0000  0.0000   0.000000E+00         899001
   5  -5   5   6910.2    276.0   3   0   1  0.0000  0.0000  0.0000  0.0000  0.0000  0.0000  0.0000  0.0000   0.000000E+00         900001
   5  -4   5  18552.8    391.0   3   0   1  0.0000  0.0000  0.0000  0.0000  0.0000  0.0000  0.0000  0.0000   0.000000E+00         901001
   5  -3   4   3258.9    274.1   3   0   1  0.0000  0.0000  0.0000  0.0000  0.0000  0.0000  0.0000  0.0000   0.000000E+00         902001
   5  -2   4   3234.1    279.1   3   0   1  0.0000  0.0000  0.0000  0.0000  0.0000  0.0000  0.0000  0.0000   0.000000E+00         903001
   5  -1   3   8145.2    350.1   3   0   1  0.0000  0.0000  0.0000  0.0000  0.0000  0.0000  0.0000  0.0000   0.000000E+00         904001
   5   0   3   2011.4    262.5   3   0   1  0.0000  0.0000  0.0000  0.0000  0.0000  0.0000  0.0000  0.0000   0.000000E+00         905001
   5   1   2  11309.1    375.8   3   0   1  0.0000  0.0000  0.0000  0.0000  0.0000  0.0000  0.0000  0.0000   0.000000E+00         906001
   5   2   2   4294.8    273.2   3   0   1  0.0000  0.0000  0.0000  0.0000  0.0000  0.0000  0.0000  0.0000   0.000000E+00         907001
   5   3   1   9531.8    346.3   3   0   1  0.0000  0.0000  0.0000  0.0000  0.0000  0.0000  0.0000  0.0000   0.000000E+00         908001
   5   4   1    738.9    179.0   3   0   1  0.0000  0.0000  0.0000  0.0000  0.0000  0.0000  0.0000  0.0000   0.000000E+00         909001
   5   5   0   6646.3    260.1   3   0   1  0.0000  0.0000  0.0000  0.0000  0.0000  0.0000  0.0000  0.0000   0.000000E+00         910001
   5   5   1    988.0    158.5   3   0   1  0.0000  0.0000  0.0000  0.0000  0.0000  0.0000  0.0000  0.0000   0.000000E+00         911001
   5   6   0     53.6    120.0   3   0   1  0.0000  0.0000  0.0000  0.0000  0.0000  0.0000  0.0000  0.0000   0.000000E+00         912001
   6  -5   6   1985.8    188.6   3   0   1  0.0000  0.0000  0.0000  0.0000  0.0000  0.0000  0.0000  0.0000   0.000000E+00         913001
   6  -4   5   1990.9    201.0   3   0   1  0.0000  0.0000  0.0000  0.0000  0.0000  0.0000  0.0000  0.0000   0.000000E+00         914001
   6  -3   5   1080.1    192.7   3   0   1  0.0000  0.0000  0.0000  0.0000  0.0000  0.0000  0.0000  0.0000   0.000000E+00         915001
   6  -2   4  14864.7    393.5   3   0   1  0.0000  0.0000  0.0000  0.0000  0.0000  0.0000  0.0000  0.0000   0.000000E+00         916001
   6  -1   4    611.1    206.4   3   0   1  0.0000  0.0000  0.0000  0.0000  0.0000  0.0000  0.0000  0.0000   0.000000E+00         917001
   6   1   3  50872.0    584.3   3   0   1  0.0000  0.0000  0.0000  0.0000  0.0000  0.0000  0.0000  0.0000   0.000000E+00         919001
   6   2   2   5888.5    287.8   3   0   1  0.0000  0.0000  0.0000  0.0000  0.0000  0.0000  0.0000  0.0000   0.000000E+00         920001
   6   3   2   1636.7    198.5   3   0   1  0.0000  0.0000  0.0000  0.0000  0.0000  0.0000  0.0000  0.0000   0.000000E+00         921001
   6   4   1   2711.1    208.7   3   0   1  0.0000  0.0000  0.0000  0.0000  0.0000  0.0000  0.0000  0.0000   0.000000E+00         922001
   6   4   2   3975.1    220.3   3   0   1  0.0000  0.0000  0.0000  0.0000  0.0000  0.0000  0.0000  0.0000   0.000000E+00         923001
   6   5   1    812.2    145.2   3   0   1  0.0000  0.0000  0.0000  0.0000  0.0000  0.0000  0.0000  0.0000   0.000000E+00         924001
   6   6   0    540.6    118.0   3   0   1  0.0000  0.0000  0.0000  0.0000  0.0000  0.0000  0.0000  0.0000   0.000000E+00         925001
   6   6   1    707.6    130.6   3   0   1  0.0000  0.0000  0.0000  0.0000  0.0000  0.0000  0.0000  0.0000   0.000000E+00         926001
   7  -5   6   4198.7    207.6   3   0   1  0.0000  0.0000  0.0000  0.0000  0.0000  0.0000  0.0000  0.0000   0.000000E+00         927001
   7  -5   7    486.1    130.0   3   0   1  0.0000  0.0000  0.0000  0.0000  0.0000  0.0000  0.0000  0.0000   0.000000E+00         928001
   7  -4   6    499.2    146.4   3   0   1  0.0000  0.0000  0.0000  0.0000  0.0000  0.0000  0.0000  0.0000   0.000000E+00         929001
   7  -3   5   2847.0    215.5   3   0   1  0.0000  0.0000  0.0000  0.0000  0.0000  0.0000  0.0000  0.0000   0.000000E+00         930001
   7  -2   5   1106.0    189.9   3   0   1  0.0000  0.0000  0.0000  0.0000  0.0000  0.0000  0.0000  0.0000   0.000000E+00         931001
   7  -1   4   8471.4    315.3   3   0   1  0.0000  0.0000  0.0000  0.0000  0.0000  0.0000  0.0000  0.0000   0.000000E+00         932001
   7   1   3   6178.3    284.6   3   0   1  0.0000  0.0000  0.0000  0.0000  0.0000  0.0000  0.0000  0.0000   0.000000E+00         934001
   7   2   3   2282.0    212.6   3   0   1  0.0000  0.0000  0.0000  0.0000  0.0000  0.0000  0.0000  0.0000   0.000000E+00         935001
   7   3   2   2717.9    208.4   3   0   1  0.0000  0.0000  0.0000  0.0000  0.0000  0.0000  0.0000  0.0000   0.000000E+00         936001
   7   3   3   1373.8    170.9   3   0   1  0.0000  0.0000  0.0000  0.0000  0.0000  0.0000  0.0000  0.0000   0.000000E+00         937001
   7   4   2   1168.7    150.9   3   0   1  0.0000  0.0000  0.0000  0.0000  0.0000  0.0000  0.0000  0.0000   0.000000E+00         938001
   7   5   1    819.5    142.6   3   0   1  0.0000  0.0000  0.0000  0.0000  0.0000  0.0000  0.0000  0.0000   0.000000E+00         939001
   7   5   2    987.5    140.0   3   0   1  0.0000  0.0000  0.0000  0.0000  0.0000  0.0000  0.0000  0.0000   0.000000E+00         940001
   7   6   1   1137.0    140.4   3   0   1  0.0000  0.0000  0.0000  0.0000  0.0000  0.0000  0.0000  0.0000   0.000000E+00         941001
   8  -5   6      8.0     85.4   3   0   1  0.0000  0.0000  0.0000  0.0000  0.0000  0.0000  0.0000  0.0000   0.000000E+00         942001
   8  -4   6    831.6    145.4   3   0   1  0.0000  0.0000  0.0000  0.0000  0.0000  0.0000  0.0000  0.0000   0.000000E+00         943001
   8  -4   7    531.7    130.3   3   0   1  0.0000  0.0000  0.0000  0.0000  0.0000  0.0000  0.0000  0.0000   0.000000E+00         944001
   8  -3   6   1053.0    158.2   3   0   1  0.0000  0.0000  0.0000  0.0000  0.0000  0.0000  0.0000  0.0000   0.000000E+00         945001
   8  -2   5   2151.8    193.5   3   0   1  0.0000  0.0000  0.0000  0.0000  0.0000  0.0000  0.0000  0.0000   0.000000E+00         946001
   8  -2   6   4395.1    221.5   3   0   1  0.0000  0.0000  0.0000  0.0000  0.0000  0.0000  0.0000  0.0000   0.000000E+00         947001
   8  -1   5  15004.2    348.1   3   0   1  0.0000  0.0000  0.0000  0.0000  0.0000  0.0000  0.0000  0.0000   0.000000E+00         948001
   8   0   4  15035.8    356.1   3   0   1  0.0000  0.0000  0.0000  0.0000  0.0000  0.0000  0.0000  0.0000   0.000000E+00         949001
   8   1   4   1572.9    189.6   3   0   1  0.0000  0.0000  0.0000  0.0000  0.0000  0.0000  0.0000  0.0000   0.000000E+00         951001
   8   2   3   1718.3    188.7   3   0   1  0.0000  0.0000  0.0000  0.0000  0.0000  0.0000  0.0000  0.0000   0.000000E+00         952001
   8   2   4  11379.1    305.2   3   0   1  0.0000  0.0000  0.0000  0.0000  0.0000  0.0000  0.0000  0.0000   0.000000E+00         953001
   8   3   3   4328.1    211.4   3   0   1  0.0000  0.0000  0.0000  0.0000  0.0000  0.0000  0.0000  0.0000   0.000000E+00         954001
   8   4   2    441.5    129.0   3   0   1  0.0000  0.0000  0.0000  0.0000  0.0000  0.0000  0.0000  0.0000   0.000000E+00         955001
   8   4   3   1279.0    147.9   3   0   1  0.0000  0.0000  0.0000  0.0000  0.0000  0.0000  0.0000  0.0000   0.000000E+00         956001
   8   5   2    317.6    113.9   3   0   1  0.0000  0.0000  0.0000  0.0000  0.0000  0.0000  0.0000  0.0000   0.000000E+00         957001
   8   5   3   1698.7    152.9   3   0   1  0.0000  0.0000  0.0000  0.0000  0.0000  0.0000  0.0000  0.0000   0.000000E+00         958001
   9  -4   7   1860.5    158.6   3   0   1  0.0000  0.0000  0.0000  0.0000  0.0000  0.0000  0.0000  0.0000   0.000000E+00         959001
   9  -3   6   1465.1    159.5   3   0   1  0.0000  0.0000  0.0000  0.0000  0.0000  0.0000  0.0000  0.0000   0.000000E+00         960001
   9  -3   7    724.1    130.5   3   0   1  0.0000  0.0000  0.0000  0.0000  0.0000  0.0000  0.0000  0.0000   0.000000E+00         961001
   9  -2   6   4951.4    224.3   3   0   1  0.0000  0.0000  0.0000  0.0000  0.0000  0.0000  0.0000  0.0000   0.000000E+00         962001
   9  -1   5   1699.0    174.6   3   0   1  0.0000  0.0000  0.0000  0.0000  0.0000  0.0000  0.0000  0.0000   0.000000E+00         963001
   9  -1   6    637.7    137.9   3   0   1  0.0000  0.0000  0.0000  0.0000  0.0000  0.0000  0.0000  0.0000   0.000000E+00         964001
   9   0   5    991.9    156.4   3   0   1  0.0000  0.0000  0.0000  0.0000  0.0000  0.0000  0.0000  0.0000   0.000000E+00         965001
   9   1   4   3993.1    215.9   3   0   1  0.0000  0.0000  0.0000  0.0000  0.0000  0.0000  0.0000  0.0000   0.000000E+00         966001
   9   1   5    486.4    135.7   3   0   1  0.0000  0.0000  0.0000  0.0000  0.0000  0.0000  0.0000  0.0000   0.000000E+00         967001
   9   2   4   1461.1    160.1   3   0   1  0.0000  0.0000  0.0000  0.0000  0.0000  0.0000  0.0000  0.0000   0.000000E+00         968001
   9   3   3    930.2    141.2   3   0   1  0.0000  0.0000  0.0000  0.0000  0.0000  0.0000  0.0000  0.0000   0.000000E+00         969001
   9   3   4    648.0    133.4   3   0   1  0.0000  0.0000  0.0000  0.0000  0.0000  0.0000  0.0000  0.0000   0.000000E+00         970001
   9   4   3   2698.1    181.2   3   0   1  0.0000  0.0000  0.0000  0.0000  0.0000  0.0000  0.0000  0.0000   0.000000E+00         971001
   9   4   4    382.5    111.2   3   0   1  0.0000  0.0000  0.0000  0.0000  0.0000  0.0000  0.0000  0.0000   0.000000E+00         972001
   9   5   2    637.7    121.3   3   0   1  0.0000  0.0000  0.0000  0.0000  0.0000  0.0000  0.0000  0.0000   0.000000E+00         973001
   9   5   3    344.8    107.6   3   0   1  0.0000  0.0000  0.0000  0.0000  0.0000  0.0000  0.0000  0.0000   0.000000E+00         974001
  10  -3   7    860.3    126.4   3   0   1  0.0000  0.0000  0.0000  0.0000  0.0000  0.0000  0.0000  0.0000   0.000000E+00         975001
  10  -2   6   4412.7    212.7   3   0   1  0.0000  0.0000  0.0000  0.0000  0.0000  0.0000  0.0000  0.0000   0.000000E+00         976001
  10  -2   7    598.7    127.2   3   0   1  0.0000  0.0000  0.0000  0.0000  0.0000  0.0000  0.0000  0.0000   0.000000E+00         977001
  10  -1   6    232.0    121.4   3   0   1  0.0000  0.0000  0.0000  0.0000  0.0000  0.0000  0.0000  0.0000   0.000000E+00         978001
  10   0   6   4433.6    203.9   3   0   1  0.0000  0.0000  0.0000  0.0000  0.0000  0.0000  0.0000  0.0000   0.000000E+00         980001
  10   1   5   7081.8    240.3   3   0   1  0.0000  0.0000  0.0000  0.0000  0.0000  0.0000  0.0000  0.0000   0.000000E+00         981001
  10   2   4   1607.6    156.7   3   0   1  0.0000  0.0000  0.0000  0.0000  0.0000  0.0000  0.0000  0.0000   0.000000E+00         982001
  10   2   5    465.5    122.7   3   0   1  0.0000  0.0000  0.0000  0.0000  0.0000  0.0000  0.0000  0.0000   0.000000E+00         983001
  10   3   4    707.7    124.3   3   0   1  0.0000  0.0000  0.0000  0.0000  0.0000  0.0000  0.0000  0.0000   0.000000E+00         984001
  10   3   5   1327.8    138.9   3   0   1  0.0000  0.0000  0.0000  0.0000  0.0000  0.0000  0.0000  0.0000   0.000000E+00         985001
  10   4   3    600.1    120.5   3   0   1  0.0000  0.0000  0.0000  0.0000  0.0000  0.0000  0.0000  0.0000   0.000000E+00         986001
  10   4   4   1106.7    127.0   3   0   1  0.0000  0.0000  0.0000  0.0000  0.0000  0.0000  0.0000  0.0000   0.000000E+00         987001
  11  -2   7    436.0    114.0   3   0   1  0.0000  0.0000  0.0000  0.0000  0.0000  0.0000  0.0000  0.0000   0.000000E+00         988001
  11  -2   8    660.6    115.0   3   0   1  0.0000  0.0000  0.0000  0.0000  0.0000  0.0000  0.0000  0.0000   0.000000E+00         989001
  11  -1   6    576.2    122.2   3   0   1  0.0000  0.0000  0.0000  0.0000  0.0000  0.0000  0.0000  0.0000   0.000000E+00         990001
  11  -1   7    604.1    113.9   3   0   1  0.0000  0.0000  0.0000  0.0000  0.0000  0.0000  0.0000  0.0000   0.000000E+00         991001
  11   0   7    422.9    106.2   3   0   1  0.0000  0.0000  0.0000  0.0000  0.0000  0.0000  0.0000  0.0000   0.000000E+00         993001
  11   1   5    763.4    124.5   3   0   1  0.0000  0.0000  0.0000  0.0000  0.0000  0.0000  0.0000  0.0000   0.000000E+00         994001
  11   1   6    507.2    112.1   3   0   1  0.0000  0.0000  0.0000  0.0000  0.0000  0.0000  0.0000  0.0000   0.000000E+00         995001
  11   2   5   1298.3    136.5   3   0   1  0.0000  0.0000  0.0000  0.0000  0.0000  0.0000  0.0000  0.0000   0.000000E+00         996001
  11   2   6    264.5    103.0   3   0   1  0.0000  0.0000  0.0000  0.0000  0.0000  0.0000  0.0000  0.0000   0.000000E+00         997001
  11   3   4   1383.5    134.7   3   0   1  0.0000  0.0000  0.0000  0.0000  0.0000  0.0000  0.0000  0.0000   0.000000E+00         998001
  11   3   5    228.0     92.6   3   0   1  0.0000  0.0000  0.0000  0.0000  0.0000  0.0000  0.0000  0.0000   0.000000E+00         999001
  12  -1   7   1875.4    144.4   3   0   1  0.0000  0.0000  0.0000  0.0000  0.0000  0.0000  0.0000  0.0000   0.000000E+00        1000001
  12   0   6   1663.5    143.8   3   0   1  0.0000  0.0000  0.0000  0.0000  0.0000  0.0000  0.0000  0.0000   0.000000E+00        1001001
  12   1   6    142.7     95.6   3   0   1  0.0000  0.0000  0.0000  0.0000  0.0000  0.0000  0.0000  0.0000   0.000000E+00        1003001
  12   1   7   2073.1    143.3   3   0   1  0.0000  0.0000  0.0000  0.0000  0.0000  0.0000  0.0000  0.0000   0.000000E+00        1004001
  12   2   5    705.8    111.7   3   0   1  0.0000  0.0000  0.0000  0.0000  0.0000  0.0000  0.0000  0.0000   0.000000E+00        1005001
  12   2   6    696.2     97.7   3   0   1  0.0000  0.0000  0.0000  0.0000  0.0000  0.0000  0.0000  0.0000   0.000000E+00        1006001
 -12  -2  -6   1399.0    130.2   4   0   1  0.0000  0.0000  0.0000  0.0000  0.0000  0.0000  0.0000  0.0000   0.000000E+00        1007001
 -12  -2  -5    705.7    116.3   4   0   1  0.0000  0.0000  0.0000  0.0000  0.0000  0.0000  0.0000  0.0000   0.000000E+00        1008001
 -12  -1  -7   2473.8    151.5   4   0   1  0.0000  0.0000  0.0000  0.0000  0.0000  0.0000  0.0000  0.0000   0.000000E+00        1009001
 -12  -1  -6    250.7     98.8   4   0   1  0.0000  0.0000  0.0000  0.0000  0.0000  0.0000  0.0000  0.0000   0.000000E+00        1010001
 -12   0  -6   1666.3    142.1   4   0   1  0.0000  0.0000  0.0000  0.0000  0.0000  0.0000  0.0000  0.0000   0.000000E+00        1012001
 -12   1  -7   2252.4    151.3   4   0   1  0.0000  0.0000  0.0000  0.0000  0.0000  0.0000  0.0000  0.0000   0.000000E+00        1013001
 -12   1  -6    160.8     98.1   4   0   1  0.0000  0.0000  0.0000  0.0000  0.0000  0.0000  0.0000  0.0000   0.000000E+00        1014001
 -11  -3  -5    197.9     92.2   4   0   1  0.0000  0.0000  0.0000  0.0000  0.0000  0.0000  0.0000  0.0000   0.000000E+00        1015001
 -11  -3  -4   1305.4    135.5   4   0   1  0.0000  0.0000  0.0000  0.0000  0.0000  0.0000  0.0000  0.0000   0.000000E+00        1016001
 -11  -2  -6    231.6    101.8   4   0   1  0.0000  0.0000  0.0000  0.0000  0.0000  0.0000  0.0000  0.0000   0.000000E+00        1017001
 -11  -2  -5   1504.1    138.2   4   0   1  0.0000  0.0000  0.0000  0.0000  0.0000  0.0000  0.0000  0.0000   0.000000E+00        1018001
 -11  -1  -6    582.6    114.2   4   0   1  0.0000  0.0000  0.0000  0.0000  0.0000  0.0000  0.0000  0.0000   0.000000E+00        1019001
 -11  -1  -5    776.1    127.9   4   0   1  0.0000  0.0000  0.0000  0.0000  0.0000  0.0000  0.0000  0.0000   0.000000E+00        1020001
 -11   1  -7    539.4    113.1   4   0   1  0.0000  0.0000  0.0000  0.0000  0.0000  0.0000  0.0000  0.0000   0.000000E+00        1022001
 -11   1  -6    997.5    132.8   4   0   1  0.0000  0.0000  0.0000  0.0000  0.0000  0.0000  0.0000  0.0000   0.000000E+00        1023001
 -11   2  -7    785.5    120.9   4   0   1  0.0000  0.0000  0.0000  0.0000  0.0000  0.0000  0.0000  0.0000   0.000000E+00        1024001
 -11   2  -6    329.6    115.2   4   0   1  0.0000  0.0000  0.0000  0.0000  0.0000  0.0000  0.0000  0.0000   0.000000E+00        1025001
 -10  -4  -4   1895.5    147.1   4   0   1  0.0000  0.0000  0.0000  0.0000  0.0000  0.0000  0.0000  0.0000   0.000000E+00        1026001
 -10  -4  -3    860.2    126.7   4   0   1  0.0000  0.0000  0.0000  0.0000  0.0000  0.0000  0.0000  0.0000   0.000000E+00        1027001
 -10  -3  -5   1699.5    148.2   4   0   1  0.0000  0.0000  0.0000  0.0000  0.0000  0.0000  0.0000  0.0000   0.000000E+00        1028001
 -10  -3  -4    819.2    126.6   4   0   1  0.0000  0.0000  0.0000  0.0000  0.0000  0.0000  0.0000  0.0000   0.000000E+00        1029001
 -10  -2  -5    259.1    112.6   4   0   1  0.0000  0.0000  0.0000  0.0000  0.0000  0.0000  0.0000  0.0000   0.000000E+00        1030001
 -10  -2  -4   1534.1    154.1   4   0   1  0.0000  0.0000  0.0000  0.0000  0.0000  0.0000  0.0000  0.0000   0.000000E+00        1031001
 -10  -1  -5   6796.9    236.6   4   0   1  0.0000  0.0000  0.0000  0.0000  0.0000  0.0000  0.0000  0.0000   0.000000E+00        1032001
 -10   0  -6   4024.6    198.4   4   0   1  0.0000  0.0000  0.0000  0.0000  0.0000  0.0000  0.0000  0.0000   0.000000E+00        1033001
 -10   1  -6    469.7    127.3   4   0   1  0.0000  0.0000  0.0000  0.0000  0.0000  0.0000  0.0000  0.0000   0.000000E+00        1035001
 -10   2  -7    395.4    120.8   4   0   1  0.0000  0.0000  0.0000  0.0000  0.0000  0.0000  0.0000  0.0000   0.000000E+00        1036001
 -10   2  -6   6265.3    233.0   4   0   1  0.0000  0.0000  0.0000  0.0000  0.0000  0.0000  0.0000  0.0000   0.000000E+00        1037001
 -10   3  -7    860.5    129.1   4   0   1  0.0000  0.0000  0.0000  0.0000  0.0000  0.0000  0.0000  0.0000   0.000000E+00        1038001
 -10   3  -6    293.8    115.9   4   0   1  0.0000  0.0000  0.0000  0.0000  0.0000  0.0000  0.0000  0.0000   0.000000E+00        1039001
  -9  -5  -3    276.9    105.5   4   0   1  0.0000  0.0000  0.0000  0.0000  0.0000  0.0000  0.0000  0.0000   0.000000E+00        1040001
  -9  -5  -2   1142.9    135.9   4   0   1  0.0000  0.0000  0.0000  0.0000  0.0000  0.0000  0.0000  0.0000   0.000000E+00        1041001
  -9  -4  -3   3257.8    187.4   4   0   1  0.0000  0.0000  0.0000  0.0000  0.0000  0.0000  0.0000  0.0000   0.000000E+00        1042001
  -9  -3  -4    707.5    129.0   4   0   1  0.0000  0.0000  0.0000  0.0000  0.0000  0.0000  0.0000  0.0000   0.000000E+00        1043001
  -9  -3  -3   1297.4    151.6   4   0   1  0.0000  0.0000  0.0000  0.0000  0.0000  0.0000  0.0000  0.0000   0.000000E+00        1044001
  -9  -2  -4   1283.7    153.5   4   0   1  0.0000  0.0000  0.0000  0.0000  0.0000  0.0000  0.0000  0.0000   0.000000E+00        1045001
  -9  -1  -5    717.7    138.9   4   0   1  0.0000  0.0000  0.0000  0.0000  0.0000  0.0000  0.0000  0.0000   0.000000E+00        1046001
  -9  -1  -4   3798.1    205.8   4   0   1  0.0000  0.0000  0.0000  0.0000  0.0000  0.0000  0.0000  0.0000   0.000000E+00        1047001
  -9   0  -5    931.9    151.8   4   0   1  0.0000  0.0000  0.0000  0.0000  0.0000  0.0000  0.0000  0.0000   0.000000E+00        1048001
  -9   1  -6    294.7    127.7   4   0   1  0.0000  0.0000  0.0000  0.0000  0.0000  0.0000  0.0000  0.0000   0.000000E+00        1049001
  -9   1  -5   1418.1    169.1   4   0   1  0.0000  0.0000  0.0000  0.0000  0.0000  0.0000  0.0000  0.0000   0.000000E+00        1050001
  -9   2  -6   4046.7    209.1   4   0   1  0.0000  0.0000  0.0000  0.0000  0.0000  0.0000  0.0000  0.0000   0.000000E+00        1051001
  -9   3  -7    733.8    126.4   4   0   1  0.0000  0.0000  0.0000  0.0000  0.0000  0.0000  0.0000  0.0000   0.000000E+00        1052001
  -9   3  -6   2153.9    168.7   4   0   1  0.0000  0.0000  0.0000  0.0000  0.0000  0.0000  0.0000  0.0000   0.000000E+00        1053001
  -9   4  -7   3059.3    177.1   4   0   1  0.0000  0.0000  0.0000  0.0000  0.0000  0.0000  0.0000  0.0000   0.000000E+00        1054001
  -9   4  -6    852.4    139.8   4   0   1  0.0000  0.0000  0.0000  0.0000  0.0000  0.0000  0.0000  0.0000   0.000000E+00        1055001
  -8  -5  -2    534.7    126.8   4   0   1  0.0000  0.0000  0.0000  0.0000  0.0000  0.0000  0.0000  0.0000   0.000000E+00        1056001
  -8  -4  -3   1002.1    140.4   4   0   1  0.0000  0.0000  0.0000  0.0000  0.0000  0.0000  0.0000  0.0000   0.000000E+00        1057001
  -8  -4  -2    710.9    140.3   4   0   1  0.0000  0.0000  0.0000  0.0000  0.0000  0.0000  0.0000  0.0000   0.000000E+00        1058001
  -8  -3  -3   4465.4    216.0   4   0   1  0.0000  0.0000  0.0000  0.0000  0.0000  0.0000  0.0000  0.0000   0.000000E+00        1059001
  -8  -2  -4  11715.7    309.5   4   0   1  0.0000  0.0000  0.0000  0.0000  0.0000  0.0000  0.0000  0.0000   0.000000E+00        1060001
  -8  -2  -3   1976.5    193.5   4   0   1  0.0000  0.0000  0.0000  0.0000  0.0000  0.0000  0.0000  0.0000   0.000000E+00        1061001
  -8  -1  -4   1570.0    186.5   4   0   1  0.0000  0.0000  0.0000  0.0000  0.0000  0.0000  0.0000  0.0000   0.000000E+00        1062001
  -8   0  -4  15957.8    363.0   4   0   1  0.0000  0.0000  0.0000  0.0000  0.0000  0.0000  0.0000  0.0000   0.000000E+00        1064001
  -8   1  -5  18075.9    369.9   4   0   1  0.0000  0.0000  0.0000  0.0000  0.0000  0.0000  0.0000  0.0000   0.000000E+00        1065001
  -8   2  -6   3526.4    210.7   4   0   1  0.0000  0.0000  0.0000  0.0000  0.0000  0.0000  0.0000  0.0000   0.000000E+00        1066001
  -8   2  -5   2629.1    202.5   4   0   1  0.0000  0.0000  0.0000  0.0000  0.0000  0.0000  0.0000  0.0000   0.000000E+00        1067001
  -8   3  -6    244.1    139.3   4   0   1  0.0000  0.0000  0.0000  0.0000  0.0000  0.0000  0.0000  0.0000   0.000000E+00        1068001
  -8   3  -5   8766.0    280.7   4   0   1  0.0000  0.0000  0.0000  0.0000  0.0000  0.0000  0.0000  0.0000   0.000000E+00        1069001
  -8   4  -6   1115.8    149.6   4   0   1  0.0000  0.0000  0.0000  0.0000  0.0000  0.0000  0.0000  0.0000   0.000000E+00        1070001
  -8   5  -6    521.3    131.7   4   0   1  0.0000  0.0000  0.0000  0.0000  0.0000  0.0000  0.0000  0.0000   0.000000E+00        1071001
  -7  -6  -1   1464.7    148.9   4   0   1  0.0000  0.0000  0.0000  0.0000  0.0000  0.0000  0.0000  0.0000   0.000000E+00        1072001
  -7  -6   0    385.6    118.4   4   0   1  0.0000  0.0000  0.0000  0.0000  0.0000  0.0000  0.0000  0.0000   0.000000E+00        1073001
  -7  -5  -2    838.7    137.7   4   0   1  0.0000  0.0000  0.0000  0.0000  0.0000  0.0000  0.0000  0.0000   0.000000E+00        1074001
  -7  -5  -1   1009.9    151.8   4   0   1  0.0000  0.0000  0.0000  0.0000  0.0000  0.0000  0.0000  0.0000   0.000000E+00        1075001
  -7  -4  -2    627.0    139.7   4   0   1  0.0000  0.0000  0.0000  0.0000  0.0000  0.0000  0.0000  0.0000   0.000000E+00        1076001
  -7  -3  -3    883.9    163.4   4   0   1  0.0000  0.0000  0.0000  0.0000  0.0000  0.0000  0.0000  0.0000   0.000000E+00        1077001
  -7  -3  -2   3007.4    214.4   4   0   1  0.0000  0.0000  0.0000  0.0000  0.0000  0.0000  0.0000  0.0000   0.000000E+00        1078001
  -7  -2  -3   2371.0    212.8   4   0   1  0.0000  0.0000  0.0000  0.0000  0.0000  0.0000  0.0000  0.0000   0.000000E+00        1079001
  -7  -1  -4   7494.7    283.3   4   0   1  0.0000  0.0000  0.0000  0.0000  0.0000  0.0000  0.0000  0.0000   0.000000E+00        1080001
  -7  -1  -3   4655.6    274.5   4   0   1  0.0000  0.0000  0.0000  0.0000  0.0000  0.0000  0.0000  0.0000   0.000000E+00        1081001
  -7   1  -4   7137.6    296.9   4   0   1  0.0000  0.0000  0.0000  0.0000  0.0000  0.0000  0.0000  0.0000   0.000000E+00        1083001
  -7   2  -5    818.5    181.4   4   0   1  0.0000  0.0000  0.0000  0.0000  0.0000  0.0000  0.0000  0.0000   0.000000E+00        1084001
  -7   3  -5   4322.4    231.7   4   0   1  0.0000  0.0000  0.0000  0.0000  0.0000  0.0000  0.0000  0.0000   0.000000E+00        1085001
  -7   4  -6    633.4    152.3   4   0   1  0.0000  0.0000  0.0000  0.0000  0.0000  0.0000  0.0000  0.0000   0.000000E+00        1086001
  -7   4  -5   1845.1    182.9   4   0   1  0.0000  0.0000  0.0000  0.0000  0.0000  0.0000  0.0000  0.0000   0.000000E+00        1087001
  -7   5  -6   4318.4    213.8   4   0   1  0.0000  0.0000  0.0000  0.0000  0.0000  0.0000  0.0000  0.0000   0.000000E+00        1088001
  -6  -6  -1    822.8    134.9   4   0   1  0.0000  0.0000  0.0000  0.0000  0.0000  0.0000  0.0000  0.0000   0.000000E+00        1089001
  -6  -6   0    359.6    127.8   4   0   1  0.0000  0.0000  0.0000  0.0000  0.0000  0.0000  0.0000  0.0000   0.000000E+00        1090001
  -6  -5  -1    566.3    146.3   4   0   1  0.0000  0.0000  0.0000  0.0000  0.0000  0.0000  0.0000  0.0000   0.000000E+00        1091001
  -6  -4  -2   3762.5    222.2   4   0   1  0.0000  0.0000  0.0000  0.0000  0.0000  0.0000  0.0000  0.0000   0.000000E+00        1092001
  -6  -4  -1   3030.8    216.2   4   0   1  0.0000  0.0000  0.0000  0.0000  0.0000  0.0000  0.0000  0.0000   0.000000E+00        1093001
  -6  -3  -2   1542.1    203.6   4   0   1  0.0000  0.0000  0.0000  0.0000  0.0000  0.0000  0.0000  0.0000   0.000000E+00        1094001
  -6  -2  -3   6656.8    287.9   4   0   1  0.0000  0.0000  0.0000  0.0000  0.0000  0.0000  0.0000  0.0000   0.000000E+00        1095001
  -6  -2  -2   7309.8    300.5   4   0   1  0.0000  0.0000  0.0000  0.0000  0.0000  0.0000  0.0000  0.0000   0.000000E+00        1096001
  -6  -1  -3  48325.1    581.5   4   0   1  0.0000  0.0000  0.0000  0.0000  0.0000  0.0000  0.0000  0.0000   0.000000E+00        1097001
  -6   1  -4   1219.8    219.9   4   0   1  0.0000  0.0000  0.0000  0.0000  0.0000  0.0000  0.0000  0.0000   0.000000E+00        1099001
  -6   2  -4  15309.3    388.0   4   0   1  0.0000  0.0000  0.0000  0.0000  0.0000  0.0000  0.0000  0.0000   0.000000E+00        1100001
  -6   3  -5   3771.5    236.2   4   0   1  0.0000  0.0000  0.0000  0.0000  0.0000  0.0000  0.0000  0.0000   0.000000E+00        1101001
  -6   4  -5   1998.7    198.4   4   0   1  0.0000  0.0000  0.0000  0.0000  0.0000  0.0000  0.0000  0.0000   0.000000E+00        1102001
  -6   5  -6   2313.4    195.2   4   0   1  0.0000  0.0000  0.0000  0.0000  0.0000  0.0000  0.0000  0.0000   0.000000E+00        1103001
  -6   5  -5   4420.8    229.5   4   0   1  0.0000  0.0000  0.0000  0.0000  0.0000  0.0000  0.0000  0.0000   0.000000E+00        1104001
  -5  -6   0    231.9    124.4   4   0   1  0.0000  0.0000  0.0000  0.0000  0.0000  0.0000  0.0000  0.0000   0.000000E+00        1105001
  -5  -6   1   4318.4    210.9   4   0   1  0.0000  0.0000  0.0000  0.0000  0.0000  0.0000  0.0000  0.0000   0.000000E+00        1106001
  -5  -5  -1    874.9    158.2   4   0   1  0.0000  0.0000  0.0000  0.0000  0.0000  0.0000  0.0000  0.0000   0.000000E+00        1107001
  -5  -5   0   6299.4    259.0   4   0   1  0.0000  0.0000  0.0000  0.0000  0.0000  0.0000  0.0000  0.0000   0.000000E+00        1108001
  -5  -4  -1   1009.7    180.5   4   0   1  0.0000  0.0000  0.0000  0.0000  0.0000  0.0000  0.0000  0.0000   0.000000E+00        1109001
  -5  -3  -1   7817.6    325.4   4   0   1  0.0000  0.0000  0.0000  0.0000  0.0000  0.0000  0.0000  0.0000   0.000000E+00        1110001
  -5  -2  -2   4654.6    274.9   4   0   1  0.0000  0.0000  0.0000  0.0000  0.0000  0.0000  0.0000  0.0000   0.000000E+00        1111001
  -5  -1  -2  11040.7    373.8   4   0   1  0.0000  0.0000  0.0000  0.0000  0.0000  0.0000  0.0000  0.0000   0.000000E+00        1112001
  -5   0  -3   2612.3    272.4   4   0   1  0.0000  0.0000  0.0000  0.0000  0.0000  0.0000  0.0000  0.0000   0.000000E+00        1113001
  -5   1  -3   9247.0    360.1   4   0   1  0.0000  0.0000  0.0000  0.0000  0.0000  0.0000  0.0000  0.0000   0.000000E+00        1114001
  -5   2  -4   5106.1    303.7   4   0   1  0.0000  0.0000  0.0000  0.0000  0.0000  0.0000  0.0000  0.0000   0.000000E+00        1115001
  -5   3  -4   3380.4    272.6   4   0   1  0.0000  0.0000  0.0000  0.0000  0.0000  0.0000  0.0000  0.0000   0.000000E+00        1116001
  -5   4  -5  14938.3    367.7   4   0   1  0.0000  0.0000  0.0000  0.0000  0.0000  0.0000  0.0000  0.0000   0.000000E+00        1117001
  -5   4  -4   8461.3    302.7   4   0   1  0.0000  0.0000  0.0000  0.0000  0.0000  0.0000  0.0000  0.0000   0.000000E+00        1118001
  -5   5  -5   6799.8    284.6   4   0   1  0.0000  0.0000  0.0000  0.0000  0.0000  0.0000  0.0000  0.0000   0.000000E+00        1119001
  -5   6  -5   5707.7    247.7   4   0   1  0.0000  0.0000  0.0000  0.0000  0.0000  0.0000  0.0000  0.0000   0.000000E+00        1120001
  -4  -6   0    975.1    154.6   4   0   1  0.0000  0.0000  0.0000  0.0000  0.0000  0.0000  0.0000  0.0000   0.000000E+00        1121001
  -4  -6   1   2539.1    198.2   4   0   1  0.0000  0.0000  0.0000  0.0000  0.0000  0.0000  0.0000  0.0000   0.000000E+00        1122001
  -4  -5   0   3375.9    218.8   4   0   1  0.0000  0.0000  0.0000  0.0000  0.0000  0.0000  0.0000  0.0000   0.000000E+00        1123001
  -4  -4   0   2459.1    242.8   4   0   1  0.0000  0.0000  0.0000  0.0000  0.0000  0.0000  0.0000  0.0000   0.000000E+00        1124001
  -4  -3  -1  11056.9    360.2   4   0   1  0.0000  0.0000  0.0000  0.0000  0.0000  0.0000  0.0000  0.0000   0.000000E+00        1125001
  -4  -2  -1   9590.1    369.8   4   0   1  0.0000  0.0000  0.0000  0.0000  0.0000  0.0000  0.0000  0.0000   0.000000E+00        1126001
  -4  -1  -2  12730.5    454.4   4   0   1  0.0000  0.0000  0.0000  0.0000  0.0000  0.0000  0.0000  0.0000   0.000000E+00        1127001
  -4   0  -2  66020.4    755.6   4   0   1  0.0000  0.0000  0.0000  0.0000  0.0000  0.0000  0.0000  0.0000   0.000000E+00        1128001
  -4   1  -3  76236.0    767.6   4   0   1  0.0000  0.0000  0.0000  0.0000  0.0000  0.0000  0.0000  0.0000   0.000000E+00        1129001
  -4   2  -3  12816.6    428.3   4   0   1  0.0000  0.0000  0.0000  0.0000  0.0000  0.0000  0.0000  0.0000   0.000000E+00        1130001
  -4   3  -4   5121.3    327.2   4   0   1  0.0000  0.0000  0.0000  0.0000  0.0000  0.0000  0.0000  0.0000   0.000000E+00        1131001
  -4   4  -4   2391.1    269.0   4   0   1  0.0000  0.0000  0.0000  0.0000  0.0000  0.0000  0.0000  0.0000   0.000000E+00        1132001
  -4   5  -4   9061.8    314.7   4   0   1  0.0000  0.0000  0.0000  0.0000  0.0000  0.0000  0.0000  0.0000   0.000000E+00        1133001
  -4   6  -5   3061.8    245.5   4   0   1  0.0000  0.0000  0.0000  0.0000  0.0000  0.0000  0.0000  0.0000   0.000000E+00        1134001
  -4   6  -4     21.5    115.0   4   0   1  0.0000  0.0000  0.0000  0.0000  0.0000  0.0000  0.0000  0.0000   0.000000E+00        1135001
  -3  -6   1   1116.0    176.6   4   0   1  0.0000  0.0000  0.0000  0.0000  0.0000  0.0000  0.0000  0.0000   0.000000E+00        1136001
  -3  -6   2   1215.3    159.0   4   0   1  0.0000  0.0000  0.0000  0.0000  0.0000  0.0000  0.0000  0.0000   0.000000E+00        1137001
  -3  -5   1   1717.5    214.7   4   0   1  0.0000  0.0000  0.0000  0.0000  0.0000  0.0000  0.0000  0.0000   0.000000E+00        1138001
  -3  -4   0   2526.0    260.8   4   0   1  0.0000  0.0000  0.0000  0.0000  0.0000  0.0000  0.0000  0.0000   0.000000E+00        1139001
  -3  -3   0  15410.2    433.5   4   0   1  0.0000  0.0000  0.0000  0.0000  0.0000  0.0000  0.0000  0.0000   0.000000E+00        1140001
  -3  -2  -1  13904.3    462.2   4   0   1  0.0000  0.0000  0.0000  0.0000  0.0000  0.0000  0.0000  0.0000   0.000000E+00        1141001
  -3  -1  -1  16170.1    503.4   4   0   1  0.0000  0.0000  0.0000  0.0000  0.0000  0.0000  0.0000  0.0000   0.000000E+00        1142001
  -3   1  -2  12628.8    531.6   4   0   1  0.0000  0.0000  0.0000  0.0000  0.0000  0.0000  0.0000  0.0000   0.000000E+00        1143001
  -3   3  -3   4079.0    377.9   4   0   1  0.0000  0.0000  0.0000  0.0000  0.0000  0.0000  0.0000  0.0000   0.000000E+00        1144001
  -3   4  -3   4433.0    287.6   4   0   1  0.0000  0.0000  0.0000  0.0000  0.0000  0.0000  0.0000  0.0000   0.000000E+00        1145001
  -3   5  -4  24350.5    496.7   4   0   1  0.0000  0.0000  0.0000  0.0000  0.0000  0.0000  0.0000  0.0000   0.000000E+00        1146001
  -3   6  -4    872.0    228.0   4   0   1  0.0000  0.0000  0.0000  0.0000  0.0000  0.0000  0.0000  0.0000   0.000000E+00        1147001
  -2  -6   2   5936.7    276.4   4   0   1  0.0000  0.0000  0.0000  0.0000  0.0000  0.0000  0.0000  0.0000   0.000000E+00        1148001
  -2  -5   1   3082.1    250.9   4   0   1  0.0000  0.0000  0.0000  0.0000  0.0000  0.0000  0.0000  0.0000   0.000000E+00        1149001
  -2  -4   1  40788.0    596.1   4   0   1  0.0000  0.0000  0.0000  0.0000  0.0000  0.0000  0.0000  0.0000   0.000000E+00        1150001
  -2  -3   0   2030.6    301.5   4   0   1  0.0000  0.0000  0.0000  0.0000  0.0000  0.0000  0.0000  0.0000   0.000000E+00        1151001
  -2  -2   0  74265.3    845.4   4   0   1  0.0000  0.0000  0.0000  0.0000  0.0000  0.0000  0.0000  0.0000   0.000000E+00        1152001
  -2   2  -2 130552.0   1103.9   4   0   1  0.0000  0.0000  0.0000  0.0000  0.0000  0.0000  0.0000  0.0000   0.000000E+00        1154001
  -2   4  -3  38377.6    703.1   4   0   1  0.0000  0.0000  0.0000  0.0000  0.0000  0.0000  0.0000  0.0000   0.000000E+00        1155001
  -2   5  -3   5406.7    375.1   4   0   1  0.0000  0.0000  0.0000  0.0000  0.0000  0.0000  0.0000  0.0000   0.000000E+00        1156001
  -2   6  -4  11492.4    487.3   4   0   1  0.0000  0.0000  0.0000  0.0000  0.0000  0.0000  0.0000  0.0000   0.000000E+00        1157001
  -2   6  -3   -265.8    383.8   4   0   1  0.0000  0.0000  0.0000  0.0000  0.0000  0.0000  0.0000  0.0000   0.000000E+00        1158001
  -1  -6   2    909.5    218.8   4   0   1  0.0000  0.0000  0.0000  0.0000  0.0000  0.0000  0.0000  0.0000   0.000000E+00        1159001
  -1  -6   3   1039.5    169.9   4   0   1  0.0000  0.0000  0.0000  0.0000  0.0000  0.0000  0.0000  0.0000   0.000000E+00        1160001
  -1  -5   2  17469.7    425.2   4   0   1  0.0000  0.0000  0.0000  0.0000  0.0000  0.0000  0.0000  0.0000   0.000000E+00        1161001
  -1  -4   1  22711.4    511.9   4   0   1  0.0000  0.0000  0.0000  0.0000  0.0000  0.0000  0.0000  0.0000   0.000000E+00        1162001
  -1  -3   1  17874.6    521.0   4   0   1  0.0000  0.0000  0.0000  0.0000  0.0000  0.0000  0.0000  0.0000   0.000000E+00        1163001
  -1  -1   0  13372.2    869.9   4   0   1  0.0000  0.0000  0.0000  0.0000  0.0000  0.0000  0.0000  0.0000   0.000000E+00        1164001
  -1   1  -1 120064.0   1465.5   4   0   1  0.0000  0.0000  0.0000  0.0000  0.0000  0.0000  0.0000  0.0000   0.000000E+00        1165001
  -1   3  -2  83042.0   1219.2   4   0   1  0.0000  0.0000  0.0000  0.0000  0.0000  0.0000  0.0000  0.0000   0.000000E+00        1166001
  -1   4  -2  44781.8    933.0   4   0   1  0.0000  0.0000  0.0000  0.0000  0.0000  0.0000  0.0000  0.0000   0.000000E+00        1167001
  -1   5  -3    209.4    288.1   4   0   1  0.0000  0.0000  0.0000  0.0000  0.0000  0.0000  0.0000  0.0000   0.000000E+00        1168001
  -1   6  -3  28831.9    533.0   4   0   1  0.0000  0.0000  0.0000  0.0000  0.0000  0.0000  0.0000  0.0000   0.000000E+00        1169001
   0  -6   3   7641.1    329.6   4   0   1  0.0000  0.0000  0.0000  0.0000  0.0000  0.0000  0.0000  0.0000   0.000000E+00        1170001
   0  -5   2   5503.5    366.5   4   0   1  0.0000  0.0000  0.0000  0.0000  0.0000  0.0000  0.0000  0.0000   0.000000E+00        1171001
   0  -5   3    125.8    147.0   4   0   1  0.0000  0.0000  0.0000  0.0000  0.0000  0.0000  0.0000  0.0000   0.000000E+00        1172001
   0  -4   2  20400.8    557.9   4   0   1  0.0000  0.0000  0.0000  0.0000  0.0000  0.0000  0.0000  0.0000   0.000000E+00        1173001
   0  -2   1  15986.3    773.0   4   0   1  0.0000  0.0000  0.0000  0.0000  0.0000  0.0000  0.0000  0.0000   0.000000E+00        1174001
   0   2  -1   6793.9    621.0   4   0   1  0.0000  0.0000  0.0000  0.0000  0.0000  0.0000  0.0000  0.0000   0.000000E+00        1175001
   0   3  -1  62680.4    837.0   4   0   1  0.0000  0.0000  0.0000  0.0000  0.0000  0.0000  0.0000  0.0000   0.000000E+00        1176001
   0   4  -2   2809.3    311.2   4   0   1  0.0000  0.0000  0.0000  0.0000  0.0000  0.0000  0.0000  0.0000   0.000000E+00        1177001
   0   5  -2   8651.0    381.0   4   0   1  0.0000  0.0000  0.0000  0.0000  0.0000  0.0000  0.0000  0.0000   0.000000E+00        1178001
   0   6  -3     86.1    141.2   4   0   1  0.0000  0.0000  0.0000  0.0000  0.0000  0.0000  0.0000  0.0000   0.000000E+00        1179001
   0   6  -2   2763.4    281.6   4   0   1  0.0000  0.0000  0.0000  0.0000  0.0000  0.0000  0.0000  0.0000   0.000000E+00        1180001
   1  -6   3  29277.8    604.2   4   0   1  0.0000  0.0000  0.0000  0.0000  0.0000  0.0000  0.0000  0.0000   0.000000E+00        1181001
   1  -6   4   -556.3    273.3   4   0   1  0.0000  0.0000  0.0000  0.0000  0.0000  0.0000  0.0000  0.0000   0.000000E+00        1182001
   1  -5   3   7700.0    523.8   4   0   1  0.0000  0.0000  0.0000  0.0000  0.0000  0.0000  0.0000  0.0000   0.000000E+00        1183001
   1  -3   2  38984.2   1013.0   4   0   1  0.0000  0.0000  0.0000  0.0000  0.0000  0.0000  0.0000  0.0000   0.000000E+00        1184001
   1  -1   1 103467.0   1411.3   4   0   1  0.0000  0.0000  0.0000  0.0000  0.0000  0.0000  0.0000  0.0000   0.000000E+00        1185001
   1   1   0  10240.6    824.1   4   0   1  0.0000  0.0000  0.0000  0.0000  0.0000  0.0000  0.0000  0.0000   0.000000E+00        1186001
   1   3  -1  12478.8    437.7   4   0   1  0.0000  0.0000  0.0000  0.0000  0.0000  0.0000  0.0000  0.0000   0.000000E+00        1187001
   1   4  -1  26887.9    533.7   4   0   1  0.0000  0.0000  0.0000  0.0000  0.0000  0.0000  0.0000  0.0000   0.000000E+00        1188001
   1   5  -2   6236.8    269.0   4   0   1  0.0000  0.0000  0.0000  0.0000  0.0000  0.0000  0.0000  0.0000   0.000000E+00        1189001
   1   5  -1   1300.5    245.4   4   0   1  0.0000  0.0000  0.0000  0.0000  0.0000  0.0000  0.0000  0.0000   0.000000E+00        1190001
   1   6  -2    984.1    200.0   4   0   1  0.0000  0.0000  0.0000  0.0000  0.0000  0.0000  0.0000  0.0000   0.000000E+00        1191001
   2  -6   4   2794.1    358.6   4   0   1  0.0000  0.0000  0.0000  0.0000  0.0000  0.0000  0.0000  0.0000   0.000000E+00        1192001
   2  -5   4   7407.4    434.0   4   0   1  0.0000  0.0000  0.0000  0.0000  0.0000  0.0000  0.0000  0.0000   0.000000E+00        1193001
   2  -4   3  23977.1    566.2   4   0   1  0.0000  0.0000  0.0000  0.0000  0.0000  0.0000  0.0000  0.0000   0.000000E+00        1194001
   2  -2   2 113126.0   1038.2   4   0   1  0.0000  0.0000  0.0000  0.0000  0.0000  0.0000  0.0000  0.0000   0.000000E+00        1195001
   2   2   0  83511.8    867.7   4   0   1  0.0000  0.0000  0.0000  0.0000  0.0000  0.0000  0.0000  0.0000   0.000000E+00        1197001
   2   3   0   3820.5    327.2   4   0   1  0.0000  0.0000  0.0000  0.0000  0.0000  0.0000  0.0000  0.0000   0.000000E+00        1198001
   2   4  -1  39248.0    548.7   4   0   1  0.0000  0.0000  0.0000  0.0000  0.0000  0.0000  0.0000  0.0000   0.000000E+00        1199001
   2   5  -1   3137.5    250.7   4   0   1  0.0000  0.0000  0.0000  0.0000  0.0000  0.0000  0.0000  0.0000   0.000000E+00        1200001
   2   6  -2   3767.7    207.6   4   0   1  0.0000  0.0000  0.0000  0.0000  0.0000  0.0000  0.0000  0.0000   0.000000E+00        1201001
   2   6  -1   4797.5    249.5   4   0   1  0.0000  0.0000  0.0000  0.0000  0.0000  0.0000  0.0000  0.0000   0.000000E+00        1202001
   3  -6   5   8167.4    335.2   4   0   1  0.0000  0.0000  0.0000  0.0000  0.0000  0.0000  0.0000  0.0000   0.000000E+00        1203001
   3  -5   4  18309.2    415.8   4   0   1  0.0000  0.0000  0.0000  0.0000  0.0000  0.0000  0.0000  0.0000   0.000000E+00        1204001
   3  -4   4   4866.3    340.3   4   0   1  0.0000  0.0000  0.0000  0.0000  0.0000  0.0000  0.0000  0.0000   0.000000E+00        1205001
   3  -3   3   4149.3    358.3   4   0   1  0.0000  0.0000  0.0000  0.0000  0.0000  0.0000  0.0000  0.0000   0.000000E+00        1206001
   3  -2   3   6743.7    407.1   4   0   1  0.0000  0.0000  0.0000  0.0000  0.0000  0.0000  0.0000  0.0000   0.000000E+00        1207001
   3  -1   2  10341.0    504.0   4   0   1  0.0000  0.0000  0.0000  0.0000  0.0000  0.0000  0.0000  0.0000   0.000000E+00        1208001
   3   1   1  11163.7    472.8   4   0   1  0.0000  0.0000  0.0000  0.0000  0.0000  0.0000  0.0000  0.0000   0.000000E+00        1210001
   3   2   1  12662.2    453.2   4   0   1  0.0000  0.0000  0.0000  0.0000  0.0000  0.0000  0.0000  0.0000   0.000000E+00        1211001
   3   3   0  19350.7    458.1   4   0   1  0.0000  0.0000  0.0000  0.0000  0.0000  0.0000  0.0000  0.0000   0.000000E+00        1212001
   3   4   0   3104.3    268.1   4   0   1  0.0000  0.0000  0.0000  0.0000  0.0000  0.0000  0.0000  0.0000   0.000000E+00        1213001
   3   5  -1   1412.8    180.8   4   0   1  0.0000  0.0000  0.0000  0.0000  0.0000  0.0000  0.0000  0.0000   0.000000E+00        1214001
   3   5   0   5408.5    261.9   4   0   1  0.0000  0.0000  0.0000  0.0000  0.0000  0.0000  0.0000  0.0000   0.000000E+00        1215001
   3   6  -1    943.0    171.0   4   0   1  0.0000  0.0000  0.0000  0.0000  0.0000  0.0000  0.0000  0.0000   0.000000E+00        1216001
   3   6   0    371.4    147.4   4   0   1  0.0000  0.0000  0.0000  0.0000  0.0000  0.0000  0.0000  0.0000   0.000000E+00        1217001
   4  -6   5    539.6    166.0   4   0   1  0.0000  0.0000  0.0000  0.0000  0.0000  0.0000  0.0000  0.0000   0.000000E+00        1218001
   4  -6   6   1477.0    199.3   4   0   1  0.0000  0.0000  0.0000  0.0000  0.0000  0.0000  0.0000  0.0000   0.000000E+00        1219001
   4  -5   5   8908.4    331.0   4   0   1  0.0000  0.0000  0.0000  0.0000  0.0000  0.0000  0.0000  0.0000   0.000000E+00        1220001
   4  -4   4   2645.6    256.0   4   0   1  0.0000  0.0000  0.0000  0.0000  0.0000  0.0000  0.0000  0.0000   0.000000E+00        1221001
   4  -3   4   4754.6    323.0   4   0   1  0.0000  0.0000  0.0000  0.0000  0.0000  0.0000  0.0000  0.0000   0.000000E+00        1222001
   4  -2   3  12891.8    423.8   4   0   1  0.0000  0.0000  0.0000  0.0000  0.0000  0.0000  0.0000  0.0000   0.000000E+00        1223001
   4  -1   3  82045.0    785.2   4   0   1  0.0000  0.0000  0.0000  0.0000  0.0000  0.0000  0.0000  0.0000   0.000000E+00        1224001
   4   0   2  70036.0    758.6   4   0   1  0.0000  0.0000  0.0000  0.0000  0.0000  0.0000  0.0000  0.0000   0.000000E+00        1225001
   4   1   2  12101.7    445.7   4   0   1  0.0000  0.0000  0.0000  0.0000  0.0000  0.0000  0.0000  0.0000   0.000000E+00        1226001
   4   2   1   9838.9    373.2   4   0   1  0.0000  0.0000  0.0000  0.0000  0.0000  0.0000  0.0000  0.0000   0.000000E+00        1227001
   4   3   1  10480.0    351.6   4   0   1  0.0000  0.0000  0.0000  0.0000  0.0000  0.0000  0.0000  0.0000   0.000000E+00        1228001
   4   4   0   1110.8    210.4   4   0   1  0.0000  0.0000  0.0000  0.0000  0.0000  0.0000  0.0000  0.0000   0.000000E+00        1229001
   4   4   1    984.8    200.1   4   0   1  0.0000  0.0000  0.0000  0.0000  0.0000  0.0000  0.0000  0.0000   0.000000E+00        1230001
   4   5   0   3011.4    213.1   4   0   1  0.0000  0.0000  0.0000  0.0000  0.0000  0.0000  0.0000  0.0000   0.000000E+00        1231001
   4   6   0   1199.2    159.0   4   0   1  0.0000  0.0000  0.0000  0.0000  0.0000  0.0000  0.0000  0.0000   0.000000E+00        1232001
   5  -5   5   6910.2    276.0   4   0   1  0.0000  0.0000  0.0000  0.0000  0.0000  0.0000  0.0000  0.0000   0.000000E+00        1233001
   5  -5   6   2772.9    218.2   4   0   1  0.0000  0.0000  0.0000  0.0000  0.0000  0.0000  0.0000  0.0000   0.000000E+00        1234001
   5  -4   5  18552.8    391.0   4   0   1  0.0000  0.0000  0.0000  0.0000  0.0000  0.0000  0.0000  0.0000   0.000000E+00        1235001
   5  -3   4   3258.9    274.1   4   0   1  0.0000  0.0000  0.0000  0.0000  0.0000  0.0000  0.0000  0.0000   0.000000E+00        1236001
   5  -2   4   3234.1    279.1   4   0   1  0.0000  0.0000  0.0000  0.0000  0.0000  0.0000  0.0000  0.0000   0.000000E+00        1237001
   5  -1   3   8145.2    350.1   4   0   1  0.0000  0.0000  0.0000  0.0000  0.0000  0.0000  0.0000  0.0000   0.000000E+00        1238001
   5   0   3   2011.4    262.5   4   0   1  0.0000  0.0000  0.0000  0.0000  0.0000  0.0000  0.0000  0.0000   0.000000E+00        1239001
   5   1   2  11309.1    375.8   4   0   1  0.0000  0.0000  0.0000  0.0000  0.0000  0.0000  0.0000  0.0000   0.000000E+00        1240001
   5   2   2   4294.8    273.2   4   0   1  0.0000  0.0000  0.0000  0.0000  0.0000  0.0000  0.0000  0.0000   0.000000E+00        1241001
   5   3   2   1799.2    218.8   4   0   1  0.0000  0.0000  0.0000  0.0000  0.0000  0.0000  0.0000  0.0000   0.000000E+00        1242001
   5   4   1    738.9    179.0   4   0   1  0.0000  0.0000  0.0000  0.0000  0.0000  0.0000  0.0000  0.0000   0.000000E+00        1243001
   5   5   1    988.0    158.5   4   0   1  0.0000  0.0000  0.0000  0.0000  0.0000  0.0000  0.0000  0.0000   0.000000E+00        1244001
   5   6   0     53.6    120.0   4   0   1  0.0000  0.0000  0.0000  0.0000  0.0000  0.0000  0.0000  0.0000   0.000000E+00        1245001
   5   6   1   1309.6    150.2   4   0   1  0.0000  0.0000  0.0000  0.0000  0.0000  0.0000  0.0000  0.0000   0.000000E+00        1246001
   6  -5   6   1985.8    188.6   4   0   1  0.0000  0.0000  0.0000  0.0000  0.0000  0.0000  0.0000  0.0000   0.000000E+00        1247001
   6  -4   5   1990.9    201.0   4   0   1  0.0000  0.0000  0.0000  0.0000  0.0000  0.0000  0.0000  0.0000   0.000000E+00        1248001
   6  -4   6   1677.6    186.2   4   0   1  0.0000  0.0000  0.0000  0.0000  0.0000  0.0000  0.0000  0.0000   0.000000E+00        1249001
   6  -3   5   1080.1    192.7   4   0   1  0.0000  0.0000  0.0000  0.0000  0.0000  0.0000  0.0000  0.0000   0.000000E+00        1250001
   6  -2   4  14864.7    393.5   4   0   1  0.0000  0.0000  0.0000  0.0000  0.0000  0.0000  0.0000  0.0000   0.000000E+00        1251001
   6  -2   5    709.7    187.1   4   0   1  0.0000  0.0000  0.0000  0.0000  0.0000  0.0000  0.0000  0.0000   0.000000E+00        1252001
   6  -1   4    611.1    206.4   4   0   1  0.0000  0.0000  0.0000  0.0000  0.0000  0.0000  0.0000  0.0000   0.000000E+00        1253001
   6   0   4  25551.9    450.6   4   0   1  0.0000  0.0000  0.0000  0.0000  0.0000  0.0000  0.0000  0.0000   0.000000E+00        1255001
   6   1   3  50872.0    584.3   4   0   1  0.0000  0.0000  0.0000  0.0000  0.0000  0.0000  0.0000  0.0000   0.000000E+00        1256001
   6   2   3   6577.8    282.3   4   0   1  0.0000  0.0000  0.0000  0.0000  0.0000  0.0000  0.0000  0.0000   0.000000E+00        1257001
   6   3   2   1636.7    198.5   4   0   1  0.0000  0.0000  0.0000  0.0000  0.0000  0.0000  0.0000  0.0000   0.000000E+00        1258001
   6   4   2   3975.1    220.3   4   0   1  0.0000  0.0000  0.0000  0.0000  0.0000  0.0000  0.0000  0.0000   0.000000E+00        1259001
   6   5   1    812.2    145.2   4   0   1  0.0000  0.0000  0.0000  0.0000  0.0000  0.0000  0.0000  0.0000   0.000000E+00        1260001
   6   5   2    571.7    137.7   4   0   1  0.0000  0.0000  0.0000  0.0000  0.0000  0.0000  0.0000  0.0000   0.000000E+00        1261001
   6   6   1    707.6    130.6   4   0   1  0.0000  0.0000  0.0000  0.0000  0.0000  0.0000  0.0000  0.0000   0.000000E+00        1262001
   7  -5   6   4198.7    207.6   4   0   1  0.0000  0.0000  0.0000  0.0000  0.0000  0.0000  0.0000  0.0000   0.000000E+00        1263001
   7  -5   7    486.1    130.0   4   0   1  0.0000  0.0000  0.0000  0.0000  0.0000  0.0000  0.0000  0.0000   0.000000E+00        1264001
   7  -4   6    499.2    146.4   4   0   1  0.0000  0.0000  0.0000  0.0000  0.0000  0.0000  0.0000  0.0000   0.000000E+00        1265001
   7  -3   5   2847.0    215.5   4   0   1  0.0000  0.0000  0.0000  0.0000  0.0000  0.0000  0.0000  0.0000   0.000000E+00        1266001
   7  -3   6  15460.0    341.6   4   0   1  0.0000  0.0000  0.0000  0.0000  0.0000  0.0000  0.0000  0.0000   0.000000E+00        1267001
   7  -2   5   1106.0    189.9   4   0   1  0.0000  0.0000  0.0000  0.0000  0.0000  0.0000  0.0000  0.0000   0.000000E+00        1268001
   7  -1   4   8471.4    315.3   4   0   1  0.0000  0.0000  0.0000  0.0000  0.0000  0.0000  0.0000  0.0000   0.000000E+00        1269001
   7  -1   5    556.5    182.3   4   0   1  0.0000  0.0000  0.0000  0.0000  0.0000  0.0000  0.0000  0.0000   0.000000E+00        1270001
   7   1   4   7757.5    290.2   4   0   1  0.0000  0.0000  0.0000  0.0000  0.0000  0.0000  0.0000  0.0000   0.000000E+00        1272001
   7   2   3   2282.0    212.6   4   0   1  0.0000  0.0000  0.0000  0.0000  0.0000  0.0000  0.0000  0.0000   0.000000E+00        1273001
   7   3   3   1373.8    170.9   4   0   1  0.0000  0.0000  0.0000  0.0000  0.0000  0.0000  0.0000  0.0000   0.000000E+00        1274001
   7   4   2   1168.7    150.9   4   0   1  0.0000  0.0000  0.0000  0.0000  0.0000  0.0000  0.0000  0.0000   0.000000E+00        1275001
   7   4   3    779.4    142.7   4   0   1  0.0000  0.0000  0.0000  0.0000  0.0000  0.0000  0.0000  0.0000   0.000000E+00        1276001
   7   5   2    987.5    140.0   4   0   1  0.0000  0.0000  0.0000  0.0000  0.0000  0.0000  0.0000  0.0000   0.000000E+00        1277001
   7   6   1   1137.0    140.4   4   0   1  0.0000  0.0000  0.0000  0.0000  0.0000  0.0000  0.0000  0.0000   0.000000E+00        1278001
   8  -4   6    831.6    145.4   4   0   1  0.0000  0.0000  0.0000  0.0000  0.0000  0.0000  0.0000  0.0000   0.000000E+00        1279001
   8  -4   7    531.7    130.3   4   0   1  0.0000  0.0000  0.0000  0.0000  0.0000  0.0000  0.0000  0.0000   0.000000E+00        1280001
   8  -3   6   1053.0    158.2   4   0   1  0.0000  0.0000  0.0000  0.0000  0.0000  0.0000  0.0000  0.0000   0.000000E+00        1281001
   8  -3   7   1194.8    155.5   4   0   1  0.0000  0.0000  0.0000  0.0000  0.0000  0.0000  0.0000  0.0000   0.000000E+00        1282001
   8  -2   5   2151.8    193.5   4   0   1  0.0000  0.0000  0.0000  0.0000  0.0000  0.0000  0.0000  0.0000   0.000000E+00        1283001
   8  -2   6   4395.1    221.5   4   0   1  0.0000  0.0000  0.0000  0.0000  0.0000  0.0000  0.0000  0.0000   0.000000E+00        1284001
   8  -1   5  15004.2    348.1   4   0   1  0.0000  0.0000  0.0000  0.0000  0.0000  0.0000  0.0000  0.0000   0.000000E+00        1285001
   8   1   4   1572.9    189.6   4   0   1  0.0000  0.0000  0.0000  0.0000  0.0000  0.0000  0.0000  0.0000   0.000000E+00        1287001
   8   1   5  10841.7    301.7   4   0   1  0.0000  0.0000  0.0000  0.0000  0.0000  0.0000  0.0000  0.0000   0.000000E+00        1288001
   8   2   4  11379.1    305.2   4   0   1  0.0000  0.0000  0.0000  0.0000  0.0000  0.0000  0.0000  0.0000   0.000000E+00        1289001
   8   3   3   4328.1    211.4   4   0   1  0.0000  0.0000  0.0000  0.0000  0.0000  0.0000  0.0000  0.0000   0.000000E+00        1290001
   8   3   4    207.1    122.5   4   0   1  0.0000  0.0000  0.0000  0.0000  0.0000  0.0000  0.0000  0.0000   0.000000E+00        1291001
   8   4   3   1279.0    147.9   4   0   1  0.0000  0.0000  0.0000  0.0000  0.0000  0.0000  0.0000  0.0000   0.000000E+00        1292001
   8   5   2    317.6    113.9   4   0   1  0.0000  0.0000  0.0000  0.0000  0.0000  0.0000  0.0000  0.0000   0.000000E+00        1293001
   8   5   3   1698.7    152.9   4   0   1  0.0000  0.0000  0.0000  0.0000  0.0000  0.0000  0.0000  0.0000   0.000000E+00        1294001
   9  -4   7   1860.5    158.6   4   0   1  0.0000  0.0000  0.0000  0.0000  0.0000  0.0000  0.0000  0.0000   0.000000E+00        1295001
   9  -3   6   1465.1    159.5   4   0   1  0.0000  0.0000  0.0000  0.0000  0.0000  0.0000  0.0000  0.0000   0.000000E+00        1296001
   9  -3   7    724.1    130.5   4   0   1  0.0000  0.0000  0.0000  0.0000  0.0000  0.0000  0.0000  0.0000   0.000000E+00        1297001
   9  -2   6   4951.4    224.3   4   0   1  0.0000  0.0000  0.0000  0.0000  0.0000  0.0000  0.0000  0.0000   0.000000E+00        1298001
   9  -2   7   2091.8    166.2   4   0   1  0.0000  0.0000  0.0000  0.0000  0.0000  0.0000  0.0000  0.0000   0.000000E+00        1299001
   9  -1   5   1699.0    174.6   4   0   1  0.0000  0.0000  0.0000  0.0000  0.0000  0.0000  0.0000  0.0000   0.000000E+00        1300001
   9  -1   6    637.7    137.9   4   0   1  0.0000  0.0000  0.0000  0.0000  0.0000  0.0000  0.0000  0.0000   0.000000E+00        1301001
   9   0   5    991.9    156.4   4   0   1  0.0000  0.0000  0.0000  0.0000  0.0000  0.0000  0.0000  0.0000   0.000000E+00        1302001
   9   1   5    486.4    135.7   4   0   1  0.0000  0.0000  0.0000  0.0000  0.0000  0.0000  0.0000  0.0000   0.000000E+00        1304001
   9   2   4   1461.1    160.1   4   0   1  0.0000  0.0000  0.0000  0.0000  0.0000  0.0000  0.0000  0.0000   0.000000E+00        1305001
   9   2   5    847.2    140.0   4   0   1  0.0000  0.0000  0.0000  0.0000  0.0000  0.0000  0.0000  0.0000   0.000000E+00        1306001
   9   3   4    648.0    133.4   4   0   1  0.0000  0.0000  0.0000  0.0000  0.0000  0.0000  0.0000  0.0000   0.000000E+00        1307001
   9   4   3   2698.1    181.2   4   0   1  0.0000  0.0000  0.0000  0.0000  0.0000  0.0000  0.0000  0.0000   0.000000E+00        1308001
   9   4   4    382.5    111.2   4   0   1  0.0000  0.0000  0.0000  0.0000  0.0000  0.0000  0.0000  0.0000   0.000000E+00        1309001
   9   5   3    344.8    107.6   4   0   1  0.0000  0.0000  0.0000  0.0000  0.0000  0.0000  0.0000  0.0000   0.000000E+00        1310001
   9   5   4    391.0    101.4   4   0   1  0.0000  0.0000  0.0000  0.0000  0.0000  0.0000  0.0000  0.0000   0.000000E+00        1311001
  10  -3   7    860.3    126.4   4   0   1  0.0000  0.0000  0.0000  0.0000  0.0000  0.0000  0.0000  0.0000   0.000000E+00        1312001
  10  -3   8    673.8    117.9   4   0   1  0.0000  0.0000  0.0000  0.0000  0.0000  0.0000  0.0000  0.0000   0.000000E+00        1313001
  10  -2   6   4412.7    212.7   4   0   1  0.0000  0.0000  0.0000  0.0000  0.0000  0.0000  0.0000  0.0000   0.000000E+00        1314001
  10  -2   7    598.7    127.2   4   0   1  0.0000  0.0000  0.0000  0.0000  0.0000  0.0000  0.0000  0.0000   0.000000E+00        1315001
  10  -1   6    232.0    121.4   4   0   1  0.0000  0.0000  0.0000  0.0000  0.0000  0.0000  0.0000  0.0000   0.000000E+00        1316001
  10  -1   7   3571.0    184.7   4   0   1  0.0000  0.0000  0.0000  0.0000  0.0000  0.0000  0.0000  0.0000   0.000000E+00        1317001
  10   0   6   4433.6    203.9   4   0   1  0.0000  0.0000  0.0000  0.0000  0.0000  0.0000  0.0000  0.0000   0.000000E+00        1318001
  10   1   5   7081.8    240.3   4   0   1  0.0000  0.0000  0.0000  0.0000  0.0000  0.0000  0.0000  0.0000   0.000000E+00        1319001
  10   1   6   1035.0    134.3   4   0   1  0.0000  0.0000  0.0000  0.0000  0.0000  0.0000  0.0000  0.0000   0.000000E+00        1320001
  10   2   5    465.5    122.7   4   0   1  0.0000  0.0000  0.0000  0.0000  0.0000  0.0000  0.0000  0.0000   0.000000E+00        1321001
  10   2   6   5435.5    215.7   4   0   1  0.0000  0.0000  0.0000  0.0000  0.0000  0.0000  0.0000  0.0000   0.000000E+00        1322001
  10   3   4    707.7    124.3   4   0   1  0.0000  0.0000  0.0000  0.0000  0.0000  0.0000  0.0000  0.0000   0.000000E+00        1323001
  10   3   5   1327.8    138.9   4   0   1  0.0000  0.0000  0.0000  0.0000  0.0000  0.0000  0.0000  0.0000   0.000000E+00        1324001
  10   4   4   1106.7    127.0   4   0   1  0.0000  0.0000  0.0000  0.0000  0.0000  0.0000  0.0000  0.0000   0.000000E+00        1325001
  10   4   5    329.5     98.6   4   0   1  0.0000  0.0000  0.0000  0.0000  0.0000  0.0000  0.0000  0.0000   0.000000E+00        1326001
  11  -2   7    436.0    114.0   4   0   1  0.0000  0.0000  0.0000  0.0000  0.0000  0.0000  0.0000  0.0000   0.000000E+00        1327001
  11  -2   8    660.6    115.0   4   0   1  0.0000  0.0000  0.0000  0.0000  0.0000  0.0000  0.0000  0.0000   0.000000E+00        1328001
  11  -1   7    604.1    113.9   4   0   1  0.0000  0.0000  0.0000  0.0000  0.0000  0.0000  0.0000  0.0000   0.000000E+00        1329001
  11  -1   8   1226.7    131.5   4   0   1  0.0000  0.0000  0.0000  0.0000  0.0000  0.0000  0.0000  0.0000   0.000000E+00        1330001
  11   0   7    422.9    106.2   4   0   1  0.0000  0.0000  0.0000  0.0000  0.0000  0.0000  0.0000  0.0000   0.000000E+00        1332001
  11   1   6    507.2    112.1   4   0   1  0.0000  0.0000  0.0000  0.0000  0.0000  0.0000  0.0000  0.0000   0.000000E+00        1333001
  11   1   7    202.9     96.2   4   0   1  0.0000  0.0000  0.0000  0.0000  0.0000  0.0000  0.0000  0.0000   0.000000E+00        1334001
  11   2   5   1298.3    136.5   4   0   1  0.0000  0.0000  0.0000  0.0000  0.0000  0.0000  0.0000  0.0000   0.000000E+00        1335001
  11   2   6    264.5    103.0   4   0   1  0.0000  0.0000  0.0000  0.0000  0.0000  0.0000  0.0000  0.0000   0.000000E+00        1336001
  11   3   5    228.0     92.6   4   0   1  0.0000  0.0000  0.0000  0.0000  0.0000  0.0000  0.0000  0.0000   0.000000E+00        1337001
  11   3   6    326.3     98.2   4   0   1  0.0000  0.0000  0.0000  0.0000  0.0000  0.0000  0.0000  0.0000   0.000000E+00        1338001
  12  -1   7   1875.4    144.4   4   0   1  0.0000  0.0000  0.0000  0.0000  0.0000  0.0000  0.0000  0.0000   0.000000E+00        1339001
  12   1   6    142.7     95.6   4   0   1  0.0000  0.0000  0.0000  0.0000  0.0000  0.0000  0.0000  0.0000   0.000000E+00        1341001
  12   1   7   2073.1    143.3   4   0   1  0.0000  0.0000  0.0000  0.0000  0.0000  0.0000  0.0000  0.0000   0.000000E+00        1342001
  12   2   6    696.2     97.7   4   0   1  0.0000  0.0000  0.0000  0.0000  0.0000  0.0000  0.0000  0.0000   0.000000E+00        1343001
 -12  -2  -6   1399.0    130.2   5   0   1  0.0000  0.0000  0.0000  0.0000  0.0000  0.0000  0.0000  0.0000   0.000000E+00        1344001
 -12  -1  -7   2473.8    151.5   5   0   1  0.0000  0.0000  0.0000  0.0000  0.0000  0.0000  0.0000  0.0000   0.000000E+00        1345001
 -12  -1  -6    250.7     98.8   5   0   1  0.0000  0.0000  0.0000  0.0000  0.0000  0.0000  0.0000  0.0000   0.000000E+00        1346001
 -12   1  -7   2252.4    151.3   5   0   1  0.0000  0.0000  0.0000  0.0000  0.0000  0.0000  0.0000  0.0000   0.000000E+00        1348001
 -11  -3  -6    463.8     99.8   5   0   1  0.0000  0.0000  0.0000  0.0000  0.0000  0.0000  0.0000  0.0000   0.000000E+00        1349001
 -11  -3  -5    197.9     92.2   5   0   1  0.0000  0.0000  0.0000  0.0000  0.0000  0.0000  0.0000  0.0000   0.000000E+00        1350001
 -11  -2  -6    231.6    101.8   5   0   1  0.0000  0.0000  0.0000  0.0000  0.0000  0.0000  0.0000  0.0000   0.000000E+00        1351001
 -11  -2  -5   1504.1    138.2   5   0   1  0.0000  0.0000  0.0000  0.0000  0.0000  0.0000  0.0000  0.0000   0.000000E+00        1352001
 -11  -1  -7    131.7     92.1   5   0   1  0.0000  0.0000  0.0000  0.0000  0.0000  0.0000  0.0000  0.0000   0.000000E+00        1353001
 -11  -1  -6    582.6    114.2   5   0   1  0.0000  0.0000  0.0000  0.0000  0.0000  0.0000  0.0000  0.0000   0.000000E+00        1354001
 -11   0  -7    707.3    114.0   5   0   1  0.0000  0.0000  0.0000  0.0000  0.0000  0.0000  0.0000  0.0000   0.000000E+00        1355001
 -11   1  -7    539.4    113.1   5   0   1  0.0000  0.0000  0.0000  0.0000  0.0000  0.0000  0.0000  0.0000   0.000000E+00        1357001
 -11   1  -6    997.5    132.8   5   0   1  0.0000  0.0000  0.0000  0.0000  0.0000  0.0000  0.0000  0.0000   0.000000E+00        1358001
 -11   2  -8    743.0    114.9   5   0   1  0.0000  0.0000  0.0000  0.0000  0.0000  0.0000  0.0000  0.0000   0.000000E+00        1359001
 -11   2  -7    785.5    120.9   5   0   1  0.0000  0.0000  0.0000  0.0000  0.0000  0.0000  0.0000  0.0000   0.000000E+00        1360001
 -10  -4  -5    277.3    105.7   5   0   1  0.0000  0.0000  0.0000  0.0000  0.0000  0.0000  0.0000  0.0000   0.000000E+00        1361001
 -10  -4  -4   1895.5    147.1   5   0   1  0.0000  0.0000  0.0000  0.0000  0.0000  0.0000  0.0000  0.0000   0.000000E+00        1362001
 -10  -3  -5   1699.5    148.2   5   0   1  0.0000  0.0000  0.0000  0.0000  0.0000  0.0000  0.0000  0.0000   0.000000E+00        1363001
 -10  -3  -4    819.2    126.6   5   0   1  0.0000  0.0000  0.0000  0.0000  0.0000  0.0000  0.0000  0.0000   0.000000E+00        1364001
 -10  -2  -6   5340.7    212.7   5   0   1  0.0000  0.0000  0.0000  0.0000  0.0000  0.0000  0.0000  0.0000   0.000000E+00        1365001
 -10  -2  -5    259.1    112.6   5   0   1  0.0000  0.0000  0.0000  0.0000  0.0000  0.0000  0.0000  0.0000   0.000000E+00        1366001
 -10  -1  -6    942.1    135.8   5   0   1  0.0000  0.0000  0.0000  0.0000  0.0000  0.0000  0.0000  0.0000   0.000000E+00        1367001
 -10  -1  -5   6796.9    236.6   5   0   1  0.0000  0.0000  0.0000  0.0000  0.0000  0.0000  0.0000  0.0000   0.000000E+00        1368001
 -10   0  -6   4024.6    198.4   5   0   1  0.0000  0.0000  0.0000  0.0000  0.0000  0.0000  0.0000  0.0000   0.000000E+00        1369001
 -10   1  -7   4730.0    204.0   5   0   1  0.0000  0.0000  0.0000  0.0000  0.0000  0.0000  0.0000  0.0000   0.000000E+00        1370001
 -10   1  -6    469.7    127.3   5   0   1  0.0000  0.0000  0.0000  0.0000  0.0000  0.0000  0.0000  0.0000   0.000000E+00        1371001
 -10   2  -7    395.4    120.8   5   0   1  0.0000  0.0000  0.0000  0.0000  0.0000  0.0000  0.0000  0.0000   0.000000E+00        1372001
 -10   2  -6   6265.3    233.0   5   0   1  0.0000  0.0000  0.0000  0.0000  0.0000  0.0000  0.0000  0.0000   0.000000E+00        1373001
 -10   3  -8    839.2    123.2   5   0   1  0.0000  0.0000  0.0000  0.0000  0.0000  0.0000  0.0000  0.0000   0.000000E+00        1374001
 -10   3  -7    860.5    129.1   5   0   1  0.0000  0.0000  0.0000  0.0000  0.0000  0.0000  0.0000  0.0000   0.000000E+00        1375001
  -9  -5  -4    187.2     98.4   5   0   1  0.0000  0.0000  0.0000  0.0000  0.0000  0.0000  0.0000  0.0000   0.000000E+00        1376001
  -9  -5  -3    276.9    105.5   5   0   1  0.0000  0.0000  0.0000  0.0000  0.0000  0.0000  0.0000  0.0000   0.000000E+00        1377001
  -9  -4  -4    140.4    102.5   5   0   1  0.0000  0.0000  0.0000  0.0000  0.0000  0.0000  0.0000  0.0000   0.000000E+00        1378001
  -9  -4  -3   3257.8    187.4   5   0   1  0.0000  0.0000  0.0000  0.0000  0.0000  0.0000  0.0000  0.0000   0.000000E+00        1379001
  -9  -3  -4    707.5    129.0   5   0   1  0.0000  0.0000  0.0000  0.0000  0.0000  0.0000  0.0000  0.0000   0.000000E+00        1380001
  -9  -2  -5    947.6    142.1   5   0   1  0.0000  0.0000  0.0000  0.0000  0.0000  0.0000  0.0000  0.0000   0.000000E+00        1381001
  -9  -2  -4   1283.7    153.5   5   0   1  0.0000  0.0000  0.0000  0.0000  0.0000  0.0000  0.0000  0.0000   0.000000E+00        1382001
  -9  -1  -5    717.7    138.9   5   0   1  0.0000  0.0000  0.0000  0.0000  0.0000  0.0000  0.0000  0.0000   0.000000E+00        1383001
  -9   0  -5    931.9    151.8   5   0   1  0.0000  0.0000  0.0000  0.0000  0.0000  0.0000  0.0000  0.0000   0.000000E+00        1385001
  -9   1  -6    294.7    127.7   5   0   1  0.0000  0.0000  0.0000  0.0000  0.0000  0.0000  0.0000  0.0000   0.000000E+00        1386001
  -9   2  -7   3031.3    184.7   5   0   1  0.0000  0.0000  0.0000  0.0000  0.0000  0.0000  0.0000  0.0000   0.000000E+00        1387001
  -9   2  -6   4046.7    209.1   5   0   1  0.0000  0.0000  0.0000  0.0000  0.0000  0.0000  0.0000  0.0000   0.000000E+00        1388001
  -9   3  -7    733.8    126.4   5   0   1  0.0000  0.0000  0.0000  0.0000  0.0000  0.0000  0.0000  0.0000   0.000000E+00        1389001
  -9   3  -6   2153.9    168.7   5   0   1  0.0000  0.0000  0.0000  0.0000  0.0000  0.0000  0.0000  0.0000   0.000000E+00        1390001
  -9   4  -7   3059.3    177.1   5   0   1  0.0000  0.0000  0.0000  0.0000  0.0000  0.0000  0.0000  0.0000   0.000000E+00        1391001
  -8  -5  -3   1814.6    157.2   5   0   1  0.0000  0.0000  0.0000  0.0000  0.0000  0.0000  0.0000  0.0000   0.000000E+00        1392001
  -8  -5  -2    534.7    126.8   5   0   1  0.0000  0.0000  0.0000  0.0000  0.0000  0.0000  0.0000  0.0000   0.000000E+00        1393001
  -8  -4  -3   1002.1    140.4   5   0   1  0.0000  0.0000  0.0000  0.0000  0.0000  0.0000  0.0000  0.0000   0.000000E+00        1394001
  -8  -3  -4    231.9    126.7   5   0   1  0.0000  0.0000  0.0000  0.0000  0.0000  0.0000  0.0000  0.0000   0.000000E+00        1395001
  -8  -3  -3   4465.4    216.0   5   0   1  0.0000  0.0000  0.0000  0.0000  0.0000  0.0000  0.0000  0.0000   0.000000E+00        1396001
  -8  -2  -4  11715.7    309.5   5   0   1  0.0000  0.0000  0.0000  0.0000  0.0000  0.0000  0.0000  0.0000   0.000000E+00        1397001
  -8  -1  -5  11751.6    311.9   5   0   1  0.0000  0.0000  0.0000  0.0000  0.0000  0.0000  0.0000  0.0000   0.000000E+00        1398001
  -8  -1  -4   1570.0    186.5   5   0   1  0.0000  0.0000  0.0000  0.0000  0.0000  0.0000  0.0000  0.0000   0.000000E+00        1399001
  -8   1  -5  18075.9    369.9   5   0   1  0.0000  0.0000  0.0000  0.0000  0.0000  0.0000  0.0000  0.0000   0.000000E+00        1401001
  -8   2  -6   3526.4    210.7   5   0   1  0.0000  0.0000  0.0000  0.0000  0.0000  0.0000  0.0000  0.0000   0.000000E+00        1402001
  -8   2  -5   2629.1    202.5   5   0   1  0.0000  0.0000  0.0000  0.0000  0.0000  0.0000  0.0000  0.0000   0.000000E+00        1403001
  -8   3  -6    244.1    139.3   5   0   1  0.0000  0.0000  0.0000  0.0000  0.0000  0.0000  0.0000  0.0000   0.000000E+00        1404001
  -8   4  -7   1136.1    150.7   5   0   1  0.0000  0.0000  0.0000  0.0000  0.0000  0.0000  0.0000  0.0000   0.000000E+00        1405001
  -8   4  -6   1115.8    149.6   5   0   1  0.0000  0.0000  0.0000  0.0000  0.0000  0.0000  0.0000  0.0000   0.000000E+00        1406001
  -8   5  -6    521.3    131.7   5   0   1  0.0000  0.0000  0.0000  0.0000  0.0000  0.0000  0.0000  0.0000   0.000000E+00        1407001
  -7  -6  -1   1464.7    148.9   5   0   1  0.0000  0.0000  0.0000  0.0000  0.0000  0.0000  0.0000  0.0000   0.000000E+00        1408001
  -7  -5  -2    838.7    137.7   5   0   1  0.0000  0.0000  0.0000  0.0000  0.0000  0.0000  0.0000  0.0000   0.000000E+00        1409001
  -7  -5  -1   1009.9    151.8   5   0   1  0.0000  0.0000  0.0000  0.0000  0.0000  0.0000  0.0000  0.0000   0.000000E+00        1410001
  -7  -4  -3    373.6    132.1   5   0   1  0.0000  0.0000  0.0000  0.0000  0.0000  0.0000  0.0000  0.0000   0.000000E+00        1411001
  -7  -4  -2    627.0    139.7   5   0   1  0.0000  0.0000  0.0000  0.0000  0.0000  0.0000  0.0000  0.0000   0.000000E+00        1412001
  -7  -3  -3    883.9    163.4   5   0   1  0.0000  0.0000  0.0000  0.0000  0.0000  0.0000  0.0000  0.0000   0.000000E+00        1413001
  -7  -2  -4   2831.0    211.1   5   0   1  0.0000  0.0000  0.0000  0.0000  0.0000  0.0000  0.0000  0.0000   0.000000E+00        1414001
  -7  -2  -3   2371.0    212.8   5   0   1  0.0000  0.0000  0.0000  0.0000  0.0000  0.0000  0.0000  0.0000   0.000000E+00        1415001
  -7  -1  -4   7494.7    283.3   5   0   1  0.0000  0.0000  0.0000  0.0000  0.0000  0.0000  0.0000  0.0000   0.000000E+00        1416001
  -7   1  -5    814.4    184.9   5   0   1  0.0000  0.0000  0.0000  0.0000  0.0000  0.0000  0.0000  0.0000   0.000000E+00        1418001
  -7   2  -5    818.5    181.4   5   0   1  0.0000  0.0000  0.0000  0.0000  0.0000  0.0000  0.0000  0.0000   0.000000E+00        1419001
  -7   3  -6   9269.8    287.3   5   0   1  0.0000  0.0000  0.0000  0.0000  0.0000  0.0000  0.0000  0.0000   0.000000E+00        1420001
  -7   3  -5   4322.4    231.7   5   0   1  0.0000  0.0000  0.0000  0.0000  0.0000  0.0000  0.0000  0.0000   0.000000E+00        1421001
  -7   4  -6    633.4    152.3   5   0   1  0.0000  0.0000  0.0000  0.0000  0.0000  0.0000  0.0000  0.0000   0.000000E+00        1422001
  -7   5  -7    488.3    129.0   5   0   1  0.0000  0.0000  0.0000  0.0000  0.0000  0.0000  0.0000  0.0000   0.000000E+00        1423001
  -7   5  -6   4318.4    213.8   5   0   1  0.0000  0.0000  0.0000  0.0000  0.0000  0.0000  0.0000  0.0000   0.000000E+00        1424001
  -6  -6  -1    822.8    134.9   5   0   1  0.0000  0.0000  0.0000  0.0000  0.0000  0.0000  0.0000  0.0000   0.000000E+00        1425001
  -6  -6   0    359.6    127.8   5   0   1  0.0000  0.0000  0.0000  0.0000  0.0000  0.0000  0.0000  0.0000   0.000000E+00        1426001
  -6  -5  -2    606.5    142.3   5   0   1  0.0000  0.0000  0.0000  0.0000  0.0000  0.0000  0.0000  0.0000   0.000000E+00        1427001
  -6  -5  -1    566.3    146.3   5   0   1  0.0000  0.0000  0.0000  0.0000  0.0000  0.0000  0.0000  0.0000   0.000000E+00        1428001
  -6  -4  -2   3762.5    222.2   5   0   1  0.0000  0.0000  0.0000  0.0000  0.0000  0.0000  0.0000  0.0000   0.000000E+00        1429001
  -6  -3  -2   1542.1    203.6   5   0   1  0.0000  0.0000  0.0000  0.0000  0.0000  0.0000  0.0000  0.0000   0.000000E+00        1430001
  -6  -2  -3   6656.8    287.9   5   0   1  0.0000  0.0000  0.0000  0.0000  0.0000  0.0000  0.0000  0.0000   0.000000E+00        1431001
  -6  -1  -3  48325.1    581.5   5   0   1  0.0000  0.0000  0.0000  0.0000  0.0000  0.0000  0.0000  0.0000   0.000000E+00        1432001
  -6   0  -4  23443.1    440.6   5   0   1  0.0000  0.0000  0.0000  0.0000  0.0000  0.0000  0.0000  0.0000   0.000000E+00        1433001
  -6   1  -4   1219.8    219.9   5   0   1  0.0000  0.0000  0.0000  0.0000  0.0000  0.0000  0.0000  0.0000   0.000000E+00        1434001
  -6   2  -5   1981.8    222.2   5   0   1  0.0000  0.0000  0.0000  0.0000  0.0000  0.0000  0.0000  0.0000   0.000000E+00        1435001
  -6   2  -4  15309.3    388.0   5   0   1  0.0000  0.0000  0.0000  0.0000  0.0000  0.0000  0.0000  0.0000   0.000000E+00        1436001
  -6   3  -5   3771.5    236.2   5   0   1  0.0000  0.0000  0.0000  0.0000  0.0000  0.0000  0.0000  0.0000   0.000000E+00        1437001
  -6   4  -5   1998.7    198.4   5   0   1  0.0000  0.0000  0.0000  0.0000  0.0000  0.0000  0.0000  0.0000   0.000000E+00        1438001
  -6   5  -6   2313.4    195.2   5   0   1  0.0000  0.0000  0.0000  0.0000  0.0000  0.0000  0.0000  0.0000   0.000000E+00        1439001
  -6   5  -5   4420.8    229.5   5   0   1  0.0000  0.0000  0.0000  0.0000  0.0000  0.0000  0.0000  0.0000   0.000000E+00        1440001
  -5  -6  -1   1147.1    150.4   5   0   1  0.0000  0.0000  0.0000  0.0000  0.0000  0.0000  0.0000  0.0000   0.000000E+00        1441001
  -5  -6   0    231.9    124.4   5   0   1  0.0000  0.0000  0.0000  0.0000  0.0000  0.0000  0.0000  0.0000   0.000000E+00        1442001
  -5  -5  -1    874.9    158.2   5   0   1  0.0000  0.0000  0.0000  0.0000  0.0000  0.0000  0.0000  0.0000   0.000000E+00        1443001
  -5  -5   0   6299.4    259.0   5   0   1  0.0000  0.0000  0.0000  0.0000  0.0000  0.0000  0.0000  0.0000   0.000000E+00        1444001
  -5  -4  -1   1009.7    180.5   5   0   1  0.0000  0.0000  0.0000  0.0000  0.0000  0.0000  0.0000  0.0000   0.000000E+00        1445001
  -5  -3  -2   1762.5    225.6   5   0   1  0.0000  0.0000  0.0000  0.0000  0.0000  0.0000  0.0000  0.0000   0.000000E+00        1446001
  -5  -2  -2   4654.6    274.9   5   0   1  0.0000  0.0000  0.0000  0.0000  0.0000  0.0000  0.0000  0.0000   0.000000E+00        1447001
  -5  -1  -3   6514.7    306.4   5   0   1  0.0000  0.0000  0.0000  0.0000  0.0000  0.0000  0.0000  0.0000   0.000000E+00        1448001
  -5   0  -3   2612.3    272.4   5   0   1  0.0000  0.0000  0.0000  0.0000  0.0000  0.0000  0.0000  0.0000   0.000000E+00        1449001
  -5   2  -4   5106.1    303.7   5   0   1  0.0000  0.0000  0.0000  0.0000  0.0000  0.0000  0.0000  0.0000   0.000000E+00        1450001
  -5   3  -4   3380.4    272.6   5   0   1  0.0000  0.0000  0.0000  0.0000  0.0000  0.0000  0.0000  0.0000   0.000000E+00        1451001
  -5   4  -5  14938.3    367.7   5   0   1  0.0000  0.0000  0.0000  0.0000  0.0000  0.0000  0.0000  0.0000   0.000000E+00        1452001
  -5   5  -5   6799.8    284.6   5   0   1  0.0000  0.0000  0.0000  0.0000  0.0000  0.0000  0.0000  0.0000   0.000000E+00        1453001
  -5   6  -5   5707.7    247.7   5   0   1  0.0000  0.0000  0.0000  0.0000  0.0000  0.0000  0.0000  0.0000   0.000000E+00        1454001
  -4  -6   0    975.1    154.6   5   0   1  0.0000  0.0000  0.0000  0.0000  0.0000  0.0000  0.0000  0.0000   0.000000E+00        1455001
  -4  -6   1   2539.1    198.2   5   0   1  0.0000  0.0000  0.0000  0.0000  0.0000  0.0000  0.0000  0.0000   0.000000E+00        1456001
  -4  -5   0   3375.9    218.8   5   0   1  0.0000  0.0000  0.0000  0.0000  0.0000  0.0000  0.0000  0.0000   0.000000E+00        1457001
  -4  -4  -1    768.3    198.1   5   0   1  0.0000  0.0000  0.0000  0.0000  0.0000  0.0000  0.0000  0.0000   0.000000E+00        1458001
  -4  -4   0   2459.1    242.8   5   0   1  0.0000  0.0000  0.0000  0.0000  0.0000  0.0000  0.0000  0.0000   0.000000E+00        1459001
  -4  -3  -1  11056.9    360.2   5   0   1  0.0000  0.0000  0.0000  0.0000  0.0000  0.0000  0.0000  0.0000   0.000000E+00        1460001
  -4  -2  -2  42736.8    588.2   5   0   1  0.0000  0.0000  0.0000  0.0000  0.0000  0.0000  0.0000  0.0000   0.000000E+00        1461001
  -4  -1  -2  12730.5    454.4   5   0   1  0.0000  0.0000  0.0000  0.0000  0.0000  0.0000  0.0000  0.0000   0.000000E+00        1462001
  -4   1  -3  76236.0    767.6   5   0   1  0.0000  0.0000  0.0000  0.0000  0.0000  0.0000  0.0000  0.0000   0.000000E+00        1463001
  -4   2  -3  12816.6    428.3   5   0   1  0.0000  0.0000  0.0000  0.0000  0.0000  0.0000  0.0000  0.0000   0.000000E+00        1464001
  -4   3  -4   5121.3    327.2   5   0   1  0.0000  0.0000  0.0000  0.0000  0.0000  0.0000  0.0000  0.0000   0.000000E+00        1465001
  -4   4  -4   2391.1    269.0   5   0   1  0.0000  0.0000  0.0000  0.0000  0.0000  0.0000  0.0000  0.0000   0.000000E+00        1466001
  -4   5  -5  11023.9    355.0   5   0   1  0.0000  0.0000  0.0000  0.0000  0.0000  0.0000  0.0000  0.0000   0.000000E+00        1467001
  -4   5  -4   9061.8    314.7   5   0   1  0.0000  0.0000  0.0000  0.0000  0.0000  0.0000  0.0000  0.0000   0.000000E+00        1468001
  -4   6  -5   3061.8    245.5   5   0   1  0.0000  0.0000  0.0000  0.0000  0.0000  0.0000  0.0000  0.0000   0.000000E+00        1469001
  -3  -6   1   1116.0    176.6   5   0   1  0.0000  0.0000  0.0000  0.0000  0.0000  0.0000  0.0000  0.0000   0.000000E+00        1470001
  -3  -5   0   3708.9    239.7   5   0   1  0.0000  0.0000  0.0000  0.0000  0.0000  0.0000  0.0000  0.0000   0.000000E+00        1471001
  -3  -5   1   1717.5    214.7   5   0   1  0.0000  0.0000  0.0000  0.0000  0.0000  0.0000  0.0000  0.0000   0.000000E+00        1472001
  -3  -4   0   2526.0    260.8   5   0   1  0.0000  0.0000  0.0000  0.0000  0.0000  0.0000  0.0000  0.0000   0.000000E+00        1473001
  -3  -3   0  15410.2    433.5   5   0   1  0.0000  0.0000  0.0000  0.0000  0.0000  0.0000  0.0000  0.0000   0.000000E+00        1474001
  -3  -2  -1  13904.3    462.2   5   0   1  0.0000  0.0000  0.0000  0.0000  0.0000  0.0000  0.0000  0.0000   0.000000E+00        1475001
  -3   1  -2  12628.8    531.6   5   0   1  0.0000  0.0000  0.0000  0.0000  0.0000  0.0000  0.0000  0.0000   0.000000E+00        1477001
  -3   2  -3   7734.1    422.1   5   0   1  0.0000  0.0000  0.0000  0.0000  0.0000  0.0000  0.0000  0.0000   0.000000E+00        1478001
  -3   3  -3   4079.0    377.9   5   0   1  0.0000  0.0000  0.0000  0.0000  0.0000  0.0000  0.0000  0.0000   0.000000E+00        1479001
  -3   4  -3   4433.0    287.6   5   0   1  0.0000  0.0000  0.0000  0.0000  0.0000  0.0000  0.0000  0.0000   0.000000E+00        1480001
  -3   5  -4  24350.5    496.7   5   0   1  0.0000  0.0000  0.0000  0.0000  0.0000  0.0000  0.0000  0.0000   0.000000E+00        1481001
  -3   6  -4    872.0    228.0   5   0   1  0.0000  0.0000  0.0000  0.0000  0.0000  0.0000  0.0000  0.0000   0.000000E+00        1482001
  -2  -6   1   6822.6    280.0   5   0   1  0.0000  0.0000  0.0000  0.0000  0.0000  0.0000  0.0000  0.0000   0.000000E+00        1483001
  -2  -6   2   5936.7    276.4   5   0   1  0.0000  0.0000  0.0000  0.0000  0.0000  0.0000  0.0000  0.0000   0.000000E+00        1484001
  -2  -5   1   3082.1    250.9   5   0   1  0.0000  0.0000  0.0000  0.0000  0.0000  0.0000  0.0000  0.0000   0.000000E+00        1485001
  -2  -4   1  40788.0    596.1   5   0   1  0.0000  0.0000  0.0000  0.0000  0.0000  0.0000  0.0000  0.0000   0.000000E+00        1486001
  -2  -3   0   2030.6    301.5   5   0   1  0.0000  0.0000  0.0000  0.0000  0.0000  0.0000  0.0000  0.0000   0.000000E+00        1487001
  -2  -1  -1 201262.0   1267.0   5   0   1  0.0000  0.0000  0.0000  0.0000  0.0000  0.0000  0.0000  0.0000   0.000000E+00        1488001
  -2   2  -2 130552.0   1103.9   5   0   1  0.0000  0.0000  0.0000  0.0000  0.0000  0.0000  0.0000  0.0000   0.000000E+00        1489001
  -2   4  -3  38377.6    703.1   5   0   1  0.0000  0.0000  0.0000  0.0000  0.0000  0.0000  0.0000  0.0000   0.000000E+00        1490001
  -2   5  -3   5406.7    375.1   5   0   1  0.0000  0.0000  0.0000  0.0000  0.0000  0.0000  0.0000  0.0000   0.000000E+00        1491001
  -2   6  -4  11492.4    487.3   5   0   1  0.0000  0.0000  0.0000  0.0000  0.0000  0.0000  0.0000  0.0000   0.000000E+00        1492001
  -2   6  -3   -265.8    383.8   5   0   1  0.0000  0.0000  0.0000  0.0000  0.0000  0.0000  0.0000  0.0000   0.000000E+00        1493001
  -1  -6   2    909.5    218.8   5   0   1  0.0000  0.0000  0.0000  0.0000  0.0000  0.0000  0.0000  0.0000   0.000000E+00        1494001
  -1  -5   2  17469.7    425.2   5   0   1  0.0000  0.0000  0.0000  0.0000  0.0000  0.0000  0.0000  0.0000   0.000000E+00        1495001
  -1  -4   1  22711.4    511.9   5   0   1  0.0000  0.0000  0.0000  0.0000  0.0000  0.0000  0.0000  0.0000   0.000000E+00        1496001
  -1  -3   1  17874.6    521.0   5   0   1  0.0000  0.0000  0.0000  0.0000  0.0000  0.0000  0.0000  0.0000   0.000000E+00        1497001
  -1   1  -1 120064.0   1465.5   5   0   1  0.0000  0.0000  0.0000  0.0000  0.0000  0.0000  0.0000  0.0000   0.000000E+00        1498001
  -1   3  -2  83042.0   1219.2   5   0   1  0.0000  0.0000  0.0000  0.0000  0.0000  0.0000  0.0000  0.0000   0.000000E+00        1499001
  -1   4  -2  44781.8    933.0   5   0   1  0.0000  0.0000  0.0000  0.0000  0.0000  0.0000  0.0000  0.0000   0.000000E+00        1500001
  -1   5  -3    209.4    288.1   5   0   1  0.0000  0.0000  0.0000  0.0000  0.0000  0.0000  0.0000  0.0000   0.000000E+00        1501001
  -1   6  -3  28831.9    533.0   5   0   1  0.0000  0.0000  0.0000  0.0000  0.0000  0.0000  0.0000  0.0000   0.000000E+00        1502001
   0  -6   3   7641.1    329.6   5   0   1  0.0000  0.0000  0.0000  0.0000  0.0000  0.0000  0.0000  0.0000   0.000000E+00        1503001
   0  -5   2   5503.5    366.5   5   0   1  0.0000  0.0000  0.0000  0.0000  0.0000  0.0000  0.0000  0.0000   0.000000E+00        1504001
   0  -4   2  20400.8    557.9   5   0   1  0.0000  0.0000  0.0000  0.0000  0.0000  0.0000  0.0000  0.0000   0.000000E+00        1505001
   0  -2   1  15986.3    773.0   5   0   1  0.0000  0.0000  0.0000  0.0000  0.0000  0.0000  0.0000  0.0000   0.000000E+00        1506001
   0   2  -1   6793.9    621.0   5   0   1  0.0000  0.0000  0.0000  0.0000  0.0000  0.0000  0.0000  0.0000   0.000000E+00        1507001
   0   3  -1  62680.4    837.0   5   0   1  0.0000  0.0000  0.0000  0.0000  0.0000  0.0000  0.0000  0.0000   0.000000E+00        1508001
   0   4  -2   2809.3    311.2   5   0   1  0.0000  0.0000  0.0000  0.0000  0.0000  0.0000  0.0000  0.0000   0.000000E+00        1509001
   0   5  -2   8651.0    381.0   5   0   1  0.0000  0.0000  0.0000  0.0000  0.0000  0.0000  0.0000  0.0000   0.000000E+00        1510001
   0   6  -3     86.1    141.2   5   0   1  0.0000  0.0000  0.0000  0.0000  0.0000  0.0000  0.0000  0.0000   0.000000E+00        1511001
   0   6  -2   2763.4    281.6   5   0   1  0.0000  0.0000  0.0000  0.0000  0.0000  0.0000  0.0000  0.0000   0.000000E+00        1512001
   1  -6   3  29277.8    604.2   5   0   1  0.0000  0.0000  0.0000  0.0000  0.0000  0.0000  0.0000  0.0000   0.000000E+00        1513001
   1  -6   4   -556.3    273.3   5   0   1  0.0000  0.0000  0.0000  0.0000  0.0000  0.0000  0.0000  0.0000   0.000000E+00        1514001
   1  -5   3   7700.0    523.8   5   0   1  0.0000  0.0000  0.0000  0.0000  0.0000  0.0000  0.0000  0.0000   0.000000E+00        1515001
   1  -3   2  38984.2   1013.0   5   0   1  0.0000  0.0000  0.0000  0.0000  0.0000  0.0000  0.0000  0.0000   0.000000E+00        1516001
   1  -1   1 103467.0   1411.3   5   0   1  0.0000  0.0000  0.0000  0.0000  0.0000  0.0000  0.0000  0.0000   0.000000E+00        1517001
   1   2   0  32318.1    700.3   5   0   1  0.0000  0.0000  0.0000  0.0000  0.0000  0.0000  0.0000  0.0000   0.000000E+00        1518001
   1   3  -1  12478.8    437.7   5   0   1  0.0000  0.0000  0.0000  0.0000  0.0000  0.0000  0.0000  0.0000   0.000000E+00        1519001
   1   4  -1  26887.9    533.7   5   0   1  0.0000  0.0000  0.0000  0.0000  0.0000  0.0000  0.0000  0.0000   0.000000E+00        1520001
   1   5  -1   1300.5    245.4   5   0   1  0.0000  0.0000  0.0000  0.0000  0.0000  0.0000  0.0000  0.0000   0.000000E+00        1521001
   1   6  -2    984.1    200.0   5   0   1  0.0000  0.0000  0.0000  0.0000  0.0000  0.0000  0.0000  0.0000   0.000000E+00        1522001
   2  -6   4   2794.1    358.6   5   0   1  0.0000  0.0000  0.0000  0.0000  0.0000  0.0000  0.0000  0.0000   0.000000E+00        1523001
   2  -5   4   7407.4    434.0   5   0   1  0.0000  0.0000  0.0000  0.0000  0.0000  0.0000  0.0000  0.0000   0.000000E+00        1524001
   2  -4   3  23977.1    566.2   5   0   1  0.0000  0.0000  0.0000  0.0000  0.0000  0.0000  0.0000  0.0000   0.000000E+00        1525001
   2  -3   3   5665.8    446.4   5   0   1  0.0000  0.0000  0.0000  0.0000  0.0000  0.0000  0.0000  0.0000   0.000000E+00        1526001
   2  -2   2 113126.0   1038.2   5   0   1  0.0000  0.0000  0.0000  0.0000  0.0000  0.0000  0.0000  0.0000   0.000000E+00        1527001
   2   1   1 197734.0   1271.6   5   0   1  0.0000  0.0000  0.0000  0.0000  0.0000  0.0000  0.0000  0.0000   0.000000E+00        1528001
   2   3   0   3820.5    327.2   5   0   1  0.0000  0.0000  0.0000  0.0000  0.0000  0.0000  0.0000  0.0000   0.000000E+00        1529001
   2   4   0   5295.3    331.4   5   0   1  0.0000  0.0000  0.0000  0.0000  0.0000  0.0000  0.0000  0.0000   0.000000E+00        1530001
   2   5  -1   3137.5    250.7   5   0   1  0.0000  0.0000  0.0000  0.0000  0.0000  0.0000  0.0000  0.0000   0.000000E+00        1531001
   2   6  -1   4797.5    249.5   5   0   1  0.0000  0.0000  0.0000  0.0000  0.0000  0.0000  0.0000  0.0000   0.000000E+00        1532001
   3  -6   5   8167.4    335.2   5   0   1  0.0000  0.0000  0.0000  0.0000  0.0000  0.0000  0.0000  0.0000   0.000000E+00        1533001
   3  -5   4  18309.2    415.8   5   0   1  0.0000  0.0000  0.0000  0.0000  0.0000  0.0000  0.0000  0.0000   0.000000E+00        1534001
   3  -4   4   4866.3    340.3   5   0   1  0.0000  0.0000  0.0000  0.0000  0.0000  0.0000  0.0000  0.0000   0.000000E+00        1535001
   3  -3   3   4149.3    358.3   5   0   1  0.0000  0.0000  0.0000  0.0000  0.0000  0.0000  0.0000  0.0000   0.000000E+00        1536001
   3  -2   3   6743.7    407.1   5   0   1  0.0000  0.0000  0.0000  0.0000  0.0000  0.0000  0.0000  0.0000   0.000000E+00        1537001
   3   2   1  12662.2    453.2   5   0   1  0.0000  0.0000  0.0000  0.0000  0.0000  0.0000  0.0000  0.0000   0.000000E+00        1539001
   3   3   1  25497.5    485.3   5   0   1  0.0000  0.0000  0.0000  0.0000  0.0000  0.0000  0.0000  0.0000   0.000000E+00        1540001
   3   4   0   3104.3    268.1   5   0   1  0.0000  0.0000  0.0000  0.0000  0.0000  0.0000  0.0000  0.0000   0.000000E+00        1541001
   3   5   0   5408.5    261.9   5   0   1  0.0000  0.0000  0.0000  0.0000  0.0000  0.0000  0.0000  0.0000   0.000000E+00        1542001
   3   6  -1    943.0    171.0   5   0   1  0.0000  0.0000  0.0000  0.0000  0.0000  0.0000  0.0000  0.0000   0.000000E+00        1543001
   3   6   0    371.4    147.4   5   0   1  0.0000  0.0000  0.0000  0.0000  0.0000  0.0000  0.0000  0.0000   0.000000E+00        1544001
   4  -6   5    539.6    166.0   5   0   1  0.0000  0.0000  0.0000  0.0000  0.0000  0.0000  0.0000  0.0000   0.000000E+00        1545001
   4  -6   6   1477.0    199.3   5   0   1  0.0000  0.0000  0.0000  0.0000  0.0000  0.0000  0.0000  0.0000   0.000000E+00        1546001
   4  -5   5   8908.4    331.0   5   0   1  0.0000  0.0000  0.0000  0.0000  0.0000  0.0000  0.0000  0.0000   0.000000E+00        1547001
   4  -4   4   2645.6    256.0   5   0   1  0.0000  0.0000  0.0000  0.0000  0.0000  0.0000  0.0000  0.0000   0.000000E+00        1548001
   4  -4   5   1595.3    230.6   5   0   1  0.0000  0.0000  0.0000  0.0000  0.0000  0.0000  0.0000  0.0000   0.000000E+00        1549001
   4  -3   4   4754.6    323.0   5   0   1  0.0000  0.0000  0.0000  0.0000  0.0000  0.0000  0.0000  0.0000   0.000000E+00        1550001
   4  -1   3  82045.0    785.2   5   0   1  0.0000  0.0000  0.0000  0.0000  0.0000  0.0000  0.0000  0.0000   0.000000E+00        1551001
   4   1   2  12101.7    445.7   5   0   1  0.0000  0.0000  0.0000  0.0000  0.0000  0.0000  0.0000  0.0000   0.000000E+00        1552001
   4   2   2  36227.7    556.5   5   0   1  0.0000  0.0000  0.0000  0.0000  0.0000  0.0000  0.0000  0.0000   0.000000E+00        1553001
   4   3   1  10480.0    351.6   5   0   1  0.0000  0.0000  0.0000  0.0000  0.0000  0.0000  0.0000  0.0000   0.000000E+00        1554001
   4   4   1    984.8    200.1   5   0   1  0.0000  0.0000  0.0000  0.0000  0.0000  0.0000  0.0000  0.0000   0.000000E+00        1555001
   4   5   0   3011.4    213.1   5   0   1  0.0000  0.0000  0.0000  0.0000  0.0000  0.0000  0.0000  0.0000   0.000000E+00        1556001
   4   5   1   3224.4    217.4   5   0   1  0.0000  0.0000  0.0000  0.0000  0.0000  0.0000  0.0000  0.0000   0.000000E+00        1557001
   4   6   0   1199.2    159.0   5   0   1  0.0000  0.0000  0.0000  0.0000  0.0000  0.0000  0.0000  0.0000   0.000000E+00        1558001
   5  -5   5   6910.2    276.0   5   0   1  0.0000  0.0000  0.0000  0.0000  0.0000  0.0000  0.0000  0.0000   0.000000E+00        1559001
   5  -5   6   2772.9    218.2   5   0   1  0.0000  0.0000  0.0000  0.0000  0.0000  0.0000  0.0000  0.0000   0.000000E+00        1560001
   5  -4   5  18552.8    391.0   5   0   1  0.0000  0.0000  0.0000  0.0000  0.0000  0.0000  0.0000  0.0000   0.000000E+00        1561001
   5  -3   4   3258.9    274.1   5   0   1  0.0000  0.0000  0.0000  0.0000  0.0000  0.0000  0.0000  0.0000   0.000000E+00        1562001
   5  -3   5   1074.9    207.7   5   0   1  0.0000  0.0000  0.0000  0.0000  0.0000  0.0000  0.0000  0.0000   0.000000E+00        1563001
   5  -2   4   3234.1    279.1   5   0   1  0.0000  0.0000  0.0000  0.0000  0.0000  0.0000  0.0000  0.0000   0.000000E+00        1564001
   5  -1   4   2828.0    265.4   5   0   1  0.0000  0.0000  0.0000  0.0000  0.0000  0.0000  0.0000  0.0000   0.000000E+00        1565001
   5   0   3   2011.4    262.5   5   0   1  0.0000  0.0000  0.0000  0.0000  0.0000  0.0000  0.0000  0.0000   0.000000E+00        1566001
   5   1   3   6933.8    303.7   5   0   1  0.0000  0.0000  0.0000  0.0000  0.0000  0.0000  0.0000  0.0000   0.000000E+00        1567001
   5   2   2   4294.8    273.2   5   0   1  0.0000  0.0000  0.0000  0.0000  0.0000  0.0000  0.0000  0.0000   0.000000E+00        1568001
   5   3   2   1799.2    218.8   5   0   1  0.0000  0.0000  0.0000  0.0000  0.0000  0.0000  0.0000  0.0000   0.000000E+00        1569001
   5   4   1    738.9    179.0   5   0   1  0.0000  0.0000  0.0000  0.0000  0.0000  0.0000  0.0000  0.0000   0.000000E+00        1570001
   5   4   2   9684.9    305.4   5   0   1  0.0000  0.0000  0.0000  0.0000  0.0000  0.0000  0.0000  0.0000   0.000000E+00        1571001
   5   5   1    988.0    158.5   5   0   1  0.0000  0.0000  0.0000  0.0000  0.0000  0.0000  0.0000  0.0000   0.000000E+00        1572001
   5   6   0     53.6    120.0   5   0   1  0.0000  0.0000  0.0000  0.0000  0.0000  0.0000  0.0000  0.0000   0.000000E+00        1573001
   5   6   1   1309.6    150.2   5   0   1  0.0000  0.0000  0.0000  0.0000  0.0000  0.0000  0.0000  0.0000   0.000000E+00        1574001
   6  -5   6   1985.8    188.6   5   0   1  0.0000  0.0000  0.0000  0.0000  0.0000  0.0000  0.0000  0.0000   0.000000E+00        1575001
   6  -5   7    470.2    145.3   5   0   1  0.0000  0.0000  0.0000  0.0000  0.0000  0.0000  0.0000  0.0000   0.000000E+00        1576001
   6  -4   5   1990.9    201.0   5   0   1  0.0000  0.0000  0.0000  0.0000  0.0000  0.0000  0.0000  0.0000   0.000000E+00        1577001
   6  -4   6   1677.6    186.2   5   0   1  0.0000  0.0000  0.0000  0.0000  0.0000  0.0000  0.0000  0.0000   0.000000E+00        1578001
   6  -3   5   1080.1    192.7   5   0   1  0.0000  0.0000  0.0000  0.0000  0.0000  0.0000  0.0000  0.0000   0.000000E+00        1579001
   6  -2   5    709.7    187.1   5   0   1  0.0000  0.0000  0.0000  0.0000  0.0000  0.0000  0.0000  0.0000   0.000000E+00        1580001
   6  -1   4    611.1    206.4   5   0   1  0.0000  0.0000  0.0000  0.0000  0.0000  0.0000  0.0000  0.0000   0.000000E+00        1581001
   6   0   4  25551.9    450.6   5   0   1  0.0000  0.0000  0.0000  0.0000  0.0000  0.0000  0.0000  0.0000   0.000000E+00        1582001
   6   1   3  50872.0    584.3   5   0   1  0.0000  0.0000  0.0000  0.0000  0.0000  0.0000  0.0000  0.0000   0.000000E+00        1583001
   6   2   3   6577.8    282.3   5   0   1  0.0000  0.0000  0.0000  0.0000  0.0000  0.0000  0.0000  0.0000   0.000000E+00        1584001
   6   3   2   1636.7    198.5   5   0   1  0.0000  0.0000  0.0000  0.0000  0.0000  0.0000  0.0000  0.0000   0.000000E+00        1585001
   6   3   3   7340.6    299.2   5   0   1  0.0000  0.0000  0.0000  0.0000  0.0000  0.0000  0.0000  0.0000   0.000000E+00        1586001
   6   4   2   3975.1    220.3   5   0   1  0.0000  0.0000  0.0000  0.0000  0.0000  0.0000  0.0000  0.0000   0.000000E+00        1587001
   6   5   1    812.2    145.2   5   0   1  0.0000  0.0000  0.0000  0.0000  0.0000  0.0000  0.0000  0.0000   0.000000E+00        1588001
   6   5   2    571.7    137.7   5   0   1  0.0000  0.0000  0.0000  0.0000  0.0000  0.0000  0.0000  0.0000   0.000000E+00        1589001
   6   6   1    707.6    130.6   5   0   1  0.0000  0.0000  0.0000  0.0000  0.0000  0.0000  0.0000  0.0000   0.000000E+00        1590001
   6   6   2   1151.6    142.3   5   0   1  0.0000  0.0000  0.0000  0.0000  0.0000  0.0000  0.0000  0.0000   0.000000E+00        1591001
   7  -5   7    486.1    130.0   5   0   1  0.0000  0.0000  0.0000  0.0000  0.0000  0.0000  0.0000  0.0000   0.000000E+00        1592001
   7  -4   6    499.2    146.4   5   0   1  0.0000  0.0000  0.0000  0.0000  0.0000  0.0000  0.0000  0.0000   0.000000E+00        1593001
   7  -4   7   4102.4    211.8   5   0   1  0.0000  0.0000  0.0000  0.0000  0.0000  0.0000  0.0000  0.0000   0.000000E+00        1594001
   7  -3   6  15460.0    341.6   5   0   1  0.0000  0.0000  0.0000  0.0000  0.0000  0.0000  0.0000  0.0000   0.000000E+00        1595001
   7  -2   5   1106.0    189.9   5   0   1  0.0000  0.0000  0.0000  0.0000  0.0000  0.0000  0.0000  0.0000   0.000000E+00        1596001
   7  -2   6    767.9    165.0   5   0   1  0.0000  0.0000  0.0000  0.0000  0.0000  0.0000  0.0000  0.0000   0.000000E+00        1597001
   7  -1   5    556.5    182.3   5   0   1  0.0000  0.0000  0.0000  0.0000  0.0000  0.0000  0.0000  0.0000   0.000000E+00        1598001
   7   0   5   1384.2    191.7   5   0   1  0.0000  0.0000  0.0000  0.0000  0.0000  0.0000  0.0000  0.0000   0.000000E+00        1600001
   7   1   4   7757.5    290.2   5   0   1  0.0000  0.0000  0.0000  0.0000  0.0000  0.0000  0.0000  0.0000   0.000000E+00        1601001
   7   2   3   2282.0    212.6   5   0   1  0.0000  0.0000  0.0000  0.0000  0.0000  0.0000  0.0000  0.0000   0.000000E+00        1602001
   7   2   4   3903.4    224.4   5   0   1  0.0000  0.0000  0.0000  0.0000  0.0000  0.0000  0.0000  0.0000   0.000000E+00        1603001
   7   3   3   1373.8    170.9   5   0   1  0.0000  0.0000  0.0000  0.0000  0.0000  0.0000  0.0000  0.0000   0.000000E+00        1604001
   7   4   2   1168.7    150.9   5   0   1  0.0000  0.0000  0.0000  0.0000  0.0000  0.0000  0.0000  0.0000   0.000000E+00        1605001
   7   4   3    779.4    142.7   5   0   1  0.0000  0.0000  0.0000  0.0000  0.0000  0.0000  0.0000  0.0000   0.000000E+00        1606001
   7   5   2    987.5    140.0   5   0   1  0.0000  0.0000  0.0000  0.0000  0.0000  0.0000  0.0000  0.0000   0.000000E+00        1607001
   7   5   3   1488.7    151.1   5   0   1  0.0000  0.0000  0.0000  0.0000  0.0000  0.0000  0.0000  0.0000   0.000000E+00        1608001
   8  -4   7    531.7    130.3   5   0   1  0.0000  0.0000  0.0000  0.0000  0.0000  0.0000  0.0000  0.0000   0.000000E+00        1609001
   8  -3   6   1053.0    158.2   5   0   1  0.0000  0.0000  0.0000  0.0000  0.0000  0.0000  0.0000  0.0000   0.000000E+00        1610001
   8  -3   7   1194.8    155.5   5   0   1  0.0000  0.0000  0.0000  0.0000  0.0000  0.0000  0.0000  0.0000   0.000000E+00        1611001
   8  -2   6   4395.1    221.5   5   0   1  0.0000  0.0000  0.0000  0.0000  0.0000  0.0000  0.0000  0.0000   0.000000E+00        1612001
   8  -1   5  15004.2    348.1   5   0   1  0.0000  0.0000  0.0000  0.0000  0.0000  0.0000  0.0000  0.0000   0.000000E+00        1613001
   8  -1   6   2528.3    189.6   5   0   1  0.0000  0.0000  0.0000  0.0000  0.0000  0.0000  0.0000  0.0000   0.000000E+00        1614001
   8   1   4   1572.9    189.6   5   0   1  0.0000  0.0000  0.0000  0.0000  0.0000  0.0000  0.0000  0.0000   0.000000E+00        1616001
   8   1   5  10841.7    301.7   5   0   1  0.0000  0.0000  0.0000  0.0000  0.0000  0.0000  0.0000  0.0000   0.000000E+00        1617001
   8   2   4  11379.1    305.2   5   0   1  0.0000  0.0000  0.0000  0.0000  0.0000  0.0000  0.0000  0.0000   0.000000E+00        1618001
   8   2   5    495.8    139.4   5   0   1  0.0000  0.0000  0.0000  0.0000  0.0000  0.0000  0.0000  0.0000   0.000000E+00        1619001
   8   3   4    207.1    122.5   5   0   1  0.0000  0.0000  0.0000  0.0000  0.0000  0.0000  0.0000  0.0000   0.000000E+00        1620001
   8   4   3   1279.0    147.9   5   0   1  0.0000  0.0000  0.0000  0.0000  0.0000  0.0000  0.0000  0.0000   0.000000E+00        1621001
   8   4   4    680.0    136.4   5   0   1  0.0000  0.0000  0.0000  0.0000  0.0000  0.0000  0.0000  0.0000   0.000000E+00        1622001
   8   5   3   1698.7    152.9   5   0   1  0.0000  0.0000  0.0000  0.0000  0.0000  0.0000  0.0000  0.0000   0.000000E+00        1623001
   8   5   4    460.9    113.9   5   0   1  0.0000  0.0000  0.0000  0.0000  0.0000  0.0000  0.0000  0.0000   0.000000E+00        1624001
   9  -4   7   1860.5    158.6   5   0   1  0.0000  0.0000  0.0000  0.0000  0.0000  0.0000  0.0000  0.0000   0.000000E+00        1625001
   9  -3   7    724.1    130.5   5   0   1  0.0000  0.0000  0.0000  0.0000  0.0000  0.0000  0.0000  0.0000   0.000000E+00        1626001
   9  -3   8   3281.8    178.3   5   0   1  0.0000  0.0000  0.0000  0.0000  0.0000  0.0000  0.0000  0.0000   0.000000E+00        1627001
   9  -2   6   4951.4    224.3   5   0   1  0.0000  0.0000  0.0000  0.0000  0.0000  0.0000  0.0000  0.0000   0.000000E+00        1628001
   9  -2   7   2091.8    166.2   5   0   1  0.0000  0.0000  0.0000  0.0000  0.0000  0.0000  0.0000  0.0000   0.000000E+00        1629001
   9  -1   6    637.7    137.9   5   0   1  0.0000  0.0000  0.0000  0.0000  0.0000  0.0000  0.0000  0.0000   0.000000E+00        1630001
   9  -1   7    426.9    127.3   5   0   1  0.0000  0.0000  0.0000  0.0000  0.0000  0.0000  0.0000  0.0000   0.000000E+00        1631001
   9   0   5    991.9    156.4   5   0   1  0.0000  0.0000  0.0000  0.0000  0.0000  0.0000  0.0000  0.0000   0.000000E+00        1632001
   9   1   5    486.4    135.7   5   0   1  0.0000  0.0000  0.0000  0.0000  0.0000  0.0000  0.0000  0.0000   0.000000E+00        1634001
   9   1   6    402.3    122.7   5   0   1  0.0000  0.0000  0.0000  0.0000  0.0000  0.0000  0.0000  0.0000   0.000000E+00        1635001
   9   2   5    847.2    140.0   5   0   1  0.0000  0.0000  0.0000  0.0000  0.0000  0.0000  0.0000  0.0000   0.000000E+00        1636001
   9   3   4    648.0    133.4   5   0   1  0.0000  0.0000  0.0000  0.0000  0.0000  0.0000  0.0000  0.0000   0.000000E+00        1637001
   9   3   5    579.3    123.3   5   0   1  0.0000  0.0000  0.0000  0.0000  0.0000  0.0000  0.0000  0.0000   0.000000E+00        1638001
   9   4   4    382.5    111.2   5   0   1  0.0000  0.0000  0.0000  0.0000  0.0000  0.0000  0.0000  0.0000   0.000000E+00        1639001
   9   4   5    676.1    115.6   5   0   1  0.0000  0.0000  0.0000  0.0000  0.0000  0.0000  0.0000  0.0000   0.000000E+00        1640001
   9   5   3    344.8    107.6   5   0   1  0.0000  0.0000  0.0000  0.0000  0.0000  0.0000  0.0000  0.0000   0.000000E+00        1641001
   9   5   4    391.0    101.4   5   0   1  0.0000  0.0000  0.0000  0.0000  0.0000  0.0000  0.0000  0.0000   0.000000E+00        1642001
  10  -3   7    860.3    126.4   5   0   1  0.0000  0.0000  0.0000  0.0000  0.0000  0.0000  0.0000  0.0000   0.000000E+00        1643001
  10  -3   8    673.8    117.9   5   0   1  0.0000  0.0000  0.0000  0.0000  0.0000  0.0000  0.0000  0.0000   0.000000E+00        1644001
  10  -2   7    598.7    127.2   5   0   1  0.0000  0.0000  0.0000  0.0000  0.0000  0.0000  0.0000  0.0000   0.000000E+00        1645001
  10  -2   8    744.3    122.7   5   0   1  0.0000  0.0000  0.0000  0.0000  0.0000  0.0000  0.0000  0.0000   0.000000E+00        1646001
  10  -1   6    232.0    121.4   5   0   1  0.0000  0.0000  0.0000  0.0000  0.0000  0.0000  0.0000  0.0000   0.000000E+00        1647001
  10  -1   7   3571.0    184.7   5   0   1  0.0000  0.0000  0.0000  0.0000  0.0000  0.0000  0.0000  0.0000   0.000000E+00        1648001
  10   0   6   4433.6    203.9   5   0   1  0.0000  0.0000  0.0000  0.0000  0.0000  0.0000  0.0000  0.0000   0.000000E+00        1649001
  10   1   6   1035.0    134.3   5   0   1  0.0000  0.0000  0.0000  0.0000  0.0000  0.0000  0.0000  0.0000   0.000000E+00        1651001
  10   1   7   1034.5    132.7   5   0   1  0.0000  0.0000  0.0000  0.0000  0.0000  0.0000  0.0000  0.0000   0.000000E+00        1652001
  10   2   5    465.5    122.7   5   0   1  0.0000  0.0000  0.0000  0.0000  0.0000  0.0000  0.0000  0.0000   0.000000E+00        1653001
  10   2   6   5435.5    215.7   5   0   1  0.0000  0.0000  0.0000  0.0000  0.0000  0.0000  0.0000  0.0000   0.000000E+00        1654001
  10   3   5   1327.8    138.9   5   0   1  0.0000  0.0000  0.0000  0.0000  0.0000  0.0000  0.0000  0.0000   0.000000E+00        1655001
  10   3   6    211.6     96.7   5   0   1  0.0000  0.0000  0.0000  0.0000  0.0000  0.0000  0.0000  0.0000   0.000000E+00        1656001
  10   4   4   1106.7    127.0   5   0   1  0.0000  0.0000  0.0000  0.0000  0.0000  0.0000  0.0000  0.0000   0.000000E+00        1657001
  10   4   5    329.5     98.6   5   0   1  0.0000  0.0000  0.0000  0.0000  0.0000  0.0000  0.0000  0.0000   0.000000E+00        1658001
  11  -2   8    660.6    115.0   5   0   1  0.0000  0.0000  0.0000  0.0000  0.0000  0.0000  0.0000  0.0000   0.000000E+00        1659001
  11  -1   7    604.1    113.9   5   0   1  0.0000  0.0000  0.0000  0.0000  0.0000  0.0000  0.0000  0.0000   0.000000E+00        1660001
  11  -1   8   1226.7    131.5   5   0   1  0.0000  0.0000  0.0000  0.0000  0.0000  0.0000  0.0000  0.0000   0.000000E+00        1661001
  11   0   7    422.9    106.2   5   0   1  0.0000  0.0000  0.0000  0.0000  0.0000  0.0000  0.0000  0.0000   0.000000E+00        1662001
  11   1   6    507.2    112.1   5   0   1  0.0000  0.0000  0.0000  0.0000  0.0000  0.0000  0.0000  0.0000   0.000000E+00        1664001
  11   1   7    202.9     96.2   5   0   1  0.0000  0.0000  0.0000  0.0000  0.0000  0.0000  0.0000  0.0000   0.000000E+00        1665001
  11   2   6    264.5    103.0   5   0   1  0.0000  0.0000  0.0000  0.0000  0.0000  0.0000  0.0000  0.0000   0.000000E+00        1666001
  11   2   7    333.1    106.6   5   0   1  0.0000  0.0000  0.0000  0.0000  0.0000  0.0000  0.0000  0.0000   0.000000E+00        1667001
  11   3   5    228.0     92.6   5   0   1  0.0000  0.0000  0.0000  0.0000  0.0000  0.0000  0.0000  0.0000   0.000000E+00        1668001
  11   3   6    326.3     98.2   5   0   1  0.0000  0.0000  0.0000  0.0000  0.0000  0.0000  0.0000  0.0000   0.000000E+00        1669001
  12   1   7   2073.1    143.3   5   0   1  0.0000  0.0000  0.0000  0.0000  0.0000  0.0000  0.0000  0.0000   0.000000E+00        1671001
  12   2   6    696.2     97.7   5   0   1  0.0000  0.0000  0.0000  0.0000  0.0000  0.0000  0.0000  0.0000   0.000000E+00        1672001
 -12  -2  -6   1399.0    130.2   6   0   1  0.0000  0.0000  0.0000  0.0000  0.0000  0.0000  0.0000  0.0000   0.000000E+00        1673001
 -12  -1  -7   2473.8    151.5   6   0   1  0.0000  0.0000  0.0000  0.0000  0.0000  0.0000  0.0000  0.0000   0.000000E+00        1674001
 -11  -3  -6    463.8     99.8   6   0   1  0.0000  0.0000  0.0000  0.0000  0.0000  0.0000  0.0000  0.0000   0.000000E+00        1676001
 -11  -3  -5    197.9     92.2   6   0   1  0.0000  0.0000  0.0000  0.0000  0.0000  0.0000  0.0000  0.0000   0.000000E+00        1677001
 -11  -2  -7    516.6    105.5   6   0   1  0.0000  0.0000  0.0000  0.0000  0.0000  0.0000  0.0000  0.0000   0.000000E+00        1678001
 -11  -2  -6    231.6    101.8   6   0   1  0.0000  0.0000  0.0000  0.0000  0.0000  0.0000  0.0000  0.0000   0.000000E+00        1679001
 -11  -1  -7    131.7     92.1   6   0   1  0.0000  0.0000  0.0000  0.0000  0.0000  0.0000  0.0000  0.0000   0.000000E+00        1680001
 -11  -1  -6    582.6    114.2   6   0   1  0.0000  0.0000  0.0000  0.0000  0.0000  0.0000  0.0000  0.0000   0.000000E+00        1681001
 -11   0  -7    707.3    114.0   6   0   1  0.0000  0.0000  0.0000  0.0000  0.0000  0.0000  0.0000  0.0000   0.000000E+00        1683001
 -11   1  -8   1359.0    134.0   6   0   1  0.0000  0.0000  0.0000  0.0000  0.0000  0.0000  0.0000  0.0000   0.000000E+00        1684001
 -11   1  -7    539.4    113.1   6   0   1  0.0000  0.0000  0.0000  0.0000  0.0000  0.0000  0.0000  0.0000   0.000000E+00        1685001
 -11   2  -8    743.0    114.9   6   0   1  0.0000  0.0000  0.0000  0.0000  0.0000  0.0000  0.0000  0.0000   0.000000E+00        1686001
 -11   2  -7    785.5    120.9   6   0   1  0.0000  0.0000  0.0000  0.0000  0.0000  0.0000  0.0000  0.0000   0.000000E+00        1687001
 -10  -4  -5    277.3    105.7   6   0   1  0.0000  0.0000  0.0000  0.0000  0.0000  0.0000  0.0000  0.0000   0.000000E+00        1688001
 -10  -4  -4   1895.5    147.1   6   0   1  0.0000  0.0000  0.0000  0.0000  0.0000  0.0000  0.0000  0.0000   0.000000E+00        1689001
 -10  -3  -6     40.3     92.6   6   0   1  0.0000  0.0000  0.0000  0.0000  0.0000  0.0000  0.0000  0.0000   0.000000E+00        1690001
 -10  -3  -5   1699.5    148.2   6   0   1  0.0000  0.0000  0.0000  0.0000  0.0000  0.0000  0.0000  0.0000   0.000000E+00        1691001
 -10  -2  -6   5340.7    212.7   6   0   1  0.0000  0.0000  0.0000  0.0000  0.0000  0.0000  0.0000  0.0000   0.000000E+00        1692001
 -10  -2  -5    259.1    112.6   6   0   1  0.0000  0.0000  0.0000  0.0000  0.0000  0.0000  0.0000  0.0000   0.000000E+00        1693001
 -10  -1  -7    800.8    126.4   6   0   1  0.0000  0.0000  0.0000  0.0000  0.0000  0.0000  0.0000  0.0000   0.000000E+00        1694001
 -10  -1  -6    942.1    135.8   6   0   1  0.0000  0.0000  0.0000  0.0000  0.0000  0.0000  0.0000  0.0000   0.000000E+00        1695001
 -10   0  -6   4024.6    198.4   6   0   1  0.0000  0.0000  0.0000  0.0000  0.0000  0.0000  0.0000  0.0000   0.000000E+00        1697001
 -10   1  -7   4730.0    204.0   6   0   1  0.0000  0.0000  0.0000  0.0000  0.0000  0.0000  0.0000  0.0000   0.000000E+00        1698001
 -10   1  -6    469.7    127.3   6   0   1  0.0000  0.0000  0.0000  0.0000  0.0000  0.0000  0.0000  0.0000   0.000000E+00        1699001
 -10   2  -8   1191.1    132.6   6   0   1  0.0000  0.0000  0.0000  0.0000  0.0000  0.0000  0.0000  0.0000   0.000000E+00        1700001
 -10   2  -7    395.4    120.8   6   0   1  0.0000  0.0000  0.0000  0.0000  0.0000  0.0000  0.0000  0.0000   0.000000E+00        1701001
 -10   3  -8    839.2    123.2   6   0   1  0.0000  0.0000  0.0000  0.0000  0.0000  0.0000  0.0000  0.0000   0.000000E+00        1702001
 -10   3  -7    860.5    129.1   6   0   1  0.0000  0.0000  0.0000  0.0000  0.0000  0.0000  0.0000  0.0000   0.000000E+00        1703001
  -9  -5  -4    187.2     98.4   6   0   1  0.0000  0.0000  0.0000  0.0000  0.0000  0.0000  0.0000  0.0000   0.000000E+00        1704001
  -9  -5  -3    276.9    105.5   6   0   1  0.0000  0.0000  0.0000  0.0000  0.0000  0.0000  0.0000  0.0000   0.000000E+00        1705001
  -9  -4  -5    906.6    123.7   6   0   1  0.0000  0.0000  0.0000  0.0000  0.0000  0.0000  0.0000  0.0000   0.000000E+00        1706001
  -9  -4  -4    140.4    102.5   6   0   1  0.0000  0.0000  0.0000  0.0000  0.0000  0.0000  0.0000  0.0000   0.000000E+00        1707001
  -9  -3  -5    470.0    120.6   6   0   1  0.0000  0.0000  0.0000  0.0000  0.0000  0.0000  0.0000  0.0000   0.000000E+00        1708001
  -9  -3  -4    707.5    129.0   6   0   1  0.0000  0.0000  0.0000  0.0000  0.0000  0.0000  0.0000  0.0000   0.000000E+00        1709001
  -9  -2  -5    947.6    142.1   6   0   1  0.0000  0.0000  0.0000  0.0000  0.0000  0.0000  0.0000  0.0000   0.000000E+00        1710001
  -9  -1  -6    455.9    131.1   6   0   1  0.0000  0.0000  0.0000  0.0000  0.0000  0.0000  0.0000  0.0000   0.000000E+00        1711001
  -9  -1  -5    717.7    138.9   6   0   1  0.0000  0.0000  0.0000  0.0000  0.0000  0.0000  0.0000  0.0000   0.000000E+00        1712001
  -9   1  -7    445.6    124.3   6   0   1  0.0000  0.0000  0.0000  0.0000  0.0000  0.0000  0.0000  0.0000   0.000000E+00        1714001
  -9   1  -6    294.7    127.7   6   0   1  0.0000  0.0000  0.0000  0.0000  0.0000  0.0000  0.0000  0.0000   0.000000E+00        1715001
  -9   2  -7   3031.3    184.7   6   0   1  0.0000  0.0000  0.0000  0.0000  0.0000  0.0000  0.0000  0.0000   0.000000E+00        1716001
  -9   2  -6   4046.7    209.1   6   0   1  0.0000  0.0000  0.0000  0.0000  0.0000  0.0000  0.0000  0.0000   0.000000E+00        1717001
  -9   3  -7    733.8    126.4   6   0   1  0.0000  0.0000  0.0000  0.0000  0.0000  0.0000  0.0000  0.0000   0.000000E+00        1718001
  -9   4  -7   3059.3    177.1   6   0   1  0.0000  0.0000  0.0000  0.0000  0.0000  0.0000  0.0000  0.0000   0.000000E+00        1719001
  -8  -5  -3   1814.6    157.2   6   0   1  0.0000  0.0000  0.0000  0.0000  0.0000  0.0000  0.0000  0.0000   0.000000E+00        1720001
  -8  -5  -2    534.7    126.8   6   0   1  0.0000  0.0000  0.0000  0.0000  0.0000  0.0000  0.0000  0.0000   0.000000E+00        1721001
  -8  -4  -4    840.0    141.3   6   0   1  0.0000  0.0000  0.0000  0.0000  0.0000  0.0000  0.0000  0.0000   0.000000E+00        1722001
  -8  -4  -3   1002.1    140.4   6   0   1  0.0000  0.0000  0.0000  0.0000  0.0000  0.0000  0.0000  0.0000   0.000000E+00        1723001
  -8  -3  -4    231.9    126.7   6   0   1  0.0000  0.0000  0.0000  0.0000  0.0000  0.0000  0.0000  0.0000   0.000000E+00        1724001
  -8  -2  -5    540.2    138.3   6   0   1  0.0000  0.0000  0.0000  0.0000  0.0000  0.0000  0.0000  0.0000   0.000000E+00        1725001
  -8  -2  -4  11715.7    309.5   6   0   1  0.0000  0.0000  0.0000  0.0000  0.0000  0.0000  0.0000  0.0000   0.000000E+00        1726001
  -8  -1  -5  11751.6    311.9   6   0   1  0.0000  0.0000  0.0000  0.0000  0.0000  0.0000  0.0000  0.0000   0.000000E+00        1727001
  -8   1  -6   1535.1    173.5   6   0   1  0.0000  0.0000  0.0000  0.0000  0.0000  0.0000  0.0000  0.0000   0.000000E+00        1729001
  -8   1  -5  18075.9    369.9   6   0   1  0.0000  0.0000  0.0000  0.0000  0.0000  0.0000  0.0000  0.0000   0.000000E+00        1730001
  -8   2  -6   3526.4    210.7   6   0   1  0.0000  0.0000  0.0000  0.0000  0.0000  0.0000  0.0000  0.0000   0.000000E+00        1731001
  -8   3  -7   1078.9    152.2   6   0   1  0.0000  0.0000  0.0000  0.0000  0.0000  0.0000  0.0000  0.0000   0.000000E+00        1732001
  -8   3  -6    244.1    139.3   6   0   1  0.0000  0.0000  0.0000  0.0000  0.0000  0.0000  0.0000  0.0000   0.000000E+00        1733001
  -8   4  -7   1136.1    150.7   6   0   1  0.0000  0.0000  0.0000  0.0000  0.0000  0.0000  0.0000  0.0000   0.000000E+00        1734001
  -8   4  -6   1115.8    149.6   6   0   1  0.0000  0.0000  0.0000  0.0000  0.0000  0.0000  0.0000  0.0000   0.000000E+00        1735001
  -7  -6  -1   1464.7    148.9   6   0   1  0.0000  0.0000  0.0000  0.0000  0.0000  0.0000  0.0000  0.0000   0.000000E+00        1736001
  -7  -5  -3   4378.8    213.7   6   0   1  0.0000  0.0000  0.0000  0.0000  0.0000  0.0000  0.0000  0.0000   0.000000E+00        1737001
  -7  -5  -2    838.7    137.7   6   0   1  0.0000  0.0000  0.0000  0.0000  0.0000  0.0000  0.0000  0.0000   0.000000E+00        1738001
  -7  -4  -3    373.6    132.1   6   0   1  0.0000  0.0000  0.0000  0.0000  0.0000  0.0000  0.0000  0.0000   0.000000E+00        1739001
  -7  -4  -2    627.0    139.7   6   0   1  0.0000  0.0000  0.0000  0.0000  0.0000  0.0000  0.0000  0.0000   0.000000E+00        1740001
  -7  -3  -4   1143.6    165.2   6   0   1  0.0000  0.0000  0.0000  0.0000  0.0000  0.0000  0.0000  0.0000   0.000000E+00        1741001
  -7  -3  -3    883.9    163.4   6   0   1  0.0000  0.0000  0.0000  0.0000  0.0000  0.0000  0.0000  0.0000   0.000000E+00        1742001
  -7  -2  -4   2831.0    211.1   6   0   1  0.0000  0.0000  0.0000  0.0000  0.0000  0.0000  0.0000  0.0000   0.000000E+00        1743001
  -7  -1  -4   7494.7    283.3   6   0   1  0.0000  0.0000  0.0000  0.0000  0.0000  0.0000  0.0000  0.0000   0.000000E+00        1744001
  -7   0  -5   1154.0    185.7   6   0   1  0.0000  0.0000  0.0000  0.0000  0.0000  0.0000  0.0000  0.0000   0.000000E+00        1745001
  -7   1  -5    814.4    184.9   6   0   1  0.0000  0.0000  0.0000  0.0000  0.0000  0.0000  0.0000  0.0000   0.000000E+00        1747001
  -7   2  -6   1558.3    185.9   6   0   1  0.0000  0.0000  0.0000  0.0000  0.0000  0.0000  0.0000  0.0000   0.000000E+00        1748001
  -7   2  -5    818.5    181.4   6   0   1  0.0000  0.0000  0.0000  0.0000  0.0000  0.0000  0.0000  0.0000   0.000000E+00        1749001
  -7   3  -6   9269.8    287.3   6   0   1  0.0000  0.0000  0.0000  0.0000  0.0000  0.0000  0.0000  0.0000   0.000000E+00        1750001
  -7   4  -6    633.4    152.3   6   0   1  0.0000  0.0000  0.0000  0.0000  0.0000  0.0000  0.0000  0.0000   0.000000E+00        1751001
  -7   5  -7    488.3    129.0   6   0   1  0.0000  0.0000  0.0000  0.0000  0.0000  0.0000  0.0000  0.0000   0.000000E+00        1752001
  -7   5  -6   4318.4    213.8   6   0   1  0.0000  0.0000  0.0000  0.0000  0.0000  0.0000  0.0000  0.0000   0.000000E+00        1753001
  -6  -6  -2   1798.7    167.9   6   0   1  0.0000  0.0000  0.0000  0.0000  0.0000  0.0000  0.0000  0.0000   0.000000E+00        1754001
  -6  -6  -1    822.8    134.9   6   0   1  0.0000  0.0000  0.0000  0.0000  0.0000  0.0000  0.0000  0.0000   0.000000E+00        1755001
  -6  -5  -2    606.5    142.3   6   0   1  0.0000  0.0000  0.0000  0.0000  0.0000  0.0000  0.0000  0.0000   0.000000E+00        1756001
  -6  -5  -1    566.3    146.3   6   0   1  0.0000  0.0000  0.0000  0.0000  0.0000  0.0000  0.0000  0.0000   0.000000E+00        1757001
  -6  -4  -2   3762.5    222.2   6   0   1  0.0000  0.0000  0.0000  0.0000  0.0000  0.0000  0.0000  0.0000   0.000000E+00        1758001
  -6  -3  -3   8873.9    314.9   6   0   1  0.0000  0.0000  0.0000  0.0000  0.0000  0.0000  0.0000  0.0000   0.000000E+00        1759001
  -6  -3  -2   1542.1    203.6   6   0   1  0.0000  0.0000  0.0000  0.0000  0.0000  0.0000  0.0000  0.0000   0.000000E+00        1760001
  -6  -2  -3   6656.8    287.9   6   0   1  0.0000  0.0000  0.0000  0.0000  0.0000  0.0000  0.0000  0.0000   0.000000E+00        1761001
  -6  -1  -4    528.0    186.6   6   0   1  0.0000  0.0000  0.0000  0.0000  0.0000  0.0000  0.0000  0.0000   0.000000E+00        1762001
  -6  -1  -3  48325.1    581.5   6   0   1  0.0000  0.0000  0.0000  0.0000  0.0000  0.0000  0.0000  0.0000   0.000000E+00        1763001
  -6   0  -4  23443.1    440.6   6   0   1  0.0000  0.0000  0.0000  0.0000  0.0000  0.0000  0.0000  0.0000   0.000000E+00        1764001
  -6   1  -4   1219.8    219.9   6   0   1  0.0000  0.0000  0.0000  0.0000  0.0000  0.0000  0.0000  0.0000   0.000000E+00        1765001
  -6   2  -5   1981.8    222.2   6   0   1  0.0000  0.0000  0.0000  0.0000  0.0000  0.0000  0.0000  0.0000   0.000000E+00        1766001
  -6   3  -5   3771.5    236.2   6   0   1  0.0000  0.0000  0.0000  0.0000  0.0000  0.0000  0.0000  0.0000   0.000000E+00        1767001
  -6   4  -6   1334.1    177.9   6   0   1  0.0000  0.0000  0.0000  0.0000  0.0000  0.0000  0.0000  0.0000   0.000000E+00        1768001
  -6   4  -5   1998.7    198.4   6   0   1  0.0000  0.0000  0.0000  0.0000  0.0000  0.0000  0.0000  0.0000   0.000000E+00        1769001
  -6   5  -6   2313.4    195.2   6   0   1  0.0000  0.0000  0.0000  0.0000  0.0000  0.0000  0.0000  0.0000   0.000000E+00        1770001
  -5  -6  -1   1147.1    150.4   6   0   1  0.0000  0.0000  0.0000  0.0000  0.0000  0.0000  0.0000  0.0000   0.000000E+00        1771001
  -5  -6   0    231.9    124.4   6   0   1  0.0000  0.0000  0.0000  0.0000  0.0000  0.0000  0.0000  0.0000   0.000000E+00        1772001
  -5  -5  -1    874.9    158.2   6   0   1  0.0000  0.0000  0.0000  0.0000  0.0000  0.0000  0.0000  0.0000   0.000000E+00        1773001
  -5  -4  -2  10465.5    328.5   6   0   1  0.0000  0.0000  0.0000  0.0000  0.0000  0.0000  0.0000  0.0000   0.000000E+00        1774001
  -5  -4  -1   1009.7    180.5   6   0   1  0.0000  0.0000  0.0000  0.0000  0.0000  0.0000  0.0000  0.0000   0.000000E+00        1775001
  -5  -3  -2   1762.5    225.6   6   0   1  0.0000  0.0000  0.0000  0.0000  0.0000  0.0000  0.0000  0.0000   0.000000E+00        1776001
  -5  -2  -2   4654.6    274.9   6   0   1  0.0000  0.0000  0.0000  0.0000  0.0000  0.0000  0.0000  0.0000   0.000000E+00        1777001
  -5  -1  -3   6514.7    306.4   6   0   1  0.0000  0.0000  0.0000  0.0000  0.0000  0.0000  0.0000  0.0000   0.000000E+00        1778001
  -5   0  -3   2612.3    272.4   6   0   1  0.0000  0.0000  0.0000  0.0000  0.0000  0.0000  0.0000  0.0000   0.000000E+00        1779001
  -5   1  -4   2691.4    263.9   6   0   1  0.0000  0.0000  0.0000  0.0000  0.0000  0.0000  0.0000  0.0000   0.000000E+00        1780001
  -5   2  -4   5106.1    303.7   6   0   1  0.0000  0.0000  0.0000  0.0000  0.0000  0.0000  0.0000  0.0000   0.000000E+00        1781001
  -5   3  -5    741.2    206.3   6   0   1  0.0000  0.0000  0.0000  0.0000  0.0000  0.0000  0.0000  0.0000   0.000000E+00        1782001
  -5   3  -4   3380.4    272.6   6   0   1  0.0000  0.0000  0.0000  0.0000  0.0000  0.0000  0.0000  0.0000   0.000000E+00        1783001
  -5   4  -5  14938.3    367.7   6   0   1  0.0000  0.0000  0.0000  0.0000  0.0000  0.0000  0.0000  0.0000   0.000000E+00        1784001
  -5   5  -5   6799.8    284.6   6   0   1  0.0000  0.0000  0.0000  0.0000  0.0000  0.0000  0.0000  0.0000   0.000000E+00        1785001
  -5   6  -5   5707.7    247.7   6   0   1  0.0000  0.0000  0.0000  0.0000  0.0000  0.0000  0.0000  0.0000   0.000000E+00        1786001
  -4  -6   0    975.1    154.6   6   0   1  0.0000  0.0000  0.0000  0.0000  0.0000  0.0000  0.0000  0.0000   0.000000E+00        1787001
  -4  -6   1   2539.1    198.2   6   0   1  0.0000  0.0000  0.0000  0.0000  0.0000  0.0000  0.0000  0.0000   0.000000E+00        1788001
  -4  -5  -1   6284.6    261.6   6   0   1  0.0000  0.0000  0.0000  0.0000  0.0000  0.0000  0.0000  0.0000   0.000000E+00        1789001
  -4  -5   0   3375.9    218.8   6   0   1  0.0000  0.0000  0.0000  0.0000  0.0000  0.0000  0.0000  0.0000   0.000000E+00        1790001
  -4  -4  -1    768.3    198.1   6   0   1  0.0000  0.0000  0.0000  0.0000  0.0000  0.0000  0.0000  0.0000   0.000000E+00        1791001
  -4  -3  -1  11056.9    360.2   6   0   1  0.0000  0.0000  0.0000  0.0000  0.0000  0.0000  0.0000  0.0000   0.000000E+00        1792001
  -4  -2  -2  42736.8    588.2   6   0   1  0.0000  0.0000  0.0000  0.0000  0.0000  0.0000  0.0000  0.0000   0.000000E+00        1793001
  -4  -1  -2  12730.5    454.4   6   0   1  0.0000  0.0000  0.0000  0.0000  0.0000  0.0000  0.0000  0.0000   0.000000E+00        1794001
  -4   1  -3  76236.0    767.6   6   0   1  0.0000  0.0000  0.0000  0.0000  0.0000  0.0000  0.0000  0.0000   0.000000E+00        1796001
  -4   3  -4   5121.3    327.2   6   0   1  0.0000  0.0000  0.0000  0.0000  0.0000  0.0000  0.0000  0.0000   0.000000E+00        1797001
  -4   4  -4   2391.1    269.0   6   0   1  0.0000  0.0000  0.0000  0.0000  0.0000  0.0000  0.0000  0.0000   0.000000E+00        1798001
  -4   5  -5  11023.9    355.0   6   0   1  0.0000  0.0000  0.0000  0.0000  0.0000  0.0000  0.0000  0.0000   0.000000E+00        1799001
  -4   5  -4   9061.8    314.7   6   0   1  0.0000  0.0000  0.0000  0.0000  0.0000  0.0000  0.0000  0.0000   0.000000E+00        1800001
  -4   6  -5   3061.8    245.5   6   0   1  0.0000  0.0000  0.0000  0.0000  0.0000  0.0000  0.0000  0.0000   0.000000E+00        1801001
  -3  -6   1   1116.0    176.6   6   0   1  0.0000  0.0000  0.0000  0.0000  0.0000  0.0000  0.0000  0.0000   0.000000E+00        1802001
  -3  -5   0   3708.9    239.7   6   0   1  0.0000  0.0000  0.0000  0.0000  0.0000  0.0000  0.0000  0.0000   0.000000E+00        1803001
  -3  -5   1   1717.5    214.7   6   0   1  0.0000  0.0000  0.0000  0.0000  0.0000  0.0000  0.0000  0.0000   0.000000E+00        1804001
  -3  -4   0   2526.0    260.8   6   0   1  0.0000  0.0000  0.0000  0.0000  0.0000  0.0000  0.0000  0.0000   0.000000E+00        1805001
  -3  -3  -1  30069.4    509.1   6   0   1  0.0000  0.0000  0.0000  0.0000  0.0000  0.0000  0.0000  0.0000   0.000000E+00        1806001
  -3  -2  -1  13904.3    462.2   6   0   1  0.0000  0.0000  0.0000  0.0000  0.0000  0.0000  0.0000  0.0000   0.000000E+00        1807001
  -3   2  -3   7734.1    422.1   6   0   1  0.0000  0.0000  0.0000  0.0000  0.0000  0.0000  0.0000  0.0000   0.000000E+00        1809001
  -3   3  -3   4079.0    377.9   6   0   1  0.0000  0.0000  0.0000  0.0000  0.0000  0.0000  0.0000  0.0000   0.000000E+00        1810001
  -3   4  -4   7080.0    375.9   6   0   1  0.0000  0.0000  0.0000  0.0000  0.0000  0.0000  0.0000  0.0000   0.000000E+00        1811001
  -3   5  -4  24350.5    496.7   6   0   1  0.0000  0.0000  0.0000  0.0000  0.0000  0.0000  0.0000  0.0000   0.000000E+00        1812001
  -3   6  -4    872.0    228.0   6   0   1  0.0000  0.0000  0.0000  0.0000  0.0000  0.0000  0.0000  0.0000   0.000000E+00        1813001
  -2  -6   1   6822.6    280.0   6   0   1  0.0000  0.0000  0.0000  0.0000  0.0000  0.0000  0.0000  0.0000   0.000000E+00        1814001
  -2  -6   2   5936.7    276.4   6   0   1  0.0000  0.0000  0.0000  0.0000  0.0000  0.0000  0.0000  0.0000   0.000000E+00        1815001
  -2  -5   1   3082.1    250.9   6   0   1  0.0000  0.0000  0.0000  0.0000  0.0000  0.0000  0.0000  0.0000   0.000000E+00        1816001
  -2  -4   0   5639.9    326.7   6   0   1  0.0000  0.0000  0.0000  0.0000  0.0000  0.0000  0.0000  0.0000   0.000000E+00        1817001
  -2  -4   1  40788.0    596.1   6   0   1  0.0000  0.0000  0.0000  0.0000  0.0000  0.0000  0.0000  0.0000   0.000000E+00        1818001
  -2  -3   0   2030.6    301.5   6   0   1  0.0000  0.0000  0.0000  0.0000  0.0000  0.0000  0.0000  0.0000   0.000000E+00        1819001
  -2  -1  -1 201262.0   1267.0   6   0   1  0.0000  0.0000  0.0000  0.0000  0.0000  0.0000  0.0000  0.0000   0.000000E+00        1820001
  -2   2  -2 130552.0   1103.9   6   0   1  0.0000  0.0000  0.0000  0.0000  0.0000  0.0000  0.0000  0.0000   0.000000E+00        1821001
  -2   4  -3  38377.6    703.1   6   0   1  0.0000  0.0000  0.0000  0.0000  0.0000  0.0000  0.0000  0.0000   0.000000E+00        1822001
  -2   5  -3   5406.7    375.1   6   0   1  0.0000  0.0000  0.0000  0.0000  0.0000  0.0000  0.0000  0.0000   0.000000E+00        1823001
  -2   6  -4  11492.4    487.3   6   0   1  0.0000  0.0000  0.0000  0.0000  0.0000  0.0000  0.0000  0.0000   0.000000E+00        1824001
  -2   6  -3   -265.8    383.8   6   0   1  0.0000  0.0000  0.0000  0.0000  0.0000  0.0000  0.0000  0.0000   0.000000E+00        1825001
  -1  -6   2    909.5    218.8   6   0   1  0.0000  0.0000  0.0000  0.0000  0.0000  0.0000  0.0000  0.0000   0.000000E+00        1826001
  -1  -5   2  17469.7    425.2   6   0   1  0.0000  0.0000  0.0000  0.0000  0.0000  0.0000  0.0000  0.0000   0.000000E+00        1827001
  -1  -4   1  22711.4    511.9   6   0   1  0.0000  0.0000  0.0000  0.0000  0.0000  0.0000  0.0000  0.0000   0.000000E+00        1828001
  -1  -3   1  17874.6    521.0   6   0   1  0.0000  0.0000  0.0000  0.0000  0.0000  0.0000  0.0000  0.0000   0.000000E+00        1829001
  -1  -2   0  32574.5    703.2   6   0   1  0.0000  0.0000  0.0000  0.0000  0.0000  0.0000  0.0000  0.0000   0.000000E+00        1830001
  -1   1  -1 120064.0   1465.5   6   0   1  0.0000  0.0000  0.0000  0.0000  0.0000  0.0000  0.0000  0.0000   0.000000E+00        1831001
  -1   3  -2  83042.0   1219.2   6   0   1  0.0000  0.0000  0.0000  0.0000  0.0000  0.0000  0.0000  0.0000   0.000000E+00        1832001
  -1   4  -2  44781.8    933.0   6   0   1  0.0000  0.0000  0.0000  0.0000  0.0000  0.0000  0.0000  0.0000   0.000000E+00        1833001
  -1   5  -3    209.4    288.1   6   0   1  0.0000  0.0000  0.0000  0.0000  0.0000  0.0000  0.0000  0.0000   0.000000E+00        1834001
  -1   6  -3  28831.9    533.0   6   0   1  0.0000  0.0000  0.0000  0.0000  0.0000  0.0000  0.0000  0.0000   0.000000E+00        1835001
   0  -6   3   7641.1    329.6   6   0   1  0.0000  0.0000  0.0000  0.0000  0.0000  0.0000  0.0000  0.0000   0.000000E+00        1836001
   0  -5   2   5503.5    366.5   6   0   1  0.0000  0.0000  0.0000  0.0000  0.0000  0.0000  0.0000  0.0000   0.000000E+00        1837001
   0  -4   2  20400.8    557.9   6   0   1  0.0000  0.0000  0.0000  0.0000  0.0000  0.0000  0.0000  0.0000   0.000000E+00        1838001
   0  -2   1  15986.3    773.0   6   0   1  0.0000  0.0000  0.0000  0.0000  0.0000  0.0000  0.0000  0.0000   0.000000E+00        1839001
   0   2  -1   6793.9    621.0   6   0   1  0.0000  0.0000  0.0000  0.0000  0.0000  0.0000  0.0000  0.0000   0.000000E+00        1840001
   0   3  -1  62680.4    837.0   6   0   1  0.0000  0.0000  0.0000  0.0000  0.0000  0.0000  0.0000  0.0000   0.000000E+00        1841001
   0   4  -2   2809.3    311.2   6   0   1  0.0000  0.0000  0.0000  0.0000  0.0000  0.0000  0.0000  0.0000   0.000000E+00        1842001
   0   5  -2   8651.0    381.0   6   0   1  0.0000  0.0000  0.0000  0.0000  0.0000  0.0000  0.0000  0.0000   0.000000E+00        1843001
   0   6  -2   2763.4    281.6   6   0   1  0.0000  0.0000  0.0000  0.0000  0.0000  0.0000  0.0000  0.0000   0.000000E+00        1844001
   1  -6   3  29277.8    604.2   6   0   1  0.0000  0.0000  0.0000  0.0000  0.0000  0.0000  0.0000  0.0000   0.000000E+00        1845001
   1  -6   4   -556.3    273.3   6   0   1  0.0000  0.0000  0.0000  0.0000  0.0000  0.0000  0.0000  0.0000   0.000000E+00        1846001
   1  -5   3   7700.0    523.8   6   0   1  0.0000  0.0000  0.0000  0.0000  0.0000  0.0000  0.0000  0.0000   0.000000E+00        1847001
   1  -3   2  38984.2   1013.0   6   0   1  0.0000  0.0000  0.0000  0.0000  0.0000  0.0000  0.0000  0.0000   0.000000E+00        1848001
   1  -1   1 103467.0   1411.3   6   0   1  0.0000  0.0000  0.0000  0.0000  0.0000  0.0000  0.0000  0.0000   0.000000E+00        1849001
   1   2   0  32318.1    700.3   6   0   1  0.0000  0.0000  0.0000  0.0000  0.0000  0.0000  0.0000  0.0000   0.000000E+00        1850001
   1   4  -1  26887.9    533.7   6   0   1  0.0000  0.0000  0.0000  0.0000  0.0000  0.0000  0.0000  0.0000   0.000000E+00        1851001
   1   5  -1   1300.5    245.4   6   0   1  0.0000  0.0000  0.0000  0.0000  0.0000  0.0000  0.0000  0.0000   0.000000E+00        1852001
   1   6  -2    984.1    200.0   6   0   1  0.0000  0.0000  0.0000  0.0000  0.0000  0.0000  0.0000  0.0000   0.000000E+00        1853001
   1   6  -1   8150.0    313.0   6   0   1  0.0000  0.0000  0.0000  0.0000  0.0000  0.0000  0.0000  0.0000   0.000000E+00        1854001
   2  -6   4   2794.1    358.6   6   0   1  0.0000  0.0000  0.0000  0.0000  0.0000  0.0000  0.0000  0.0000   0.000000E+00        1855001
   2  -5   4   7407.4    434.0   6   0   1  0.0000  0.0000  0.0000  0.0000  0.0000  0.0000  0.0000  0.0000   0.000000E+00        1856001
   2  -4   3  23977.1    566.2   6   0   1  0.0000  0.0000  0.0000  0.0000  0.0000  0.0000  0.0000  0.0000   0.000000E+00        1857001
   2  -3   3   5665.8    446.4   6   0   1  0.0000  0.0000  0.0000  0.0000  0.0000  0.0000  0.0000  0.0000   0.000000E+00        1858001
   2  -2   2 113126.0   1038.2   6   0   1  0.0000  0.0000  0.0000  0.0000  0.0000  0.0000  0.0000  0.0000   0.000000E+00        1859001
   2  -1   2    754.0    449.0   6   0   1  0.0000  0.0000  0.0000  0.0000  0.0000  0.0000  0.0000  0.0000   0.000000E+00        1860001
   2   1   1 197734.0   1271.6   6   0   1  0.0000  0.0000  0.0000  0.0000  0.0000  0.0000  0.0000  0.0000   0.000000E+00        1861001
   2   3   0   3820.5    327.2   6   0   1  0.0000  0.0000  0.0000  0.0000  0.0000  0.0000  0.0000  0.0000   0.000000E+00        1862001
   2   4   0   5295.3    331.4   6   0   1  0.0000  0.0000  0.0000  0.0000  0.0000  0.0000  0.0000  0.0000   0.000000E+00        1863001
   2   5  -1   3137.5    250.7   6   0   1  0.0000  0.0000  0.0000  0.0000  0.0000  0.0000  0.0000  0.0000   0.000000E+00        1864001
   2   5   0   1727.4    225.1   6   0   1  0.0000  0.0000  0.0000  0.0000  0.0000  0.0000  0.0000  0.0000   0.000000E+00        1865001
   2   6  -1   4797.5    249.5   6   0   1  0.0000  0.0000  0.0000  0.0000  0.0000  0.0000  0.0000  0.0000   0.000000E+00        1866001
   3  -6   5   8167.4    335.2   6   0   1  0.0000  0.0000  0.0000  0.0000  0.0000  0.0000  0.0000  0.0000   0.000000E+00        1867001
   3  -5   4  18309.2    415.8   6   0   1  0.0000  0.0000  0.0000  0.0000  0.0000  0.0000  0.0000  0.0000   0.000000E+00        1868001
   3  -5   5   2381.2    278.4   6   0   1  0.0000  0.0000  0.0000  0.0000  0.0000  0.0000  0.0000  0.0000   0.000000E+00        1869001
   3  -4   4   4866.3    340.3   6   0   1  0.0000  0.0000  0.0000  0.0000  0.0000  0.0000  0.0000  0.0000   0.000000E+00        1870001
   3  -3   3   4149.3    358.3   6   0   1  0.0000  0.0000  0.0000  0.0000  0.0000  0.0000  0.0000  0.0000   0.000000E+00        1871001
   3  -2   3   6743.7    407.1   6   0   1  0.0000  0.0000  0.0000  0.0000  0.0000  0.0000  0.0000  0.0000   0.000000E+00        1872001
   3   2   1  12662.2    453.2   6   0   1  0.0000  0.0000  0.0000  0.0000  0.0000  0.0000  0.0000  0.0000   0.000000E+00        1874001
   3   3   1  25497.5    485.3   6   0   1  0.0000  0.0000  0.0000  0.0000  0.0000  0.0000  0.0000  0.0000   0.000000E+00        1875001
   3   4   0   3104.3    268.1   6   0   1  0.0000  0.0000  0.0000  0.0000  0.0000  0.0000  0.0000  0.0000   0.000000E+00        1876001
   3   4   1   8370.8    331.0   6   0   1  0.0000  0.0000  0.0000  0.0000  0.0000  0.0000  0.0000  0.0000   0.000000E+00        1877001
   3   5   0   5408.5    261.9   6   0   1  0.0000  0.0000  0.0000  0.0000  0.0000  0.0000  0.0000  0.0000   0.000000E+00        1878001
   3   6  -1    943.0    171.0   6   0   1  0.0000  0.0000  0.0000  0.0000  0.0000  0.0000  0.0000  0.0000   0.000000E+00        1879001
   3   6   0    371.4    147.4   6   0   1  0.0000  0.0000  0.0000  0.0000  0.0000  0.0000  0.0000  0.0000   0.000000E+00        1880001
   4  -6   5    539.6    166.0   6   0   1  0.0000  0.0000  0.0000  0.0000  0.0000  0.0000  0.0000  0.0000   0.000000E+00        1881001
   4  -6   6   1477.0    199.3   6   0   1  0.0000  0.0000  0.0000  0.0000  0.0000  0.0000  0.0000  0.0000   0.000000E+00        1882001
   4  -5   5   8908.4    331.0   6   0   1  0.0000  0.0000  0.0000  0.0000  0.0000  0.0000  0.0000  0.0000   0.000000E+00        1883001
   4  -4   4   2645.6    256.0   6   0   1  0.0000  0.0000  0.0000  0.0000  0.0000  0.0000  0.0000  0.0000   0.000000E+00        1884001
   4  -4   5   1595.3    230.6   6   0   1  0.0000  0.0000  0.0000  0.0000  0.0000  0.0000  0.0000  0.0000   0.000000E+00        1885001
   4  -3   4   4754.6    323.0   6   0   1  0.0000  0.0000  0.0000  0.0000  0.0000  0.0000  0.0000  0.0000   0.000000E+00        1886001
   4  -2   4  12106.8    394.9   6   0   1  0.0000  0.0000  0.0000  0.0000  0.0000  0.0000  0.0000  0.0000   0.000000E+00        1887001
   4  -1   3  82045.0    785.2   6   0   1  0.0000  0.0000  0.0000  0.0000  0.0000  0.0000  0.0000  0.0000   0.000000E+00        1888001
   4   1   2  12101.7    445.7   6   0   1  0.0000  0.0000  0.0000  0.0000  0.0000  0.0000  0.0000  0.0000   0.000000E+00        1890001
   4   2   2  36227.7    556.5   6   0   1  0.0000  0.0000  0.0000  0.0000  0.0000  0.0000  0.0000  0.0000   0.000000E+00        1891001
   4   3   1  10480.0    351.6   6   0   1  0.0000  0.0000  0.0000  0.0000  0.0000  0.0000  0.0000  0.0000   0.000000E+00        1892001
   4   3   2   8889.8    327.6   6   0   1  0.0000  0.0000  0.0000  0.0000  0.0000  0.0000  0.0000  0.0000   0.000000E+00        1893001
   4   4   1    984.8    200.1   6   0   1  0.0000  0.0000  0.0000  0.0000  0.0000  0.0000  0.0000  0.0000   0.000000E+00        1894001
   4   5   1   3224.4    217.4   6   0   1  0.0000  0.0000  0.0000  0.0000  0.0000  0.0000  0.0000  0.0000   0.000000E+00        1895001
   4   6   0   1199.2    159.0   6   0   1  0.0000  0.0000  0.0000  0.0000  0.0000  0.0000  0.0000  0.0000   0.000000E+00        1896001
   4   6   1    465.0    138.4   6   0   1  0.0000  0.0000  0.0000  0.0000  0.0000  0.0000  0.0000  0.0000   0.000000E+00        1897001
   5  -5   6   2772.9    218.2   6   0   1  0.0000  0.0000  0.0000  0.0000  0.0000  0.0000  0.0000  0.0000   0.000000E+00        1898001
   5  -4   5  18552.8    391.0   6   0   1  0.0000  0.0000  0.0000  0.0000  0.0000  0.0000  0.0000  0.0000   0.000000E+00        1899001
   5  -3   5   1074.9    207.7   6   0   1  0.0000  0.0000  0.0000  0.0000  0.0000  0.0000  0.0000  0.0000   0.000000E+00        1900001
   5  -2   4   3234.1    279.1   6   0   1  0.0000  0.0000  0.0000  0.0000  0.0000  0.0000  0.0000  0.0000   0.000000E+00        1901001
   5  -1   4   2828.0    265.4   6   0   1  0.0000  0.0000  0.0000  0.0000  0.0000  0.0000  0.0000  0.0000   0.000000E+00        1902001
   5   0   3   2011.4    262.5   6   0   1  0.0000  0.0000  0.0000  0.0000  0.0000  0.0000  0.0000  0.0000   0.000000E+00        1903001
   5   1   3   6933.8    303.7   6   0   1  0.0000  0.0000  0.0000  0.0000  0.0000  0.0000  0.0000  0.0000   0.000000E+00        1904001
   5   2   3   3224.7    254.7   6   0   1  0.0000  0.0000  0.0000  0.0000  0.0000  0.0000  0.0000  0.0000   0.000000E+00        1905001
   5   3   2   1799.2    218.8   6   0   1  0.0000  0.0000  0.0000  0.0000  0.0000  0.0000  0.0000  0.0000   0.000000E+00        1906001
   5   4   2   9684.9    305.4   6   0   1  0.0000  0.0000  0.0000  0.0000  0.0000  0.0000  0.0000  0.0000   0.000000E+00        1907001
   5   5   1    988.0    158.5   6   0   1  0.0000  0.0000  0.0000  0.0000  0.0000  0.0000  0.0000  0.0000   0.000000E+00        1908001
   5   5   2    267.4    138.6   6   0   1  0.0000  0.0000  0.0000  0.0000  0.0000  0.0000  0.0000  0.0000   0.000000E+00        1909001
   5   6   1   1309.6    150.2   6   0   1  0.0000  0.0000  0.0000  0.0000  0.0000  0.0000  0.0000  0.0000   0.000000E+00        1910001
   5   6   2    402.8    127.5   6   0   1  0.0000  0.0000  0.0000  0.0000  0.0000  0.0000  0.0000  0.0000   0.000000E+00        1911001
   6  -5   6   1985.8    188.6   6   0   1  0.0000  0.0000  0.0000  0.0000  0.0000  0.0000  0.0000  0.0000   0.000000E+00        1912001
   6  -5   7    470.2    145.3   6   0   1  0.0000  0.0000  0.0000  0.0000  0.0000  0.0000  0.0000  0.0000   0.000000E+00        1913001
   6  -4   6   1677.6    186.2   6   0   1  0.0000  0.0000  0.0000  0.0000  0.0000  0.0000  0.0000  0.0000   0.000000E+00        1914001
   6  -3   5   1080.1    192.7   6   0   1  0.0000  0.0000  0.0000  0.0000  0.0000  0.0000  0.0000  0.0000   0.000000E+00        1915001
   6  -3   6    695.5    168.3   6   0   1  0.0000  0.0000  0.0000  0.0000  0.0000  0.0000  0.0000  0.0000   0.000000E+00        1916001
   6  -2   5    709.7    187.1   6   0   1  0.0000  0.0000  0.0000  0.0000  0.0000  0.0000  0.0000  0.0000   0.000000E+00        1917001
   6  -1   4    611.1    206.4   6   0   1  0.0000  0.0000  0.0000  0.0000  0.0000  0.0000  0.0000  0.0000   0.000000E+00        1918001
   6  -1   5   9040.5    316.6   6   0   1  0.0000  0.0000  0.0000  0.0000  0.0000  0.0000  0.0000  0.0000   0.000000E+00        1919001
   6   0   4  25551.9    450.6   6   0   1  0.0000  0.0000  0.0000  0.0000  0.0000  0.0000  0.0000  0.0000   0.000000E+00        1920001
   6   1   4    671.5    190.2   6   0   1  0.0000  0.0000  0.0000  0.0000  0.0000  0.0000  0.0000  0.0000   0.000000E+00        1921001
   6   2   3   6577.8    282.3   6   0   1  0.0000  0.0000  0.0000  0.0000  0.0000  0.0000  0.0000  0.0000   0.000000E+00        1922001
   6   3   3   7340.6    299.2   6   0   1  0.0000  0.0000  0.0000  0.0000  0.0000  0.0000  0.0000  0.0000   0.000000E+00        1923001
   6   4   2   3975.1    220.3   6   0   1  0.0000  0.0000  0.0000  0.0000  0.0000  0.0000  0.0000  0.0000   0.000000E+00        1924001
   6   4   3    187.1    131.6   6   0   1  0.0000  0.0000  0.0000  0.0000  0.0000  0.0000  0.0000  0.0000   0.000000E+00        1925001
   6   5   2    571.7    137.7   6   0   1  0.0000  0.0000  0.0000  0.0000  0.0000  0.0000  0.0000  0.0000   0.000000E+00        1926001
   6   5   3   4535.1    229.2   6   0   1  0.0000  0.0000  0.0000  0.0000  0.0000  0.0000  0.0000  0.0000   0.000000E+00        1927001
   6   6   1    707.6    130.6   6   0   1  0.0000  0.0000  0.0000  0.0000  0.0000  0.0000  0.0000  0.0000   0.000000E+00        1928001
   6   6   2   1151.6    142.3   6   0   1  0.0000  0.0000  0.0000  0.0000  0.0000  0.0000  0.0000  0.0000   0.000000E+00        1929001
   7  -5   7    486.1    130.0   6   0   1  0.0000  0.0000  0.0000  0.0000  0.0000  0.0000  0.0000  0.0000   0.000000E+00        1930001
   7  -4   6    499.2    146.4   6   0   1  0.0000  0.0000  0.0000  0.0000  0.0000  0.0000  0.0000  0.0000   0.000000E+00        1931001
   7  -4   7   4102.4    211.8   6   0   1  0.0000  0.0000  0.0000  0.0000  0.0000  0.0000  0.0000  0.0000   0.000000E+00        1932001
   7  -3   6  15460.0    341.6   6   0   1  0.0000  0.0000  0.0000  0.0000  0.0000  0.0000  0.0000  0.0000   0.000000E+00        1933001
   7  -3   7    366.2    139.7   6   0   1  0.0000  0.0000  0.0000  0.0000  0.0000  0.0000  0.0000  0.0000   0.000000E+00        1934001
   7  -2   6    767.9    165.0   6   0   1  0.0000  0.0000  0.0000  0.0000  0.0000  0.0000  0.0000  0.0000   0.000000E+00        1935001
   7  -1   5    556.5    182.3   6   0   1  0.0000  0.0000  0.0000  0.0000  0.0000  0.0000  0.0000  0.0000   0.000000E+00        1936001
   7  -1   6  11117.5    317.5   6   0   1  0.0000  0.0000  0.0000  0.0000  0.0000  0.0000  0.0000  0.0000   0.000000E+00        1937001
   7   0   5   1384.2    191.7   6   0   1  0.0000  0.0000  0.0000  0.0000  0.0000  0.0000  0.0000  0.0000   0.000000E+00        1938001
[truncated: 9,271,327 more chars]
