# Supplementary material for: Reactive Noble-Gas Compounds Explored by 3D Electron Diffraction: XeF2–MnF4 Adducts and a Facile Sample Handling Procedure
Source: ACS Cent Sci. 2024 Aug 14;10(9):1733–41. doi: 10.1021/acscentsci.4c00815 (PMC11428288; doi:10.1021/acscentsci.4c00815)
Supplement: Supplementary file 2 — oc4c00815_si_002.zip [file oc4c00815_si_002.zip › 3XeF2_2MnF4_submission.fcf]

#
# h,k,l, Fc-squared, Fo-squared, sigma(Fo-squared) and status flag
#
data_I
_shelx_title                             '6-22-23-merged_shelxt_b.res in p2(1)'
_shelx_refln_list_code                   4
_shelx_F_calc_maximum                    642.71
_exptl_crystal_F_000                     145.216
_reflns_d_resolution_high                0.7120

loop_
 _symmetry_equiv_pos_as_xyz
 'x, y, z'
 '-x+1/2, y+1/2, -z+1/2'
 '-x, -y, -z'
 'x+1/2, -y+1/2, z+1/2'

_cell_length_a                           10.2668(19)
_cell_length_b                           5.0036(3)
_cell_length_c                           12.4668(9)
_cell_angle_alpha                        90
_cell_angle_beta                         96.551(11)
_cell_angle_gamma                        90

_shelx_F_squared_multiplier              1.000

loop_
 _refln_index_h
 _refln_index_k
 _refln_index_l
 _refln_intensity_calc
 _refln_intensity_meas
 _refln_intensity_sigma
 _refln_scale_group_code
 _refln_observed_status
 -13  -1  -5     16.53    271.60     94.90   1%1 <
 -13   0  -5   1984.90   1471.30    122.50   1%1 o
 -12  -2  -4    243.95    278.70    104.20   1%1 <
 -12   2  -6    964.69   2255.70    154.40   1%1 o
 -11  -3  -3    149.85    706.20    115.20   1%1 o
 -11  -1  -4   1231.50   1043.90    135.20   1%1 o
 -11   1  -5    412.47    183.60    104.20   1%1 <
 -11   3  -6    413.49    484.50    107.40   1%1 o
 -10  -4  -2    741.69    959.50    123.40   1%1 o
 -10  -2  -3     78.90    952.70    131.60   1%1 o
 -10   0  -4   1494.60   1887.70    159.40   1%1 o
 -10   2  -5    471.86    501.60    122.10   1%1 o
 -10   4  -6    869.14   2079.80    151.70   1%1 o
  -9  -5  -1    306.91    273.40     98.40   1%1 <
  -9  -3  -2   7391.00   7962.10    260.00   1%1 o
  -9  -1  -3     35.28    427.20    121.60   1%1 o
  -9   1  -4   7274.80   4741.00    217.80   1%1 o
  -9   3  -5    152.97    439.30    119.20   1%1 o
  -8  -1  -3    490.96    870.00    182.70   1%1 o
  -8   4  -5    121.28     32.20     99.50   1%1 <
  -7  -4  -1   4911.20   6133.70    253.80   1%1 o
  -7  -2  -2    855.33   1679.90    209.70   1%1 o
  -7   0  -3  19826.00  24172.60    436.20   1%1 o
  -7   2  -4    730.72   1634.10    216.10   1%1 o
  -6  -5   0    298.38    946.30    154.40   1%1 o
  -6  -3  -1    662.71    904.10    180.40   1%1 o
  -6  -1  -2    729.05    887.40    198.90   1%1 o
  -6   1  -3  54953.00  64332.00    659.90   1%1 o
  -6   3  -4    244.88   1440.20    201.50   1%1 o
  -5  -6   1   3836.60   4318.40    210.90   1%1 o
  -5  -4   0    665.84   1014.50    173.10   1%1 o
  -5  -2  -1   2282.80   4881.20    268.20   1%1 o
  -5   2  -3   5021.90   5395.40    302.70   1%1 o
  -5   4  -4  11385.00   8461.30    302.70   1%1 o
  -4  -5   1   4694.40   3428.60    214.40   1%1 o
  -4   5  -4  15667.00   9061.80    314.70   1%1 o
  -3  -6   2   1319.50   1215.30    159.00   1%1 o
  -3   6  -4   3006.10    872.00    228.00   1%1 o
   1   3  -1  14823.00  12478.80    437.70   1%1 o
   2  -4   3  27592.00  23977.10    566.20   1%1 o
   2   4  -1  42298.00  39248.00    548.70   1%1 o
   3  -5   4  16686.00  18309.20    415.80   1%1 o
   3   5  -1   1581.70   1412.80    180.80   1%1 o
   4  -6   5    285.35    539.60    166.00   1%1 o
   4   4   0    219.48   1110.80    210.40   1%1 o
   4   6  -1   4412.90   3277.60    193.50   1%1 o
   5   5   0   4149.70   6646.30    260.10   1%1 o
   6   6   0    164.67    540.60    118.00   1%1 o
   7  -2   4    968.84   1245.60    182.50   1%1 o
   7   0   3  21857.00  25483.80    433.20   1%1 o
   7   2   2   2171.70   1753.70    190.60   1%1 o
   7   5   1    808.64    819.50    142.60   1%1 o
   8  -3   5   9171.70   6853.10    247.20   1%1 o
   8  -1   4   1673.10   2130.10    198.20   1%1 o
   8   1   3    526.09    974.30    167.40   1%1 o
   8   3   2   1697.30   2745.60    183.00   1%1 o
   9  -4   6    661.18    723.70    113.20   1%1 o
   9  -2   5    852.36   1358.70    151.40   1%1 o
   9   2   3   2862.70   2856.70    188.60   1%1 o
   9   4   2   1927.10    656.30    119.70   1%1 o
  10  -3   6    178.72    326.90    102.80   1%1 o
  10  -1   5   6304.60   7391.90    247.80   1%1 o
  10   1   4    296.17    301.90    119.40   1%1 <
  10   3   3     27.65    288.20    103.00   1%1 <
  11  -2   6    638.18    609.70    113.80   1%1 o
  11   0   5    407.07    745.40    128.90   1%1 o
  11   2   4    117.68    509.30    115.40   1%1 o
  11   4   3    554.71   1369.70    130.80   1%1 o
  12  -1   6    117.71     30.50     85.30   1%1 <
  12   1   5    278.07    665.70    112.10   1%1 o
  12   3   4    995.20    271.80     93.20   1%1 <
 -12  -3  -4     69.88    325.50     96.50   2%1 o
 -12  -1  -5    726.63    612.40    116.20   2%1 o
 -12   1  -6    198.57    160.80     98.10   2%1 <
 -11  -4  -3    729.83   1193.40    126.00   2%1 o
 -11  -2  -4    423.60    463.20    118.00   2%1 o
 -11   0  -5    674.62    576.30    126.40   2%1 o
 -11   2  -6    403.01    329.60    115.20   2%1 <
 -10  -3  -3    100.31    178.30    110.90   2%1 <
 -10  -1  -4    828.74    451.70    125.20   2%1 o
 -10   1  -5   8016.80   7081.30    249.40   2%1 o
 -10   3  -6     87.28    293.80    115.90   2%1 <
  -9  -4  -2    532.91    572.10    132.20   2%1 o
  -9  -2  -3   2345.70   2664.10    183.40   2%1 o
  -9   2  -5   2242.20   1060.20    157.60   2%1 o
  -9   4  -6    516.50    852.40    139.80   2%1 o
  -8  -5  -1    171.94    275.40    120.20   2%1 <
  -8  -3  -2   1939.30   2711.90    199.90   2%1 o
  -8  -1  -3    529.85    870.00    182.70   2%1 o
  -8   1  -4   1026.10   1918.20    205.70   2%1 o
  -8   3  -5  12505.00   8766.00    280.70   2%1 o
  -8   5  -6    685.28    521.30    131.70   2%1 o
  -7  -6   0    154.68    385.60    118.40   2%1 o
  -7   2  -4    991.57   1634.10    216.10   2%1 o
  -7   4  -5   2687.60   1845.10    182.90   2%1 o
  -6   5  -5   3473.90   4420.80    229.50   2%1 o
  -5   6  -5   5008.90   5707.70    247.70   2%1 o
  -3  -1  -1   4482.30  16170.10    503.40   2%1 o
  -3   6  -4    993.60    872.00    228.00   2%1 o
  -2  -2   0  51438.00  74265.30    845.40   2%1 o
  -1  -3   1   9388.30  17874.60    521.00   2%1 o
  -1  -1   0   7944.50  13372.20    869.90   2%1 o
   0  -2   1  30505.00  15986.30    773.00   2%1 o
   1  -3   2  43832.00  38984.20   1013.00   2%1 o
   1   1   0   6572.90  10240.60    824.10   2%1 o
   2  -4   3  25012.00  23977.10    566.20   2%1 o
   2   2   0  96759.00  83511.80    867.70   2%1 o
   3  -3   3   6684.60   4149.30    358.30   2%1 o
   3  -1   2   9389.50  10341.00    504.00   2%1 o
   3   1   1   6791.90  11163.70    472.80   2%1 o
   3   3   0  20951.00  19350.70    458.10   2%1 o
   4  -4   4   2520.30   2645.60    256.00   2%1 o
   4  -2   3  14780.00  12891.80    423.80   2%1 o
   4   0   2  86400.00  70036.00    758.60   2%1 o
   4   2   1   8284.60   9838.90    373.20   2%1 o
   4   4   0    238.40   1110.80    210.40   2%1 o
   5  -5   5   4591.80   6910.20    276.00   2%1 o
   5  -3   4   4592.50   3258.90    274.10   2%1 o
   5  -1   3   9952.90   8145.20    350.10   2%1 o
   5   1   2  19338.00  11309.10    375.80   2%1 o
   5   3   1   8804.20   9531.80    346.30   2%1 o
   6  -4   5   3582.30   1990.90    201.00   2%1 o
   6  -2   4   6976.50  14864.70    393.50   2%1 o
   6   2   2   1632.40   5888.50    287.80   2%1 o
   6   4   1   1177.90   2711.10    208.70   2%1 o
   7  -5   6   2692.20   4198.70    207.60   2%1 o
   7  -3   5   1494.70   2847.00    215.50   2%1 o
   7  -1   4   6062.60   8471.40    315.30   2%1 o
   7   1   3   3032.80   6178.30    284.60   2%1 o
   7   3   2   1055.70   2717.90    208.40   2%1 o
   7   5   1    955.41    819.50    142.60   2%1 o
   8  -4   6    460.27    831.60    145.40   2%1 o
   8  -2   5    277.62   2151.80    193.50   2%1 o
   8   0   4  20038.00  15035.80    356.10   2%1 o
   8   2   3   1477.80   1718.30    188.70   2%1 o
   8   4   2    218.36    441.50    129.00   2%1 o
   9  -3   6   1020.00   1465.10    159.50   2%1 o
   9  -1   5   2497.70   1699.00    174.60   2%1 o
   9   1   4   3951.00   3993.10    215.90   2%1 o
   9   3   3    598.87    930.20    141.20   2%1 o
   9   5   2    389.95    637.70    121.30   2%1 o
  10  -2   6   5172.40   4412.70    212.70   2%1 o
  10   2   4   1628.60   1607.60    156.70   2%1 o
  10   4   3    368.14    600.10    120.50   2%1 o
  11  -1   6    278.88    576.20    122.20   2%1 o
  11   1   5    266.40    763.40    124.50   2%1 o
  11   3   4   1682.80   1383.50    134.70   2%1 o
  12   0   6   1942.00   1663.50    143.80   2%1 o
  12   2   5    630.95    705.80    111.70   2%1 o
 -12  -2  -5    423.91    705.70    116.30   3%1 o
 -12   0  -6    842.55   1666.30    142.10   3%1 o
 -11  -3  -4    924.90   1305.40    135.50   3%1 o
 -11  -1  -5    714.27    776.10    127.90   3%1 o
 -11   1  -6    312.09    997.50    132.80   3%1 o
 -10  -4  -3    775.50    860.20    126.70   3%1 o
 -10  -2  -4   2855.50   1534.10    154.10   3%1 o
 -10   2  -6   3301.00   6265.30    233.00   3%1 o
  -9  -5  -2    833.86   1142.90    135.90   3%1 o
  -9  -3  -3    992.99   1297.40    151.60   3%1 o
  -9  -1  -4   4560.40   3798.10    205.80   3%1 o
  -9   1  -5    566.48   1418.10    169.10   3%1 o
  -9   3  -6   2271.50   2153.90    168.70   3%1 o
  -8  -4  -2    702.85    710.90    140.30   3%1 o
  -8  -2  -3    707.51   1976.50    193.50   3%1 o
  -8   0  -4  17869.00  15957.80    363.00   3%1 o
  -8   2  -5   3554.40   2629.10    202.50   3%1 o
  -7  -5  -1    801.32   1009.90    151.80   3%1 o
  -7  -3  -2   2262.80   3007.40    214.40   3%1 o
  -7  -1  -3   3051.20   4655.60    274.50   3%1 o
  -7   1  -4   8990.00   7137.60    296.90   3%1 o
  -7   3  -5   4547.30   4322.40    231.70   3%1 o
  -6  -6   0    332.93    359.60    127.80   3%1 <
  -6  -4  -1   4592.40   3030.80    216.20   3%1 o
  -6  -2  -2  11864.00   7309.80    300.50   3%1 o
  -6   2  -4  17694.00  15309.30    388.00   3%1 o
  -5  -5   0  10708.00   6299.40    259.00   3%1 o
  -5  -3  -1  10181.00   7817.60    325.40   3%1 o
  -5  -1  -2  14660.00  11040.70    373.80   3%1 o
  -5   1  -3  11076.00   9247.00    360.10   3%1 o
  -5   6  -5   5280.60   5707.70    247.70   3%1 o
  -4  -6   1   1355.50   2539.10    198.20   3%1 o
  -4  -4   0   7896.30   2459.10    242.80   3%1 o
  -4  -2  -1  20711.00   9590.10    369.80   3%1 o
  -4   0  -2  65103.00  66020.40    755.60   3%1 o
  -4   2  -3  10986.00  12816.60    428.30   3%1 o
  -3  -5   1   2240.90   1717.50    214.70   3%1 o
  -3  -3   0  10603.00  15410.20    433.50   3%1 o
  -3  -1  -1   4070.20  16170.10    503.40   3%1 o
  -3   1  -2   9031.10  12628.80    531.60   3%1 o
  -2  -6   2   3561.40   5936.70    276.40   3%1 o
  -2  -4   1  36129.00  40788.00    596.10   3%1 o
  -1  -5   2  10024.00  17469.70    425.20   3%1 o
  -1   1  -1  91387.00 120064.00   1465.50   3%1 o
   0  -4   2  21555.00  20400.80    557.90   3%1 o
   1  -3   2  42299.00  38984.20   1013.00   3%1 o
   1  -1   1  85151.00 103467.00   1411.30   3%1 o
   1   6  -2    504.01    984.10    200.00   3%1 o
   2  -2   2  85815.00 113126.00   1038.20   3%1 o
   3  -1   2  10148.00  10341.00    504.00   3%1 o
   3   6  -1    256.15    943.00    171.00   3%1 o
   4   5   0   2191.40   3011.40    213.10   3%1 o
   5   4   1    418.86    738.90    179.00   3%1 o
   5   6   0    139.85     53.60    120.00   3%1 <
   6   3   2   1172.40   1636.70    198.50   3%1 o
   6   5   1    673.27    812.20    145.20   3%1 o
   7   2   3   1987.10   2282.00    212.60   3%1 o
   7   4   2    937.05   1168.70    150.90   3%1 o
   7   6   1    849.62   1137.00    140.40   3%1 o
   8  -3   6    190.41   1053.00    158.20   3%1 o
   8  -1   5  14257.00  15004.20    348.10   3%1 o
   8   1   4   1099.60   1572.90    189.60   3%1 o
   8   3   3   5265.50   4328.10    211.40   3%1 o
   8   5   2    348.47    317.60    113.90   3%1 <
   9  -4   7   1300.10   1860.50    158.60   3%1 o
   9  -2   6   6974.00   4951.40    224.30   3%1 o
   9   0   5    121.63    991.90    156.40   3%1 o
   9   2   4   2543.70   1461.10    160.10   3%1 o
   9   4   3   3408.30   2698.10    181.20   3%1 o
  10  -3   7    441.13    860.30    126.40   3%1 o
  10  -1   6     57.70    232.00    121.40   3%1 <
  10   1   5   7104.40   7081.80    240.30   3%1 o
  10   3   4    869.27    707.70    124.30   3%1 o
  11  -2   7    493.79    436.00    114.00   3%1 o
  11   2   5    612.68   1298.30    136.50   3%1 o
  12  -1   7   2477.50   1875.40    144.40   3%1 o
  12   1   6    281.57    142.70     95.60   3%1 <
  12   2   6   2116.40    696.20     97.70   3%1 o
 -12  -1  -6    935.75    250.70     98.80   4%1 <
 -12   1  -7   1506.00   2252.40    151.30   4%1 o
 -11  -2  -5   1460.10   1504.10    138.20   4%1 o
 -11   2  -7    549.95    785.50    120.90   4%1 o
 -10  -3  -4   1042.90    819.20    126.60   4%1 o
 -10  -1  -5   5961.60   6796.90    236.60   4%1 o
 -10   1  -6     76.90    469.70    127.30   4%1 o
  -9  -4  -3   3606.30   3257.80    187.40   4%1 o
  -9  -2  -4   1469.30   1283.70    153.50   4%1 o
  -9   0  -5    420.90    931.90    151.80   4%1 o
  -9   2  -6   4409.50   4046.70    209.10   4%1 o
  -8  -5  -2    595.32    534.70    126.80   4%1 o
  -8  -3  -3   4883.30   4465.40    216.00   4%1 o
  -8  -1  -4   1198.50   1570.00    186.50   4%1 o
  -8   1  -5  19706.00  18075.90    369.90   4%1 o
  -8   4  -6    866.87   1115.80    149.60   4%1 o
  -7  -6  -1   1478.80   1464.70    148.90   4%1 o
  -7  -4  -2    312.03    627.00    139.70   4%1 o
  -7  -2  -3   2416.80   2371.00    212.80   4%1 o
  -7   5  -6   3107.60   4318.40    213.80   4%1 o
  -6  -5  -1    510.20    566.30    146.30   4%1 o
  -6  -3  -2   1310.00   1542.10    203.60   4%1 o
  -6  -1  -3  47736.00  48325.10    581.50   4%1 o
  -6   4  -5   3655.80   1998.70    198.40   4%1 o
  -5  -4  -1    418.72   1009.70    180.50   4%1 o
  -5  -2  -2   2478.50   4654.60    274.90   4%1 o
  -5   3  -4    761.13   3380.40    272.60   4%1 o
  -4   4  -4   1918.70   2391.10    269.00   4%1 o
  -3   3  -3   1321.70   4079.00    377.90   4%1 o
  -2   2  -2 130450.00 130552.00   1103.90   4%1 o
  -1   1  -1 108560.00 120064.00   1465.50   4%1 o
   0  -6   3   2976.10   7641.10    329.60   4%1 o
   2   5  -1   3807.90   3137.50    250.70   4%1 o
   3   4   0   5259.70   3104.30    268.10   4%1 o
   4   3   1  13128.00  10480.00    351.60   4%1 o
   5   0   3   2078.00   2011.40    262.50   4%1 o
   5   2   2   2206.50   4294.80    273.20   4%1 o
   6  -5   6   1065.60   1985.80    188.60   4%1 o
   6  -3   5   1269.40   1080.10    192.70   4%1 o
   6  -1   4    535.48    611.10    206.40   4%1 <
   6   1   3  55482.00  50872.00    584.30   4%1 o
   6   6   1    638.78    707.60    130.60   4%1 o
   7  -4   6    216.54    499.20    146.40   4%1 o
   7  -2   5   1921.20   1106.00    189.90   4%1 o
   7   3   3    398.45   1373.80    170.90   4%1 o
   7   5   2   1259.90    987.50    140.00   4%1 o
   8  -3   6    186.33   1053.00    158.20   4%1 o
   8  -1   5  16304.00  15004.20    348.10   4%1 o
   8   2   4   7225.80  11379.10    305.20   4%1 o
   8   4   3   1239.90   1279.00    147.90   4%1 o
   9  -3   7    582.19    724.10    130.50   4%1 o
   9  -1   6    113.31    637.70    137.90   4%1 o
   9   1   5     46.74    486.40    135.70   4%1 o
   9   3   4   1007.40    648.00    133.40   4%1 o
   9   5   3   1024.90    344.80    107.60   4%1 o
  10  -2   7    335.77    598.70    127.20   4%1 o
  10   0   6   5436.60   4433.60    203.90   4%1 o
  10   2   5    359.45    465.50    122.70   4%1 o
  10   4   4   1139.90   1106.70    127.00   4%1 o
  11  -1   7    625.14    604.10    113.90   4%1 o
  11   1   6    373.35    507.20    112.10   4%1 o
  11   3   5    139.31    228.00     92.60   4%1 <
  12   1   7   4062.60   2073.10    143.30   4%1 o
  12   2   6   2384.00    696.20     97.70   4%1 o
 -12  -2  -6   1715.00   1399.00    130.20   5%1 o
 -11  -3  -5     19.98    197.90     92.20   5%1 <
 -11  -1  -6    143.03    582.60    114.20   5%1 o
 -11   1  -7    405.43    539.40    113.10   5%1 o
 -10  -4  -4    920.80   1895.50    147.10   5%1 o
 -10  -2  -5    301.91    259.10    112.60   5%1 <
 -10   0  -6   5318.70   4024.60    198.40   5%1 o
 -10   2  -7    185.38    395.40    120.80   5%1 o
 -10   3  -7    188.44    860.50    129.10   5%1 o
  -9  -5  -3    860.44    276.90    105.50   5%1 <
  -9  -3  -4    902.95    707.50    129.00   5%1 o
  -9  -1  -5     82.60    717.70    138.90   5%1 o
  -9   1  -6    167.50    294.70    127.70   5%1 <
  -9   2  -6   4093.90   4046.70    209.10   5%1 o
  -9   4  -7   2920.40   3059.30    177.10   5%1 o
  -8  -4  -3    762.07   1002.10    140.40   5%1 o
  -8  -2  -4  13261.00  11715.70    309.50   5%1 o
  -8   3  -6    130.46    244.10    139.30   5%1 <
  -7  -5  -2    433.92    838.70    137.70   5%1 o
  -7  -3  -3    766.84    883.90    163.40   5%1 o
  -7   2  -5    527.89    818.50    181.40   5%1 o
  -7   4  -6    547.41    633.40    152.30   5%1 o
  -6   1  -4    528.73   1219.80    219.90   5%1 o
  -6   3  -5   2710.50   3771.50    236.20   5%1 o
  -5  -6   0     66.44    231.90    124.40   5%1 <
  -5  -2  -2   2389.80   4654.60    274.90   5%1 o
  -5   0  -3   1670.10   2612.30    272.40   5%1 o
  -5   2  -4   2634.50   5106.10    303.70   5%1 o
  -5   5  -5   7475.60   6799.80    284.60   5%1 o
  -4  -5   0   3201.80   3375.90    218.80   5%1 o
  -4  -3  -1  11983.00  11056.90    360.20   5%1 o
  -4  -1  -2  12515.00  12730.50    454.40   5%1 o
  -4   4  -4   2356.00   2391.10    269.00   5%1 o
  -3  -6   1   1029.10   1116.00    176.60   5%1 o
  -3  -4   0   1555.50   2526.00    260.80   5%1 o
  -3  -2  -1  12057.00  13904.30    462.20   5%1 o
  -1   6  -3  24060.00  28831.90    533.00   5%1 o
   0   5  -2   5122.20   8651.00    381.00   5%1 o
   1   4  -1  33728.00  26887.90    533.70   5%1 o
   2   3   0   1318.80   3820.50    327.20   5%1 o
   3   2   1  20633.00  12662.20    453.20   5%1 o
   4  -5   5   9918.70   8908.40    331.00   5%1 o
   4  -3   4   4169.90   4754.60    323.00   5%1 o
   4  -1   3  84733.00  82045.00    785.20   5%1 o
   4   1   2  13561.00  12101.70    445.70   5%1 o
   4   4   1    225.09    984.80    200.10   5%1 o
   4   6   0   1810.50   1199.20    159.00   5%1 o
   5  -4   5  20486.00  18552.80    391.00   5%1 o
   5  -2   4   2241.60   3234.10    279.10   5%1 o
   5   3   2   5250.60   1799.20    218.80   5%1 o
   5   5   1   1488.40    988.00    158.50   5%1 o
   6   2   3   4810.00   6577.80    282.30   5%1 o
   6   4   2   2524.20   3975.10    220.30   5%1 o
   7  -5   7    418.03    486.10    130.00   5%1 o
   7  -3   6  11591.00  15460.00    341.60   5%1 o
   7  -1   5    774.15    556.50    182.30   5%1 o
   7   1   4   4988.50   7757.50    290.20   5%1 o
   7   3   3    323.98   1373.80    170.90   5%1 o
   7   4   3    381.15    779.40    142.70   5%1 o
   8  -4   7    335.15    531.70    130.30   5%1 o
   8  -2   6   6356.60   4395.10    221.50   5%1 o
   8   3   4    150.67    207.10    122.50   5%1 <
   8   5   3   2332.60   1698.70    152.90   5%1 o
   9  -3   7    509.26    724.10    130.50   5%1 o
   9  -1   6    126.01    637.70    137.90   5%1 o
   9   2   5   1742.80    847.20    140.00   5%1 o
   9   4   4    282.68    382.50    111.20   5%1 o
   9   5   4    169.13    391.00    101.40   5%1 o
  10  -3   8    777.47    673.80    117.90   5%1 o
  10  -1   7   2487.00   3571.00    184.70   5%1 o
  10   1   6    388.96   1035.00    134.30   5%1 o
  10   3   5   1121.10   1327.80    138.90   5%1 o
  10   4   5    563.61    329.50     98.60   5%1 o
  11  -2   8    581.74    660.60    115.00   5%1 o
  11   0   7    264.11    422.90    106.20   5%1 o
  11   1   7     53.54    202.90     96.20   5%1 <
  11   2   6    322.64    264.50    103.00   5%1 <
  11   3   6    320.75    326.30     98.20   5%1 o
 -12  -1  -7   2353.10   2473.80    151.50   6%1 o
 -11  -3  -6    315.03    463.80     99.80   6%1 o
 -11  -2  -6    283.20    231.60    101.80   6%1 <
 -11   0  -7    219.36    707.30    114.00   6%1 o
 -11   2  -8   1155.20    743.00    114.90   6%1 o
 -10  -3  -5    376.09   1699.50    148.20   6%1 o
 -10  -1  -6    269.60    942.10    135.80   6%1 o
 -10   1  -7   2016.80   4730.00    204.00   6%1 o
  -9  -4  -4    197.55    140.40    102.50   6%1 <
  -9  -2  -5   1544.00    947.60    142.10   6%1 o
  -9   3  -7    888.57    733.80    126.40   6%1 o
  -8  -5  -3   1668.70   1814.60    157.20   6%1 o
  -8  -3  -4    148.58    231.90    126.70   6%1 <
  -8  -1  -5  11239.00  11751.60    311.90   6%1 o
  -8   2  -6   2551.10   3526.40    210.70   6%1 o
  -7  -1  -4   4524.90   7494.70    283.30   6%1 o
  -7   1  -5    430.38    814.40    184.90   6%1 o
  -7   4  -6    515.97    633.40    152.30   6%1 o
  -6  -6  -1    828.04    822.80    134.90   6%1 o
  -6  -4  -2   5175.70   3762.50    222.20   6%1 o
  -6  -2  -3   5947.10   6656.80    287.90   6%1 o
  -6   0  -4  22659.00  23443.10    440.60   6%1 o
  -6   3  -5   2281.20   3771.50    236.20   6%1 o
  -5  -5  -1    485.99    874.90    158.20   6%1 o
  -5  -3  -2    903.19   1762.50    225.60   6%1 o
  -5  -1  -3   8225.70   6514.70    306.40   6%1 o
  -5   2  -4   2437.00   5106.10    303.70   6%1 o
  -4   1  -3  81030.00  76236.00    767.60   6%1 o
  -2  -5   1   1563.10   3082.10    250.90   6%1 o
  -2  -3   0    294.66   2030.60    301.50   6%1 o
   2   6  -1   2828.90   4797.50    249.50   6%1 o
   3  -2   3  11349.00   6743.70    407.10   6%1 o
   3   5   0   3913.40   5408.50    261.90   6%1 o
   4  -5   5   8082.70   8908.40    331.00   6%1 o
   4  -3   4   3564.80   4754.60    323.00   6%1 o
   4   2   2  31256.00  36227.70    556.50   6%1 o
   4   4   1    205.57    984.80    200.10   6%1 o
   5  -1   4   8434.40   2828.00    265.40   6%1 o
   5   1   3   8256.70   6933.80    303.70   6%1 o
   5   4   2  10745.00   9684.90    305.40   6%1 o
   5   6   1   3564.60   1309.60    150.20   6%1 o
   6  -4   6    445.95   1677.60    186.20   6%1 o
   6  -2   5    255.29    709.70    187.10   6%1 o
   6   0   4  21222.00  25551.90    450.60   6%1 o
   6   3   3   6248.50   7340.60    299.20   6%1 o
   6   5   2    636.56    571.70    137.70   6%1 o
   6   6   2    896.45   1151.60    142.30   6%1 o
   7   0   5   2219.50   1384.20    191.70   6%1 o
   7   2   4   4302.60   3903.40    224.40   6%1 o
   7   4   3    302.50    779.40    142.70   6%1 o
   7   5   3    748.40   1488.70    151.10   6%1 o
   8  -3   7    648.20   1194.80    155.50   6%1 o
   8  -1   6   1650.20   2528.30    189.60   6%1 o
   8   1   5  12038.00  10841.70    301.70   6%1 o
   8   4   4    316.33    680.00    136.40   6%1 o
   9  -2   7   1702.60   2091.80    166.20   6%1 o
   9   1   6    177.73    402.30    122.70   6%1 o
   9   3   5    334.71    579.30    123.30   6%1 o
   9   5   4    151.26    391.00    101.40   6%1 o
  10  -2   8    627.24    744.30    122.70   6%1 o
  10   2   6  12215.00   5435.50    215.70   6%1 o
  10   3   6    295.38    211.60     96.70   6%1 <
  11  -1   8    838.38   1226.70    131.50   6%1 o
  11   1   7     54.63    202.90     96.20   6%1 <
  11   2   7    577.80    333.10    106.60   6%1 o
 -11  -2  -7    358.76    516.60    105.50   7%1 o
 -11  -1  -7    486.71    131.70     92.10   7%1 <
 -11   1  -8    693.64   1359.00    134.00   7%1 o
 -10  -4  -5    372.13    277.30    105.70   7%1 <
 -10  -3  -6     36.34     40.30     92.60   7%1 <
 -10  -2  -6   8363.50   5340.70    212.70   7%1 o
 -10   2  -8    641.45   1191.10    132.60   7%1 o
 -10   3  -8    577.53    839.20    123.20   7%1 o
  -9  -5  -4    135.85    187.20     98.40   7%1 <
  -9  -3  -5    181.95    470.00    120.60   7%1 o
  -9  -1  -6    101.74    455.90    131.10   7%1 o
  -9   2  -7   4288.10   3031.30    184.70   7%1 o
  -8  -4  -4    269.70    840.00    141.30   7%1 o
  -8  -2  -5    321.76    540.20    138.30   7%1 o
  -8  -1  -5  10767.00  11751.60    311.90   7%1 o
  -8   1  -6   1808.60   1535.10    173.50   7%1 o
  -8   4  -7   1901.70   1136.10    150.70   7%1 o
  -7  -4  -3    504.88    373.60    132.10   7%1 <
  -7  -2  -4   1790.40   2831.00    211.10   7%1 o
  -7   0  -5    779.07   1154.00    185.70   7%1 o
  -7   3  -6   9255.80   9269.80    287.30   7%1 o
  -6  -5  -2    349.51    606.50    142.30   7%1 o
  -6  -3  -3   5908.70   8873.90    314.90   7%1 o
  -6  -1  -4    230.82    528.00    186.60   7%1 <
  -6   2  -5   2462.90   1981.80    222.20   7%1 o
  -6   5  -6   5183.90   2313.40    195.20   7%1 o
  -5  -6  -1    870.71   1147.10    150.40   7%1 o
  -5  -1  -3   7845.80   6514.70    306.40   7%1 o
  -5   1  -4   1740.00   2691.40    263.90   7%1 o
  -5   4  -5  22068.00  14938.30    367.70   7%1 o
  -4  -6   0    279.99    975.10    154.60   7%1 o
  -4  -4  -1    523.04    768.30    198.10   7%1 o
  -4  -2  -2  31464.00  42736.80    588.20   7%1 o
  -4   3  -4   2676.90   5121.30    327.20   7%1 o
  -4   6  -5   2464.20   3061.80    245.50   7%1 o
  -3  -5   0   9489.60   3708.90    239.70   7%1 o
  -3   2  -3   6231.00   7734.10    422.10   7%1 o
  -3   5  -4  11277.00  24350.50    496.70   7%1 o
  -2  -1  -1 228980.00 201262.00   1267.00   7%1 o
  -1  -6   2    443.44    909.50    218.80   7%1 o
  -1  -4   1  20916.00  22711.40    511.90   7%1 o
   2   1   1 216100.00 197734.00   1271.60   7%1 o
   2   4   0   3652.60   5295.30    331.40   7%1 o
   3  -6   5   3014.50   8167.40    335.20   7%1 o
   3  -4   4   3976.60   4866.30    340.30   7%1 o
   3  -2   3  15490.00   6743.70    407.10   7%1 o
   3   3   1  19936.00  25497.50    485.30   7%1 o
   3   6   0    382.35    371.40    147.40   7%1 <
   4   5   1   3950.10   3224.40    217.40   7%1 o
   5  -5   6   1348.90   2772.90    218.20   7%1 o
   5  -3   5    520.66   1074.90    207.70   7%1 o
   5  -1   4   8487.50   2828.00    265.40   7%1 o
   5   2   3   2435.60   3224.70    254.70   7%1 o
   5   4   2  10896.00   9684.90    305.40   7%1 o
   5   5   2    238.79    267.40    138.60   7%1 <
   6  -1   5   6898.50   9040.50    316.60   7%1 o
   6   1   4    212.42    671.50    190.20   7%1 o
   6   4   3    252.01    187.10    131.60   7%1 <
   7  -4   7   1847.20   4102.40    211.80   7%1 o
   7  -2   6    274.25    767.90    165.00   7%1 o
   7   0   5   2072.50   1384.20    191.70   7%1 o
   7   1   5    132.40    423.10    162.60   7%1 <
   7   3   4    578.37    910.70    158.10   7%1 o
   8  -4   8    862.05    915.50    132.20   7%1 o
   8  -2   7   1888.60   2077.60    168.40   7%1 o
   8   0   6   3374.90   3974.40    215.00   7%1 o
   8   2   5    520.33    495.80    139.40   7%1 o
   8   3   5   4350.20   6566.40    238.00   7%1 o
   8   5   4    833.97    460.90    113.90   7%1 o
   9  -3   8   1849.70   3281.80    178.30   7%1 o
   9  -1   7    530.89    426.90    127.30   7%1 o
   9   0   7   4367.00   4365.10    205.60   7%1 o
   9   2   6   3420.90   3302.10    184.30   7%1 o
   9   4   5    857.48    676.10    115.60   7%1 o
  10  -1   8    279.59    333.50    111.50   7%1 <
  10   1   7    702.70   1034.50    132.70   7%1 o
  10   2   7    119.16    342.70    105.80   7%1 o
  10   4   6   1625.40   1586.70    138.50   7%1 o
  11  -1   9     29.11    129.20     92.70   7%1 <
  11   1   8    825.31   1246.00    127.00   7%1 o
 -11  -1  -8   1244.90   1459.90    130.50   8%1 o
 -10  -4  -6   1884.40   1441.30    136.50   8%1 o
 -10  -3  -6     42.44     40.30     92.60   8%1 <
 -10  -2  -7    350.59    348.70    107.20   8%1 o
 -10  -1  -7    849.83    800.80    126.40   8%1 o
 -10   1  -8    191.27    372.40    108.70   8%1 o
 -10   2  -8    805.12   1191.10    132.60   8%1 o
  -9  -4  -5    813.62    906.60    123.70   8%1 o
  -9  -2  -6   3360.00   3155.50    186.50   8%1 o
  -9   0  -7   3685.40   3920.60    202.00   8%1 o
  -9   1  -7    199.53    445.60    124.30   8%1 o
  -9   3  -8   4074.50   4206.10    197.80   8%1 o
  -8  -5  -4   1067.30    476.10    118.80   8%1 o
  -8  -3  -5   6590.70   6437.50    243.50   8%1 o
  -8  -2  -5    284.39    540.20    138.30   8%1 o
  -8   0  -6   5357.40   3882.60    208.10   8%1 o
  -8   2  -7   1766.50   2227.70    179.10   8%1 o
  -8   3  -7    478.56   1078.90    152.20   8%1 o
  -7  -5  -3   3969.40   4378.80    213.70   8%1 o
  -7  -3  -4    587.42   1143.60    165.20   8%1 o
  -7  -1  -5    273.58    369.50    159.80   8%1 <
  -7   2  -6    904.36   1558.30    185.90   8%1 o
  -7   5  -7    168.80    488.30    129.00   8%1 o
  -6  -6  -2   2529.90   1798.70    167.90   8%1 o
  -6  -4  -3    148.17    242.20    138.30   8%1 <
  -6  -1  -4    247.46    528.00    186.60   8%1 <
  -6   1  -5   7211.80   8359.90    311.20   8%1 o
  -6   4  -6    684.55   1334.10    177.90   8%1 o
  -5  -6  -1    986.29   1147.10    150.40   8%1 o
  -5  -4  -2  16153.00  10465.50    328.50   8%1 o
  -5  -2  -3   2041.80   3517.60    261.80   8%1 o
  -5   3  -5    288.93    741.20    206.30   8%1 o
  -4  -5  -1   5443.60   6284.60    261.60   8%1 o
  -3  -3  -1  30019.00  30069.40    509.10   8%1 o
  -3  -1  -2  12655.00  10170.60    432.70   8%1 o
  -3   2  -3   7330.30   7734.10    422.10   8%1 o
  -2   4  -3  34080.00  38377.60    703.10   8%1 o
  -1  -2   0  26856.00  32574.50    703.20   8%1 o
   1   2   0  26943.00  32318.10    700.30   8%1 o
   1   5  -1    667.70   1300.50    245.40   8%1 o
   2  -1   2   1191.50    754.00    449.00   8%1 <
   3   1   2  13006.00  11294.30    443.50   8%1 o
   3   4   1  10018.00   8370.80    331.00   8%1 o
   4  -4   5   1255.90   1595.30    230.60   8%1 o
   4  -2   4  11122.00  12106.80    394.90   8%1 o
   4   3   2   8423.90   8889.80    327.60   8%1 o
   4   6   1    476.32    465.00    138.40   8%1 o
   5   3   3    705.60    922.70    191.90   8%1 o
   5   5   2    280.92    267.40    138.60   8%1 <
   5   6   2    689.56    402.80    127.50   8%1 o
   6  -5   7    193.84    470.20    145.30   8%1 o
   6  -3   6    312.73    695.50    168.30   8%1 o
   6   2   4   9794.10   9107.20    307.70   8%1 o
   6   5   3   4450.90   4535.10    229.20   8%1 o
   7  -3   7    142.08    366.20    139.70   8%1 <
   7  -1   6   8047.00  11117.50    317.50   8%1 o
   7   1   5    171.60    423.10    162.60   8%1 <
   7   2   5    699.27   1130.10    171.70   8%1 o
   7   4   4   1093.80    262.00    122.00   8%1 <
   7   5   4   1572.20    866.20    135.50   8%1 o
   8  -4   8   1146.80    915.50    132.20   8%1 o
   8  -1   7    423.29    515.70    138.00   8%1 o
   8   1   6   3110.20   2405.20    186.30   8%1 o
   8   4   5    197.59    128.90    105.60   8%1 <
   9  -2   8    267.55    270.30    113.10   8%1 <
   9   0   7   4990.70   4365.10    205.60   8%1 o
   9   1   7    338.45    207.40    119.70   8%1 <
   9   3   6   1552.20   1278.00    142.70   8%1 o
   9   4   6    413.56    326.80    102.80   8%1 o
  10  -2   9   1170.60    626.80    113.80   8%1 o
  10   0   8     53.51    158.10    104.30   8%1 <
  10   1   8    213.97    221.70    104.80   8%1 <
  10   2   7    176.72    342.70    105.80   8%1 o
  10   3   7    274.14    273.50    101.30   8%1 <
  11   0   9   5237.30   4542.90    193.30   8%1 o
  11   2   8    335.33    134.90     89.40   8%1 <
 -11  -2  -8    352.29    223.30     89.30   9%1 <
 -11   0  -9   5919.50   4616.60    193.30   9%1 o
 -11   1  -9     65.74     76.60     86.50   9%1 <
 -10  -3  -7     90.59    226.20    100.80   9%1 <
 -10  -2  -7    314.96    348.70    107.20   9%1 o
 -10  -1  -8     79.92    266.20    106.80   9%1 <
 -10   0  -8    312.08    292.40    104.50   9%1 <
 -10   2  -9    742.72    642.60    115.30   9%1 o
  -9  -3  -6   1113.50   1254.50    141.50   9%1 o
  -9  -1  -7    175.32    238.60    118.40   9%1 <
  -9   2  -8    205.92    368.60    119.10   9%1 o
  -8  -4  -5     79.30    555.10    124.00   9%1 o
  -8  -2  -6   5132.90   3397.60    195.60   9%1 o
  -8  -1  -6   2542.90   2723.50    191.30   9%1 o
  -8   1  -7    534.90    935.10    149.20   9%1 o
  -8   2  -7   1839.00   2227.70    179.10   9%1 o
  -8   4  -8   1196.70    830.40    134.90   9%1 o
  -7  -4  -4    160.85    532.10    131.60   9%1 o
  -7  -2  -5    499.08    998.00    170.50   9%1 o
  -7   1  -6  11678.00  10857.70    315.90   9%1 o
  -7   4  -7   3582.00   4588.90    219.90   9%1 o
  -6  -5  -3   3615.70   4240.50    229.50   9%1 o
  -6  -2  -4   5582.40   9721.50    314.40   9%1 o
  -6   3  -6    207.67    500.20    166.00   9%1 o
  -5  -5  -2    171.77    138.10    135.70   9%1 <
  -5  -3  -3    419.27   2153.80    219.20   9%1 o
  -4  -3  -2   7770.20   8260.30    324.50   9%1 o
  -4  -1  -3  79327.00  67657.90    703.20   9%1 o
  -4   2  -4  10229.00  13196.40    409.10   9%1 o
  -4   5  -5   6616.20  11023.90    355.00   9%1 o
  -3  -6   0     95.92    416.00    151.60   9%1 <
  -3  -1  -2  11551.00  10170.60    432.70   9%1 o
  -2  -6   1   6236.60   6822.60    280.00   9%1 o
  -2  -4   0   6105.10   5639.90    326.70   9%1 o
  -2   1  -2    889.32    324.40    432.20   9%1 <
  -1  -2   0  25968.00  32574.50    703.20   9%1 o
   0   6  -2   4064.60   2763.40    281.60   9%1 o
   2   2   1   4910.50   7307.40    469.30   9%1 o
   2   5   0   1514.00   1727.40    225.10   9%1 o
   3  -1   3   1312.70   3809.20    423.70   9%1 o
   4  -6   6   1321.50   1477.00    199.30   9%1 o
   4  -4   5   1275.00   1595.30    230.60   9%1 o
   4   1   3  75044.00  67050.00    699.30   9%1 o
   4   4   2  13475.00   9695.90    340.40   9%1 o
   5  -4   6   1362.50   1801.00    201.80   9%1 o
   5  -2   5  32083.00  26241.50    482.50   9%1 o
   5   1   4   3487.40   2368.30    252.80   9%1 o
   5   3   3    680.67    922.70    191.90   9%1 o
   5   4   3    931.35    942.60    174.10   9%1 o
   6  -4   7   4140.20   3437.70    211.50   9%1 o
   6  -2   6    730.98   1252.20    201.20   9%1 o
   6   3   4    157.64    694.30    165.60   9%1 o
   6   6   3    141.80    434.40    119.10   9%1 o
   7  -2   7  15857.00  16106.30    350.80   9%1 o
   7   3   5   2813.70   2146.00    181.00   9%1 o
   8  -3   8   2188.60   2710.60    185.50   9%1 o
   8   2   6   2267.60   3538.60    203.80   9%1 o
   8   3   6     99.65    446.20    125.70   9%1 o
   8   5   5    251.43    448.40    110.80   9%1 o
   9  -3   9    322.19    163.60    107.90   9%1 <
   9  -1   8   5903.90   8825.00    267.70   9%1 o
   9   2   7   1618.40   2030.20    158.60   9%1 o
   9   3   7    186.63    208.60    109.40   9%1 <
  10  -1   9    312.04    301.60    107.90   9%1 <
  10   1   8    186.09    221.70    104.80   9%1 <
  10   2   8   1168.40   1578.20    143.20   9%1 o
  11   1   9     47.82    135.10     89.90   9%1 <
 -11  -1  -9     60.10     81.20     86.50  10%1 <
 -10  -2  -8   1529.90   1623.70    139.20  10%1 o
 -10  -1  -8    105.28    266.20    106.80  10%1 <
 -10   1  -9    960.11    434.00    114.00  10%1 o
  -9  -4  -6    357.20    279.50    105.10  10%1 <
  -9  -3  -7    172.83     94.40    102.20  10%1 <
  -9  -2  -7   1286.50   1747.20    154.40  10%1 o
  -9   1  -8   4383.80   9637.50    277.00  10%1 o
  -9   3  -9    205.34    464.90    119.90  10%1 o
  -8  -5  -5    605.34   1221.00    133.80  10%1 o
  -8  -3  -6     49.15    698.00    132.00  10%1 o
  -8  -2  -6   5395.50   3397.60    195.60  10%1 o
  -8   3  -8   3917.00   3058.20    191.20  10%1 o
  -7  -5  -4    430.64   1323.30    142.60  10%1 o
  -7  -3  -5   3129.40   2195.40    183.40  10%1 o
  -7  -1  -6   7529.20   9571.30    296.60  10%1 o
  -7   2  -7  15221.00  16198.10    351.30  10%1 o
  -7   3  -7     88.18    483.60    144.50  10%1 o
  -6  -6  -3    314.43    299.60    117.70  10%1 <
  -6  -3  -4    641.98    712.70    167.20  10%1 o
  -6  -1  -5   6316.10   6436.00    284.40  10%1 o
  -6   2  -6   1785.40   1645.80    214.30  10%1 o
  -6   5  -7    812.12    880.00    158.30  10%1 o
  -5  -6  -2    387.46    468.10    132.60  10%1 o
  -5  -4  -3   1000.20    722.10    164.60  10%1 o
  -5  -1  -4   3619.20   2108.80    240.80  10%1 o
  -5   2  -5  34713.00  34353.20    514.30  10%1 o
  -5   5  -6    562.35   3685.30    231.00  10%1 o
  -4  -6  -1    243.29    348.60    137.30  10%1 <
  -4  -4  -2  10946.00  10797.50    343.70  10%1 o
  -4   1  -4  25952.00  23049.40    465.00  10%1 o
  -3  -4  -1   9070.90   8947.10    339.70  10%1 o
  -3  -2  -2   8098.50   8070.40    385.60  10%1 o
  -3   1  -3   1085.00   4028.00    427.10  10%1 o
  -3   4  -4   5964.50   7080.00    375.90  10%1 o
  -2  -2  -1   6354.30   9138.30    486.90  10%1 o
   0  -5   2   4474.80   5503.50    366.50  10%1 o
   0   3  -1  61947.00  62680.40    837.00  10%1 o
   1   6  -1  10513.00   8150.00    313.00  10%1 o
   2  -3   3   1008.00   5665.80    446.40  10%1 o
   2   6   0  11483.00   7684.40    287.40  10%1 o
   3   2   2   5512.00   7049.10    375.30  10%1 o
   3   5   1   3376.00   2556.80    219.30  10%1 o
   4  -1   4  24787.00  25548.80    483.70  10%1 o
   4   2   3   7019.30   8977.30    332.50  10%1 o
   4   5   2   1283.40    763.70    159.90  10%1 o
   5  -1   5    506.62    538.20    208.70  10%1 <
   5   2   4   3213.80   2908.30    240.80  10%1 o
   5   5   3   1756.60   1004.10    162.20  10%1 o
   6  -4   7   4167.50   3437.70    211.50  10%1 o
   6  -1   6   8596.30   8434.50    302.60  10%1 o
   6   1   5   6342.40   6637.90    282.20  10%1 o
   6   2   5    659.91    366.30    160.20  10%1 <
   6   4   4    959.63   1122.70    156.10  10%1 o
   6   5   4   2451.70   2503.90    182.90  10%1 o
   7  -4   8    387.50    705.00    140.80  10%1 o
   7  -1   7   1050.20   1139.40    180.80  10%1 o
   7   1   6   7918.80   8888.30    291.10  10%1 o
   7   2   6    496.80   1063.80    164.90  10%1 o
   7   4   5    483.32    691.90    138.20  10%1 o
   7   5   5   1603.30   1397.40    151.70  10%1 o
   8  -4   9    103.15    208.70    112.90  10%1 <
   8  -2   8    137.95    205.70    126.60  10%1 <
   8  -1   8    418.68    629.80    138.60  10%1 o
   8   1   7    821.66    478.50    129.90  10%1 o
   8   2   7   2068.00   1126.10    152.80  10%1 o
   8   4   6    425.44    339.50    110.00  10%1 o
   8   5   6    129.95    172.60     99.80  10%1 <
   9  -2   9     33.64    273.60    113.60  10%1 <
   9  -1   9    253.65    127.30    114.40  10%1 <
   9   1   8  11648.00   9493.20    268.60  10%1 o
   9   2   8     66.40    123.10    102.30  10%1 <
   9   3   7    202.83    208.60    109.40  10%1 <
   9   4   7    942.27   1635.40    140.30  10%1 o
  10  -2  10   1040.10    642.00    113.70  10%1 o
  10  -1  10    133.51     25.10     93.80  10%1 <
  10   1   9    688.78    307.60    102.80  10%1 <
  10   2   9    421.08    556.20     97.30  10%1 o
  10   3   8    699.62    645.30    108.90  10%1 o
 -10  -3  -8   1157.60    908.70    117.90  11%1 o
 -10  -1  -9    210.75    335.90    101.80  11%1 o
 -10   2 -10    158.43    718.70    115.60  11%1 o
  -9  -4  -7    736.67   1345.40    136.20  11%1 o
  -9  -3  -7    162.00     94.40    102.20  11%1 <
  -9  -2  -8    218.26    250.50    106.70  11%1 <
  -9  -1  -8   8529.80   9693.10    273.10  11%1 o
  -9   1  -9     49.70    136.10    117.20  11%1 <
  -9   2  -9    220.73    400.80    116.40  11%1 o
  -8  -4  -6     80.12    101.80    100.90  11%1 <
  -8  -2  -7   1120.50    918.00    142.70  11%1 o
  -8  -1  -7    401.75    514.60    136.10  11%1 o
  -8   1  -8    722.42    454.40    131.00  11%1 o
  -8   2  -8    241.08    490.30    135.60  11%1 o
  -7  -4  -5    457.93    686.20    132.30  11%1 o
  -7  -2  -6    849.99    763.90    150.50  11%1 o
  -7  -1  -6   6246.90   9571.30    296.60  11%1 o
  -7   1  -7   1206.70    892.70    163.30  11%1 o
  -7   2  -7  13771.00  16198.10    351.30  11%1 o
  -7   4  -8    111.94    323.10    132.10  11%1 <
  -6  -4  -4   1165.40   1174.90    157.80  11%1 o
  -6  -2  -5    211.68    285.00    166.50  11%1 <
  -6   1  -6   6354.50   7384.40    298.10  11%1 o
  -6   4  -7   3035.60   3494.80    211.80  11%1 o
  -6   5  -7    622.67    880.00    158.30  11%1 o
  -5  -5  -3    846.71    854.70    154.60  11%1 o
  -5  -2  -4   1182.50   2981.90    245.50  11%1 o
  -5   1  -5    397.32    622.20    206.40  11%1 o
  -5   4  -6   1441.20   1615.90    205.10  11%1 o
  -4  -5  -2   1046.00    735.10    166.00  11%1 o
  -4  -2  -3   8075.70   9904.30    338.80  11%1 o
  -4   1  -4  23515.00  23049.40    465.00  11%1 o
  -4   4  -5    511.54   2061.30    241.10  11%1 o
  -3  -5  -1   2703.60   2272.90    215.90  11%1 o
  -2  -5   0    746.41   1038.40    207.40  11%1 o
  -1  -5   1    390.96   1235.30    250.10  11%1 o
   1   0   1  25303.00  11951.60    988.70  11%1 o
   1   3   0  53912.00  45944.00    658.50  11%1 o
   2   0   2 103260.00  72498.50    945.60  11%1 o
   2   3   1  72420.00  68909.90    738.70  11%1 o
   3  -3   4  34718.00  42670.00    609.20  11%1 o
   3   0   3  15940.00  15987.10    488.20  11%1 o
   3   3   2   2780.10   5462.60    313.70  11%1 o
   3   6   1    201.82    396.70    149.70  11%1 <
   4  -3   5   6579.30   7733.10    345.20  11%1 o
   4   0   4   3502.40   6432.90    357.70  11%1 o
   4   3   3  13356.00   9390.60    330.80  11%1 o
   4   6   2    755.64    999.50    155.00  11%1 o
   5  -5   7   1303.30    440.10    165.90  11%1 <
   5  -3   6  10537.00  11601.80    343.20  11%1 o
   5   0   5  45292.00  36336.10    516.40  11%1 o
   5   3   4   1929.60   2540.00    229.50  11%1 o
   5   6   3   1458.50   1459.50    159.30  11%1 o
   6  -5   8   1377.10   1709.70    164.90  11%1 o
   6  -3   7   1150.10   1583.10    185.50  11%1 o
   6   0   6   6540.30   5717.60    274.90  11%1 o
   6   3   5   1108.80   2930.30    210.10  11%1 o
   6   6   4     98.20    319.50    115.50  11%1 <
   7  -3   8   2235.70   1771.40    170.10  11%1 o
   7   0   7   6006.10   9189.20    292.00  11%1 o
   7   2   6    404.18   1063.80    164.90  11%1 o
   7   3   6   3424.60   6956.00    255.90  11%1 o
   8  -3   9    589.02   1134.10    145.20  11%1 o
   8   0   8    121.94    225.40    126.20  11%1 <
   8   2   7   1718.80   1126.10    152.80  11%1 o
   8   3   7    952.94   1427.80    153.80  11%1 o
   8   4   7    195.49    421.00    116.40  11%1 o
   9  -3  10    441.16    559.10    110.50  11%1 o
   9  -2  10    308.37    493.60    112.70  11%1 o
   9   0   9     50.14    116.10    109.90  11%1 <
   9   2   8     60.12    123.10    102.30  11%1 <
   9   3   8    771.99   1439.50    139.80  11%1 o
  10   0  10    975.44   1221.30    130.60  11%1 o
  10   1  10    125.24    147.10     95.60  11%1 <
  10   2   9    374.09    556.20     97.30  11%1 o
 -10  -2  -9    411.55    406.80    106.40  12%1 o
 -10   0 -10    951.94   1546.70    139.50  12%1 o
 -10   1 -10    130.84     28.60     87.60  12%1 <
  -9  -3  -8   1088.40   1965.20    152.70  12%1 o
  -9  -2  -8    217.93    250.50    106.70  12%1 <
  -9   0  -9    139.86    189.30    111.30  12%1 <
  -9   1  -9     51.42    136.10    117.20  12%1 <
  -9   3 -10    207.80    361.30    111.50  12%1 o
  -8  -5  -6   1180.00    734.90    115.70  12%1 o
  -8  -3  -7   1365.50   1501.60    154.60  12%1 o
  -8   0  -8    193.43    366.10    125.00  12%1 <
  -8   3  -9   1766.10   1408.70    150.40  12%1 o
  -8   4  -9    567.25    377.70    120.50  12%1 o
  -7  -5  -5   1565.10    990.40    134.80  12%1 o
  -7  -3  -6  12890.00   8783.00    270.20  12%1 o
  -7   0  -7  11569.00  10122.10    302.90  12%1 o
  -7   3  -8   1293.50   1632.10    173.10  12%1 o
  -7   4  -8    123.72    323.10    132.10  12%1 <
  -6  -6  -4     69.78    192.70    106.80  12%1 <
  -6  -5  -4   1103.00   1436.70    167.70  12%1 o
  -6  -3  -5    763.08   2519.50    202.60  12%1 o
  -6   0  -6   5751.70   5843.50    285.10  12%1 o
  -6   3  -7    593.81   1774.50    187.90  12%1 o
  -5  -6  -3   1317.90   1206.70    156.50  12%1 o
  -5  -5  -3    819.22    854.70    154.60  12%1 o
  -5  -3  -4   1845.70   3308.50    233.00  12%1 o
  -5   0  -5  44365.00  37077.50    521.10  12%1 o
  -5   3  -6  10174.00  12694.10    353.10  12%1 o
  -4  -6  -2    863.61   1112.70    160.10  12%1 o
  -4  -3  -3   6784.30   7434.90    311.30  12%1 o
  -4   0  -4   3562.60   5655.90    347.80  12%1 o
  -4   3  -5   7044.40   7925.50    345.50  12%1 o
  -3  -3  -2   2186.50   3973.40    305.80  12%1 o
  -3   0  -3  15484.00  16534.40    490.40  12%1 o
  -3   3  -4  25964.00  39616.20    600.00  12%1 o
  -2  -3  -1  86101.00  80111.40    787.40  12%1 o
  -2   0  -2 106070.00  74758.90    952.40  12%1 o
  -1  -3   0  48930.00  48858.20    679.00  12%1 o
  -1   0  -1  26212.00  14628.40   1012.70  12%1 o
   1   0   1  25439.00  11951.60    988.70  12%1 o
   2   4   1   2219.80   2930.30    287.20  12%1 o
   3  -5   5   1421.10   2381.20    278.40  12%1 o
   3   4   2   3666.70   5092.30    290.10  12%1 o
   4  -5   6  14095.00  16409.50    387.60  12%1 o
   4  -2   5   1108.30   2997.60    280.70  12%1 o
   4   1   4  14971.00  20164.30    432.20  12%1 o
   4   4   3    326.36    517.20    177.10  12%1 <
   5  -2   6   1387.30   1348.20    217.50  12%1 o
   5   1   5    944.96    641.70    205.60  12%1 o
   5   4   4   3196.00   2890.30    208.60  12%1 o
   5   5   4    744.92   1633.10    170.90  12%1 o
   6  -4   8   2824.90   3746.80    218.20  12%1 o
   6  -2   7   3354.80   4269.80    244.40  12%1 o
   6   1   6   5662.90   6677.00    279.00  12%1 o
   6   4   5    655.20    673.60    142.40  12%1 o
   6   5   5    993.12    750.80    140.30  12%1 o
   7  -4   9    196.39    197.20    123.30  12%1 <
   7  -2   8    666.05    638.70    147.10  12%1 o
   7  -1   8    414.00    741.30    154.00  12%1 o
   7   1   7   1012.40    629.00    151.80  12%1 o
   7   2   7  10203.00  11845.60    308.30  12%1 o
   7   4   6    119.68    348.70    122.00  12%1 <
   7   5   6   1790.40   1730.40    148.80  12%1 o
   8  -2   9    146.92    220.50    119.60  12%1 <
   8  -1   9    290.09    928.20    143.90  12%1 o
   8   1   8    208.88    677.30    130.70  12%1 o
   8   2   8     66.05    282.30    120.80  12%1 <
   8   4   7    190.27    421.00    116.40  12%1 o
   9  -2  10    304.86    493.60    112.70  12%1 o
   9  -1  10   1141.20   1047.60    129.40  12%1 o
   9   1   9    100.75    113.80    108.00  12%1 <
   9   2   9    149.48    161.40     99.20  12%1 <
   9   3   9    932.87   1532.50    134.20  12%1 o
  10   1  10    113.45    147.10     95.60  12%1 <
 -10  -2 -10    611.10    262.90     96.80  13%1 <
 -10  -1 -10     94.17     13.40     85.90  13%1 <
  -9  -2  -9     68.90    101.10     99.20  13%1 <
  -9  -1  -9     95.23     71.40    103.40  13%1 <
  -9   1 -10    935.27   1025.60    126.20  13%1 o
  -9   2 -10    640.41   1268.30    132.50  13%1 o
  -8  -4  -7    555.66    711.80    127.40  13%1 o
  -8  -2  -8     74.65    129.20    110.10  13%1 <
  -8  -1  -8    330.73    401.30    126.90  13%1 o
  -8   1  -9    711.20   1370.70    156.40  13%1 o
  -8   2  -9     39.12    177.60    116.80  13%1 <
  -7  -5  -6   1442.70   1589.30    149.70  13%1 o
  -7  -4  -6    346.76    393.30    127.60  13%1 o
  -7  -2  -7  12627.00  11443.10    308.90  13%1 o
  -7  -1  -7   1222.50    785.90    159.40  13%1 o
  -7   1  -8    118.23    206.40    131.30  13%1 <
  -7   2  -8   1457.10   1080.20    156.80  13%1 o
  -6  -5  -5    532.37   1658.10    163.50  13%1 o
  -6  -4  -5   1319.30   2042.00    181.10  13%1 o
  -6  -2  -6    839.05   1013.80    179.30  13%1 o
  -6  -1  -6   6872.50   6281.00    272.70  13%1 o
  -6   2  -7   3515.50   5063.20    253.90  13%1 o
  -5  -4  -4   5095.80   3190.80    218.50  13%1 o
  -5  -1  -5   1162.00    720.00    202.20  13%1 o
  -5   2  -6    205.34    784.40    205.20  13%1 o
  -4  -6  -2   1059.60   1112.70    160.10  13%1 o
  -4  -4  -3    657.59   1410.70    207.40  13%1 o
  -4  -1  -4  16553.00  19098.20    425.70  13%1 o
  -4   2  -5   1173.80   1808.20    263.80  13%1 o
  -3  -6  -1    306.39    588.70    159.30  13%1 o
  -3  -4  -2   7683.30   5806.60    301.50  13%1 o
  -3  -1  -3   1109.20   3541.80    381.70  13%1 o
  -2  -6   0   8842.40   7451.00    294.10  13%1 o
  -2   3  -3    697.24   6339.40    449.20  13%1 o
  -1  -6   1  10925.00   7669.90    316.20  13%1 o
   0  -3   1  71089.00  63988.50    848.30  13%1 o
   1   4   0  12225.00  14075.50    434.40  13%1 o
   2  -5   4   4006.70   7407.40    434.00  13%1 o
   2   1   2    206.29      4.10    346.80  13%1 <
   2   4   1   2712.90   2930.30    287.20  13%1 o
   2   5   1   6929.20   6090.80    288.00  13%1 o
   3  -2   4   5122.60   7052.30    378.40  13%1 o
   3   1   3    723.52   3199.10    380.90  13%1 o
   3   5   2   1106.20   1247.50    189.30  13%1 o
   4  -4   6   1337.80   2624.50    236.80  13%1 o
   4   1   4  17813.00  20164.30    432.20  13%1 o
   4   2   4   8926.90   8183.00    321.10  13%1 o
   4   5   3   2572.00   2461.60    205.40  13%1 o
   4   6   3     26.07    132.10    125.20  13%1 <
   5  -4   7   2056.60   1795.90    199.30  13%1 o
   5  -1   6  42601.00  39688.80    533.80  13%1 o
   5   2   5  23509.00  23304.70    439.10  13%1 o
   5   3   5     21.55    194.20    160.20  13%1 <
   5   6   4    847.22    974.70    148.20  13%1 o
   6  -4   8   3633.30   3746.80    218.20  13%1 o
   6  -3   8     96.97    142.60    140.50  13%1 <
   6  -1   7   1603.70   2681.60    223.80  13%1 o
   6   2   6    992.81   1190.80    188.20  13%1 o
   6   3   6    762.01    562.40    147.60  13%1 o
   7  -3   9   1829.70   3604.70    204.40  13%1 o
   7  -1   8    363.60    741.30    154.00  13%1 o
   7   3   7    335.87    129.20    116.80  13%1 <
   7   4   7   2311.20   2700.40    175.60  13%1 o
   8  -3  10    435.30    248.60    120.30  13%1 <
   8  -2  10   4992.10   4484.50    203.90  13%1 o
   8   1   9    988.50    989.20    136.80  13%1 o
   8   3   8   2887.90   2154.90    167.10  13%1 o
   8   4   8    432.82    327.90    106.00  13%1 o
   9  -2  11     69.55     23.60     93.10  13%1 <
   9   1  10    662.84    656.40    117.40  13%1 o
   9   2  10    955.13    675.90    115.40  13%1 o
   9   3   9   1094.60   1532.50    134.20  13%1 o
  -9  -3  -9    604.51   1063.60    124.10  14%1 o
  -9  -2 -10    773.61    680.10    111.10  14%1 o
  -9  -1 -10    758.93    800.70    121.30  14%1 o
  -9   2 -11     16.90      9.50    104.70  14%1 <
  -8  -4  -8    654.81    401.10    109.40  14%1 o
  -8  -3  -8   3047.40   2303.00    167.90  14%1 o
  -8  -1  -9   1240.70   1062.90    141.30  14%1 o
  -8   3 -10    127.35    206.80    113.10  14%1 <
  -7  -4  -7   1696.10   1975.20    163.40  14%1 o
  -7  -3  -7    175.26    336.00    124.70  14%1 <
  -7  -1  -8    331.67    280.20    134.00  14%1 <
  -7   3  -9   4012.20   3206.40    196.80  14%1 o
  -7   4  -9    174.75    252.20    122.20  14%1 <
  -6  -5  -5    553.15   1658.10    163.50  14%1 o
  -6  -3  -6    335.61    649.20    148.00  14%1 o
  -6   1  -7   3365.20   3090.70    229.80  14%1 o
  -6   4  -8   4329.30   4018.50    222.00  14%1 o
  -6   5  -8    305.44    410.70    137.60  14%1 <
  -5  -6  -4   1163.90    846.40    143.10  14%1 o
  -5  -5  -4   1460.90   1445.40    173.90  14%1 o
  -5  -3  -5     59.21    108.20    155.60  14%1 <
  -5  -2  -5  21807.00  23152.10    431.20  14%1 o
  -5   1  -6  34193.00  40441.40    539.80  14%1 o
  -5   5  -7    489.63    553.80    168.40  14%1 o
  -4  -5  -3   2442.50   2565.40    209.60  14%1 o
  -4  -2  -4   7254.30   8191.80    321.10  14%1 o
  -4   1  -5    135.85    491.50    223.30  14%1 <
  -4   6  -6   2069.80   1179.20    202.90  14%1 o
  -3  -5  -2   1363.40   1358.20    193.90  14%1 o
  -3  -2  -3   5299.00   4691.90    314.10  14%1 o
  -3   2  -4   6701.60   6682.60    369.30  14%1 o
  -2  -4  -1   1685.60   1991.60    281.50  14%1 o
  -2  -1  -2    381.82    730.70    364.10  14%1 <
   0   4  -1   7280.80  13081.30    502.60  14%1 o
   1   5   0   3670.00   3037.00    267.00  14%1 o
   2  -2   3  60608.00  73885.30    848.30  14%1 o
   2   1   2    152.31      4.10    346.80  14%1 <
   2   6   1    851.98    706.70    169.90  14%1 o
   3  -1   4  96086.00  83108.30    806.00  14%1 o
   3   2   3   8011.10   4938.90    319.10  14%1 o
   3   6   2   1140.50    675.80    153.20  14%1 o
   4  -4   6    899.22   2624.50    236.80  14%1 o
   4  -1   5    206.91    540.90    225.80  14%1 <
   4   3   4   3485.20   3374.40    245.10  14%1 o
   5  -3   7   6063.80   4850.30    259.80  14%1 o
   5   3   5     16.31    194.20    160.20  14%1 <
   5   4   5   7507.40   6351.20    260.20  14%1 o
   5   5   5   3743.00   2160.60    180.10  14%1 o
   6  -3   8     81.26    142.60    140.50  14%1 <
   6  -2   8   1323.90   2003.70    196.20  14%1 o
   6   1   7   2276.00   1462.10    191.10  14%1 o
   6   4   6    618.73    449.70    136.30  14%1 o
   6   5   6    774.30    896.80    135.40  14%1 o
   7  -4  10    790.53    528.20    125.90  14%1 o
   7  -2   9     69.57    191.30    124.50  14%1 <
   7  -1   9    309.72   1919.40    168.20  14%1 o
   7   1   8    395.12    417.70    137.90  14%1 o
   7   2   8   2253.50   1165.80    150.20  14%1 o
   7   3   8    533.17    791.50    138.70  14%1 o
   7   5   7    144.81     92.50     99.40  14%1 <
   8  -3  11    243.56    373.70    112.90  14%1 o
   8  -1  10    606.72    518.30    124.20  14%1 o
   8   0  10   7379.30   6959.40    250.70  14%1 o
   8   2   9     33.30     57.10    103.70  14%1 <
   8   3   9    512.43    932.10    135.00  14%1 o
   8   4   9    241.82    482.00    107.00  14%1 o
   9  -1  11     96.55     64.00     96.70  14%1 <
   9   0  11   1684.80   1528.20    140.60  14%1 o
   9   1  11    237.82    385.20    111.30  14%1 o
   9   3  10     61.08     40.60     93.00  14%1 <
  -9  -3 -10     72.30    232.60     95.70  15%1 <
  -9  -2 -10    698.57    680.10    111.10  15%1 o
  -9  -1 -11    104.13    312.50    100.30  15%1 o
  -9   0 -11   1461.00   1184.20    130.30  15%1 o
  -9   1 -11    394.21    108.80     95.80  15%1 <
  -8  -3  -9    303.43    995.50    131.70  15%1 o
  -8  -2  -9     31.69     40.70    100.50  15%1 <
  -8   0 -10   4199.80   7078.90    254.60  15%1 o
  -8   1 -10    158.69    540.90    125.40  15%1 o
  -8   2 -10   3972.60   4193.40    202.50  15%1 o
  -7  -5  -7    100.01    124.20    105.00  15%1 <
  -7  -3  -8    876.60   1539.20    156.30  15%1 o
  -7  -2  -8   1009.60   1222.20    156.60  15%1 o
  -7  -1  -8    273.26    280.20    134.00  15%1 <
  -7   1  -9    411.49   2617.80    185.90  15%1 o
  -7   2  -9    134.34    141.80    120.80  15%1 <
  -7   3  -9   3351.50   3206.40    196.80  15%1 o
  -6  -5  -6    701.07   1606.80    153.10  15%1 o
  -6  -4  -6    426.43    395.30    134.20  15%1 <
  -6  -2  -7   1662.60   2173.60    198.20  15%1 o
  -6  -1  -7   1138.60   1718.30    199.20  15%1 o
  -6   2  -8   1762.30   2417.60    207.50  15%1 o
  -6   3  -8    774.79    442.50    150.50  15%1 <
  -5  -6  -4    950.34    846.40    143.10  15%1 o
  -5  -4  -5   7263.50   6151.50    254.50  15%1 o
  -5  -1  -6  30862.00  24952.70    442.20  15%1 o
  -5   3  -7    681.17   2019.90    213.00  15%1 o
  -5   4  -7    544.19   1710.60    196.30  15%1 o
  -4  -6  -3    193.32    110.40    128.80  15%1 <
  -4  -3  -4   3630.20   4062.40    257.80  15%1 o
  -4   5  -6  13118.00  15463.10    386.40  15%1 o
  -3  -6  -2   1008.20   1055.90    164.80  15%1 o
  -3  -5  -2   1018.10   1358.20    193.90  15%1 o
  -3  -3  -3    433.82   1130.00    231.20  15%1 o
  -3   1  -4  86252.00  77087.30    791.20  15%1 o
  -3   6  -5   3039.80   6974.30    339.70  15%1 o
  -2  -5  -1   7669.00   6250.70    295.60  15%1 o
  -2  -2  -2  47310.00  49001.00    695.80  15%1 o
  -2   2  -3  40872.00  62278.30    806.10  15%1 o
  -1  -4   0  11481.00  11468.50    423.20  15%1 o
  -1  -1  -1  28491.00  59201.10    958.00  15%1 o
   0  -6   2   1885.70   1980.30    278.40  15%1 o
   1   1   1  75232.00  60755.30    962.50  15%1 o
   1   6   0   4455.80   3657.30    253.40  15%1 o
   2   2   2  63776.00  42290.70    672.90  15%1 o
   3  -4   5  21098.00  19620.60    452.70  15%1 o
   3  -1   4  83497.00  83108.30    806.00  15%1 o
   3   3   3   1728.40   3518.40    274.10  15%1 o
   3   4   3   1803.60   3333.30    253.50  15%1 o
   4  -3   6   1166.90   1953.80    242.90  15%1 o
   4   1   5    214.20    548.90    212.50  15%1 <
   4   4   4   1397.10   1009.80    182.50  15%1 o
   4   5   4    859.93   2203.10    195.10  15%1 o
   4   6   4   1560.90    876.70    145.20  15%1 o
   5  -5   8   2350.30   2568.50    197.90  15%1 o
   5  -2   7    843.85   1508.80    210.80  15%1 o
   5   1   6  30221.00  25220.10    450.70  15%1 o
   5   2   6    100.34    395.80    174.30  15%1 <
   5   6   5   1506.60    993.10    142.20  15%1 o
   6  -4   9    303.22    204.80    137.30  15%1 <
   6  -1   8   3324.00   2785.40    214.10  15%1 o
   6   0   8   7953.40   8362.20    293.00  15%1 o
   6   2   7    865.98   1886.40    188.90  15%1 o
   6   3   7    583.88    701.90    141.10  15%1 o
   6   4   7   1180.30   1478.60    164.80  15%1 o
   7  -3  10    214.93     93.40    135.40  15%1 <
   7   0   9    685.40   1170.70    152.60  15%1 o
   7   1   9    144.41    511.10    127.10  15%1 o
   7   3   8    424.97    791.50    138.70  15%1 o
   7   4   8     92.47    131.30    105.90  15%1 <
   8  -3  11    180.84    373.70    112.90  15%1 o
   8  -2  11    314.62    243.30    138.70  15%1 <
   8  -1  11   1389.90   1521.40    142.50  15%1 o
   8   1  10    319.26    366.40    119.50  15%1 o
   8   2  10   2388.80   2432.80    165.80  15%1 o
   8   3  10    226.40    227.70     99.80  15%1 <
   9  -1  12     34.76     57.00     88.10  15%1 <
   9   2  11     89.21    107.70     75.70  15%1 <
  -9  -2 -11    100.07   -163.80     80.70  16%1 <
  -9  -1 -11     87.87    312.50    100.30  16%1 o
  -9   1 -12    167.13    230.80     99.40  16%1 <
  -8  -4  -9     87.61     15.80     91.90  16%1 <
  -8  -3 -10     76.18    311.50    101.40  16%1 o
  -8  -2 -10   3279.80   2675.50    169.00  16%1 o
  -8  -1 -10    267.28    390.10    120.00  16%1 o
  -8   2 -11    588.50    513.70    136.30  16%1 o
  -8   3 -11     72.68     95.30    105.10  16%1 <
  -7  -4  -8     15.84    103.30    106.60  16%1 <
  -7  -3  -8    860.14   1539.20    156.30  16%1 o
  -7  -1  -9    113.83    157.40    120.60  16%1 <
  -7   0  -9   1219.70   1159.10    155.80  16%1 o
  -7   3 -10     83.78     87.80    117.00  16%1 <
  -7   4 -10   1118.10    570.00    132.90  16%1 o
  -6  -4  -7   2390.80   2143.60    173.50  16%1 o
  -6  -3  -7    744.32    982.80    153.40  16%1 o
  -6   0  -8   7971.60  10084.40    302.50  16%1 o
  -6   1  -8   1877.90   2417.90    207.80  16%1 o
  -5  -6  -5   2292.40   2119.70    170.70  16%1 o
  -5  -5  -5   2561.80   2412.10    187.50  16%1 o
  -5  -3  -6   5471.50   4940.70    254.60  16%1 o
  -5  -2  -6    128.31    200.40    162.90  16%1 <
  -5   1  -7    511.09    629.20    191.10  16%1 o
  -5   2  -7    757.19    893.00    193.10  16%1 o
  -4  -5  -4   2699.90   1876.10    189.00  16%1 o
  -4  -4  -4    467.84    881.20    179.60  16%1 o
  -4  -1  -5    298.31    495.30    206.30  16%1 <
  -4   3  -6   1329.20   1222.20    229.10  16%1 o
  -4   4  -6   1860.50   2046.40    228.50  16%1 o
  -3  -6  -2   1057.40   1055.90    164.80  16%1 o
  -3  -4  -3   1256.20   2536.30    239.60  16%1 o
  -3  -3  -3    425.63   1130.00    231.20  16%1 o
  -3   5  -5   1567.90   3046.90    293.60  16%1 o
  -2  -6  -1   1097.40    830.60    174.60  16%1 o
   0   5  -1  17307.00  16840.50    447.10  16%1 o
   2  -1   3  60981.00  65583.70    794.30  16%1 o
   2   3   2  17009.00  18558.30    451.60  16%1 o
   2   4   2  38659.00  34641.90    575.90  16%1 o
   3  -6   6    248.41    814.80    227.60  16%1 o
   3  -3   5   1929.20   3652.60    318.50  16%1 o
   3   1   4  73621.00  61410.70    709.30  16%1 o
   3   5   3   2384.20   2542.80    216.60  16%1 o
   3   6   3   2210.70   1560.30    175.80  16%1 o
   4  -5   7   3591.90   4953.50    265.40  16%1 o
   4  -2   6   1665.40   2498.70    261.10  16%1 o
   4   2   5    886.06   1927.80    235.60  16%1 o
   4   3   5   7718.80   6032.10    271.90  16%1 o
   5  -4   8   2377.10   3388.30    219.70  16%1 o
   5  -1   7    285.67    643.50    190.50  16%1 o
   5   0   7   4846.00   5521.10    270.30  16%1 o
   5   3   6   6513.90   6121.90    264.50  16%1 o
   5   4   6   1811.70   1531.30    170.90  16%1 o
   5   5   6    278.81   1292.90    159.10  16%1 o
   6  -3   9   7092.60   8706.70    283.40  16%1 o
   6  -2   9    287.34    214.30    131.10  16%1 <
   6   0   8   8368.10   8362.20    293.00  16%1 o
   6   1   8   2608.20   2171.10    194.30  16%1 o
   6   2   8   1722.40   1061.90    156.00  16%1 o
   6   5   7     97.76    175.10    109.80  16%1 <
   7  -2  10    692.26   1049.90    142.20  16%1 o
   7  -1  10    304.16    360.30    121.20  16%1 <
   7   2   9     65.49    402.90    121.40  16%1 o
   7   3   9   1769.40   1838.40    164.40  16%1 o
   7   4   9    183.54    183.70     98.80  16%1 <
   8  -2  12    210.80    311.60    103.40  16%1 o
   8   1  11   1145.40   1285.20    135.80  16%1 o
   8   2  11     32.84     -0.90     86.10  16%1 <
  -9  -1 -12     67.46    127.70     86.00  17%1 <
  -8  -3 -10    104.38    311.50    101.40  17%1 o
  -8  -2 -11     42.16    -16.40     84.70  17%1 <
  -8  -1 -11    667.47   1691.00    145.20  17%1 o
  -8   1 -11    536.71   1193.70    136.40  17%1 o
  -7  -4  -9     84.89    189.20     96.60  17%1 <
  -7  -3  -9   2605.20   2321.90    172.00  17%1 o
  -7  -2  -9    270.77    495.70    124.40  17%1 o
  -7   1 -10    266.44    210.40    117.60  17%1 <
  -7   2 -10    976.36    667.00    130.90  17%1 o
  -7   3 -10     74.10     87.80    117.00  17%1 <
  -6  -5  -7    320.78    442.40    115.70  17%1 o
  -6  -3  -8    112.70    153.20    121.50  17%1 <
  -6  -2  -8   1476.20   1412.70    166.60  17%1 o
  -6  -1  -8   2551.20   2752.20    202.40  17%1 o
  -6   2  -9    104.54     29.70    124.10  17%1 <
  -6   3  -9  10906.00   9036.60    285.30  17%1 o
  -6   4  -9    128.52    333.10    132.80  17%1 <
  -5  -5  -6   1373.60   3162.90    191.30  17%1 o
  -5  -4  -6    604.09   1543.60    167.40  17%1 o
  -5  -1  -7    103.83    227.10    164.80  17%1 <
  -5   0  -7   6335.10   6026.10    277.30  17%1 o
  -5   1  -7    499.80    629.20    191.10  17%1 o
  -5   5  -8    705.69    888.00    163.60  17%1 o
  -4  -6  -4   1996.60   1462.60    156.40  17%1 o
  -4  -3  -5   2512.20   2748.50    240.90  17%1 o
  -4  -2  -5   2742.30   2387.70    248.80  17%1 o
  -4   1  -6    606.72    851.00    226.20  17%1 o
  -4   2  -6   4506.10   3403.30    279.30  17%1 o
  -3  -5  -3   2778.50   3187.60    221.50  17%1 o
  -3  -1  -4  79494.00  65449.80    717.90  17%1 o
  -3   4  -5  16025.00  21511.20    471.20  17%1 o
  -3   5  -5   1430.70   3046.90    293.60  17%1 o
  -2  -3  -2  20893.00  16988.10    439.00  17%1 o
  -2   1  -3  46693.00  53488.40    753.20  17%1 o
  -1  -5   0   4088.10   3464.70    277.60  17%1 o
  -1  -2  -1   2544.80   6087.50    512.00  17%1 o
  -1   3  -2  31243.00  83042.00   1219.20  17%1 o
   0  -4   1  10779.00  10967.20    490.80  17%1 o
   0   6  -1   1899.60   2957.20    276.30  17%1 o
   1   2   1  14924.00  13005.80    529.30  17%1 o
   2  -4   4   3534.50   5650.30    415.10  17%1 o
   2   5   2    594.24    384.80    179.40  17%1 <
   2   6   2   1370.30    681.40    162.30  17%1 o
   3  -6   6    269.71    814.80    227.60  17%1 o
   3   1   4  81531.00  61410.70    709.30  17%1 o
   3   2   4   3238.40   3871.60    286.70  17%1 o
   3   3   4  10126.00  16108.30    399.40  17%1 o
   4  -4   7    165.20    -64.50    167.80  17%1 <
   4  -1   6    288.87    713.50    220.10  17%1 o
   4   0   6   2957.20   2061.60    236.20  17%1 o
   4   4   5    120.78    159.20    142.90  17%1 <
   4   5   5   2349.20   2152.70    191.10  17%1 o
   4   6   5    164.60    198.50    113.50  17%1 <
   5  -3   8   3723.90   3133.00    217.40  17%1 o
   5  -2   8    555.81    864.00    181.60  17%1 o
   5   1   7    122.02    286.20    166.50  17%1 <
   5   2   7    419.25    702.40    174.60  17%1 o
   5   3   7     58.92    189.40    134.10  17%1 <
   6  -4  10    111.81    183.30    122.60  17%1 <
   6  -1   9  14053.00  11189.60    309.70  17%1 o
   6   1   9   9192.20   8568.30    279.10  17%1 o
   6   3   8    209.53    145.30    116.00  17%1 <
   6   4   8   2534.00   2501.10    178.10  17%1 o
   6   5   8    193.70    153.40     94.10  17%1 <
   7  -3  11    323.56    250.40    116.70  17%1 <
   7  -2  11    186.86    238.10    115.90  17%1 <
   7  -1  11    605.32    309.40    120.00  17%1 <
   7   1  10    249.81    306.50    114.00  17%1 <
   7   2  10    838.99    539.70    121.20  17%1 o
   7   3  10    133.30    171.90    101.70  17%1 <
   7   4  10    362.15    278.50     99.60  17%1 <
   8  -1  12     56.01     14.00     90.60  17%1 <
   8   0  12   1642.40   1160.90    133.80  17%1 o
   8   1  12    105.15     60.90     89.50  17%1 <
   8   2  12    414.93    975.60    117.70  17%1 o
   8   3  11    112.11    191.10     90.80  17%1 <
  -8  -3 -11   1113.20    903.90    116.00  18%1 o
  -8  -2 -11     54.88    -16.40     84.70  18%1 <
  -8  -1 -12    197.22      5.70     86.80  18%1 <
  -8   0 -12   2163.00   1414.90    139.00  18%1 o
  -8   1 -12    235.58    139.40     97.90  18%1 <
  -8   2 -12   1062.50    823.00    116.60  18%1 o
  -7  -3 -10    828.69    496.10    114.60  18%1 o
  -7  -2 -10    619.60    643.60    120.90  18%1 o
  -7  -1 -10    266.72    291.30    115.00  18%1 <
  -7   2 -11    509.99    721.40    129.90  18%1 o
  -7   3 -11    353.68    323.10    119.40  18%1 <
  -6  -5  -8    221.43    338.70    105.80  18%1 o
  -6  -4  -8   2964.40   2145.70    169.00  18%1 o
  -6  -3  -8     95.82    153.20    121.50  18%1 <
  -6  -1  -9   8733.80   8733.30    283.00  18%1 o
  -6   1  -9  10498.00   9500.60    293.60  18%1 o
  -5  -5  -6   1696.70   3162.90    191.30  18%1 o
  -5  -3  -7    330.37    324.20    138.10  18%1 <
  -5  -2  -7    300.64   1077.40    182.50  18%1 o
  -5   2  -8   1073.20   1032.90    189.30  18%1 o
  -5   3  -8   5039.50   3948.80    232.90  18%1 o
  -5   4  -8   3366.20   3966.80    230.60  18%1 o
  -5   5  -8    684.41    888.00    163.60  18%1 o
  -4  -5  -5   3336.10   2962.50    210.40  18%1 o
  -4  -4  -5    291.96    271.10    149.40  18%1 <
  -4  -1  -6   2231.80   3361.30    257.60  18%1 o
  -4   0  -6   1979.30   2431.20    249.10  18%1 o
  -3  -6  -3   2686.70   1824.20    181.30  18%1 o
  -3  -3  -4  26268.00  17574.60    409.40  18%1 o
  -3  -2  -4   2220.40   4698.40    299.70  18%1 o
  -3   2  -5  95979.00  92554.80    806.20  18%1 o
  -3   3  -5   2850.00   3128.90    308.90  18%1 o
  -2  -5  -2    818.32    629.40    183.90  18%1 o
  -2  -4  -2  49087.00  37351.00    591.20  18%1 o
  -1  -6   0   2351.20   3356.10    249.60  18%1 o
  -1   3  -2  44740.00  83042.00   1219.20  18%1 o
   1  -2   2  59128.00  81049.80   1146.40  18%1 o
   1   3   1  26160.00  24084.60    525.10  18%1 o
   1   4   1   1445.80   1413.10    283.30  18%1 o
   2  -4   4   3435.80   5650.30    415.10  18%1 o
   2   1   3  34210.00  33329.30    600.30  18%1 o
   3  -5   6   4173.10   5864.00    308.60  18%1 o
   3  -2   5  95242.00  91971.10    804.40  18%1 o
   3  -1   5   8103.40   8231.30    372.40  18%1 o
   3   3   4  10675.00  16108.30    399.40  18%1 o
   3   4   4   1333.90   1651.40    205.90  18%1 o
   3   5   4   7769.00   5350.90    246.10  18%1 o
   3   6   4     54.99     89.60    121.50  18%1 <
   4  -3   7   1885.90   3397.30    251.40  18%1 o
   4   1   6   1694.70   3650.90    260.40  18%1 o
   4   2   6    999.09   1253.00    211.70  18%1 o
   4   3   6    576.83   1232.10    193.90  18%1 o
   5  -5   9    512.35    408.90    142.40  18%1 <
   5  -4   9   1017.60    613.00    154.30  18%1 o
   5  -1   8    327.26    525.00    174.70  18%1 o
   5   1   8    255.55    340.30    158.90  18%1 <
   5   4   7    634.76    577.00    131.20  18%1 o
   5   5   7    324.10    139.20    109.60  18%1 <
   6  -3  10   1245.60   1229.30    164.10  18%1 o
   6  -2  10   4021.30   2096.30    183.10  18%1 o
   6  -1  10   1994.50   1483.90    162.20  18%1 o
   6   1   9   7294.70   8568.30    279.10  18%1 o
   6   2   9    534.65    534.80    135.50  18%1 o
   6   3   9   5229.30   5889.70    238.90  18%1 o
   6   4   9    111.26     28.90    101.80  18%1 <
   7  -3  12   4205.10   3353.30    189.40  18%1 o
   7  -1  11    642.61    309.40    120.00  18%1 <
   7   0  11     40.98    160.20    111.40  18%1 <
   7   1  11    262.39    391.80    117.00  18%1 o
   7   2  11    369.02    115.30     99.00  18%1 <
   7   3  11    164.10    286.50    103.10  18%1 <
   8  -1  13     49.64    -29.00     82.60  18%1 <
   8   2  12    327.35    975.60    117.70  18%1 o
  -8  -2 -12    418.92    667.10    106.30  19%1 o
  -8   1 -13    304.13    242.50     93.20  19%1 <
  -7  -4 -10    786.80    755.70    118.80  19%1 o
  -7  -3 -11    111.89    104.10     98.10  19%1 <
  -7  -2 -11    214.96    280.80    103.00  19%1 <
  -7  -1 -11    262.09    250.10    110.60  19%1 <
  -7   0 -11    134.30    295.80    115.60  19%1 <
  -7   1 -11    139.99    298.30    115.10  19%1 <
  -6  -4  -9    262.05    -29.70    101.20  19%1 <
  -6  -3  -9   5095.70   4136.00    217.90  19%1 o
  -6  -2  -9    360.08    409.60    129.40  19%1 o
  -6   1 -10    711.74   1034.00    153.70  19%1 o
  -6   2 -10   3649.10   4295.50    224.20  19%1 o
  -6   3 -10    655.19    370.60    139.20  19%1 <
  -6   4 -10    113.39    173.20    126.90  19%1 <
  -5  -5  -7    340.72    371.40    122.40  19%1 o
  -5  -4  -7   2219.00   2200.80    180.50  19%1 o
  -5  -2  -8    541.09    987.00    179.60  19%1 o
  -5  -1  -8    227.75    577.60    168.40  19%1 o
  -5   1  -8   5430.40   5494.00    262.70  19%1 o
  -4  -6  -5    709.18    626.60    129.10  19%1 o
  -4  -3  -6    650.17   1026.90    195.10  19%1 o
  -4  -2  -6    645.73   1734.90    222.80  19%1 o
  -4   3  -7   2013.70   3821.60    264.90  19%1 o
  -4   4  -7    400.96    794.20    193.00  19%1 o
  -4   5  -7   3456.30   3439.30    246.40  19%1 o
  -3  -5  -4   6416.40   5416.70    252.60  19%1 o
  -3  -4  -4   1188.60   1435.70    211.80  19%1 o
  -3   0  -5  77500.00  79914.80    769.70  19%1 o
  -3   1  -5   5034.60   6443.20    356.10  19%1 o
  -3   2  -5  82055.00  92554.80    806.20  19%1 o
  -2  -6  -2   3011.30   1341.80    186.10  19%1 o
  -2  -5  -2    651.82    629.40    183.90  19%1 o
  -2  -2  -3  32741.00  26612.10    546.00  19%1 o
  -2  -1  -3  36167.00  37757.30    620.10  19%1 o
  -1  -3  -1  25998.00  26490.40    547.50  19%1 o
   1  -2   2  54380.00  81049.80   1146.40  19%1 o
   1   5   1   1939.30   1641.90    231.20  19%1 o
   1   6   1   1804.80    970.90    184.30  19%1 o
   2  -3   4   2857.10   4247.40    384.60  19%1 o
   2   2   3  24210.00  27879.00    556.00  19%1 o
   2   3   3   1622.80   2420.70    276.60  19%1 o
   2   4   3   5329.60   5107.80    294.60  19%1 o
   2   5   3   1247.50   1302.00    189.00  19%1 o
   3   0   5  92397.00  68445.80    733.00  19%1 o
   3   1   5   5485.00   4871.70    325.90  19%1 o
   4  -5   8     77.68    -97.50    155.90  19%1 <
   4  -2   7   2412.80   5098.50    289.60  19%1 o
   4  -1   7   9524.70  10565.60    348.40  19%1 o
   4   4   6    397.75    467.30    147.70  19%1 o
   4   5   6   5242.10   4170.10    218.70  19%1 o
   4   6   6    183.41    351.30    116.60  19%1 o
   5  -3   9   5356.10   3981.50    225.00  19%1 o
   5  -2   9    104.08     90.20    142.00  19%1 <
   5   1   8    214.33    340.30    158.90  19%1 <
   5   2   8    624.07   2524.90    206.10  19%1 o
   5   3   8   2455.30   2146.90    185.30  19%1 o
   5   4   8   3532.40   2915.40    189.90  19%1 o
   5   5   8    713.65    599.70    124.90  19%1 o
   6  -4  11    807.95   1554.40    153.40  19%1 o
   6  -3  11    609.11    365.40    127.70  19%1 <
   6   0  10    992.94   1022.40    153.90  19%1 o
   6   1  10   1854.10   1597.00    157.50  19%1 o
   6   2  10   3571.50   2891.10    193.80  19%1 o
   6   3  10    318.58    540.30    127.80  19%1 o
   6   4  10     43.22    263.70    105.80  19%1 <
   7  -2  12     91.73    116.20    104.80  19%1 <
   7  -1  12   1037.30   1745.30    158.70  19%1 o
   7   1  12   3326.00   2849.70    177.00  19%1 o
   7   2  12     73.09    108.90     95.70  19%1 <
   7   3  12   1610.20   1532.00    143.20  19%1 o
  -8  -1 -13     13.41     -8.50     79.10  20%1 <
  -7  -3 -11    136.27    104.10     98.10  20%1 <
  -7  -2 -12    101.18     89.10     92.50  20%1 <
  -7  -1 -12   1348.10   1590.60    153.80  20%1 o
  -7   1 -12   1009.20   1548.70    155.20  20%1 o
  -7   2 -12    266.20    188.70    109.90  20%1 <
  -7   3 -12   3809.40   3838.40    196.30  20%1 o
  -6  -4 -10     64.57    184.60    104.00  20%1 <
  -6  -3 -10    212.32    284.30    119.80  20%1 <
  -6  -2 -10   3671.60   3072.10    194.60  20%1 o
  -6  -1 -10    858.60   1116.10    147.60  20%1 o
  -6   0 -10    456.05    786.20    148.90  20%1 o
  -5  -5  -8    914.83    684.50    129.80  20%1 o
  -5  -4  -8   3018.00   2703.20    190.80  20%1 o
  -5  -3  -8   2410.40   2391.30    187.10  20%1 o
  -5  -2  -8    590.67    987.00    179.60  20%1 o
  -5   1  -9    531.98    733.10    171.90  20%1 o
  -5   2  -9     99.75    -10.90    138.40  20%1 <
  -5   3  -9   4239.10   3592.60    221.70  20%1 o
  -5   4  -9    410.02    218.10    142.10  20%1 <
  -5   5  -9   1274.50   1272.40    164.90  20%1 o
  -4  -6  -6    333.37    414.00    119.90  20%1 o
  -4  -5  -6   6207.70   5780.50    250.70  20%1 o
  -4  -4  -6    718.83    920.90    160.00  20%1 o
  -4  -1  -7   7088.00   8717.00    319.70  20%1 o
  -4   1  -7   9611.40  11103.30    353.50  20%1 o
  -4   2  -7   2489.80   3599.50    273.10  20%1 o
  -4   3  -7   2064.90   3821.60    264.90  20%1 o
  -3  -6  -4     68.42     67.80    123.20  20%1 <
  -3  -2  -5  64584.00  60040.40    667.40  20%1 o
  -3  -1  -5   6017.50   5174.20    322.80  20%1 o
  -2  -4  -3   6056.70   6488.60    309.20  20%1 o
  -2  -3  -3    856.01   1606.70    262.60  20%1 o
  -1  -4  -1    607.47   1417.30    286.70  20%1 o
   0  -5   1  14494.00  14394.40    442.90  20%1 o
   1  -6   3  25013.00  29277.80    604.20  20%1 o
   2  -3   4   1664.70   4247.40    384.60  20%1 o
   2   5   3   1229.80   1302.00    189.00  20%1 o
   2   6   3   1235.70   1045.30    162.70  20%1 o
   3  -4   6   1917.80   2810.90    264.20  20%1 o
   3  -3   6   2493.40   2008.70    261.90  20%1 o
   3   2   5  63821.00  57838.90    658.10  20%1 o
   3   3   5   1891.90   1939.80    231.70  20%1 o
   3   4   5   8734.30   7452.00    298.30  20%1 o
   3   5   5    479.05    285.20    145.80  20%1 <
   3   6   5   2721.90   2813.50    185.60  20%1 o
   4  -5   8    116.57    -97.50    155.90  20%1 <
   4  -4   8   4088.10   4725.30    252.80  20%1 o
   4   1   7   6978.90   8448.40    320.50  20%1 o
   4   2   7   4112.20   2967.10    239.20  20%1 o
   4   3   7   1730.50   2106.90    206.40  20%1 o
   4   4   7     75.66     26.60    126.80  20%1 <
   4   5   7   2874.80   2081.50    174.10  20%1 o
   5  -4  10    254.42    210.80    131.90  20%1 <
   5  -1   9    133.64    305.00    154.50  20%1 <
   5   0   9    829.03   1191.40    178.50  20%1 o
   5   1   9     84.55     -3.50    136.30  20%1 <
   5   2   9     95.42      2.70    124.40  20%1 <
   5   3   9   2440.30   1898.50    173.90  20%1 o
   5   4   9     37.26    -19.60    107.70  20%1 <
   5   5   9    763.26    686.00    120.80  20%1 o
   6  -2  11   1146.70    607.30    138.50  20%1 o
   6  -1  11     94.26     27.70    116.10  20%1 <
   6   1  11     32.59     97.60    113.50  20%1 <
   6   2  11    962.04    728.30    129.40  20%1 o
   6   3  11    703.16    510.80    118.90  20%1 o
   6   4  11   1088.00    535.30    111.30  20%1 o
   7  -2  13    388.30    659.30    121.10  20%1 o
   7  -1  13     94.94    -46.30     95.00  20%1 <
   7   0  13   1976.70   1991.40    153.50  20%1 o
   7   1  13     39.61    -17.80     88.90  20%1 <
   7   2  13    203.56    268.70     94.40  20%1 <
   7   3  12   1639.40   1532.00    143.20  20%1 o
  -7  -3 -12   2065.80   1837.30    150.30  21%1 o
  -7  -2 -13    224.78    201.00     92.90  21%1 <
  -7  -1 -13     90.77      4.20     93.50  21%1 <
  -7   0 -13   1637.70   1608.70    147.40  21%1 o
  -7   1 -13    105.09    -26.70     91.60  21%1 <
  -7   2 -13    338.62    424.60    116.10  21%1 o
  -6  -4 -10     74.81    184.60    104.00  21%1 <
  -6  -3 -11    487.86    291.20    109.00  21%1 <
  -6  -2 -11   1439.60    863.20    131.20  21%1 o
  -6  -1 -11     75.86    174.50    110.40  21%1 <
  -6   1 -11     79.38    -35.30    110.60  21%1 <
  -6   2 -11    420.02    379.30    131.70  21%1 <
  -6   3 -11    565.53    400.60    129.40  21%1 o
  -6   4 -11   1750.50   1106.40    147.30  21%1 o
  -5  -4  -9     65.44    112.60    108.00  21%1 <
  -5  -3  -9   3807.70   2516.30    189.40  21%1 o
  -5  -2  -9     42.75     24.70    119.60  21%1 <
  -5  -1  -9     69.17    261.30    146.80  21%1 <
  -5   0  -9   1198.80   1415.40    185.80  21%1 o
  -5   1  -9    509.40    733.10    171.90  21%1 o
  -4  -5  -7   3746.60   2120.80    175.80  21%1 o
  -4  -4  -7    194.53    229.10    136.00  21%1 <
  -4  -3  -7   2117.10   1867.90    199.90  21%1 o
  -4  -2  -7   3978.60   3249.90    245.60  21%1 o
  -3  -5  -5   1401.00    540.90    153.00  21%1 o
  -3  -4  -5   9453.40   8451.70    309.10  21%1 o
  -3  -3  -5   1737.30   2020.50    238.40  21%1 o
  -2  -6  -3   2414.60   2326.90    194.40  21%1 o
  -2  -5  -3    970.87    833.80    176.00  21%1 o
  -2  -4  -3   6614.00   6488.60    309.20  21%1 o
  -2   3  -4  11878.00  27915.40    550.90  21%1 o
  -1  -6  -1   1482.10    898.00    184.80  21%1 o
  -1  -5  -1    889.12   1372.40    228.00  21%1 o
  -1   1  -2  38313.00  48989.80   1047.60  21%1 o
  -1   2  -2  63234.00  67484.10   1123.90  21%1 o
  -1   6  -2    965.01   1595.80    313.50  21%1 o
   0  -6   1   1327.50   1249.00    245.00  21%1 o
   0   6   0   2482.50   2595.40    249.50  21%1 o
   1  -1   2  30908.00  44534.50   1033.20  21%1 o
   1   6   2   1189.50    656.60    176.20  21%1 o
   2  -2   4   2358.10   3158.90    377.90  21%1 o
   2  -1   4 105660.00  87361.60    873.60  21%1 o
   2   6   4    987.98    804.00    151.60  21%1 o
   3  -2   6  10918.00  11964.90    384.30  21%1 o
   3  -1   6   9126.10   8476.80    352.20  21%1 o
   3   6   6    172.34    220.30    119.50  21%1 <
   4  -3   8    473.19    140.20    173.50  21%1 <
   4  -2   8  30889.00  29466.80    493.60  21%1 o
   4  -1   8   1501.10   1786.30    225.80  21%1 o
   4   0   8  24251.00  19253.20    426.80  21%1 o
   4   1   8    772.65    923.00    195.20  21%1 o
   4   5   8    129.80    169.60    119.20  21%1 <
   5  -3  10   1610.80   2043.70    188.40  21%1 o
   5  -2  10    173.76    267.70    137.80  21%1 <
   5  -1  10    666.73    559.40    154.10  21%1 o
   5   1  10   1374.10   1418.90    166.80  21%1 o
   5   2  10     95.75     84.30    121.40  21%1 <
   5   3  10   1455.50   1030.70    151.00  21%1 o
   5   4  10     70.63     63.20    104.00  21%1 <
   6  -3  12     65.71     84.70    111.70  21%1 <
   6  -2  12    146.01    -91.40     98.90  21%1 <
   6  -1  12    883.40   1325.20    154.40  21%1 o
   6   0  12   1292.90    857.60    135.90  21%1 o
   6   1  12   1410.60   1842.10    162.50  21%1 o
   6   2  12    154.97     96.10    102.10  21%1 <
   6   3  12    287.44    242.30    104.90  21%1 <
  -7  -2 -13    170.41    201.00     92.90  22%1 <
  -6  -4 -11    855.27    919.70    124.60  22%1 o
  -6  -3 -12     64.98    108.70     96.30  22%1 <
  -6  -2 -12    149.36    108.00     98.60  22%1 <
  -6  -1 -12   2339.80   2022.80    168.10  22%1 o
  -6   0 -12    198.27    454.90    122.90  22%1 o
  -6   1 -12   1057.60   1100.30    145.00  22%1 o
  -6   2 -12    258.12    174.20    111.50  22%1 <
  -6   3 -12    381.49    626.60    130.90  22%1 o
  -5  -5  -9    469.43    232.50    109.60  22%1 <
  -5  -3 -10    378.95    384.10    127.00  22%1 o
  -5  -2 -10     91.74    127.90    121.80  22%1 <
  -5  -1 -10   1761.40   1560.90    171.80  22%1 o
  -5   1 -10   1310.10   1883.70    189.60  22%1 o
  -5   2 -10    482.63    410.80    153.60  22%1 <
  -5   3 -10    896.05   1066.30    171.90  22%1 o
  -5   4 -10    452.68    264.00    136.60  22%1 <
  -4  -5  -7   2768.40   2120.80    175.80  22%1 o
  -4  -3  -8     86.28     12.30    137.50  22%1 <
  -4  -2  -8  12906.00  12329.40    353.30  22%1 o
  -4  -1  -8    786.32    845.40    191.60  22%1 o
  -4   0  -8  11906.00  19077.40    434.20  22%1 o
  -4   1  -8    756.87   1039.20    209.60  22%1 o
  -4   2  -8  21827.00  20125.00    436.00  22%1 o
  -4   3  -8    694.56    925.70    194.20  22%1 o
  -4   4  -8   2639.40   6058.30    281.30  22%1 o
  -4   5  -8    168.94    -23.50    161.80  22%1 <
  -3  -6  -5    707.10    579.20    140.90  22%1 o
  -3  -3  -6   1960.50   2194.70    222.80  22%1 o
  -3  -2  -6   2057.90   2593.10    257.90  22%1 o
  -3  -1  -6   4725.40   5750.10    311.30  22%1 o
  -3   1  -6   8294.90   7672.30    349.70  22%1 o
  -3   2  -6   6290.50   4636.90    324.60  22%1 o
  -3   3  -6   3871.20   6081.70    329.20  22%1 o
  -3   4  -6   3867.40   2653.80    270.40  22%1 o
  -3   5  -6   2848.20   4494.00    295.50  22%1 o
  -2  -6  -3   2849.40   2326.90    194.40  22%1 o
  -2  -2  -4   1768.60   2241.90    296.80  22%1 o
  -2  -1  -4  67949.00  53615.20    701.40  22%1 o
  -2   0  -4   2523.10   2188.10    367.80  22%1 o
  -2   1  -4  73665.00  66029.70    794.30  22%1 o
  -2   2  -4   1827.70   2588.60    368.20  22%1 o
  -2   3  -4  16777.00  27915.40    550.90  22%1 o
  -2   4  -4   8196.90   6170.70    435.10  22%1 o
  -2   5  -4   2470.10   3947.10    421.10  22%1 o
  -1  -1  -2  19040.00  27456.10    779.80  22%1 o
  -1   5  -2  10856.00  10786.90    526.60  22%1 o
   0   4   0  13840.00  22841.90    583.00  22%1 o
   1   1   2  14939.00  19116.20    741.30  22%1 o
   1   2   2  12877.00  11503.60    550.90  22%1 o
   1   3   2   6360.50   8248.60    400.30  22%1 o
   1   4   2   1890.00   2791.70    293.70  22%1 o
   1   5   2   2554.10   2195.30    233.40  22%1 o
   1   6   2    649.80    656.60    176.20  22%1 o
   2   0   4   4204.50   3130.00    381.20  22%1 o
   2   1   4  52654.00  43056.10    661.20  22%1 o
   2   2   4    857.51   1133.00    274.60  22%1 o
   2   3   4  13635.00  12755.10    381.00  22%1 o
   2   4   4   2639.60   2230.10    238.20  22%1 o
   2   5   4    920.11   1298.80    180.00  22%1 o
   2   6   4   1024.70    804.00    151.60  22%1 o
   3  -6   7   2907.00   1447.70    212.80  22%1 o
   3  -5   7   1688.10   2600.00    246.60  22%1 o
   3   1   6   4849.20   5053.10    304.50  22%1 o
   3   2   6   3094.20   2609.90    257.60  22%1 o
   3   3   6   1464.20   1922.80    224.60  22%1 o
   3   4   6    654.27   1066.70    177.50  22%1 o
   3   5   6   2362.60   1784.40    181.20  22%1 o
   3   6   6    152.13    220.30    119.50  22%1 <
   4  -5   9   1933.60   1871.70    188.60  22%1 o
   4  -4   9    203.01    163.50    159.80  22%1 <
   4   1   8    729.41    923.00    195.20  22%1 o
   4   2   8  16441.00  11892.20    351.90  22%1 o
   4   3   8    277.52    177.30    146.60  22%1 <
   4   4   8   4749.30   4033.50    223.10  22%1 o
   4   5   8    124.51    169.60    119.20  22%1 <
   5  -4  11   1454.70   1383.20    158.90  22%1 o
   5  -3  11   1603.10   1179.90    160.00  22%1 o
   5  -2  11   2054.20   2725.70    201.30  22%1 o
   5  -1  11    525.41    472.40    137.90  22%1 o
   5   3  10   1401.10   1030.70    151.00  22%1 o
   5   3  11    856.19    625.70    132.40  22%1 o
   5   4  11    662.22   1254.30    141.30  22%1 o
   6  -3  13     96.06    215.40    105.30  22%1 <
   6  -2  13     91.54     23.20     99.70  22%1 <
   6  -1  13     11.40    -49.50     97.30  22%1 <
   6   1  13     11.34     39.60     94.50  22%1 <
   6   2  13     68.34     99.60     95.20  22%1 <
   6   3  13     17.42    -72.70     66.30  22%1 <
  -6  -3 -13     68.04     13.60     86.70  23%1 <
  -6  -3 -12     53.57    108.70     96.30  23%1 <
  -6  -2 -13     72.03    -80.20     86.50  23%1 <
  -6  -1 -13     23.67     26.50     98.00  23%1 <
  -6   1 -13     18.25    -41.50     95.60  23%1 <
  -6   2 -13    472.03    316.60    113.30  23%1 <
  -6   3 -13     66.37     -8.00    102.70  23%1 <
  -5  -4 -10    299.08    143.90    110.70  23%1 <
  -5  -3 -11    535.39    490.10    127.10  23%1 o
  -5  -2 -11   3760.90   5886.70    239.60  23%1 o
  -5  -1 -11     56.27    -18.00    113.60  23%1 <
  -5   0 -11  17402.00  10949.80    314.30  23%1 o
  -5   1 -11    134.44     52.60    127.80  23%1 <
  -4  -5  -8     46.28     42.50    108.20  23%1 <
  -4  -4  -8   1892.90   2513.00    192.60  23%1 o
  -3  -6  -6    133.19    156.40    116.70  23%1 <
  -3  -5  -6   2054.30   1671.30    183.10  23%1 o
  -3  -4  -6    551.73    730.80    168.80  23%1 o
  -3   6  -6    920.49   1060.30    236.60  23%1 o
  -2  -6  -4   1605.10   1199.80    161.50  23%1 o
  -2  -5  -4     69.78     99.30    148.70  23%1 <
  -2  -4  -4   1826.00   1488.80    218.20  23%1 o
  -2  -3  -4   1423.40   2095.90    266.90  23%1 o
  -1  -5  -2   2136.90   2447.40    237.00  23%1 o
  -1  -4  -2   4083.60   3240.20    296.50  23%1 o
  -1  -3  -2   3797.70   4241.90    365.80  23%1 o
  -1  -2  -2   9514.90  12449.00    555.20  23%1 o
  -1   4  -2  41646.00  44781.80    933.00  23%1 o
   0   2   0 360510.00 406664.00   1770.00  23%1 o
   2  -6   5   5240.20   3826.60    365.60  23%1 o
   2   5   5    460.14    471.90    150.10  23%1 o
   2   6   5   1040.00    600.50    147.00  23%1 o
   3  -5   7   1117.70   2600.00    246.60  23%1 o
   3  -4   7   2117.10   2087.00    235.30  23%1 o
   3  -3   7    582.91   1485.70    241.10  23%1 o
   3  -2   7   5258.60   5731.80    321.20  23%1 o
   3  -1   7   1504.90   3110.00    288.30  23%1 o
   3   0   7    713.92   2714.30    257.90  23%1 o
   3   1   7   3982.00   3378.70    265.00  23%1 o
   3   2   7   3402.30   3588.80    256.80  23%1 o
   3   3   7    353.93    391.20    168.40  23%1 <
   3   4   7   1018.50   1208.60    169.70  23%1 o
   3   5   7   1191.00   1109.80    154.80  23%1 o
   3   6   7   1291.20    845.30    133.30  23%1 o
   4  -3   9   6512.20   6369.70    279.10  23%1 o
   4  -2   9    324.77     53.30    158.60  23%1 <
   4  -1   9   1634.80   2366.80    220.10  23%1 o
   4   1   9   2126.10   1210.80    188.10  23%1 o
   4   2   9    345.92     33.50    138.70  23%1 <
   4   3   9   4466.70   3999.90    223.20  23%1 o
   4   4   9    295.47    188.70    121.00  23%1 <
   4   5   9   3071.00   2304.60    168.70  23%1 o
   5  -4  12    208.30    201.80    122.30  23%1 <
   5  -3  12   2390.40   1890.10    170.90  23%1 o
   5  -1  11    453.19    472.40    137.90  23%1 o
   5   0  11   3176.20   8780.50    291.20  23%1 o
   5   1  11     75.77     20.00    112.10  23%1 <
   5   2  11   8475.10   5034.00    231.50  23%1 o
   5   2  12    328.45    291.90    118.90  23%1 <
   5   3  11    676.56    625.70    132.40  23%1 o
   5   3  12    773.57    697.90    124.40  23%1 o
   5   4  12    229.71    130.60     93.90  23%1 <
   6  -2  14    787.50   1233.00    139.40  23%1 o
   6  -1  14     99.51     44.30    100.50  23%1 <
   6   0  14   2307.10   1912.40    158.10  23%1 o
   6   1  14     89.78    130.90     93.00  23%1 <
  -6  -2 -14    861.57    823.10    119.90  24%1 o
  -6  -1 -14    121.81      2.70     88.00  24%1 <
  -6   0 -14    935.61   1105.20    136.20  24%1 o
  -6   1 -14    126.18     39.80     97.90  24%1 <
  -6   2 -14    541.62    566.60    117.20  24%1 o
  -6   3 -13     48.18     -8.00    102.70  24%1 <
  -5  -4 -12     92.98    108.80     97.20  24%1 <
  -5  -4 -11   2262.00   1818.30    154.20  24%1 o
  -5  -3 -12   2174.50   1488.70    149.70  24%1 o
  -5  -3 -11    523.78    490.10    127.10  24%1 o
  -5  -2 -12    548.74    284.80    121.70  24%1 <
  -5  -2 -11   3739.50   5886.70    239.60  24%1 o
  -5  -1 -12   2586.70   2533.30    186.10  24%1 o
  -5   1 -11    113.88     52.60    127.80  24%1 <
  -5   2 -11   4020.40   4053.10    225.90  24%1 o
  -5   3 -11    780.05    983.20    158.20  24%1 o
  -5   4 -11   1048.60   2016.30    172.90  24%1 o
  -4  -5  -9   1062.70   1228.30    145.40  24%1 o
  -4  -4  -9     90.86    118.70    117.50  24%1 <
  -4  -3  -9   3099.80   3531.60    218.90  24%1 o
  -4  -2  -9    189.58     88.40    152.30  24%1 <
  -4  -1  -9   1979.30   1751.30    205.60  24%1 o
  -4   1  -9   4183.00   3033.10    230.90  24%1 o
  -4   2  -9    232.55    161.00    168.00  24%1 <
  -4   3  -9   5195.10   5713.00    274.20  24%1 o
  -4   4  -9    160.67    -84.50    155.10  24%1 <
  -3  -6  -7    465.57    288.60    119.30  24%1 <
  -3  -5  -7   1316.40   1481.40    168.90  24%1 o
  -3  -4  -7    240.21    743.10    160.20  24%1 o
  -3  -3  -7   1386.40   2260.10    218.80  24%1 o
  -3  -2  -7   3099.20   4063.70    265.30  24%1 o
  -3  -1  -7   4382.10   3782.10    265.40  24%1 o
  -3   0  -7   6832.00   6816.70    304.50  24%1 o
  -3   1  -7   5804.60   6687.70    326.20  24%1 o
  -3   2  -7   5660.30   7239.60    336.30  24%1 o
  -1  -6  -2    942.75    639.70    176.30  24%1 o
  -1  -5  -2   2313.70   2447.40    237.00  24%1 o
   0  -4   0  19521.00  25593.70    597.70  24%1 o
   0  -2   0 419410.00 413079.00   1800.20  24%1 o
   1   4   3   8979.60   7283.30    348.70  24%1 o
   1   5   3    157.86    229.20    175.60  24%1 <
   1   6   3   2944.00   2182.80    201.50  24%1 o
   2  -5   5   2102.20   3225.60    334.70  24%1 o
   2  -4   5   4191.10   9825.10    417.70  24%1 o
   2  -1   5   1141.00   2880.40    368.20  24%1 o
   2   1   5   1205.40   2795.60    346.00  24%1 o
   2   2   5  17694.00  18469.20    436.90  24%1 o
   2   3   5    821.25    807.50    215.10  24%1 o
   2   4   5   1833.40   1790.60    217.60  24%1 o
   2   6   6   4841.30   2442.00    181.40  24%1 o
   3  -1   7   1489.10   3110.00    288.30  24%1 o
   3   0   7    825.31   2714.30    257.90  24%1 o
   3   3   8    473.04    698.90    164.60  24%1 o
   3   4   8   3591.60   2628.90    202.50  24%1 o
   3   5   8    149.21    142.00    116.10  24%1 <
   4  -5  10    493.15    631.80    148.10  24%1 o
   4  -4  10    442.75    320.90    143.40  24%1 <
   4  -3  10   1700.20   2447.70    209.70  24%1 o
   4  -2  10    759.96    829.30    160.20  24%1 o
   4  -1  10   2701.10   1640.10    193.20  24%1 o
   4   0  10   1129.60   1253.20    180.10  24%1 o
   4   1  10    815.40    847.00    163.30  24%1 o
   4   2  10    185.15    369.70    135.20  24%1 <
   4   3  10   1470.10   1736.60    173.10  24%1 o
   4   4  10    305.81    332.20    114.30  24%1 <
   4   5  10    449.79    214.00    106.10  24%1 <
   5  -3  12   2711.80   1890.10    170.90  24%1 o
   5  -2  12    232.18      2.30    125.20  24%1 <
   5  -1  12   9288.40   4302.90    222.80  24%1 o
   5   1  12   3091.70   2275.50    181.20  24%1 o
   5   1  13    676.58    375.90    122.40  24%1 o
   5   2  12    331.59    291.90    118.90  24%1 <
   5   2  13     53.80     61.50     97.40  24%1 <
   5   3  13    417.82    511.90    109.80  24%1 o
  -6   2 -14    556.55    566.60    117.20  25%1 o
  -5  -4 -12     89.56    108.80     97.20  25%1 <
  -5  -3 -13    188.22    237.00    103.10  25%1 <
  -5  -3 -12   1964.30   1488.70    149.70  25%1 o
  -5  -2 -13    118.19      4.40     92.20  25%1 <
  -5  -2 -12    501.79    284.80    121.70  25%1 <
  -5  -1 -13    878.93    677.80    134.30  25%1 o
  -5  -1 -12   2777.10   2533.30    186.10  25%1 o
  -5   1 -12   2706.00   3317.40    204.40  25%1 o
  -5   2 -12    233.08    192.70    123.20  25%1 <
  -5   3 -12   1044.80   1309.20    157.70  25%1 o
  -5   4 -12    387.76    209.60    119.20  25%1 <
  -4  -5 -10     84.68    157.40    106.90  25%1 <
  -4  -4 -10    309.59    305.00    120.00  25%1 <
  -4  -3 -10   2392.50   2049.20    179.30  25%1 o
  -4  -2 -10    418.52    265.90    134.40  25%1 <
  -4  -1 -10    922.20   1095.80    171.60  25%1 o
  -4   0 -10   1475.50   1150.00    174.90  25%1 o
  -4   1 -10   1126.00   1516.40    191.70  25%1 o
  -4   2 -10    625.45    732.10    163.00  25%1 o
  -4   5  -9   2803.10   2143.40    197.30  25%1 o
  -3  -5  -8    336.42    261.30    126.50  25%1 <
  -3  -4  -8   2176.20   1842.20    186.10  25%1 o
  -3  -3  -8    447.69    557.00    163.00  25%1 o
  -3  -2  -8    689.31   1220.80    204.50  25%1 o
  -3  -1  -8    915.02   1495.90    226.60  25%1 o
  -3   3  -7    438.92    908.00    220.70  25%1 o
  -3   4  -7   1324.80    876.60    209.50  25%1 o
  -2  -6  -5    377.67    210.20    131.80  25%1 <
  -2  -5  -5   1472.80   1163.00    176.90  25%1 o
  -2  -4  -5   2225.10   3979.80    258.60  25%1 o
  -2  -3  -5    668.70    671.20    214.00  25%1 o
  -2  -2  -5  16931.00  15981.30    421.90  25%1 o
  -2  -1  -5   1478.20   2704.80    342.30  25%1 o
  -2   1  -5   1727.70   4219.80    391.00  25%1 o
  -2   2  -5  31208.00  27944.20    549.70  25%1 o
  -2   6  -4   6029.80  11492.40    487.30  25%1 o
   0  -6   0   2002.50   2688.80    260.20  25%1 o
   0   5   1   6396.80   6796.70    330.50  25%1 o
   0   6   1   1298.40   1218.70    207.10  25%1 o
   1   2   3 127000.00 125665.00   1022.60  25%1 o
   1   3   3   4394.30   5098.80    339.70  25%1 o
   1   6   4    403.75   1193.60    167.60  25%1 o
   2  -4   5   4709.50   9825.10    417.70  25%1 o
   2  -3   5   1066.70   1638.20    317.80  25%1 o
   2  -2   5  29796.00  26721.40    547.00  25%1 o
   2  -1   5   1004.00   2880.40    368.20  25%1 o
   2   3   6   5497.20   4517.20    275.80  25%1 o
   2   4   6   1845.80   2959.90    243.40  25%1 o
   2   5   6    207.72    329.30    147.20  25%1 <
   2   6   6   4889.60   2442.00    181.40  25%1 o
   3  -5   8    491.36    283.40    175.60  25%1 <
   3  -4   8   2737.00   2786.40    239.40  25%1 o
   3  -3   8    375.48    361.20    190.10  25%1 <
   3  -2   8   1038.90   2066.90    244.30  25%1 o
   3  -1   8    957.81   1200.50    225.50  25%1 o
   3   1   8    901.37   1035.30    205.10  25%1 o
   3   2   8    787.75   1842.80    215.10  25%1 o
   3   3   8    469.74    698.90    164.60  25%1 o
   3   4   9   3266.70   3671.00    212.70  25%1 o
   3   5   9    114.85     70.90    109.60  25%1 <
   4  -2  11   3324.10   2054.10    184.40  25%1 o
   4  -1  11    601.70    298.30    138.20  25%1 <
   4   1  11    176.07    178.20    123.80  25%1 <
   4   2  11   1238.60   1123.90    153.40  25%1 o
   4   3  11    269.08    400.70    125.20  25%1 o
   4   4  11     68.49     85.60    101.60  25%1 <
   4   4  12    278.24    264.70    104.80  25%1 <
   5  -3  13    805.17    637.40    131.30  25%1 o
   5  -2  13     49.77    -30.30     99.90  25%1 <
   5  -2  14    363.21    238.90    106.10  25%1 <
   5  -1  13    836.70    730.30    139.40  25%1 o
   5  -1  14    136.43     36.50     99.00  25%1 <
   5   0  13    973.99    834.50    132.90  25%1 o
   5   1  13    621.22    375.90    122.40  25%1 o
   5   1  14     60.24     87.80     94.30  25%1 <
   5   2  14     20.53     27.70     88.30  25%1 <
  -5  -2 -14     44.50   -119.70     87.90  26%1 <
  -5  -1 -14    116.18     53.80     94.50  26%1 <
  -5  -1 -13   1020.20    677.80    134.30  26%1 o
  -5   0 -13   1471.20   1269.10    149.50  26%1 o
  -5   1 -13   1250.10    944.10    148.30  26%1 o
  -5   2 -13    341.32    190.10    110.40  26%1 <
  -5   3 -13    582.23    399.10    126.10  26%1 o
  -4  -4 -11    950.48    592.00    122.40  26%1 o
  -4  -3 -11    279.44    498.90    129.70  26%1 o
  -4  -2 -11    889.45    966.10    150.60  26%1 o
  -4  -1 -11     94.11    118.50    123.70  26%1 <
  -4   1 -11    103.67    193.50    135.40  26%1 <
  -4   3 -10   5079.80   3728.40    228.30  26%1 o
  -4   4 -10    376.11    548.10    149.60  26%1 o
  -4   5 -10    249.15    168.90    143.70  26%1 <
  -3  -5  -9    182.38    185.70    113.20  26%1 <
  -3  -4  -9    432.17    980.90    156.60  26%1 o
  -3  -3  -9   1154.00   1121.00    175.40  26%1 o
  -3  -1  -8    827.59   1495.90    226.60  26%1 o
  -3   1  -8    644.80    918.90    215.80  26%1 o
  -3   2  -8   2428.60   2035.90    244.10  26%1 o
  -3   5  -7   1596.00   2313.90    250.80  26%1 o
  -2  -6  -6   1095.60   1375.60    161.00  26%1 o
  -2  -5  -6    860.51    799.10    161.70  26%1 o
  -2  -4  -6   1978.20   3125.10    247.60  26%1 o
  -2  -3  -6   8293.40   9790.40    337.40  26%1 o
  -2  -2  -6  13858.00  15397.20    428.90  26%1 o
  -2   2  -5  36447.00  27944.20    549.70  26%1 o
  -2   3  -5   1941.40   3033.60    337.70  26%1 o
  -2   6  -4   6624.40  11492.40    487.30  26%1 o
  -1  -6  -3   2220.40   2879.40    221.20  26%1 o
  -1  -5  -3    492.95    896.90    200.10  26%1 o
  -1  -4  -3  15399.00  14679.80    421.90  26%1 o
  -1  -3  -3   3978.00   4248.50    337.20  26%1 o
  -1  -2  -3 138870.00 133307.00   1044.50  26%1 o
  -1  -1  -3  28613.00  28415.90    635.50  26%1 o
   0   4   1   4065.90   4354.10    356.60  26%1 o
   1   1   3  28345.00  30325.30    647.80  26%1 o
   1   4   4    914.43    594.20    217.70  26%1 <
   1   5   4   3970.50   2560.80    224.50  26%1 o
   2   0   6  31609.00  41873.90    617.80  26%1 o
   2   1   6   4814.70   6365.00    343.30  26%1 o
   2   2   6  12850.00  12878.70    405.70  26%1 o
   2   4   7    192.36    228.30    154.60  26%1 <
   2   5   7   1899.30   1383.10    174.60  26%1 o
   2   6   7     30.16    -42.90    109.10  26%1 <
   3   0   9   8014.30   7334.70    315.40  26%1 o
   3   1   9   2840.60   2477.00    235.50  26%1 o
   3   2   9   1086.50   1559.70    206.20  26%1 o
   3   3   9    296.81    227.40    145.60  26%1 <
   3   4  10    130.63     14.40    119.10  26%1 <
   3   5  10   2220.20   1180.70    140.20  26%1 o
   4  -4  11    938.96    236.90    136.00  26%1 <
   4  -3  11    285.36     30.90    130.80  26%1 <
   4  -2  11   3661.70   2054.10    184.40  26%1 o
   4  -2  12    804.32    539.50    147.00  26%1 o
   4  -1  12    460.40    626.30    145.80  26%1 o
   4   0  12    317.86    258.90    132.50  26%1 <
   4   1  12    567.11    742.90    142.30  26%1 o
   4   2  12    335.72    235.80    123.20  26%1 <
   4   3  12    667.79    397.10    120.00  26%1 o
   4   3  13    935.03    982.10    142.80  26%1 o
   4   4  12    305.11    264.70    104.80  26%1 <
   5  -2  14    411.79    238.90    106.10  26%1 <
   5  -1  14    157.80     36.50     99.00  26%1 <
   5  -1  15     29.78     95.60     95.00  26%1 <
   5   0  15    119.73     55.80     94.30  26%1 <
   5   1  15     35.89     44.20     88.30  26%1 <
  -5  -1 -15     52.08    103.50     97.90  27%1 <
  -5   0 -15     29.28     72.40     98.30  27%1 <
  -5   1 -15    116.11    102.30     98.90  27%1 <
  -5   1 -14     94.07     65.70     99.20  27%1 <
  -5   2 -14   1188.70   1005.70    136.20  27%1 o
  -4  -4 -12    103.25    219.80    104.70  27%1 <
  -4  -3 -13   1292.80   1036.50    147.50  27%1 o
  -4  -3 -12    870.56    503.00    126.60  27%1 o
  -4  -2 -12    467.49    806.90    143.50  27%1 o
  -4  -1 -12    592.79    735.00    144.00  27%1 o
  -4   0 -12    293.10    299.50    133.90  27%1 <
  -4   1 -12    772.90    705.70    154.20  27%1 o
  -4   2 -11   1500.00   1473.10    174.60  27%1 o
  -4   3 -11    168.03    173.00    141.50  27%1 <
  -4   4 -11   1315.60    598.30    144.50  27%1 o
  -4   5 -10    268.50    168.90    143.70  27%1 <
  -3  -5 -10    609.21    369.30    118.30  27%1 o
  -3  -4 -10    257.75    219.90    121.50  27%1 <
  -3  -3 -10   4701.20   4370.40    237.60  27%1 o
  -3  -3  -9   1041.70   1121.00    175.40  27%1 o
  -3  -2  -9   1511.10   2235.90    222.70  27%1 o
  -3  -1  -9   2646.90   3715.00    262.00  27%1 o
  -3   0  -9   7645.80   7817.00    322.60  27%1 o
  -3   1  -9   3134.90   1786.70    243.10  27%1 o
  -3   3  -8    761.44    781.00    201.10  27%1 o
  -3   4  -8   2818.30   1705.90    221.30  27%1 o
  -3   6  -7    637.93    900.70    207.60  27%1 o
  -2  -6  -7    121.81     54.50    116.60  27%1 <
  -2  -5  -7   1732.30   1448.40    177.60  27%1 o
  -2  -4  -7    243.22    293.60    157.30  27%1 <
  -2  -3  -7   3836.00   4880.00    292.20  27%1 o
  -2  -1  -6   4280.30   4964.00    331.20  27%1 o
  -2   0  -6  33102.00  48073.90    643.90  27%1 o
  -2   1  -6   4077.10   4573.20    349.90  27%1 o
  -1  -6  -4    356.58     -1.30    145.20  27%1 <
  -1  -5  -4   3020.00   2008.00    220.50  27%1 o
  -1  -4  -4    690.00   1320.80    241.10  27%1 o
  -1   0  -3 202750.00 217917.00   1323.60  27%1 o
  -1   6  -1   2168.90   2068.70    283.70  27%1 o
   0  -6  -1    884.42    384.80    200.40  27%1 <
   0   3   1   9454.00  17040.70    540.50  27%1 o
   0   6   2    658.54    816.20    181.30  27%1 o
   1  -1   3  31846.00  35889.10    747.70  27%1 o
   1   0   3 194460.00 186298.00   1286.40  27%1 o
   1   3   4  20020.00  18755.20    464.90  27%1 o
   1   5   5   4157.80   2092.70    203.40  27%1 o
   1   6   5    601.68    450.30    136.80  27%1 o
   2  -2   6  14358.00  12726.50    443.10  27%1 o
   2  -1   6   4904.40   5442.70    351.00  27%1 o
   2   2   7   6469.00   5533.40    301.80  27%1 o
   2   3   7  13881.00   9134.90    334.40  27%1 o
   2   4   8    394.02   1275.70    175.00  27%1 o
   2   5   8   1306.40   1372.80    159.40  27%1 o
   2   6   8    705.75    411.90    119.40  27%1 o
   3  -5   9    233.13    117.00    162.80  27%1 <
   3  -4   9   2379.70   3366.40    242.90  27%1 o
   3  -3   9    695.97    652.00    187.80  27%1 o
   3  -2   9   1275.60   1409.90    216.90  27%1 o
   3  -1   9   3636.60   2518.80    247.10  27%1 o
   3   1  10  15923.00  14988.20    390.50  27%1 o
   3   2  10   1149.90    976.30    174.70  27%1 o
   3   3  10   4923.50   4938.80    238.80  27%1 o
   3   3  11    718.55    623.20    154.60  27%1 o
   3   4  11   1111.80   1194.20    152.20  27%1 o
   3   5  11    569.25    427.90    115.20  27%1 o
   4  -4  12    182.75    454.50    134.70  27%1 o
   4  -3  12    979.79    569.90    144.90  27%1 o
   4  -2  12    670.44    539.50    147.00  27%1 o
   4  -2  13    702.20   1090.10    156.30  27%1 o
   4  -1  13   6631.20   3934.40    221.10  27%1 o
   4   1  13   2759.50   2188.70    183.20  27%1 o
   4   1  14    574.47    726.70    134.40  27%1 o
   4   2  13    251.10    357.20    120.10  27%1 <
   4   2  14    917.60    915.20    139.70  27%1 o
   4   3  14    383.26    407.60    116.20  27%1 o
  -4  -3 -14    546.65    591.80    123.20  28%1 o
  -4  -3 -13   1070.70   1036.50    147.50  28%1 o
  -4  -2 -14    637.04    791.20    137.40  28%1 o
  -4  -2 -13    338.23    323.60    120.60  28%1 <
  -4  -1 -14   1490.40    873.10    141.30  28%1 o
  -4  -1 -13   1743.20   2563.70    198.00  28%1 o
  -4   1 -13    767.67   1401.20    171.10  28%1 o
  -4   2 -12    280.24    356.60    140.90  28%1 <
  -4   3 -12    333.70    537.90    150.00  28%1 o
  -4   4 -12    140.09    149.30    125.40  28%1 <
  -3  -5 -11    570.25    469.30    121.90  28%1 o
  -3  -4 -11    448.35   1293.90    155.00  28%1 o
  -3  -3 -11    815.76   1083.10    164.90  28%1 o
  -3  -3 -10   4160.00   4370.40    237.60  28%1 o
  -3  -2 -11   2815.40   3925.90    239.10  28%1 o
  -3  -2 -10    506.46    840.80    177.10  28%1 o
  -3  -1 -10  15732.00  18149.50    414.50  28%1 o
  -3   1 -10  13096.00  13868.60    392.90  28%1 o
  -3   2  -9   2124.00   2414.90    237.10  28%1 o
  -3   3  -9     88.12     24.90    181.20  28%1 <
  -3   5  -8     63.37    -36.30    172.40  28%1 <
  -2  -6  -8    345.30    670.00    136.80  28%1 o
  -2  -5  -8    680.91    966.20    155.20  28%1 o
  -2  -4  -8   1931.10   1817.50    197.40  28%1 o
  -2  -3  -7   3372.70   4880.00    292.20  28%1 o
  -2  -2  -7   7268.70   6694.10    319.40  28%1 o
  -2  -1  -7  53042.00  61915.80    709.50  28%1 o
  -2   2  -6   7445.20  13132.20    449.30  28%1 o
  -2   4  -5   2105.20   3671.70    365.50  28%1 o
  -1  -6  -5   1070.90    760.90    155.00  28%1 o
  -1  -4  -4    653.54   1320.80    241.10  28%1 o
  -1  -3  -4  14232.00  19813.20    481.50  28%1 o
  -1  -2  -4  19520.00  21391.30    525.90  28%1 o
  -1   1  -3  52982.00  50384.50    796.80  28%1 o
   0  -6  -1    867.41    384.80    200.40  28%1 <
   0  -5  -1  11986.00   8314.20    350.50  28%1 o
   0  -4  -1   6316.30   7282.20    402.40  28%1 o
   0   3   1   7473.70  17040.70    540.50  28%1 o
   0   5   2    750.46   1281.90    225.00  28%1 o
   0   6   3    452.82    569.30    171.90  28%1 o
   1   1   4  64154.00  72139.80    813.30  28%1 o
   1   2   4  40309.00  31664.60    572.30  28%1 o
   1   3   5   2877.00   2880.80    284.50  28%1 o
   1   4   5    777.48   1123.50    209.60  28%1 o
   1   5   6    201.08    439.60    155.00  28%1 <
   1   6   6    641.62    498.10    134.40  28%1 o
   2  -4   6   3187.60   4838.70    357.70  28%1 o
   2  -3   6   5380.90   5633.40    357.90  28%1 o
   2  -1   7  61092.00  47977.20    673.80  28%1 o
   2   1   7  53892.00  50872.60    649.50  28%1 o
   2   2   8   2684.30   3326.40    268.80  28%1 o
   2   3   8    766.59   1158.90    194.90  28%1 o
   2   4   9    295.13    191.50    129.70  28%1 <
   2   5   9    816.08    836.30    137.70  28%1 o
   3  -4  10   1280.20    886.10    182.00  28%1 o
   3  -3  10   1333.50   2845.20    247.50  28%1 o
   3  -2  10    868.63   1044.10    197.80  28%1 o
   3  -1  10  18844.00  12488.90    382.90  28%1 o
   3   0  11   3307.70   6493.00    280.50  28%1 o
   3   1  11    600.17    567.80    169.20  28%1 o
   3   2  11   2688.10   4276.90    237.40  28%1 o
   3   2  12    236.52    388.80    133.70  28%1 <
   3   3  12     44.45    -39.30    108.10  28%1 <
   3   4  12   1373.00    818.90    130.20  28%1 o
   3   4  13     59.60     -7.20     94.50  28%1 <
   4  -3  13   1192.20   1428.30    168.80  28%1 o
   4  -3  14     77.29    202.20    118.40  28%1 <
   4  -2  14    536.33   1055.60    156.90  28%1 o
   4  -1  14   1084.00    720.40    143.30  28%1 o
   4   0  14  12054.00   5684.20    246.60  28%1 o
   4   1  14    467.61    726.70    134.40  28%1 o
   4   1  15    139.29    177.10    105.10  28%1 <
   4   2  15     80.44    -97.20     89.30  28%1 <
  -4  -2 -15    100.68     50.90     93.00  29%1 <
  -4  -1 -15    199.47    302.50    116.20  29%1 <
  -4  -1 -14    993.41    873.10    141.30  29%1 o
  -4   0 -14   2284.00   3116.90    217.50  29%1 o
  -4   1 -14    507.93   1143.10    152.50  29%1 o
  -4   2 -14   1066.90   1421.90    166.10  29%1 o
  -4   2 -13     67.12    122.70    125.50  29%1 <
  -4   3 -13   5119.40   3568.70    215.20  29%1 o
  -4   4 -12     96.47    149.30    125.40  29%1 <
  -3  -4 -12   1451.90    850.80    135.40  29%1 o
  -3  -3 -12    395.82    337.20    124.00  29%1 <
  -3  -2 -12    476.57    500.50    143.50  29%1 o
  -3  -2 -11   2581.40   3925.90    239.10  29%1 o
  -3  -1 -11    578.80    739.70    183.30  29%1 o
  -3   0 -11  18605.00  15532.00    370.70  29%1 o
  -3   1 -11    507.98    217.00    167.50  29%1 <
  -3   1 -10  12605.00  13868.60    392.90  29%1 o
  -3   2 -10    974.70   1067.50    196.20  29%1 o
  -3   4  -9   2550.90   1894.70    221.40  29%1 o
  -2  -5  -9    229.87    102.40    117.80  29%1 <
  -2  -4  -9    447.24    499.30    148.40  29%1 o
  -2  -3  -9    475.83    111.60    142.10  29%1 <
  -2  -3  -8   1601.90   1608.00    213.30  29%1 o
  -2  -2  -8   3131.80   3652.10    275.20  29%1 o
  -2  -1  -8   1386.60    869.60    224.20  29%1 o
  -2   1  -7  55793.00  73253.70    768.00  29%1 o
  -2   3  -6    521.07    808.50    294.90  29%1 <
  -1  -6  -6    223.50    155.70    125.70  29%1 <
  -1  -6  -5    790.32    760.90    155.00  29%1 o
  -1  -5  -5   3061.00   3122.50    226.40  29%1 o
  -1  -4  -5   1821.90   2202.60    243.50  29%1 o
  -1  -3  -5   2643.40   2340.30    278.20  29%1 o
  -1  -1  -4  51396.00  79708.10    840.30  29%1 o
  -1   5  -1   5710.60   8636.70    399.20  29%1 o
   0  -6  -2    454.36    541.00    183.20  29%1 <
   0  -3  -1  48652.00  29414.70    604.90  29%1 o
   0   2   1    763.17   1085.50    469.70  29%1 <
   0   4   2   2201.80   2444.50    304.00  29%1 o
   0   5   3    806.68    722.80    193.40  29%1 o
   0   6   3    534.12    569.30    171.90  29%1 o
   1  -6   2   1272.50   1893.80    304.40  29%1 o
   1  -2   3 147920.00 183008.00   1376.00  29%1 o
   1   2   5   5489.10   6185.00    344.90  29%1 o
   1   3   5   2679.70   2880.80    284.50  29%1 o
   1   4   6    161.13    254.40    173.60  29%1 <
   1   5   7   3524.50   3002.00    207.50  29%1 o
   1   6   7    147.90     -1.20    109.40  29%1 <
   1   6   8    157.63    274.80    117.60  29%1 <
   2  -6   6   4640.60   3607.70    295.40  29%1 o
   2  -5   6   1383.40   2351.90    293.50  29%1 o
   2  -2   7   1980.30   2258.20    286.40  29%1 o
   2  -1   7  55094.00  47977.20    673.80  29%1 o
   2   0   8   1671.00   3449.00    289.20  29%1 o
   2   1   8   1248.20    587.00    211.60  29%1 <
   2   2   9   1317.80   1197.90    199.80  29%1 o
   2   3   9    172.71    287.10    145.80  29%1 <
   2   3  10   1358.40   1163.40    164.60  29%1 o
   2   4  10    228.38    164.40    121.60  29%1 <
   2   5  10    381.56    215.80    108.60  29%1 <
   2   5  11    111.82    144.50    102.60  29%1 <
   3  -5  10   4609.60   2994.20    221.00  29%1 o
   3  -4  10   1396.10    886.10    182.00  29%1 o
   3  -4  11   4705.50   2997.20    217.00  29%1 o
   3  -3  11   1443.30   1262.00    188.80  29%1 o
   3  -2  11   5216.90   4112.20    242.00  29%1 o
   3  -1  11    783.97    498.80    175.60  29%1 <
   3  -1  12    109.68     27.50    124.40  29%1 <
   3   1  12    165.29    100.40    123.70  29%1 <
   3   1  13    194.08    232.10    117.70  29%1 <
   3   2  13    154.57    206.60    112.20  29%1 <
   3   3  13    282.24     96.50    101.50  29%1 <
   3   3  14    696.68    193.70    103.70  29%1 <
   4  -2  15     49.78    -21.20     99.90  29%1 <
   4  -1  15    138.27    234.40    114.10  29%1 <
   4   0  16    122.56    -50.00     90.50  29%1 <
  -4   0 -16     33.58     39.20     93.50  30%1 <
  -4   1 -15    901.08    421.70    117.10  30%1 o
  -4   2 -15    109.90     74.40    109.70  30%1 <
  -4   3 -14    813.57    414.70    131.30  30%1 o
  -3  -4 -13    171.86    102.10     96.90  30%1 <
  -3  -3 -14    524.22    352.30    106.80  30%1 o
  -3  -3 -13    110.74     74.20     99.10  30%1 <
  -3  -2 -13    311.41     91.80    107.30  30%1 <
  -3  -1 -13    145.11    353.00    125.70  30%1 <
  -3  -1 -12    188.87    285.00    132.30  30%1 <
  -3   1 -12    187.05    132.60    135.70  30%1 <
  -3   1 -11    559.53    217.00    167.50  30%1 <
  -3   2 -11   3003.90   3500.60    237.60  30%1 o
  -3   3 -10  14269.00  13077.20    383.60  30%1 o
  -3   4 -10    426.39    490.30    169.60  30%1 <
  -3   5  -9    621.85    261.20    159.20  30%1 <
  -2  -5 -11    177.72     35.80     98.90  30%1 <
  -2  -5 -10    294.26    131.30    108.30  30%1 <
  -2  -4 -10    291.93    220.90    126.00  30%1 <
  -2  -3 -10    304.36    782.80    155.10  30%1 o
  -2  -3  -9    470.69    111.60    142.10  30%1 <
  -2  -2  -9   1944.40   1141.10    195.50  30%1 o
  -2  -1  -9    152.18    318.50    175.80  30%1 <
  -2   0  -8   2778.50   2850.50    277.90  30%1 o
  -2   1  -8    552.69    578.80    249.00  30%1 <
  -2   2  -7   1823.20   2230.00    294.50  30%1 o
  -2   5  -5   3707.90   2741.40    311.10  30%1 o
  -1  -6  -7    489.98     98.50    117.30  30%1 <
  -1  -6  -6    244.61    155.70    125.70  30%1 <
  -1  -5  -6   1056.10    579.60    165.60  30%1 o
  -1  -4  -6    534.78    139.20    171.20  30%1 <
  -1  -3  -6    413.95    552.60    207.80  30%1 <
  -1  -2  -5   5519.60   5955.20    348.30  30%1 o
  -1  -1  -5    606.10   3662.40    385.30  30%1 o
  -1   2  -3 251810.00 296179.00   1602.20  30%1 o
  -1   5  -1   7087.80   8636.70    399.20  30%1 o
  -1   6   0   2878.30   3246.90    277.80  30%1 o
   0  -5  -2   2026.50   1197.00    232.50  30%1 o
   0  -4  -2    930.86   3571.10    333.20  30%1 o
   0  -2  -1   3087.50   1863.90    491.70  30%1 o
   0   3   2  27880.00  24551.10    553.70  30%1 o
   0   6   4    772.26   1204.90    179.20  30%1 o
   1  -1   4 126660.00 123266.00   1048.80  30%1 o
   1   1   5   1072.20   5248.50    400.30  30%1 o
   1   2   6   5250.40   9381.40    352.30  30%1 o
   1   3   6    238.29    250.40    196.60  30%1 <
   1   4   7   4391.90   3840.90    239.90  30%1 o
   1   5   8   1655.00   1502.60    175.10  30%1 o
   1   6   8    157.02    274.80    117.60  30%1 <
   2  -4   7    764.56    728.90    236.60  30%1 o
   2  -3   7  14242.00   9816.90    401.40  30%1 o
   2  -2   8   4398.80   4115.80    301.60  30%1 o
   2  -1   8    623.47    554.30    238.40  30%1 <
   2   1   9    151.91    245.40    169.50  30%1 <
   2   1  10    409.33   1193.50    192.50  30%1 o
   2   2  10    747.27   1588.80    189.50  30%1 o
   2   2  11    280.02    189.00    136.60  30%1 <
   2   3  11    615.39    446.50    139.30  30%1 o
   2   4  11    676.63    309.50    119.80  30%1 <
   2   4  12    751.14    489.50    123.00  30%1 o
   3  -5  11    324.06     29.20    136.10  30%1 <
   3  -4  11   5180.60   2997.20    217.00  30%1 o
   3  -4  12   1801.60   1129.00    164.90  30%1 o
   3  -3  12    188.18    100.60    129.40  30%1 <
   3  -2  12    341.94    331.60    144.10  30%1 <
   3  -2  13    171.23     76.80    116.90  30%1 <
   3  -1  13     85.00    258.20    128.10  30%1 <
   3   0  13    720.64    442.60    134.00  30%1 o
   3   1  14    273.57    500.90    121.50  30%1 o
   3   1  15    113.54     47.90    100.20  30%1 <
   3   2  14    191.41    116.20    101.40  30%1 <
   3   2  15    334.28    266.90    104.70  30%1 <
  -3  -2 -15    413.66    320.50    104.20  31%1 o
  -3  -2 -14    510.99    110.50     99.90  31%1 <
  -3  -1 -15    119.92    168.00    103.10  31%1 <
  -3  -1 -14   1544.40    530.50    122.70  31%1 o
  -3   0 -13    365.89    695.10    145.10  31%1 o
  -3   1 -13    255.60    437.20    138.40  31%1 o
  -3   2 -13     58.07    145.60    124.00  31%1 <
  -3   2 -12    230.30    322.70    151.20  31%1 <
  -3   3 -12    256.56    100.10    134.30  31%1 <
  -3   3 -11   2686.70   1670.80    214.30  31%1 o
  -3   4 -11    620.03    791.60    168.90  31%1 o
  -3   5 -10    506.09    678.40    162.50  31%1 o
  -2  -5 -11    157.83     35.80     98.90  31%1 <
  -2  -4 -12    995.09   1066.30    145.20  31%1 o
  -2  -4 -11    391.37    349.10    125.70  31%1 <
  -2  -3 -11   1491.50   1631.60    166.80  31%1 o
  -2  -2 -11    323.61    290.40    147.70  31%1 <
  -2  -2 -10   1148.60    894.90    173.90  31%1 o
  -2  -1 -10    352.69    853.40    183.90  31%1 o
  -2   1  -9    486.40    364.90    195.00  31%1 <
  -2   2  -8   3943.90   4264.90    316.40  31%1 o
  -2   3  -7  57208.00  36293.60    599.30  31%1 o
  -2   4  -6   3346.30   4890.50    357.40  31%1 o
  -1  -6  -8     56.49    251.10    118.10  31%1 <
  -1  -5  -8   2129.80   2013.60    194.00  31%1 o
  -1  -5  -7   3691.40   2439.90    201.60  31%1 o
  -1  -4  -7   3196.10   3563.20    241.00  31%1 o
  -1  -3  -7    322.02    526.70    188.80  31%1 <
  -1  -3  -6    399.73    552.60    207.80  31%1 <
  -1  -2  -6   4986.10   7521.60    347.80  31%1 o
  -1  -1  -5    650.55   3662.40    385.30  31%1 o
  -1   0  -5    971.50   2229.50    393.70  31%1 o
  -1   1  -4  97626.00 134306.00   1062.90  31%1 o
   0  -6  -3    878.33   1234.80    187.10  31%1 o
   0  -5  -3    583.98   1581.20    219.40  31%1 o
   0  -3  -2  30653.00  35346.90    614.50  31%1 o
   0   4   3   1554.60   3914.20    308.50  31%1 o
   0   5   4   1775.30    654.80    184.80  31%1 o
   0   6   5    213.06    294.00    140.50  31%1 <
   0   6   6    603.28    532.10    142.30  31%1 o
   1  -5   2  17898.00  14036.70    496.70  31%1 o
   1  -3   3  11688.00  19968.20    638.90  31%1 o
   1  -1   4 119850.00 123266.00   1048.80  31%1 o
   1   0   5    987.91   1231.40    352.10  31%1 o
   1   1   6   3516.10   3813.10    329.20  31%1 o
   1   2   7   1756.40   2006.10    251.40  31%1 o
   1   3   7    761.73    887.60    202.20  31%1 o
   1   3   8   1387.30   1825.90    219.20  31%1 o
   1   4   8    662.80    440.70    156.70  31%1 <
   1   4   9   2609.90   2656.10    204.70  31%1 o
   1   5   9    322.79    105.30    122.90  31%1 <
   1   5  10    366.26    203.10    118.40  31%1 <
   2  -5   7   4268.60   3842.80    286.90  31%1 o
   2  -3   8    850.02    678.20    226.20  31%1 <
   2  -2   9   2356.50   2413.50    248.60  31%1 o
   2  -1   9    359.91     62.00    182.90  31%1 <
   2  -1  10    916.04   1092.50    199.50  31%1 o
   2   0  10    495.71    815.80    187.40  31%1 o
   2   1  11   1280.80   1367.40    183.80  31%1 o
   2   2  11    222.45    189.00    136.60  31%1 <
   2   2  12   3389.80   3933.50    231.60  31%1 o
   2   2  13    240.87    196.40    124.90  31%1 <
   2   3  12   1078.00    685.00    140.50  31%1 o
   2   3  13   1477.30   1450.40    152.80  31%1 o
   2   3  14     82.15     43.80     99.40  31%1 <
   2   4  13    218.90    107.90    100.00  31%1 <
   3  -4  13     59.06     19.40    114.70  31%1 <
   3  -3  13    134.48      1.50    114.70  31%1 <
   3  -3  14   1085.20    606.70    127.20  31%1 o
   3  -2  14    305.15    221.10    112.80  31%1 <
   3  -2  15    218.72    207.90    109.80  31%1 <
   3  -1  14    186.02    114.90    113.30  31%1 <
   3  -1  15    132.78    101.40    105.30  31%1 <
   3  -1  16   2643.20   2180.50    171.00  31%1 o
   3   0  15    651.39    175.00    109.00  31%1 <
   3   1  16   2896.40   1951.00    159.70  31%1 o
  -3  -1 -16   3837.60   2131.20    163.70  32%1 o
  -3   0 -15    717.82    894.30    132.30  32%1 o
  -3   1 -15    109.78    143.10    108.10  32%1 <
  -3   1 -14    503.31    529.70    128.00  32%1 o
  -3   2 -14    342.81     78.30    113.20  32%1 <
  -3   2 -13     66.39    145.60    124.00  32%1 <
  -3   3 -13    931.41    398.80    134.10  32%1 <
  -3   4 -12   1238.40    694.40    150.60  32%1 o
  -3   5 -11    475.00    225.50    137.30  32%1 <
  -2  -4 -13    226.28    127.00    100.40  32%1 <
  -2  -3 -13   1274.60   1293.10    151.50  32%1 o
  -2  -3 -12    752.03    774.00    143.90  32%1 o
  -2  -2 -13    299.35    207.60    123.60  32%1 <
  -2  -2 -12   4999.00   4600.50    242.20  32%1 o
  -2  -1 -12    112.25    215.20    133.60  32%1 <
  -2  -1 -11   1019.00   1177.10    183.60  32%1 o
  -2   0 -10    737.66    764.20    187.70  32%1 o
  -2   1 -10    828.76    560.20    183.80  32%1 o
  -2   2  -9   1985.40   1220.70    222.40  32%1 o
  -2   3  -8   1010.60    180.40    242.60  32%1 <
  -2   4  -7    516.27    531.00    223.10  32%1 <
  -1  -5  -9    151.56      4.90    123.70  32%1 <
  -1  -4  -9   5090.60   3253.70    217.40  32%1 o
  -1  -4  -8    319.52    230.80    154.30  32%1 <
  -1  -3  -8   1244.60   2187.60    226.50  32%1 o
  -1  -2  -7   2374.90   2182.60    259.70  32%1 o
  -1  -1  -6   3635.00   3913.10    326.70  32%1 o
  -1   6   1   5108.20   3034.40    246.40  32%1 o
   0  -6  -4    125.35     58.20    148.00  32%1 <
   0  -5  -4   1476.50   1137.00    201.40  32%1 o
   0  -4  -3   3091.50   2869.90    303.00  32%1 o
   0  -1  -1  89964.00 118131.00   1367.90  32%1 o
   0   1   1  81787.00 102875.00   1340.00  32%1 o
   0   2   2   4026.60   8530.80    553.40  32%1 o
   0   3   3   4075.00   3207.50    343.60  32%1 o
   0   4   4    223.25   1188.80    244.50  32%1 o
   0   5   5   2153.20   2605.00    219.10  32%1 o
   0   5   6    686.82    310.70    161.80  32%1 <
   0   6   6    595.33    532.10    142.30  32%1 o
   0   6   7    183.16    -44.20    117.70  32%1 <
   1  -6   1   4125.00   2146.40    256.40  32%1 o
   1  -2   4  58538.00  52700.60    810.30  32%1 o
   1  -1   5   4032.70   8402.60    457.60  32%1 o
   1   1   7   6092.60   3932.20    297.60  32%1 o
   1   2   8   1470.50   1896.60    242.00  32%1 o
   1   3   9   1360.30    309.60    162.20  32%1 <
   1   3  10   4088.90   2900.70    219.60  32%1 o
   1   4  10    692.87    358.00    136.10  32%1 <
   1   4  11    834.61    526.40    134.40  32%1 o
   1   5  11    599.80    531.90    124.70  32%1 o
   2  -6   7    806.77    307.40    187.60  32%1 <
   2  -5   8    289.92    567.80    188.00  32%1 o
   2  -4   8   1886.40   1057.70    215.60  32%1 o
   2  -3   9     84.80    219.60    175.50  32%1 <
   2  -2  10    955.81    431.10    172.90  32%1 <
   2  -1  11    800.02   1634.40    197.90  32%1 o
   2   0  12   4981.50   3766.40    234.40  32%1 o
   2   1  12     59.32    302.70    133.70  32%1 <
   2   1  13   1290.50   2009.40    178.50  32%1 o
   2   1  14    670.98    634.30    134.70  32%1 o
   2   2  13    259.15    196.40    124.90  32%1 <
   2   2  14     65.86    363.40    117.00  32%1 o
   2   2  15     57.69    144.60     98.00  32%1 <
   2   3  14     92.47     43.80     99.40  32%1 <
   2   3  15    151.32     24.70     89.20  32%1 <
   3  -1  16   2735.70   2180.50    171.00  32%1 o
  -3   1 -16   2614.80   1582.20    152.40  33%1 o
  -3   2 -15    632.61    370.10    118.90  33%1 o
  -3   3 -14   1404.30    597.50    130.80  33%1 o
  -3   4 -13    468.61    240.60    124.20  33%1 <
  -2  -3 -15    305.75    130.10     95.30  33%1 <
  -2  -3 -14     82.62     61.60    101.70  33%1 <
  -2  -2 -15    120.12    130.80     98.30  33%1 <
  -2  -2 -14    208.59    419.50    116.80  33%1 o
  -2  -2 -13    272.74    207.60    123.60  33%1 <
  -2  -1 -14    881.32    672.90    138.40  33%1 o
  -2  -1 -13   1715.20   2267.40    188.20  33%1 o
  -2   0 -12   4961.80   4252.10    238.10  33%1 o
  -2   1 -12    182.90    130.60    135.50  33%1 <
  -2   1 -11   1778.70   1713.60    200.30  33%1 o
  -2   2 -10    837.67    540.50    180.10  33%1 o
  -2   3  -9     93.47    288.00    171.70  33%1 <
  -2   5  -6   1745.40    884.10    223.10  33%1 o
  -1  -5 -11    825.55    566.80    126.80  33%1 o
  -1  -5 -10   1027.90    646.00    137.10  33%1 o
  -1  -4 -11    192.91    476.10    131.70  33%1 o
  -1  -4 -10    331.89    259.10    139.20  33%1 <
  -1  -3 -10   3975.60   3557.00    224.50  33%1 o
  -1  -3  -9    150.14    502.90    173.80  33%1 <
  -1  -2  -9  13948.00  14173.80    393.70  33%1 o
  -1  -2  -8   1402.20   1751.90    240.50  33%1 o
  -1  -1  -8    793.81   2025.50    261.30  33%1 o
  -1  -1  -7   5518.40   4359.10    304.00  33%1 o
  -1   1  -5   3750.30   6721.40    453.80  33%1 o
  -1   2  -4  61375.00  59251.10    788.40  33%1 o
  -1   5   0   4547.30   3675.90    290.90  33%1 o
  -1   6   2   2127.30    356.70    163.10  33%1 <
   0  -6  -6    616.11    339.50    132.60  33%1 <
   0  -6  -5    311.68    481.50    151.40  33%1 o
   0  -5  -5   2853.80   3261.40    229.40  33%1 o
   0  -4  -4    162.55    706.70    228.70  33%1 o
   0  -3  -3   2944.20   4624.70    366.50  33%1 o
   0  -2  -2   2270.10   7950.50    560.10  33%1 o
   0  -1  -1  86474.00 118131.00   1367.90  33%1 o
   0   3   4  13158.00  16561.90    473.90  33%1 o
   0   4   5   2002.30   2314.90    250.90  33%1 o
   0   4   6   6874.20   5286.80    291.40  33%1 o
   0   5   7   3891.20   2315.30    205.70  33%1 o
   0   5   8   1461.40   1478.10    176.30  33%1 o
   0   6   8    653.56    272.90    125.10  33%1 <
   1  -6   1   3414.20   2146.40    256.40  33%1 o
   1  -1   6   2669.50   3045.10    331.10  33%1 o
   1   0   7   1158.40   1348.20    260.40  33%1 o
   1   1   8    855.45   1680.30    253.00  33%1 o
   1   1   9   6051.70   5766.10    302.90  33%1 o
   1   2   9  15070.00  14104.80    386.50  33%1 o
   1   2  10     35.94     -8.20    163.20  33%1 <
   1   3  10   3832.70   2900.70    219.60  33%1 o
   1   3  11    845.15   1340.20    174.20  33%1 o
   1   3  12     42.54    159.40    125.80  33%1 <
   1   4  12    118.66    261.90    117.50  33%1 <
   1   4  13    179.73    190.80    106.60  33%1 <
   1   4  14     89.02    209.50    102.00  33%1 <
   2  -6   8   2769.60   1696.60    190.70  33%1 o
   2  -5   9    725.13    323.10    146.70  33%1 <
   2  -4   9   2441.60   1420.70    201.80  33%1 o
   2  -4  10   1187.40    557.40    157.20  33%1 o
   2  -3  10    447.18    887.20    181.20  33%1 o
   2  -3  11    103.24    176.50    145.60  33%1 <
   2  -2  11    304.82    522.30    162.00  33%1 o
   2  -2  12   6514.20   5608.10    262.60  33%1 o
   2  -2  13    473.10    149.30    136.40  33%1 <
   2  -1  12     86.92    119.80    140.10  33%1 <
   2  -1  13   3465.90   3027.50    211.50  33%1 o
   2  -1  14    471.02    382.20    133.60  33%1 <
   2   0  14     40.10    252.60    120.60  33%1 <
   2   0  16    239.24    190.90    100.80  33%1 <
   2   1  15     40.40    134.30    103.80  33%1 <
   2   1  16    468.48    141.80    100.30  33%1 <
