# Supplementary material for: Reactive Noble-Gas Compounds Explored by 3D Electron Diffraction: XeF2–MnF4 Adducts and a Facile Sample Handling Procedure
Source: ACS Cent Sci. 2024 Aug 14;10(9):1733–41. doi: 10.1021/acscentsci.4c00815 (PMC11428288; doi:10.1021/acscentsci.4c00815)
Supplement: Supplementary file 2 — oc4c00815_si_002.zip [file oc4c00815_si_002.zip › XeF2_2MnF4-submission.cif]

#=======================================================================
data_global

_audit_update_record
;
2024-02-20 # Formatted by publCIF

;
_publcif_datablock.id '{5f921253-e459-4b98-a149-db5055459679}'

# publcif _publ_body_element loop start
loop_
_publ_body_element
_publ_body_title
_publ_body_contents

 section 
;
Introduction
; 
;

;
 section 
;
Experimental
; 
;

;
 subsection 
;
Synthesis and crystallization
; 
;

;
 subsection 
;
Refinement
;
;
Crystal data, data collection and structure refinement details are summarized
in Table 1.
;

 section 
;
Results and discussion
; 
;

;
# publcif _publ_body_element loop end
#=======================================================================

_audit_creation_method                   'Jana2020 1.3.52'


# 1. PROCESSING SUMMARY (IUCr Office Use Only)

_journal_date_recd_electronic            ?
_journal_date_to_coeditor                ?
_journal_date_from_coeditor              ?
_journal_date_accepted                   ?
_journal_date_printers_first             ?
_journal_date_printers_final             ?
_journal_date_proofs_out                 ?
_journal_date_proofs_in                  ?
_journal_coeditor_name                   ?
_journal_coeditor_code                   ?
_journal_coeditor_notes
?
_journal_techeditor_code                 ?
_journal_paper_category                  ?
_journal_techeditor_notes
?
_journal_coden_ASTM                      ?
_journal_name_full                       'Acta Crystallographica Section C'
_journal_year                            ?
_journal_volume                          ?
_journal_issue                           ?
_journal_page_first                      ?
_journal_page_last                       ?
_journal_suppl_publ_number               ?
_journal_suppl_publ_pages                ?

#=======================================================================

# 2. SUBMISSION DETAILS

_publ_contact_author_name                ?
_publ_contact_author_address
?
_publ_contact_author_email               ?
_publ_contact_author_fax                 ?
_publ_contact_author_phone               ?

_publ_requested_journal                  'Acta Crystallographica Section C'
_publ_requested_category                 ?

_publ_contact_letter
?

#=======================================================================

# 3. TITLE AND AUTHOR LIST

_publ_section_title
;
Title (type here to add)
;

_publ_section_title_footnote
.
loop_
 _publ_author_name
 _publ_author_footnote
 _publ_author_address
; ?      # name
;
; ?      # footnote
;
; ?      # address
;

#=======================================================================

# 4. TEXT

_publ_section_synopsis
.
_publ_section_abstract
;
(type here to add)
;

_publ_section_introduction
?
_publ_section_experimental
?
_publ_section_exptl_prep
;

;

_publ_section_exptl_refinement
;

;

_publ_section_exptl_solution
?
_publ_section_discussion
?
_publ_section_acknowledgements
;
?
;


_publ_section_references
;
(type here to add)
;
_publ_section_figure_captions
;

;

_publ_section_table_legends
?

#=======================================================================
data_I
_publcif_datablock.id '{44167106-a6fc-4299-8d7a-bf4d9a54471d}'

#=======================================================================

# 5. CHEMICAL DATA

_chemical_name_systematic
?
_chemical_name_common                    ?
_chemical_formula_moiety                 ?
_chemical_formula_structural             ?
_chemical_formula_analytical             ?
_chemical_formula_iupac                  ?
_chemical_formula_sum                    'F10 Mn2 Xe'
_chemical_formula_weight                 431.1
_chemical_melting_point                  ?
_chemical_compound_source                ?
_chemical_absolute_configuration         .

#=======================================================================

# 6. CRYSTAL DATA

_symmetry_cell_setting                   monoclinic
_symmetry_space_group_name_H-M           'P 1 21/n 1'
_symmetry_space_group_name_Hall          '-P 2yabc'
_symmetry_Int_Tables_number              14

loop_
 _space_group_symop_id
 _space_group_symop_operation_xyz
 1   x,y,z
 2   -x+1/2,y+1/2,-z+1/2
 3   -x,-y,-z
 4   x+1/2,-y+1/2,z+1/2

_cell_length_a                           5.2046(4)
_cell_length_b                           9.9679(8)
_cell_length_c                           14.6946(18)
_cell_angle_alpha                        90
_cell_angle_beta                         96.789(6)
_cell_angle_gamma                        90
_cell_volume                             756.99(13)

_cell_formula_units_Z                    4

_cell_measurement_reflns_used            3368
_cell_measurement_theta_min              0.03595
_cell_measurement_theta_max              1.00674
_cell_measurement_temperature            100
_cell_special_details
?

_exptl_crystal_density_diffrn            3.7825
_exptl_absorpt_coefficient_mu            0
_exptl_crystal_description               'short rods'
_exptl_crystal_size_max                  0.000800
_exptl_crystal_size_mid                  0.000200
_exptl_crystal_size_min                  0.000100
_exptl_crystal_colour                     'pink'

#=======================================================================

# 7. EXPERIMENTAL DATA

_exptl_special_details                   ?

_diffrn_ambient_temperature              100
_diffrn_radiation_probe                  electron
_diffrn_radiation_type                   'electrons 200 keV'
_diffrn_radiation_source                 'Lab6 cathode'
_diffrn_radiation_wavelength             0.0251
_diffrn_measurement_device               'TEM FEI Tecnai G2 20'
_diffrn_detector                         'ASI Cheetah'
_diffrn_measurement_method               'continuous rotation 3D ED'
_diffrn_measurement_specimen_support     'holey carbon grid'

_diffrn_reflns_number                    8868
_diffrn_reflns_theta_min                 0.09
_diffrn_reflns_theta_max                 1.01
_diffrn_reflns_theta_full                1.01
_diffrn_measured_fraction_theta_max      0.88
_diffrn_measured_fraction_theta_full     0.88
_diffrn_reflns_av_R_equivalents          ?
_diffrn_reflns_av_unetI/netI             0.0417
_diffrn_reflns_limit_h_min               -7
_diffrn_reflns_limit_h_max               7
_diffrn_reflns_limit_k_min               -13
_diffrn_reflns_limit_k_max               13
_diffrn_reflns_limit_l_min               -20
_diffrn_reflns_limit_l_max               20
_diffrn_reflns_reduction_process         
;
Data set was processed in PETS2. Orientation of individual
 frames was optimized during the process. The optimized frames
 were then used to extract the final integrated intensities.
;

#=======================================================================

# 8. REFINEMENT DATA

_refine_special_details
; 
The structure was refined with dynamical theory of electron diffraction,
therefore the Rint value is not applicable.
All atoms were refined anisotropically.

Structure refined by dynamical refinement. Hence, no R_int available.
Dynamical refinement settings:
gmax = 1.30
RSg = 0.70
DSg = 0.00
Nsteps = 140
Dyngo command: thickmodel wedge

Calculated intensities based on dynamical theory of electron diffraction.
Number of individual data sets in refinement:  1

Block  Thickness     Nobs    Nall    Robs    Rall   wRall
   1     903.9879    2285    4358   0.0770  0.1061  0.0848

Thickness given in Angstrom.

;

_reflns_number_total                     4358
_reflns_number_gt                        2285
_reflns_threshold_expression             'I>3\s(I)'

_refine_ls_structure_factor_coef         F
_refine_ls_R_factor_gt                   0.0777
_refine_ls_wR_factor_gt                  0.0811
_refine_ls_R_factor_all                  0.1066
_refine_ls_wR_factor_ref                 0.0847
_refine_ls_goodness_of_fit_ref           1.6133
_refine_ls_goodness_of_fit_gt            2.1467
_refine_ls_restrained_S_gt               ?
_refine_ls_restrained_S_all              ?
_refine_ls_number_reflns                 4358
_refine_ls_number_parameters             167
_refine_ls_number_restraints             0
_refine_ls_number_constraints            0
_refine_ls_weighting_scheme              sigma
_refine_ls_weighting_details             
'calc w=1/[\s^2^(Fo)+(0.01P)^2^+0.0000P] where P=(Fo+2Fc)/3'
_refine_ls_hydrogen_treatment            ?
_refine_ls_shift/su_max                  0.0203
_refine_ls_shift/su_mean                 0.0020
_refine_diff_density_max                 0.68
_refine_diff_density_min                 -0.63
_refine_ls_extinction_method             'none'


#=======================================================================

# 9. ATOMIC COORDINATES AND DISPLACEMENT PARAMETERS

loop_
 _atom_site_label
 _atom_site_type_symbol
 _atom_site_fract_x
 _atom_site_fract_y
 _atom_site_fract_z
 _atom_site_adp_type
 _atom_site_U_iso_or_equiv
 _atom_site_site_symmetry_multiplicity
 _atom_site_occupancy
 _atom_site_calc_flag
 _atom_site_refinement_flags
 _atom_site_disorder_assembly
 _atom_site_disorder_group
  Xe1 Xe 0.7079(2) 0.46133(10) 0.80533(13) Uani 0.0198(5) 4 1 d . . .
  Mn1 Mn 0.3065(3) 0.33624(16) 0.59991(19) Uani 0.0104(8) 4 1 d . . .
  Mn2 Mn 0.2451(3) 0.69012(16) 0.57316(18) Uani 0.0095(7) 4 1 d . . .
  F1 F 0.7727(9) 0.5107(5) 0.9292(6) Uani 0.032(3) 4 1 d . . .
  F2 F 0.6194(7) 0.3901(5) 0.6570(5) Uani 0.020(2) 4 1 d . . .
  F3 F 0.2677(7) 0.5049(4) 0.5410(5) Uani 0.0129(18) 4 1 d . . .
  F4 F 0.5239(7) 0.7178(4) 0.5004(4) Uani 0.014(2) 4 1 d . . .
  F5 F -0.0139(7) 0.2883(4) 0.5367(5) Uani 0.017(2) 4 1 d . . .
  F6 F 0.1631(7) 0.3944(5) 0.6927(5) Uani 0.016(2) 4 1 d . . .
  F7 F 0.3469(8) 0.1801(5) 0.6482(5) Uani 0.018(2) 4 1 d . . .
  F8 F 0.2349(7) 0.8623(4) 0.5914(5) Uani 0.019(2) 4 1 d . . .
  F9 F 0.4697(8) 0.6665(4) 0.6704(5) Uani 0.019(2) 4 1 d . . .
  F10 F -0.0179(7) 0.6600(4) 0.6321(5) Uani 0.022(2) 4 1 d . . .

loop_
 _atom_site_aniso_label
 _atom_site_aniso_type_symbol
 _atom_site_aniso_U_11
 _atom_site_aniso_U_22
 _atom_site_aniso_U_33
 _atom_site_aniso_U_12
 _atom_site_aniso_U_13
 _atom_site_aniso_U_23
 Xe1 Xe 0.0181(4) 0.0281(6) 0.0129(13) -0.0017(4) 0.0000(7) -0.0002(6)
 Mn1 Mn 0.0073(6) 0.0180(9) 0.006(2) 0.0005(6) 0.0034(10) -0.0009(8)
 Mn2 Mn 0.0065(6) 0.0148(8) 0.008(2) 0.0006(6) 0.0033(10) -0.0018(8)
 F1 F 0.031(2) 0.032(3) 0.035(7) -0.002(2) 0.017(4) -0.006(3)
 F2 F 0.0106(16) 0.037(3) 0.013(6) -0.0009(17) 0.003(3) -0.008(2)
 F3 F 0.0170(17) 0.018(2) 0.005(5) -0.0051(15) 0.007(3) -0.0043(18)
 F4 F 0.0129(16) 0.020(2) 0.012(5) 0.0000(14) 0.007(3) -0.0041(19)
 F5 F 0.0160(17) 0.025(3) 0.011(5) -0.0051(15) 0.007(3) -0.003(2)
 F6 F 0.0115(16) 0.030(3) 0.005(5) -0.0032(15) -0.002(3) -0.002(2)
 F7 F 0.0148(17) 0.032(2) 0.006(5) 0.0025(16) -0.003(3) 0.009(2)
 F8 F 0.0149(15) 0.022(2) 0.022(6) -0.0021(15) 0.004(3) -0.008(2)
 F9 F 0.0151(16) 0.027(2) 0.013(5) 0.0063(16) -0.002(3) 0.001(2)
 F10 F 0.0115(16) 0.028(2) 0.025(6) 0.0073(16) 0.001(3) -0.003(2)


#=======================================================================

# 10. MOLECULAR GEOMETRY


loop_
 _geom_bond_atom_site_label_1
 _geom_bond_atom_site_label_2
 _geom_bond_site_symmetry_1
 _geom_bond_site_symmetry_2
 _geom_bond_distance
 _geom_bond_publ_flag
  Xe1 Mn1 . . 3.680(3) ?
  Xe1 F1 . . 1.877(9) ?
  Xe1 F2 . . 2.286(7) ?
  Xe1 F9 . . 3.011(6) ?
  Mn1 F2 . . 1.823(5) ?
  Mn1 F3 . . 1.891(5) ?
  Mn1 F4 . 3_666 1.885(6) ?
  Mn1 F5 . . 1.872(5) ?
  Mn1 F6 . . 1.730(7) ?
  Mn1 F7 . . 1.713(5) ?
  Mn2 F3 . . 1.913(4) ?
  Mn2 F4 . . 1.921(6) ?
  Mn2 F5 . 3_566 1.909(6) ?
  Mn2 F8 . . 1.738(5) ?
  Mn2 F9 . . 1.752(6) ?
  Mn2 F10 . . 1.731(6) ?

loop_
 _geom_angle_atom_site_label_1
 _geom_angle_atom_site_label_2
 _geom_angle_atom_site_label_3
 _geom_angle_site_symmetry_1
 _geom_angle_site_symmetry_2
 _geom_angle_site_symmetry_3
 _geom_angle
 _geom_angle_publ_flag
  Mn1 Xe1 F1 . . . 154.64(17) ?
  Mn1 Xe1 F2 . . . 23.37(11) ?
  Mn1 Xe1 F9 . . . 62.63(11) ?
  F1 Xe1 F2 . . . 176.8(2) ?
  F1 Xe1 F9 . . . 118.2(2) ?
  F2 Xe1 F9 . . . 64.04(17) ?
  Xe1 Mn1 F2 . . . 29.8(2) ?
  Xe1 Mn1 F3 . . . 95.37(17) ?
  Xe1 Mn1 F4 . . 3_666 117.74(14) ?
  Xe1 Mn1 F5 . . . 151.6(2) ?
  Xe1 Mn1 F6 . . . 59.73(16) ?
  Xe1 Mn1 F7 . . . 86.4(2) ?
  F2 Mn1 F3 . . . 89.4(2) ?
  F2 Mn1 F4 . . 3_666 88.2(3) ?
  F2 Mn1 F5 . . . 176.9(3) ?
  F2 Mn1 F6 . . . 89.0(3) ?
  F2 Mn1 F7 . . . 91.0(2) ?
  F3 Mn1 F4 . . 3_666 86.0(2) ?
  F3 Mn1 F5 . . . 87.7(2) ?
  F3 Mn1 F6 . . . 91.7(3) ?
  F3 Mn1 F7 . . . 177.0(3) ?
  F4 Mn1 F5 3_666 . . 90.6(3) ?
  F4 Mn1 F6 3_666 . . 176.5(2) ?
  F4 Mn1 F7 3_666 . . 91.1(3) ?
  F5 Mn1 F6 . . . 92.0(3) ?
  F5 Mn1 F7 . . . 91.8(2) ?
  F6 Mn1 F7 . . . 91.2(3) ?
  F3 Mn2 F4 . . . 85.9(2) ?
  F3 Mn2 F5 . . 3_566 87.2(2) ?
  F3 Mn2 F8 . . . 174.1(3) ?
  F3 Mn2 F9 . . . 91.0(2) ?
  F3 Mn2 F10 . . . 91.8(2) ?
  F4 Mn2 F5 . . 3_566 87.4(3) ?
  F4 Mn2 F8 . . . 89.0(2) ?
  F4 Mn2 F9 . . . 89.9(3) ?
  F4 Mn2 F10 . . . 176.0(3) ?
  F5 Mn2 F8 3_566 . . 89.5(3) ?
  F5 Mn2 F9 3_566 . . 176.9(3) ?
  F5 Mn2 F10 3_566 . . 89.2(3) ?
  F8 Mn2 F9 . . . 92.1(3) ?
  F8 Mn2 F10 . . . 93.1(3) ?
  F9 Mn2 F10 . . . 93.4(3) ?
  Xe1 F2 Mn1 . . . 126.8(3) ?
  Mn1 F3 Mn2 . . . 138.7(4) ?
  Mn1 F4 Mn2 3_666 . . 148.1(3) ?
  Mn1 F5 Mn2 . . 3_566 145.7(3) ?
  Xe1 F9 Mn2 . . . 144.2(2) ?


#=======================================================================

# 11. STRUCTURE-FACTOR LIST

loop_
 _reflns_scale_group_code
 _reflns_scale_meas_intensity
    1  1066.977
    2  1048.501
    3  1085.350
    4  1037.736
    5  1019.589
    6  1092.438
    7  1078.891
    8  1065.275
    9  1064.730
   10  1026.411
   11  1028.588
   12   988.443
   13  1004.107
   14  1007.976
   15   964.115
   16   951.582
   17   931.052
   18   936.698
   19   889.612
   20   935.883
   21   913.711
   22   860.122
   23   835.792
   24   768.510
   25   761.846
   26   737.326
   27   744.461
   28   677.607
   29   625.546
   30   599.600
   31   576.284
   32   529.926
   33   506.625
   34   489.081
   35   479.707
   36   473.787
   37   438.614
   38   413.852
   39   375.927
   40   332.214
   41   343.035
   42   288.641
   43   293.029
   44   287.136
   45   254.268
   46   238.734
   47   235.361
   48   225.616
   49   205.590
loop_
 _refln_index_h
 _refln_index_k
 _refln_index_l
 _refln_intensity_calc
 _refln_intensity_meas
 _refln_intensity_sigma
 _refln_scale_group_code
 _refln_observed_status
  -7  -2  -2    187.90    169.40     45.90      1 o
  -7  -1  -2    770.15    772.10     73.70      1 o
  -6  -7  -1    338.09    308.30     50.50      1 o
  -6  -6  -1    236.60    146.60     39.80      1 o
  -6  -5  -1    114.56    158.40     45.40      1 o
  -6   1  -2    208.65    399.40     69.20      1 o
  -5  -5  -1    669.72    518.70     62.70      1 o
  -5  -4  -1    416.80    317.50     55.80      1 o
  -5  -3  -1     94.73    153.60     56.50      1 <
  -4 -11   0    341.33    405.50     56.00      1 o
  -4 -10   0     21.26      9.90     31.10      1 <
  -4  -9   0    126.24    148.30     44.90      1 o
  -4  -8   0    218.63    167.00     45.70      1 o
  -4  -2  -1    196.92    200.90     64.80      1 o
  -4  -1  -1   4416.50   4063.20    162.30      1 o
  -4   6  -2    440.98    382.40     76.60      1 o
  -4  11  -3     75.32     75.50     42.80      1 <
  -3  -9   0    426.38    373.00     55.90      1 o
  -3  -8   0     60.07     72.30     42.80      1 <
  -3  -7   0    272.41    246.70     58.30      1 o
  -3  -6   0   5270.10   5606.90    175.60      1 o
  -3   1  -1  40200.00  44279.70    479.10      1 o
  -3   8  -2   1844.80   2084.60    116.90      1 o
  -2 -13   1     33.83     68.50     34.00      1 <
  -2 -12   1     13.99      8.20     30.40      1 <
  -2  -5   0   5445.90   4964.90    172.10      1 o
  -2  -4   0   2477.40   2314.90    129.90      1 o
  -2   9  -2    165.01    101.20     46.00      1 <
  -2  10  -2   1311.00   1669.20    103.40      1 o
  -1 -13   1     34.01     20.60     25.90      1 <
  -1 -12   1    335.86    414.90     58.30      1 o
  -1 -11   1    491.22    557.00     64.50      1 o
  -1 -10   1    208.89    318.20     57.30      1 o
  -1  -9   1    859.14    891.70     78.50      1 o
  -1  -2   0   5145.50   6486.20    233.10      1 o
  -1   5  -1    429.28    585.30    100.00      1 o
  -1  10  -2    574.96    567.80     65.80      1 o
  -1  11  -2    140.13    196.60     49.30      1 o
  -1  12  -2    175.54     79.70     37.10      1 <
   0 -11   1    915.52    784.70     74.80      1 o
   0 -10   1   1671.50   1718.60    104.70      1 o
   0  -9   1    111.27    180.60     51.20      1 o
   0  -8   1   1714.90   1511.00     99.40      1 o
   0   6  -1    206.35    341.60     75.70      1 o
   0   7  -1    915.26    911.90     89.70      1 o
   0  12  -2     79.93    186.20     43.60      1 o
   0  13  -2     43.94     70.30     36.50      1 <
   1  -7   1    258.25    273.90     73.10      1 o
   1  -6   1   3248.60   3285.50    150.50      1 o
   1   2   0   6837.30   7241.50    245.40      1 o
   1   8  -1    330.07    120.90     48.00      1 <
   1   9  -1    531.76    564.40     69.50      1 o
   1  13  -2     40.57     99.80     37.30      1 <
   2 -13   2    338.90    371.20     54.20      1 o
   2 -12   2    354.78    431.00     62.80      1 o
   2  -4   1   8181.10   7084.20    218.30      1 o
   2   3   0  16002.00  13871.20    279.20      1 o
   2   4   0   2026.70   1688.80    114.80      1 o
   2   9  -1    951.06    801.10     73.90      1 o
   2  10  -1    166.34    150.40     43.60      1 o
   2  11  -1   1371.20   1467.40     94.00      1 o
   3 -12   2     25.11     57.40     34.90      1 <
   3 -11   2    552.51    555.60     69.00      1 o
   3 -10   2    797.40    905.30     81.90      1 o
   3   5   0    583.81    455.80     72.90      1 o
   3   6   0   5109.60   5885.70    182.20      1 o
   3  10  -1    354.97    231.00     47.30      1 o
   3  11  -1    165.69    223.10     45.10      1 o
   3  12  -1     19.53     15.20     22.10      1 <
   4 -11   2     33.43      1.70     32.50      1 <
   4 -10   2   2102.40   2474.50    124.50      1 o
   4  -9   2   1016.20    609.20     73.50      1 o
   4   6   0   2177.60   2373.80    117.20      1 o
   4   7   0    130.88    194.20     47.90      1 o
   4   8   0    529.13    376.20     55.80      1 o
   4  11  -1    604.32    585.70     62.20      1 o
   5  -8   2    206.06    213.10     56.60      1 o
   5  -7   2    294.62    239.90     72.80      1 o
   5   1   1   5255.90   5205.50    170.40      1 o
   5   7   0    151.82    118.40     41.50      1 <
   5   8   0    160.58    104.30     36.40      1 <
   5   9   0   1001.00    819.00     71.00      1 o
   6   2   1    647.99    349.70     61.70      1 o
   6   3   1   2368.90   2791.30    128.10      1 o
   7   3   1    704.18    546.20     62.80      1 o
  -7   1  -2   1599.90   1742.40    104.70      2 o
  -6  -5  -1    108.72    158.40     45.40      2 o
  -6  -4  -1    383.08    138.20     47.90      2 <
  -6  -3  -1   1424.20   1778.30    102.80      2 o
  -6   2  -2    446.66    287.20     72.50      2 o
  -5 -10   0    143.77    106.90     37.40      2 <
  -5  -9   0    730.21    790.50     69.50      2 o
  -5  -8   0     70.57    116.80     39.10      2 <
  -5  -7   0     94.24    146.60     42.40      2 o
  -5  -2  -1   2287.20   1601.00    102.20      2 o
  -5   9  -3     91.40    172.60     53.40      2 o
  -4 -11   1    256.62    270.00     48.10      2 o
  -4  -7   0     47.50     94.10     43.50      2 <
  -4  -6   0   2383.60   2651.20    125.60      2 o
  -4  -5   0   8140.60   8322.50    207.10      2 o
  -4  10  -3     74.07     47.30     43.00      2 <
  -3 -12   1     66.18     18.10     29.10      2 <
  -3 -11   1     50.36     81.40     37.70      2 <
  -3 -10   1    259.98    244.50     47.30      2 o
  -3  -5   0    346.43    407.40     73.80      2 o
  -3  -4   0    957.08    847.70     89.10      2 o
  -3   7  -2     85.00    107.20     61.50      2 <
  -3  11  -3     19.88      7.80     33.80      2 <
  -3  12  -3    100.36    230.40     51.50      2 o
  -2 -11   1   1022.30   1424.50     90.20      2 o
  -2 -10   1    160.43    155.60     43.20      2 o
  -2  -9   1    928.45    712.30     72.60      2 o
  -2  -8   1   1957.00   2034.60    109.80      2 o
  -2  -3   0  12802.00  13378.00    273.90      2 o
  -2   3  -1    436.89    906.60    159.60      2 o
  -2   8  -2   2826.50   3450.30    143.10      2 o
  -2  12  -3    699.88    471.10     59.40      2 o
  -2  13  -3    234.26    243.30     48.80      2 o
  -1 -13   2    398.37    387.70     52.70      2 o
  -1  -9   1    800.02    891.70     78.50      2 o
  -1  -8   1     91.84     52.60     45.50      2 <
  -1  -7   1   1646.10   1602.50    109.30      2 o
  -1   4  -1  25826.00  21641.60    385.70      2 o
  -1   9  -2    291.40    357.70     62.50      2 o
  -1  10  -2    543.53    567.80     65.80      2 o
  -1  13  -3    445.15    340.30     50.00      2 o
   0 -13   2     35.44     42.90     34.80      2 <
   0 -12   2     93.93    149.40     42.10      2 o
   0  -7   1    706.04    800.20     85.30      2 o
   0  -6   1    334.24    525.20     83.10      2 o
   0   5  -1  10494.00  11261.90    255.10      2 o
   0   6  -1    203.40    341.60     75.70      2 o
   0  10  -2    730.51    785.90     78.00      2 o
   0  11  -2     74.34     87.80     41.40      2 <
   1 -13   2     25.26     74.30     35.50      2 <
   1 -12   2     71.56     67.60     37.70      2 <
   1 -11   2    167.34    107.90     41.10      2 <
   1  -5   1    928.85    849.80    109.70      2 o
   1   1   0   8495.50  11233.40    311.50      2 o
   1   6  -1   3880.20   4658.10    165.80      2 o
   1   7  -1   2319.10   2032.40    114.50      2 o
   1  11  -2    159.38    215.90     48.00      2 o
   1  12  -2    281.59    290.70     50.40      2 o
   2 -11   2    491.97    500.70     65.50      2 o
   2 -10   2   1627.20   1724.20    101.90      2 o
   2  -9   2    132.40    121.80     52.50      2 <
   2   2   0  34928.00  29984.40    401.70      2 o
   2   7  -1    515.27    621.90     81.80      2 o
   2   8  -1   1946.50   1955.20    108.20      2 o
   2  11  -2   1078.20   1033.70     84.30      2 o
   2  12  -2    432.83    530.90     64.30      2 o
   2  13  -2    372.32    306.90     48.80      2 o
   3  -9   2     29.23     33.20     42.70      2 <
   3  -8   2   1869.40   1942.10    113.80      2 o
   3   3   0   1128.20    752.30     90.20      2 o
   3   4   0    352.91    341.90     72.00      2 o
   3   8  -1    331.75    375.30     58.70      2 o
   3   9  -1    843.82    827.90     75.40      2 o
   3  12  -2     92.17     97.80     37.20      2 <
   4  -8   2    791.92    786.70     82.70      2 o
   4  -7   2    260.40    420.70     76.10      2 o
   4  -1   1  10074.00  10725.90    250.80      2 o
   4   4   0   1390.70   1519.40    102.30      2 o
   4   5   0   6486.80   6534.00    189.40      2 o
   4   8  -1    366.81    217.90     46.40      2 o
   4   9  -1     86.04     74.90     38.70      2 <
   4  10  -1    124.52    110.10     42.60      2 <
   5   0   1    336.22    223.20     68.00      2 o
   5   5   0    330.14    343.70     57.40      2 o
   5   6   0   1043.10    897.30     78.60      2 o
   5   9  -1    472.45    428.40     56.50      2 o
   5  10  -1     19.26     46.40     30.80      2 <
   6   1   1    894.69    779.80     74.40      2 o
   6   5   0    811.65   1105.60     82.20      2 o
   6   6   0     19.99     58.40     35.80      2 <
   6   7   0    197.00    278.00     47.90      2 o
   7   1   1   2220.30   1985.90    106.90      2 o
   7   2   1     81.06     86.70     40.20      2 <
  -7  -3  -1    300.63    267.60     49.70      3 o
  -7   1  -2   1682.60   1742.40    104.70      3 o
  -6  -7   0    232.34    299.30     51.10      3 o
  -6  -6   0     42.17      4.70     32.10      3 <
  -6  -2  -1    232.55    464.50     66.90      3 o
  -6   7  -3    872.73    600.00     90.40      3 o
  -5 -10   1     74.42     49.40     31.20      3 <
  -5  -9   1    360.89    380.30     53.40      3 o
  -5  -6   0    850.54    876.00     76.20      3 o
  -5  -5   0    397.69    360.50     55.40      3 o
  -5  -1  -1   3413.60   2964.80    134.20      3 o
  -5   8  -3    507.55    395.70     68.90      3 o
  -4 -11   1    269.13    270.00     48.10      3 o
  -4 -10   1   1495.40   1003.00     74.60      3 o
  -4  -9   1     97.85    119.50     36.10      3 o
  -4  -8   1    155.74     97.10     42.20      3 <
  -4  -5   0   8585.50   8322.50    207.10      3 o
  -4  -4   0   1588.10   1808.20    109.50      3 o
  -4   5  -2   4156.20   4204.40    181.80      3 o
  -4   9  -3   1987.10   1844.10    110.40      3 o
  -3 -12   2     63.91     89.80     30.60      3 <
  -3  -9   1    722.91    879.80     74.00      3 o
  -3  -8   1    210.01    255.00     54.60      3 o
  -3  -7   1   1725.00   1495.70     97.60      3 o
  -3  -3   0    501.43    754.00     90.40      3 o
  -3   6  -2   2783.20   2507.40    135.20      3 o
  -3  10  -3    272.22    325.70     54.80      3 o
  -2 -13   2    197.19    218.00     44.70      3 o
  -2 -12   2    480.21    478.80     57.00      3 o
  -2 -11   2   1281.40   1227.80     87.40      3 o
  -2  -7   1    797.05    822.80     82.10      3 o
  -2  -6   1    227.71    276.50     65.10      3 o
  -2  -2   0  20716.00  21108.00    339.70      3 o
  -2   7  -2    343.25    172.40     63.10      3 <
  -2  11  -3     35.24     48.90     40.50      3 <
  -1 -12   2    149.60    157.10     45.50      3 o
  -1 -11   2    361.27    305.90     53.70      3 o
  -1 -10   2     61.25    102.70     44.20      3 <
  -1  -6   1  13160.00  12834.00    258.70      3 o
  -1  -1   0   7472.40  10138.80    302.50      3 o
  -1   8  -2   1943.10   1922.40    113.90      3 o
  -1  11  -3     25.88     36.80     35.50      3 <
  -1  12  -3    709.19    519.20     61.30      3 o
   0 -11   2    154.07    104.80     43.90      3 <
   0 -10   2    866.03    969.60     82.40      3 o
   0  -9   2    184.72    166.60     49.20      3 o
   0  -5   1   9003.10   9823.20    239.00      3 o
   0   4  -1  41333.00  37758.90    443.80      3 o
   0   8  -2    562.44    360.20     66.10      3 o
   0   9  -2    254.28    323.40     56.60      3 o
   0  12  -3    804.78    776.60     70.50      3 o
   0  13  -3    194.49    306.60     49.40      3 o
   1 -10   2    567.32    547.20     68.50      3 o
   1  -9   2    172.43    218.60     56.50      3 o
   1  -4   1  20849.00  20498.20    341.10      3 o
   1   1   0   8740.10  11233.40    311.50      3 o
   1   5  -1    724.92    487.10     82.80      3 o
   1   9  -2    755.55    704.10     73.40      3 o
   1  10  -2    117.63    193.80     47.60      3 o
   1  12  -3    741.67    459.90     55.80      3 o
   1  13  -3     13.10     -2.70     26.10      3 <
   2 -13   3    176.36    212.30     47.00      3 o
   2  -8   2   2687.50   3057.00    134.50      3 o
   2  -3   1   1341.20   1516.60    173.90      3 o
   2   6  -1    175.47    312.90     70.40      3 o
   2   9  -2    216.58    213.00     49.70      3 o
   2  10  -2    124.59    170.40     40.50      3 o
   2  13  -3     34.11    104.20     32.70      3 o
   3 -12   3    296.09    365.10     55.40      3 o
   3  -7   2     60.58     92.60     60.30      3 <
   3   2   0    210.38    193.20     77.60      3 <
   3   6  -1    676.62    642.60     73.20      3 o
   3   7  -1   2335.30   2076.60    111.30      3 o
   3  10  -2     17.00     11.90     30.60      3 <
   3  11  -2    103.04    148.70     38.90      3 o
   4  -7   2    285.04    420.70     76.10      3 o
   4   3   0    801.12    715.00     84.70      3 o
   4   7  -1    207.09    181.60     44.80      3 o
   4   8  -1    381.75    217.90     46.40      3 o
   4  10  -2     64.91     51.00     32.00      3 <
   4  11  -2     12.23     33.10     28.80      3 <
   5  -6   2    841.71   1054.20    110.60      3 o
   5  -1   1   7268.00   7321.50    202.20      3 o
   5   3   0    317.15    279.60     55.80      3 o
   5   4   0    272.96    231.20     52.60      3 o
   5   7  -1    150.42    284.00     49.70      3 o
   5   8  -1     41.51      6.60     28.70      3 <
   6  -1   1    313.22    266.70     63.60      3 o
   6   4   0     81.00     34.00     36.60      3 <
   6   7  -1     28.79     11.60     26.90      3 <
   7   0   1     97.44     38.70     44.10      3 <
  -7  -2  -1    113.41     45.70     39.30      4 <
  -7  -1  -1   1393.00   1757.90    101.90      4 o
  -7   2  -2    787.60    576.20     75.70      4 o
  -6  -5   0    843.69    837.80     73.50      4 o
  -6  -4   0    284.90    294.70     52.90      4 o
  -6  -1  -1    741.39    809.40     78.20      4 o
  -6   3  -2   1703.80   1538.50    117.60      4 o
  -5  -9   1    323.08    380.30     53.40      4 o
  -5  -8   1     87.73     36.80     33.60      4 <
  -5  -7   1    236.23    443.70     56.40      4 o
  -5  -4   0    259.74    206.60     52.90      4 o
  -5  -3   0    774.57    616.70     71.40      4 o
  -5   0  -1    366.59    264.50     67.80      4 o
  -4 -11   2     18.82     -2.40     22.40      4 <
  -4 -10   2     36.55     35.30     33.40      4 <
  -4  -7   1    355.07    387.70     62.30      4 o
  -4  -6   1    146.02    174.80     49.10      4 o
  -4  -3   0   3561.20   2795.90    133.60      4 o
  -4   1  -1   7369.60   7665.00    216.90      4 o
  -4   8  -3   2265.30   2315.30    120.60      4 o
  -4  11  -4    277.92    183.40     46.30      4 o
  -3 -11   2    163.67    268.20     48.20      4 o
  -3 -10   2      9.43     10.40     32.40      4 <
  -3  -6   1    751.39    875.50     83.60      4 o
  -3  -2   0    920.78    547.70     88.80      4 o
  -3   9  -3    234.18    232.50     55.10      4 o
  -3  12  -4     24.21     47.30     34.80      4 <
  -2 -13   3     37.07     81.70     34.40      4 <
  -2 -10   2     51.41     75.40     38.10      4 <
  -2  -9   2    194.77    228.60     50.50      4 o
  -2  -5   1    519.01    682.80     87.10      4 o
  -2   6  -2    221.93    301.50     78.40      4 o
  -2   9  -3    668.14    990.70     81.70      4 o
  -2  10  -3    306.23    356.80     60.00      4 o
  -2  12  -4     26.47     90.20     37.50      4 <
  -2  13  -4     44.74     17.20     27.50      4 <
  -1 -13   3     11.81     21.50     29.10      4 <
  -1 -12   3    382.49    398.80     55.60      4 o
  -1  -9   2    655.36    600.50     69.60      4 o
  -1  -8   2   3767.50   3997.60    149.80      4 o
  -1  -5   1    710.43    417.50     81.10      4 o
  -1   3  -1   1056.70   1179.00    150.90      4 o
  -1   7  -2     40.55     44.10     52.80      4 <
  -1  10  -3    339.68    457.00     62.50      4 o
  -1  13  -4     52.12    103.40     37.90      4 <
   0 -13   3    251.05    290.70     50.40      4 o
   0 -12   3    662.57    528.00     63.80      4 o
   0  -8   2    345.64    319.50     66.70      4 o
   0  -4   1  35564.00  37435.10    442.00      4 o
   0   4  -1  37709.00  37758.90    443.80      4 o
   0   7  -2   4655.00   4058.80    156.60      4 o
   0  10  -3     95.68    106.70     42.30      4 <
   0  11  -3    384.11    586.50     66.10      4 o
   0  13  -4     22.61     38.00     31.20      4 <
   1 -13   3     61.59     85.50     37.80      4 <
   1 -12   3    108.73    109.60     39.50      4 <
   1 -11   3      5.01     37.40     38.30      4 <
   1  -8   2   2794.90   2940.10    136.30      4 o
   1  -7   2     48.57     18.70     52.90      4 <
   1   4  -1  16382.00  15312.60    294.50      4 o
   1   8  -2   3216.10   3030.30    134.90      4 o
   1  11  -3    214.14    213.70     49.30      4 o
   2 -12   3    110.04    115.00     39.80      4 <
   2 -11   3     25.61     53.10     35.00      4 <
   2  -7   2     28.48     56.70     61.30      4 <
   2   1   0   2720.70   2518.40    159.80      4 o
   2   5  -1    541.89    782.70     81.70      4 o
   2   8  -2    179.86    264.50     59.00      4 o
   2  11  -3     53.82    108.60     38.00      4 <
   2  12  -3    413.80    471.30     55.70      4 o
   3 -11   3     17.92     30.70     35.20      4 <
   3   5  -1    583.84    387.90     71.10      4 o
   3   8  -2    454.40    455.70     61.80      4 o
   3   9  -2    382.23    477.30     59.60      4 o
   3  11  -3    154.34    135.80     38.10      4 o
   3  12  -3     15.64     14.40     22.40      4 <
   4 -11   3     73.11     73.60     43.10      4 <
   4 -10   3     14.54     52.50     43.70      4 <
   4  -6   2    448.60    367.10     83.20      4 o
   4  -2   1    927.76    989.10    130.30      4 o
   4   2   0    377.63    592.70     77.00      4 o
   4   5  -1   2521.50   2785.50    126.00      4 o
   4   6  -1    120.64    172.90     49.00      4 o
   4   9  -2     16.34     13.70     31.60      4 <
   5   2   0    192.44    486.10     68.70      4 o
   5   6  -1    106.22    117.30     39.80      4 <
   5   9  -2     57.20     53.60     33.20      4 <
   5  10  -2     75.82     66.30     31.40      4 <
   6  -1   1    249.92    266.70     63.60      4 o
   6   2   0    357.32    316.30     59.80      4 o
   6   3   0    352.54    338.90     56.00      4 o
   6   6  -1    242.84    283.10     47.40      4 o
   7  -1   1   2065.00   1692.80    101.00      4 o
   7   2   0    392.15    330.80     53.10      4 o
   7   3   0     85.23     64.90     37.30      4 <
  -6  -7   1     19.98     43.30     35.00      5 <
  -6  -6   1    211.32    247.00     45.30      5 o
  -6  -3   0    320.07    390.60     58.90      5 o
  -5 -10   2    200.23    185.80     42.30      5 o
  -5  -9   2    176.39    217.50     44.60      5 o
  -5  -6   1    218.01    172.20     49.40      5 o
  -5  -3   0    706.01    616.70     71.40      5 o
  -5  -2   0    691.90    847.10     84.30      5 o
  -5   1  -1   9832.10   7880.40    210.20      5 o
  -5   7  -3   2275.50   2115.60    124.20      5 o
  -4  -9   2    141.93    148.10     38.20      5 o
  -4  -8   2    260.77    272.40     51.10      5 o
  -4  -6   1    135.09    174.80     49.10      5 o
  -4  -5   1   1755.90   2345.40    118.10      5 o
  -4  -2   0    352.46    453.00     77.90      5 o
  -4  10  -4    145.74    168.80     48.80      5 o
  -3 -12   3     13.05     32.80     27.90      5 <
  -3 -11   3    113.87    135.90     35.40      5 o
  -3  -9   2    222.57    238.60     45.10      5 o
  -3  -8   2    373.42    307.40     54.80      5 o
  -3  -5   1   1312.00   1094.00     94.00      5 o
  -3   5  -2  10101.00   8045.00    223.90      5 o
  -3   8  -3   1642.20   1953.70    109.00      5 o
  -3  11  -4   1248.50    861.50     75.70      5 o
  -2 -12   3    414.30    672.50     65.60      5 o
  -2 -11   3    120.25    148.40     41.80      5 o
  -2  -8   2    169.57    287.10     55.40      5 o
  -2  -7   2   1392.10   1095.80     88.90      5 o
  -2  -4   1   5373.10   4601.20    168.40      5 o
  -2  -1   0   1198.50   1746.60    151.00      5 o
  -2  11  -4     76.97    119.30     45.60      5 <
  -1 -12   3    364.95    398.80     55.60      5 o
  -1 -11   3    213.68    266.90     50.10      5 o
  -1 -10   3     81.82    140.00     44.20      5 o
  -1  -7   2    212.56    206.80     58.50      5 o
  -1  -4   1  15439.00  15982.70    301.90      5 o
  -1   6  -2   4896.40   4611.00    167.40      5 o
  -1   9  -3   1524.10   1455.10     95.90      5 o
  -1  12  -4     82.64     81.60     37.30      5 <
   0 -11   3    591.18    671.70     69.80      5 o
   0 -10   3     35.96     35.00     36.90      5 <
   0  -7   2   3531.30   3583.90    145.20      5 o
   0   3  -1  57118.00  67205.20    590.80      5 o
   0   6  -2   2482.10   3665.60    156.10      5 o
   0   9  -3    161.10    158.90     52.20      5 o
   0  12  -4    333.27    409.50     57.80      5 o
   1 -13   4    196.84    235.80     46.20      5 o
   1 -10   3    376.86    531.50     64.10      5 o
   1  -3   1    903.35   1214.50    154.80      5 o
   1   7  -2     45.77    102.70     57.50      5 <
   1   9  -3    302.64    351.30     60.20      5 o
   1  10  -3     18.79     12.30     34.50      5 <
   1  12  -4    150.64    146.20     43.80      5 o
   1  13  -4     26.53     44.30     31.60      5 <
   2 -13   4     24.65     32.40     33.20      5 <
   2 -10   3    119.32    161.00     48.70      5 o
   2  -6   2     90.99    185.30     79.40      5 <
   2   4  -1   2894.50   3080.60    143.50      5 o
   2   7  -2    789.17    822.60     80.60      5 o
   2  10  -3    836.09    666.80     67.30      5 o
   2  12  -4    513.97    508.60     59.60      5 o
   2  13  -4     82.23     50.40     30.50      5 <
   3 -10   3     33.16     90.60     43.90      5 <
   3  -9   3     38.37     98.20     51.90      5 <
   3  -6   2   1196.40   1352.90    109.30      5 o
   3   1   0   9007.20   9436.10    233.60      5 o
   3   4  -1   1043.60    833.80     87.30      5 o
   3   7  -2    325.14    367.10     59.80      5 o
   3  10  -3     19.83     53.80     36.20      5 <
   3  12  -4    398.02    364.80     52.60      5 o
   4  -9   3    728.78   1137.00     91.30      5 o
   4   1   0   1803.80   1645.40    113.80      5 o
   4   4  -1   1653.20   1760.90    106.80      5 o
   4   7  -2    623.84    531.90     66.10      5 o
   4   8  -2    263.83    275.20     49.20      5 o
   4  10  -3     55.77     82.60     34.60      5 <
   4  11  -3     52.14     59.40     29.70      5 <
   5  -9   3     52.13    118.10     50.10      5 <
   5  -2   1   1631.10   1413.90    115.40      5 o
   5   1   0   1315.30   1126.70     89.70      5 o
   5   4  -1    508.55    621.00     68.80      5 o
   5   5  -1    582.82    666.80     66.30      5 o
   5   7  -2    495.72    409.50     54.30      5 o
   5   8  -2     39.51     69.80     32.20      5 <
   5  10  -3     33.51     54.90     33.50      5 <
   6  -2   1    549.26    706.80     83.00      5 o
   6   1   0    435.48    282.80     59.40      5 o
   6   4  -1    230.31    241.30     50.90      5 o
   6   5  -1    144.70     80.70     35.60      5 <
   6   7  -2    686.04    397.00     55.00      5 o
   7  -2   1    126.13    187.10     55.50      5 o
   7   1   0    981.08    705.60     72.20      5 o
   7   2   0    365.87    330.80     53.10      5 o
  -7  -3   0    231.18    222.20     44.10      6 o
  -7  -2   0    371.39    367.10     54.50      6 o
  -7   0  -1   1106.30    799.50     76.10      6 o
  -6  -5   1    106.13    128.50     41.30      6 o
  -6  -2   0    677.12    506.70     66.40      6 o
  -6   1  -1   1486.00   1027.70     93.30      6 o
  -5 -10   3    441.98    269.40     48.30      6 o
  -5  -8   2    203.71    132.50     40.40      6 o
  -5  -7   2    303.65    316.10     53.10      6 o
  -5  -5   1    721.09    470.30     63.10      6 o
  -5  -4   1   1507.70   1247.70     91.30      6 o
  -5   4  -2  51323.00  61406.50    601.00      6 o
  -5   9  -4    624.63    644.30     72.40      6 o
  -4 -11   3     29.73     38.70     32.10      6 <
  -4 -10   3     50.41     93.50     39.40      6 <
  -4  -7   2    926.41    995.80     85.80      6 o
  -4  -4   1    630.38    653.00     77.40      6 o
  -4  -1   0   3871.30   4428.30    164.50      6 o
  -4   7  -3   3180.00   2876.10    139.60      6 o
  -4  10  -4    156.34    168.80     48.80      6 o
  -3 -10   3     42.55     28.40     29.20      6 <
  -3  -7   2    574.63    495.90     66.20      6 o
  -3  -4   1   3247.30   3629.20    149.10      6 o
  -3  -1   0  19183.00  17458.20    307.50      6 o
  -3   2  -1  64828.00  73584.40    643.70      6 o
  -3  10  -4   1000.10    735.00     73.60      6 o
  -3  12  -5    184.65    103.40     38.60      6 <
  -2 -13   4     23.89     23.60     25.80      6 <
  -2 -12   4    159.45    251.70     49.60      6 o
  -2 -10   3     97.99    110.20     41.80      6 <
  -2  -9   3   2294.60   2663.80    124.50      6 o
  -2  -7   2   1563.30   1095.80     88.90      6 o
  -2  -6   2   8114.00   8056.80    211.50      6 o
  -2   5  -2   9724.20   8670.90    228.60      6 o
  -2   8  -3    598.34    633.80     76.40      6 o
  -2  10  -4    118.69    154.10     49.30      6 o
  -1 -13   4     22.49     32.20     26.90      6 <
  -1 -12   4    150.54    250.10     44.90      6 o
  -1 -10   3     88.56    140.00     44.20      6 o
  -1  -9   3    162.62    296.40     57.90      6 o
  -1  -6   2    333.43    470.40     79.80      6 o
  -1  -3   1   4578.90   4202.60    173.20      6 o
  -1   8  -3   3120.00   2945.60    132.00      6 o
  -1  10  -4    271.95    240.10     56.00      6 o
  -1  11  -4   1381.20   1225.60     89.20      6 o
  -1  13  -5     47.48     82.70     36.00      6 <
   0 -13   4      8.19     13.30     23.10      6 <
   0 -12   4    222.73    183.30     44.30      6 o
   0  -9   3    340.20    272.90     56.40      6 o
   0  -6   2   2448.20   3322.90    149.40      6 o
   0  -3   1  66253.00  69563.00    601.10      6 o
   0   8  -3    121.73    138.80     51.10      6 <
   0  11  -4     69.65    136.80     47.60      6 <
   0  13  -5     71.75     77.60     36.60      6 <
   1 -12   4     12.20     12.60     29.90      6 <
   1  -9   3    393.73    407.00     67.00      6 o
   1  -6   2   6066.20   4789.80    174.00      6 o
   1   3  -1   6146.40   5611.00    197.40      6 o
   1   6  -2    862.72    982.50     95.60      6 o
   1   8  -3   1570.60   1379.00     96.30      6 o
   1  11  -4   1591.20   1928.60    104.80      6 o
   1  13  -5     39.22     19.50     25.30      6 <
   2 -12   4     97.86    167.80     45.50      6 o
   2  -9   3    610.47    586.80     69.00      6 o
   2   3  -1   3650.50   5021.00    181.10      6 o
   2   6  -2   8242.50   7664.40    206.90      6 o
   2   8  -3   1665.80   1353.10     93.60      6 o
   2   9  -3   3460.40   2998.60    129.30      6 o
   2  11  -4    248.88    128.40     41.30      6 o
   2  13  -5    203.84    176.70     40.50      6 o
   3 -12   4      9.16      2.20     32.70      6 <
   3   3  -1   2111.90   1879.70    118.50      6 o
   3   6  -2    115.01     62.30     45.00      6 <
   3   8  -3    277.63    274.50     54.00      6 o
   3   9  -3    486.65    506.20     64.30      6 o
   3  11  -4    352.25    391.40     52.00      6 o
   4   3  -1   4917.70   5064.70    167.40      6 o
   4   6  -2    362.19    476.20     62.30      6 o
   4   8  -3    814.16    727.80     69.10      6 o
   4   9  -3    211.33    204.80     43.10      6 o
   4  11  -4     88.67     42.80     26.50      6 <
   5   3  -1   1838.50   1881.30    106.10      6 o
   5   6  -2    590.81    469.20     61.30      6 o
   5   8  -3    329.59    250.30     46.20      6 o
   5   9  -3    166.83    162.40     39.50      6 o
   6   3  -1    340.10    483.40     66.10      6 o
   6   6  -2    482.73    453.20     57.00      6 o
   7   3  -1     37.13     56.40     34.30      6 <
  -7  -2   0    325.54    367.10     54.50      7 o
  -7   1  -1   1268.60   1307.80     92.00      7 o
  -6  -7   2    287.79    363.80     51.90      7 o
  -6  -6   2    257.33    252.90     46.20      7 o
  -6  -4   1     56.49     73.10     40.90      7 <
  -6  -1   0    716.08    577.90     70.10      7 o
  -5  -9   3     33.66     65.70     34.70      7 <
  -5  -6   2    376.60    242.60     51.20      7 o
  -5  -1   0   1439.70   1412.20     98.50      7 o
  -4 -11   4     39.39     30.00     33.00      7 <
  -4  -9   3    463.50    517.20     61.00      7 o
  -4  -8   3    211.90    176.80     44.60      7 o
  -4  -6   2    584.34    663.80     69.80      7 o
  -4  -3   1   3448.00   3712.90    145.70      7 o
  -4   9  -4    308.28    295.40     56.90      7 o
  -3 -12   4    376.28    325.80     48.80      7 o
  -3 -11   4    353.83    420.00     50.80      7 o
  -3  -9   3    411.80    499.40     62.40      7 o
  -3  -8   3    689.57    538.70     65.00      7 o
  -3  -6   2    565.17    475.00     67.40      7 o
  -3  -3   1   3020.70   2490.50    130.80      7 o
  -3   7  -3    959.10   1094.70     96.30      7 o
  -3   9  -4    483.77    392.10     64.40      7 o
  -3  11  -5    174.65    271.20     52.70      7 o
  -2 -13   5    148.91    187.40     38.70      7 o
  -2 -11   4    389.86    293.00     49.10      7 o
  -2  -8   3   1944.20   1297.40     93.70      7 o
  -2  -3   1   3613.70   5132.60    185.80      7 o
  -2   7  -3    794.96    692.20     83.50      7 o
  -2   9  -4   1115.70   1094.20     85.10      7 o
  -2  12  -5    159.95    182.70     44.80      7 o
  -1 -13   5     33.88     11.20     28.60      7 <
  -1 -11   4   1708.70   1835.90    102.50      7 o
  -1  -8   3   1725.40   1740.80    102.60      7 o
  -1  -5   2   6799.40   6540.30    195.50      7 o
  -1   5  -2  10743.00  10481.10    247.90      7 o
  -1   7  -3   3801.10   4342.10    158.50      7 o
  -1  12  -5     56.76     37.50     35.70      7 <
   0 -13   5     78.91    167.50     41.00      7 o
   0 -11   4    209.34    200.00     50.10      7 o
   0 -10   4    350.10    424.90     61.70      7 o
   0  -8   3    102.69     64.30     45.70      7 <
   0  -5   2    862.20    955.20    105.50      7 o
   0   5  -2   2127.60   2177.60    137.50      7 o
   0   7  -3   4292.60   4578.90    162.50      7 o
   0  10  -4    394.33    679.30     71.10      7 o
   0  12  -5     60.50    103.40     38.90      7 <
   1 -13   5     85.68     69.00     33.20      7 <
   1 -11   4    515.06    723.00     74.60      7 o
   1 -10   4    522.99    407.80     59.20      7 o
   1  -8   3    868.58   1314.80     97.20      7 o
   1  -5   2   6539.60   7520.90    211.10      7 o
   1   5  -2   7780.10   7553.30    206.30      7 o
   1   7  -3   1606.90   1578.00    107.40      7 o
   1  10  -4    345.71    365.60     58.50      7 o
   1  12  -5    191.49    127.80     39.40      7 o
   2 -11   4    187.66    130.00     44.20      7 <
   2 -10   4   1048.50    700.10     70.60      7 o
   2  -8   3    412.44    418.90     68.30      7 o
   2  -5   2   3004.60   3149.70    154.20      7 o
   2   5  -2   3669.30   3379.30    142.80      7 o
   2   7  -3   1467.20   1513.80    101.90      7 o
   2  10  -4     80.61     60.80     34.50      7 <
   2  12  -5    145.40     58.30     31.20      7 <
   3 -11   4   1213.10    888.10     77.50      7 o
   3  -8   3    752.11    851.50     85.30      7 o
   3  -5   2   6806.10   6507.60    205.80      7 o
   3   5  -2   4604.80   4734.00    164.30      7 o
   3   7  -3    389.85    411.00     63.30      7 o
   3  10  -4    205.33    144.60     37.20      7 o
   3  12  -5    311.34    287.10     45.50      7 o
   4 -11   4    326.23    507.10     62.10      7 o
   4  -8   3   1135.30   1052.00     92.60      7 o
   4   0   0  12192.00  10992.30    250.40      7 o
   4   5  -2   2504.20   2330.80    121.70      7 o
   4   7  -3    262.28    327.30     53.10      7 o
   4   9  -4    402.73    480.90     59.00      7 o
   4  10  -4    213.90    226.30     41.20      7 o
   5  -8   3    230.62    338.20     68.30      7 o
   5   5  -2    241.85    339.50     58.90      7 o
   5   7  -3    106.82    135.20     44.90      7 o
   5   9  -4     19.75     28.70     29.60      7 <
   5  10  -4     33.74     41.00     24.00      7 <
   6   0   0   1025.30    965.80     87.80      7 o
   6   2  -1    373.67    359.40     60.20      7 o
   6   5  -2    151.09     63.20     33.60      7 <
   6   7  -3    248.27    264.30     46.10      7 o
   7  -3   1    742.42    597.90     77.20      7 o
   7   2  -1     73.52    101.70     42.00      7 <
  -7  -3   1    624.11    528.20     59.50      8 o
  -7  -1   0    308.37    368.00     56.70      8 o
  -6  -7   3    334.01    287.50     50.20      8 o
  -6  -5   2     88.26    113.90     39.50      8 <
  -6  -3   1    851.67    722.00     70.50      8 o
  -6   6  -3   3394.60   4021.50    178.00      8 o
  -5 -10   4     32.05     28.10     28.30      8 <
  -5  -8   3    188.34    189.20     43.20      8 o
  -5  -7   3    357.96    361.10     53.30      8 o
  -5  -5   2   1327.80   1153.40     85.70      8 o
  -5  -3   1    675.03    666.30     71.30      8 o
  -4 -10   4    245.85    275.80     49.10      8 o
  -4  -9   4    101.02    160.10     43.70      8 o
  -4  -7   3    630.94    754.10     74.20      8 o
  -4  -5   2    219.74    323.60     60.00      8 o
  -4   2  -1   2385.70   3478.50    180.80      8 o
  -3 -12   5    418.72    312.60     45.30      8 o
  -3 -10   4    250.94    199.40     44.60      8 o
  -3  -9   4     21.76     56.10     36.20      8 <
  -3  -7   3    744.80   1004.30     82.30      8 o
  -3  -5   2   5104.30   4520.70    160.90      8 o
  -3  11  -5    150.18    271.20     52.70      8 o
  -2 -12   5    434.28    405.20     53.90      8 o
  -2 -10   4    207.85    244.70     49.80      8 o
  -2  -9   4   1062.50   1035.70     82.90      8 o
  -2  -7   3   1562.50   1506.80     99.90      8 o
  -2  -5   2   3330.40   3564.50    149.40      8 o
  -2   0   0 121840.00 134206.00    818.10      8 o
  -2  11  -5    795.50    707.20     70.70      8 o
  -1 -12   5   1131.50    598.90     64.10      8 o
  -1 -10   4    435.23    480.50     59.60      8 o
  -1  -9   4    135.89    224.80     51.90      8 o
  -1  -7   3   6866.20   6286.00    184.60      8 o
  -1   9  -4    269.45    317.60     60.00      8 o
  -1  11  -5    706.30    761.20     70.70      8 o
  -1  13  -6    404.27    473.90     60.20      8 o
   0 -12   5   1539.00   1464.60     91.60      8 o
   0 -10   4    299.34    424.90     61.70      8 o
   0  -9   4    857.35    884.90     78.20      8 o
   0  -7   3   1105.20    844.30     85.10      8 o
   0   9  -4   1993.90   1832.50    105.10      8 o
   0  11  -5     92.18    155.00     46.40      8 o
   0  13  -6    157.37    123.80     37.80      8 o
   1 -12   5    347.68    189.80     43.20      8 o
   1 -10   4    458.71    407.80     59.20      8 o
   1  -7   3   3990.00   3707.60    147.90      8 o
   1   9  -4    315.08    351.30     58.60      8 o
   1  11  -5   1170.10   1140.00     80.30      8 o
   1  13  -6    345.88    391.40     52.20      8 o
   2 -12   5    127.12    196.00     46.00      8 o
   2 -10   4    973.16    700.10     70.60      8 o
   2  -7   3    568.25    659.50     80.50      8 o
   2   0   0 114780.00 128375.00    804.10      8 o
   2   2  -1  14880.00  12706.80    274.30      8 o
   2   9  -4   1916.60   1948.20    105.60      8 o
   2  11  -5     83.29     90.90     36.60      8 <
   3 -12   5     33.62     77.00     38.70      8 <
   3 -10   4    291.74    253.90     52.80      8 o
   3  -7   3    759.13    999.80     88.90      8 o
   3   2  -1   3277.90   2605.10    137.10      8 o
   3   4  -2   3022.70   2395.30    122.60      8 o
   3   6  -3    937.81   1058.20     85.80      8 o
   3   8  -4    221.47    234.90     52.60      8 o
   3   9  -4     82.50     90.30     34.90      8 <
   3  10  -5     36.17     74.90     35.80      8 <
   3  11  -5    207.58    281.90     48.00      8 o
   3  12  -6     26.05     21.80     27.00      8 <
   4 -10   4    109.52    235.60     53.80      8 o
   4  -5   2   7683.00   8682.60    233.60      8 o
   4   2  -1   1800.80   1634.60    106.30      8 o
   4   4  -2    339.03    402.40     64.30      8 o
   4   6  -3    122.21    131.40     44.00      8 <
   4   8  -4    250.77    169.70     43.40      8 o
   4   9  -4    418.86    480.90     59.00      8 o
   4  10  -5     72.59     82.00     33.50      8 <
   4  11  -5     94.93    108.80     36.60      8 <
   5   2  -1    442.82    551.30     71.80      8 o
   5   4  -2    356.89    268.10     52.50      8 o
   5   6  -3    142.29    111.20     40.20      8 <
   5   8  -4    223.09    259.50     47.70      8 o
   6  -3   1   3174.10   3218.30    147.90      8 o
   6   4  -2     55.77     21.90     35.10      8 <
   6   6  -3    318.57    298.30     48.70      8 o
   7  -1   0   1226.50   1033.40     85.00      8 o
  -7  -2   1    183.38    220.00     49.00      9 o
  -7   2  -1    316.29    321.10     59.50      9 o
  -6  -6   3    137.44    132.40     42.20      9 o
  -6  -4   2    632.34    396.50     56.70      9 o
  -6  -2   1    440.30    386.50     58.50      9 o
  -6   0   0   1064.40    934.20     86.80      9 o
  -6   2  -1    627.36    672.30     85.30      9 o
  -6   4  -2   1140.40   1021.80    121.10      9 o
  -5  -9   4     10.40     10.40     27.90      9 <
  -5  -8   4    789.02    818.80     70.70      9 o
  -5  -6   3    447.47    521.40     62.10      9 o
  -5  -4   2    502.77    492.90     68.10      9 o
  -5  -2   1   1490.40   1164.90     93.30      9 o
  -5   2  -1   3134.10   3527.90    158.50      9 o
  -5   6  -3   1526.90   1408.40    116.30      9 o
  -5   8  -4    390.56    667.90     76.80      9 o
  -4 -11   5     42.39     38.20     29.60      9 <
  -4 -10   5    128.07    119.80     34.40      9 o
  -4  -8   4    112.44    168.40     43.10      9 o
  -4  -6   3    203.02    194.50     50.50      9 o
  -4  -4   2    903.87    831.60     84.40      9 o
  -4  -2   1   6394.60   6370.90    190.20      9 o
  -4   0   0   9640.80  10095.70    240.80      9 o
  -4   6  -3   7637.90   5875.20    192.50      9 o
  -4   8  -4    535.61    479.70     69.20      9 o
  -4  10  -5    289.99    255.70     52.90      9 o
  -3 -11   5    224.12    311.80     49.70      9 o
  -3 -10   5     35.06     33.80     27.30      9 <
  -3  -8   4    508.62    379.20     58.80      9 o
  -3  -6   3   1259.00   1283.60     94.10      9 o
  -3  -4   2    686.74    602.40     84.00      9 o
  -3  -2   1   4339.30   5790.50    189.00      9 o
  -3   6  -3   3155.10   2657.80    135.90      9 o
  -3   8  -4    996.07   1013.70     91.20      9 o
  -3  10  -5    454.65    511.00     64.60      9 o
  -2 -11   5    161.43    114.10     37.30      9 o
  -2 -10   5    289.85    329.20     54.50      9 o
  -2  -8   4    331.10    388.10     60.10      9 o
  -2  -6   3    632.66    820.30     87.80      9 o
  -2  -4   2   1653.10   1630.90    118.10      9 o
  -2  -2   1   8331.40   6668.60    211.20      9 o
  -2   6  -3   6360.30   5933.90    188.10      9 o
  -2   8  -4    579.89    550.00     75.80      9 o
  -2  10  -5    673.03    683.80     72.60      9 o
  -2  12  -6     68.28     53.50     34.30      9 <
  -1 -13   6     48.55     55.90     28.90      9 <
  -1 -11   5    202.45    185.40     44.50      9 o
  -1  -8   4    393.88    485.40     67.80      9 o
  -1  -6   3   5488.10   6062.40    185.80      9 o
  -1  -4   2   5142.60   5103.90    191.20      9 o
  -1  -2   1  38321.00  41103.30    471.80      9 o
  -1   4  -2  13123.00  15376.00    297.90      9 o
  -1   6  -3   4320.00   3859.80    155.90      9 o
  -1   8  -4   2351.90   1765.90    107.90      9 o
  -1  10  -5    202.42    263.10     51.80      9 o
  -1  12  -6    149.00    146.70     39.30      9 o
   0 -13   6    123.42    117.20     36.00      9 o
   0 -11   5    120.42    181.30     43.40      9 o
   0  -6   3   4877.20   4594.40    165.20      9 o
   0  -4   2   2286.10   1635.20    128.30      9 o
   0  -2   1  32553.00  35648.30    453.20      9 o
   0   2  -1  28308.00  30183.70    423.10      9 o
   0   4  -2   4864.80   4649.00    182.20      9 o
   0   6  -3   5970.20   4949.90    172.20      9 o
   0   8  -4   1352.30   1369.50     96.20      9 o
   0  10  -5   1315.50   1195.40     87.30      9 o
   0  12  -6    167.05    178.40     42.00      9 o
   0  13  -7     63.87     80.00     34.50      9 <
   1 -13   6    278.02    329.70     50.60      9 o
   1 -11   5   1208.60   1226.70     86.40      9 o
   1  -9   4    129.91    183.50     52.20      9 o
   1   2  -1  45458.00  47525.10    502.10      9 o
   1   4  -2   5059.10   5327.20    190.70      9 o
   1   6  -3   5561.60   5398.10    172.40      9 o
   1   8  -4    853.12    766.50     80.80      9 o
   1  10  -5    293.17    401.80     57.50      9 o
   1  12  -6    147.26    182.40     43.10      9 o
   1  13  -7     69.75    116.90     33.90      9 o
   2 -11   5     43.04     46.60     32.40      9 <
   2  -9   4   1047.20    988.30     85.10      9 o
   2   4  -2   1752.40   2128.90    126.20      9 o
   2   6  -3    707.70    714.60     78.00      9 o
   2   8  -4    287.16    422.50     64.30      9 o
   2  10  -5    205.11    201.90     43.00      9 o
   2  11  -6     58.15     58.40     29.40      9 <
   2  12  -6    207.62    252.30     45.40      9 o
   3 -11   5    359.40    256.20     48.40      9 o
   3  -9   4    360.79    539.90     67.40      9 o
   3   6  -3    933.74   1058.20     85.80      9 o
   3   8  -4    208.86    234.90     52.60      9 o
   3   9  -5    139.84    153.90     40.10      9 o
   3  10  -5     35.39     74.90     35.80      9 <
   3  11  -6    446.70    357.40     48.70      9 o
   4  -9   4    242.55    161.00     50.50      9 o
   4  -7   3   2021.50   1518.00    106.40      9 o
   4   7  -4    442.55    496.00     58.90      9 o
   4   9  -5    119.59    133.60     35.90      9 o
   4  11  -6     54.78     14.10     21.60      9 <
   5  -5   2   4591.50   4942.80    206.30      9 o
   5   1  -1    395.64    281.60     62.10      9 o
   5   3  -2    640.08    634.50     72.40      9 o
   5   5  -3   1968.20   1982.80    106.60      9 o
   5   7  -4    176.55    109.00     35.60      9 o
   5   9  -5     85.44     84.30     32.70      9 <
   6  -1   0    331.38    290.40     63.30      9 o
   6   1  -1    165.97    248.70     53.80      9 o
   6   3  -2    125.50     98.60     43.90      9 <
   6   5  -3     52.71     88.20     36.50      9 <
   6   7  -4    135.39    102.10     38.60      9 <
   7   1  -1    449.01    318.00     52.90      9 o
   7   3  -2    124.09    114.00     40.70      9 <
  -7  -3   2    165.24    147.40     42.80     10 o
  -6  -7   4    113.28    144.60     38.00     10 o
  -6  -5   3    223.42    205.00     46.00     10 o
  -6  -3   2    183.12    212.40     50.00     10 o
  -5  -9   5     46.34    134.30     35.60     10 o
  -5  -7   4    123.09    101.80     38.10     10 <
  -5  -5   3   1415.50   1105.30     84.40     10 o
  -5  -3   2   1419.10   1384.60     96.10     10 o
  -4 -11   6     92.54     43.10     29.20     10 <
  -4  -9   5    276.28    301.30     47.30     10 o
  -4  -7   4   1512.00   1184.20     84.80     10 o
  -4  -5   3    592.12    551.50     63.50     10 o
  -3 -12   6     30.11     13.80     23.20     10 <
  -3 -11   6    349.52    350.20     45.40     10 o
  -3  -9   5    183.68    191.10     43.90     10 o
  -3  -7   4    379.26    383.80     60.70     10 o
  -3  -5   3   2348.10   1918.40    110.60     10 o
  -3   4  -2  48019.00  46852.40    497.30     10 o
  -3  11  -6   1089.40   1091.30     81.20     10 o
  -2 -12   6    203.91    238.10     42.20     10 o
  -2 -11   6     47.14     56.20     34.00     10 <
  -2  -9   5    657.00    648.20     66.00     10 o
  -2  -7   4   2477.20   2545.90    122.80     10 o
  -2   4  -2   3702.90   5722.50    207.60     10 o
  -2   9  -5    250.31    317.10     59.00     10 o
  -2  11  -6    139.28    134.30     43.10     10 o
  -1 -13   7     37.52     25.60     27.40     10 <
  -1 -12   6     18.85     52.00     32.30     10 <
  -1 -10   5    242.36    367.70     55.30     10 o
  -1   2  -1 115340.00 125794.00    815.40     10 o
  -1   9  -5    733.52    998.20     80.60     10 o
  -1  11  -6    864.20    938.80     77.40     10 o
   0 -12   6    174.60    272.40     46.00     10 o
   0 -10   5    100.87    195.30     47.40     10 o
   0  -8   4   1047.00   1147.30     93.20     10 o
   0  -6   3   4527.00   4594.40    165.20     10 o
   0   7  -4   4787.40   4243.70    156.50     10 o
   0   9  -5   2088.40   1973.00    109.50     10 o
   0  11  -6    126.59    213.30     45.80     10 o
   0  12  -7    307.15    275.40     45.80     10 o
   1 -12   6     54.62     25.00     29.60     10 <
   1 -10   5    468.30    500.60     64.60     10 o
   1  -8   4   2210.90   2159.40    113.70     10 o
   1  -6   3   3564.70   4522.10    167.10     10 o
   1  -4   2  13605.00  14112.30    285.60     10 o
   1   7  -4   1647.20   1252.80     93.10     10 o
   1   9  -5    272.02    379.50     57.90     10 o
   1  11  -6    175.03    252.70     47.30     10 o
   1  12  -7    639.75    559.20     58.80     10 o
   2 -12   6     67.30    118.70     36.60     10 o
   2 -10   5    634.66    606.70     69.20     10 o
   2  -8   4    440.36    716.40     82.40     10 o
   2  -6   3  21601.00  19573.40    318.60     10 o
   2   5  -3   2168.80   1561.30    107.40     10 o
   2   7  -4   2593.70   2258.60    118.10     10 o
   2   9  -5    421.68    416.80     59.30     10 o
   2  10  -6    287.42    350.60     53.50     10 o
   2  12  -7     95.32    137.70     35.50     10 o
   3   3  -2   2835.10   2416.80    126.50     10 o
   3   5  -3   1434.90   1245.40     92.80     10 o
   3   7  -4    553.41    671.30     69.60     10 o
   3   8  -5    443.47    277.70     50.40     10 o
   3  10  -6    141.97    243.00     47.20     10 o
   3  12  -7    375.41    439.60     52.00     10 o
   4   1  -1   3649.90   3636.00    150.50     10 o
   4   3  -2   4113.40   4245.80    153.40     10 o
   4   5  -3    135.21    143.10     45.90     10 o
   4   8  -5   1422.90   1125.10     82.70     10 o
   4  10  -6    188.96    194.40     43.00     10 o
   5  -9   4    409.52    475.90     67.00     10 o
   5  -7   3    252.74    445.50     77.30     10 o
   5  -3   1    797.03   1323.50    128.10     10 o
   5  -1   0   1476.30   1815.10    115.20     10 o
   5   6  -4    900.37    779.90     70.60     10 o
   5   8  -5    229.90    198.30     44.10     10 o
   6   2  -2    340.37    319.00     54.00     10 o
   6   4  -3   1380.90   1264.10     86.00     10 o
   6   6  -4    168.37    180.40     41.10     10 o
   7   0  -1    171.47    300.50     53.70     10 o
   7   2  -2     89.98    184.60     41.80     10 o
  -7  -1   1    562.30    319.40     53.30     11 o
  -7   1   0    878.41    899.40     77.30     11 o
  -6  -6   4    530.46    323.70     50.20     11 o
  -6  -4   3   2082.80   2067.10    106.90     11 o
  -6  -1   1    188.76    330.20     60.50     11 o
  -6   1   0    569.09    743.90     79.30     11 o
  -5  -8   5    330.03    392.90     53.80     11 o
  -5  -6   4    265.41    325.70     54.50     11 o
  -5  -3   2   1509.30   1384.60     96.10     11 o
  -5  -1   1    232.38    232.20     60.80     11 o
  -5   9  -5     75.81     66.80     40.30     11 <
  -4 -10   6    532.39    605.40     61.00     11 o
  -4  -8   5    110.97    144.60     42.10     11 o
  -4  -6   4    146.54    188.80     50.60     11 o
  -4  -3   2   2865.60   3202.80    135.40     11 o
  -4  -1   1   1918.20   1854.70    118.90     11 o
  -4   4  -2   2028.90   4036.70    211.10     11 o
  -4   9  -5    376.10    456.20     60.70     11 o
  -3 -10   6    156.88    202.00     45.60     11 o
  -3  -8   5    402.24    306.40     53.40     11 o
  -3  -5   3   2471.60   1918.40    110.60     11 o
  -3  -3   2   2219.60   2739.10    135.70     11 o
  -3   7  -4    235.08    243.20     62.10     11 o
  -3   9  -5    153.44    310.90     58.00     11 o
  -2 -12   7     45.28     94.90     34.60     11 <
  -2 -10   6    185.02    266.50     49.10     11 o
  -2  -7   4   2482.50   2545.90    122.80     11 o
  -2  -5   3    881.17    949.90     92.90     11 o
  -2  -3   2   3429.60   2699.60    137.90     11 o
  -2   7  -4   2379.50   2366.00    119.50     11 o
  -2  10  -6    104.89     82.50     36.80     11 <
  -2  12  -7     39.80     18.00     29.80     11 <
  -1 -13   7     38.68     25.60     27.40     11 <
  -1 -12   7     91.21    130.70     38.40     11 o
  -1 -11   6   1261.90   1240.10     86.00     11 o
  -1 -10   6    652.86    616.40     65.10     11 o
  -1  -9   5    688.40    678.40     70.60     11 o
  -1  -7   4   2201.70   2184.30    119.20     11 o
  -1  -5   3   8245.30   7535.90    204.90     11 o
  -1   7  -4    308.64    349.40     64.60     11 o
  -1  10  -6     22.90     34.40     36.50     11 <
  -1  12  -7     32.96     48.10     32.80     11 <
   0 -13   7     86.86    122.40     37.30     11 o
   0 -11   6    336.02    307.20     50.50     11 o
   0  -9   5   2842.70   2998.60    130.70     11 o
   0  -7   4   3702.60   3631.50    149.20     11 o
   0   5  -3  12569.00  11812.50    253.90     11 o
   0   8  -5    103.99    198.00     49.50     11 o
   0  10  -6     71.73     94.10     38.50     11 <
   1 -11   6    287.96    437.30     58.80     11 o
   1  -9   5    321.33    233.50     51.00     11 o
   1  -2   1 130280.00 150232.00    885.40     11 o
   1   3  -2   1509.40    981.20    115.10     11 o
   1   5  -3   6496.70   5685.50    181.60     11 o
   1   8  -5     95.88     58.60     39.80     11 <
   1  10  -6    644.06    632.70     63.50     11 o
   1  11  -7    108.01     51.40     31.00     11 <
   2 -11   6     36.12     57.20     36.30     11 <
   2  -4   2   5578.70   5948.50    204.90     11 o
   2   3  -2   2156.80   1371.40    112.80     11 o
   2   6  -4    569.41    680.70     74.90     11 o
   2   8  -5    258.04    196.30     47.10     11 o
   2  11  -7    164.24    143.60     38.80     11 o
   3 -10   5    195.68    268.20     56.40     11 o
   3  -8   4   2695.40   3241.40    138.80     11 o
   3  -6   3    495.77    650.90     91.50     11 o
   3   1  -1   2342.50   1943.70    127.70     11 o
   3   6  -4   1398.20   1345.10     92.50     11 o
   3   8  -5    442.90    277.70     50.40     11 o
   3   9  -6     24.57     64.10     35.80     11 <
   3  11  -7    161.76     84.80     32.20     11 <
   4 -10   5    427.46    387.00     57.90     11 o
   4  -8   4    575.51    357.80     62.80     11 o
   4  -1   0   1163.70   1169.60    114.30     11 o
   4   4  -3    215.59    171.50     51.00     11 o
   4   6  -4    447.75    480.40     61.30     11 o
   4   7  -5    252.71    213.30     45.50     11 o
   4   9  -6     20.62     11.20     21.80     11 <
   4  10  -7     12.61     24.90     26.60     11 <
   4  11  -7     79.68     94.10     32.20     11 <
   5   2  -2    164.58     84.10     47.00     11 <
   5   4  -3    472.43    456.90     62.20     11 o
   5   5  -4    207.24    173.00     39.50     11 o
   5   7  -5     64.88     38.50     30.30     11 <
   5   9  -6     75.74    104.50     33.40     11 o
   6   5  -4     35.36     21.20     28.00     11 <
   6   7  -5    258.66    175.40     40.00     11 o
   7  -2   0    468.59    470.40     67.70     11 o
   7   3  -3     20.46     13.40     31.90     11 <
  -7  -2   2    153.77    150.60     42.70     12 o
  -6  -7   5    229.00    331.50     46.00     12 o
  -6  -5   4     12.38      2.60     25.70     12 <
  -6  -2   2    106.04    191.20     48.20     12 o
  -6   1   0    528.24    743.90     79.30     12 o
  -5  -9   6     56.22     41.80     25.20     12 <
  -5  -7   5     14.34     17.20     28.70     12 <
  -5  -4   3    202.67    170.30     49.00     12 o
  -5  -2   2    345.42    216.90     54.10     12 o
  -5   1   0   2508.90   2657.60    132.20     12 o
  -4  -9   6     66.45     45.20     27.10     12 <
  -4  -7   5    318.25    313.90     52.80     12 o
  -4  -4   3    104.16     73.40     47.70     12 <
  -4   7  -4   1573.60   1341.20     99.80     12 o
  -4  10  -6     84.20     65.10     37.40     12 <
  -3 -11   7    168.42    138.50     35.60     12 o
  -3  -9   6     19.41     57.70     34.70     12 <
  -3  -6   4    929.05    883.20     79.70     12 o
  -3  -4   3   1540.70   1759.40    108.70     12 o
  -3  -1   1   1922.40   1730.10    118.40     12 o
  -3  10  -6    129.71    148.00     43.60     12 o
  -3  11  -7     59.58     99.80     37.10     12 <
  -2 -11   7     79.08    142.90     37.80     12 o
  -2  -9   6     35.34     61.40     35.20     12 <
  -2  -8   5    229.87    259.80     50.40     12 o
  -2  -6   4    455.98    464.30     65.80     12 o
  -2  -1   1  18561.00  18955.20    326.20     12 o
  -2   5  -3   1721.10   1577.70    113.10     12 o
  -2   8  -5    278.90    325.50     59.10     12 o
  -2  11  -7    303.36    417.10     56.70     12 o
  -1 -11   7     75.41     23.00     30.90     12 <
  -1 -10   6    601.11    616.40     65.10     12 o
  -1  -8   5    132.07     61.60     40.20     12 <
  -1  -6   4     68.79     29.70     51.40     12 <
  -1  -3   2   1631.10    915.40    114.00     12 o
  -1   5  -3     55.44    138.90     72.40     12 <
  -1   8  -5     20.73     20.70     40.20     12 <
  -1  11  -7     39.94     28.70     29.80     12 <
  -1  12  -8     36.14     33.10     27.50     12 <
   0 -12   7     49.21     47.40     30.30     12 <
   0 -10   6    175.47    150.50     42.70     12 o
   0  -8   5    275.60    243.90     57.30     12 o
   0  -5   3  10807.00  11465.40    250.60     12 o
   0   6  -4   5822.90   6043.80    185.90     12 o
   0   9  -6    184.04    207.80     51.50     12 o
   0  11  -7    540.19    714.10     66.70     12 o
   0  12  -8    167.73    255.10     43.90     12 o
   1 -12   7     23.80     17.50     26.50     12 <
   1 -10   6    200.44     86.20     39.00     12 <
   1  -7   4   2296.50   2471.00    125.30     12 o
   1  -5   3    833.89    845.60     96.80     12 o
   1   3  -2   1351.40    981.20    115.10     12 o
   1   6  -4     87.90    168.50     52.60     12 o
   1   9  -6     14.61     38.70     34.60     12 <
   1  10  -7    271.48    283.50     48.60     12 o
   1  12  -8     46.40     58.60     28.10     12 <
   2 -12   7     20.90     16.80     29.60     12 <
   2  -9   5    575.86    544.10     66.40     12 o
   2  -7   4    212.25    331.60     65.50     12 o
   2   1  -1  22553.00  21306.30    343.00     12 o
   2   4  -3    518.40    465.00     76.80     12 o
   2   7  -5   1104.60   1087.40     85.40     12 o
   2   9  -6     59.35     82.80     36.20     12 <
   2  10  -7     44.26     41.50     31.90     12 <
   2  12  -8    122.02    236.90     39.90     12 o
   3 -11   6    157.95    148.80     42.00     12 o
   3  -9   5    167.26    193.40     50.00     12 o
   3   4  -3   2296.60   2112.00    114.80     12 o
   3   7  -5    773.18    693.30     69.40     12 o
   3   8  -6    974.91   1014.30     76.90     12 o
   3  10  -7    544.52    689.80     64.50     12 o
   3  11  -8    190.73    134.50     35.70     12 o
   4   2  -2   1096.40   1117.90     91.80     12 o
   4   5  -4     47.24     43.20     34.40     12 <
   4   8  -6    163.97    165.90     41.70     12 o
   5   0  -1    371.37    389.20     65.20     12 o
   5   3  -3     91.46    171.10     52.60     12 o
   5   6  -5    746.53    680.20     66.60     12 o
   5   8  -6    354.31    387.40     51.60     12 o
   5   9  -7     24.76     40.00     30.30     12 <
   6  -7   3    262.45    120.80     70.80     12 <
   6  -2   0    347.92    293.60     63.60     12 o
   6   1  -2   2436.10   2221.50    113.90     12 o
   6   3  -3     42.69    100.10     39.20     12 <
   6   4  -4    154.90    226.10     48.70     12 o
   6   6  -5    496.39    615.90     63.30     12 o
   6   7  -6    361.58    409.10     50.60     12 o
   7  -1  -1    877.87    793.40     74.00     12 o
   7   1  -2     50.45     58.30     36.30     12 <
   7   2  -3    537.02    485.10     57.90     12 o
  -7  -3   3    186.39     72.40     32.70     13 <
  -7   0   1    200.64    164.50     49.20     13 o
  -7   3  -1    227.53    335.10     64.40     13 o
  -6  -6   5    874.58    952.20     75.30     13 o
  -6  -3   3    363.42    272.90     49.80     13 o
  -5  -9   7     84.35     83.80     31.40     13 <
  -5  -8   6    306.37    347.10     52.20     13 o
  -5  -6   5    616.44    497.20     61.50     13 o
  -5  -5   4    159.06    213.40     44.50     13 o
  -5  -3   3    161.28    212.70     50.40     13 o
  -5   7  -4    312.95    252.90     65.40     13 o
  -4 -10   7     35.27     41.20     26.30     13 <
  -4  -8   6     37.64      6.50     29.60     13 <
  -4  -5   4     35.80     38.40     37.10     13 <
  -4  -2   2   1011.10   1010.90     89.00     13 o
  -4   1   0   6573.40   6679.50    202.80     13 o
  -4   8  -5    153.16    231.60     53.90     13 o
  -3 -11   8    135.83    131.60     35.40     13 o
  -3 -10   7    549.24    675.60     63.00     13 o
  -3  -8   6    835.26    869.70     73.40     13 o
  -3  -7   5    557.44    579.00     65.00     13 o
  -3  -5   4   1640.30   2076.30    114.60     13 o
  -3  -2   2    291.24    444.80     77.90     13 o
  -3   8  -5     42.78     72.90     45.50     13 <
  -2 -12   8     84.77     85.20     31.90     13 <
  -2 -10   7     59.31     43.70     31.90     13 <
  -2  -7   5   1114.70   1094.90     86.80     13 o
  -2  -4   3    942.06   1117.40     97.60     13 o
  -2  -1   1  19029.00  18955.20    326.20     13 o
  -2   5  -3   1729.10   1577.70    113.10     13 o
  -2   9  -6    345.30    412.30     58.60     13 o
  -2  12  -8     84.31    115.40     33.80     13 o
  -1 -12   8     34.16     46.30     29.90     13 <
  -1 -10   7    492.27    565.80     62.80     13 o
  -1  -9   6     81.14     14.50     30.60     13 <
  -1  -7   5    873.30    858.50     78.50     13 o
  -1  -4   3   2291.30   2702.50    140.60     13 o
  -1   6  -4    508.51    490.90     73.70     13 o
  -1   9  -6    569.26    520.30     60.30     13 o
  -1  10  -7    606.62    616.20     67.00     13 o
   0 -12   8     43.42    121.90     35.40     13 o
   0 -11   7    414.19    599.30     61.90     13 o
   0  -9   6    305.84    338.10     52.50     13 o
   0  -6   4   6323.10   6291.10    187.60     13 o
   0  -3   2   1398.20   1159.30    127.30     13 o
   0   3  -2    423.46    520.60    118.00     13 o
   0   7  -5    175.29    251.20     59.90     13 o
   0  10  -7    423.29    405.70     55.50     13 o
   0  11  -8    205.08    214.90     45.50     13 o
   1 -11   7     65.04     88.40     36.80     13 <
   1  -8   5    102.28     79.70     47.10     13 <
   1   4  -3   2067.80   2663.00    137.50     13 o
   1   7  -5    623.90    583.30     68.70     13 o
   1   8  -6   1891.10   1819.00    105.40     13 o
   1  11  -8     99.89     88.20     34.70     13 <
   1  12  -9    104.46    117.90     36.30     13 o
   2 -10   6     70.58     79.20     37.60     13 <
   2  -8   5    184.90    184.70     54.90     13 o
   2   5  -4   2448.50   2354.60    121.70     13 o
   2   8  -6    626.07    470.60     60.30     13 o
   2   9  -7    280.72    249.50     47.50     13 o
   2  11  -8      5.59      2.00     24.70     13 <
   2  12  -9     10.09     46.40     27.20     13 <
   3 -10   6     95.50    180.30     46.50     13 o
   3  -7   4    457.75    357.60     68.50     13 o
   3  -4   2  31656.00  32947.80    422.40     13 o
   3  -1   0  21709.00  20154.60    337.20     13 o
   3   2  -2    369.17    501.60     81.90     13 o
   3   5  -4   2274.00   2060.40    114.30     13 o
   3   6  -5   1478.00   1513.10     96.60     13 o
   3   9  -7    102.33    106.10     37.80     13 <
   3  10  -8    149.22    275.20     43.80     13 o
   4  -9   5    169.66    161.50     49.20     13 o
   4  -6   3   9290.00   8599.00    223.20     13 o
   4   3  -3    618.60    557.60     68.90     13 o
   4   6  -5   1440.30   1292.40     89.00     13 o
   4   7  -6     33.52     21.40     30.70     13 <
   4   9  -7    105.39     88.60     35.50     13 <
   4  10  -8      9.58     20.20     24.50     13 <
   5  -8   4   3593.00   3253.10    136.60     13 o
   5   1  -2   1915.80   2151.70    114.60     13 o
   5   4  -4     65.92     84.90     35.40     13 <
   5   7  -6    234.73    151.20     38.90     13 o
   5   8  -7    121.94    100.60     30.80     13 o
   6   2  -3    278.27    298.00     50.60     13 o
   6   5  -5     33.36     44.10     31.40     13 <
   6   6  -6    107.28    123.40     34.40     13 o
   7   2  -3    546.59    485.10     57.90     13 o
   7   3  -4    141.51    117.00     37.10     13 o
  -7  -2   3    737.81    785.80     70.90     14 o
  -7  -1   2     61.86     70.80     39.50     14 <
  -7   2   0    453.25    490.20     68.70     14 o
  -6  -7   6    481.37    417.10     54.50     14 o
  -6  -5   5     32.80     17.40     27.90     14 <
  -6  -4   4    281.24    272.90     51.60     14 o
  -6  -1   2   2579.20   2385.20    118.60     14 o
  -6   3  -1   6069.10   6695.60    197.80     14 o
  -5  -8   7    296.67    305.50     47.20     14 o
  -5  -7   6    380.30    400.40     53.70     14 o
  -5  -4   4    360.24    409.70     59.30     14 o
  -5   0   1     79.88     77.60     57.40     14 <
  -5   8  -5    486.65    379.30     63.30     14 o
  -4 -10   8     39.62     54.00     32.80     14 <
  -4  -9   7    174.71    214.80     43.30     14 o
  -4  -7   6    157.26     97.80     39.70     14 <
  -4  -6   5   1449.20   1511.10     96.10     14 o
  -4  -3   3    655.20    550.00     70.80     14 o
  -4   9  -6    174.95    104.20     44.70     14 <
  -3 -10   8    160.99    211.20     44.40     14 o
  -3  -9   7    131.57    129.50     37.60     14 o
  -3  -6   5   2083.30   2063.10    110.60     14 o
  -3  -3   3   4816.30   4283.70    159.60     14 o
  -3   5  -3    287.97    428.40     92.30     14 o
  -3   9  -6    391.67    407.90     59.70     14 o
  -3  10  -7    559.45    372.60     54.80     14 o
  -2 -12   9     29.69     43.50     28.90     14 <
  -2 -11   8     10.59     17.80     26.90     14 <
  -2  -9   7    334.21    340.90     52.40     14 o
  -2  -8   6    388.50    232.90     51.50     14 o
  -2  -5   4   2655.20   2396.00    124.40     14 o
  -2  -2   2   5425.30   5531.00    193.20     14 o
  -2   2  -1 131970.00 163919.00    971.50     14 o
  -2   6  -4    398.49    575.40     85.00     14 o
  -2  10  -7     99.78    110.10     40.10     14 <
  -2  11  -8     35.33     45.50     30.20     14 <
  -1 -12   9     23.85     34.40     28.70     14 <
  -1 -11   8     92.00     87.80     34.10     14 <
  -1  -8   6   2607.90   2256.70    114.20     14 o
  -1  -5   4   1106.20   1531.90    104.60     14 o
  -1  -1   1   4144.50   4223.60    222.10     14 o
  -1   3  -2   2039.50   2276.10    160.20     14 o
  -1   7  -5   1846.40   1497.70    100.60     14 o
  -1  11  -8    165.99    240.10     49.00     14 o
  -1  12  -9    131.29    233.80     44.70     14 o
   0 -11   8    204.70    276.80     50.10     14 o
   0 -10   7    588.89    531.00     61.80     14 o
   0  -7   5    273.08    174.20     52.30     14 o
   0   4  -3   4532.30   3554.60    162.70     14 o
   0   8  -6   1967.20   1451.80     97.10     14 o
   0   9  -7    223.57    302.20     57.90     14 o
   0  12  -9     44.11     34.80     27.50     14 <
   1 -12   8     20.19     49.20     29.60     14 <
   1 -10   7    991.95   1043.00     84.40     14 o
   1  -9   6    262.92    169.80     45.20     14 o
   1  -6   4     89.41    128.90     62.70     14 <
   1   1  -1   4047.10   3066.80    203.60     14 o
   1   5  -4   2500.00   2155.30    123.30     14 o
   1   9  -7    312.56    193.40     46.30     14 o
   1  10  -8    174.58    201.90     47.40     14 o
   2 -12   8    120.22    151.70     37.30     14 o
   2 -11   7    275.35    336.10     54.30     14 o
   2  -9   6    453.84    538.20     66.60     14 o
   2  -5   3    344.48    444.00     87.00     14 o
   2   2  -2   2766.50   3273.30    156.40     14 o
   2   6  -5   3953.20   3744.30    148.60     14 o
   2   7  -6   2103.40   2003.30    110.60     14 o
   2  10  -8     33.53     48.00     32.30     14 <
   2  11  -9    182.00    147.40     38.80     14 o
   3 -11   7    111.80     93.50     39.50     14 <
   3  -8   5     67.05     30.40     45.70     14 <
   3   3  -3   1925.30   1602.30    111.80     14 o
   3   7  -6     41.83     28.00     37.40     14 <
   3   8  -7    302.88    261.10     45.80     14 o
   3  11  -9     20.81     -8.00     22.60     14 <
   4 -10   6     56.12     13.50     34.80     14 <
   4   4  -4    205.86    222.40     56.50     14 o
   4   5  -5    260.99    281.00     53.50     14 o
   4   8  -7     80.40    127.40     39.20     14 o
   4   9  -8    111.81     75.70     31.90     14 <
   4  10  -9     19.75     10.70     23.70     14 <
   5  -9   5     36.17     19.60     40.20     14 <
   5  -2   0   1536.60   1410.70    108.20     14 o
   5   2  -3   1575.30   1633.70    100.40     14 o
   5   5  -5    109.40     65.90     35.20     14 <
   5   6  -6     48.58     43.40     35.20     14 <
   5   7  -7     12.91      8.00     27.30     14 <
   5   9  -8     47.36     37.60     27.60     14 <
   6  -1  -1    147.23    233.20     58.40     14 o
   6   3  -4    770.79    793.20     70.60     14 o
   6   4  -5     36.98     50.20     31.40     14 <
   6   6  -6    110.41    123.40     34.40     14 o
   6   7  -7    206.52    169.60     36.30     14 o
   7  -3   0     82.98     98.50     53.00     14 <
   7   1  -3    223.85    218.00     47.50     14 o
  -7  -3   4    267.57    147.70     39.90     15 o
  -7   1   1    444.06    459.00     62.70     15 o
  -6  -7   7     43.38     41.70     30.00     15 <
  -6  -6   6     57.38    104.00     36.60     15 <
  -6  -3   4    810.94    944.80     78.30     15 o
  -6  -2   3     84.71    121.30     46.80     15 <
  -6   2   0    461.04    517.00     79.00     15 o
  -5  -9   8     48.36     77.60     33.70     15 <
  -5  -6   6     73.03     78.60     39.20     15 <
  -5  -5   5    167.32    154.20     42.20     15 o
  -5  -2   3   1473.70   1405.10     94.30     15 o
  -5  -1   2   1056.20   1351.70     99.50     15 o
  -4 -10   9     47.97     24.10     27.80     15 <
  -4  -9   8    171.32    186.60     43.00     15 o
  -4  -8   7     76.33    153.50     43.20     15 o
  -4  -5   5    329.12    418.40     60.00     15 o
  -4  -4   4    652.06    681.50     76.80     15 o
  -4  10  -7    101.15     74.30     39.10     15 <
  -3 -11   9      6.41     19.20     23.50     15 <
  -3  -8   7    425.53    461.40     60.40     15 o
  -3  -7   6     71.29     65.60     40.50     15 <
  -3  -4   4     39.62     46.80     54.50     15 <
  -3   1   0  15273.00  17184.20    319.90     15 o
  -3   6  -4   2794.40   2463.50    129.40     15 o
  -3  11  -8    219.06    254.40     51.10     15 o
  -2 -11   9     80.90     97.70     35.30     15 <
  -2 -10   8     14.56     45.10     28.40     15 <
  -2  -7   6   1846.70   1762.90    108.60     15 o
  -2  -6   5   5366.60   5098.20    169.40     15 o
  -2  -3   3   3705.50   2673.30    139.70     15 o
  -2   7  -5   2224.10   2094.40    117.80     15 o
  -2   8  -6    220.37    145.10     53.00     15 <
  -1 -12   9     23.37     34.40     28.70     15 <
  -1 -10   8     98.96    214.60     46.00     15 o
  -1  -9   7    253.60    342.70     54.50     15 o
  -1  -6   5    297.76    359.50     70.20     15 o
  -1  -5   4    970.38   1531.90    104.60     15 o
  -1   8  -6   1325.90   1573.60    101.70     15 o
  -1   9  -7    708.65    688.80     70.30     15 o
  -1  10  -8    126.09     88.80     40.00     15 <
   0 -12   9     17.18     15.10     27.20     15 <
   0  -9   7     42.67     38.70     35.30     15 <
   0  -8   6     64.84     69.00     48.80     15 <
   0  -4   3   1676.60   1992.10    134.80     15 o
   0   5  -4   8960.60   8077.00    216.40     15 o
   0  10  -8     84.74     74.80     40.80     15 <
   0  11  -9     36.47     25.70     28.10     15 <
   0  12 -10    133.80    176.20     38.60     15 o
   1 -12   9    242.95    332.60     50.30     15 o
   1 -11   8     51.71     71.30     34.50     15 <
   1  -8   6   1513.00   1624.30    100.00     15 o
   1  -7   5    773.70    766.60     80.10     15 o
   1  -3   2    265.17    687.80    128.30     15 o
   1   6  -5    270.28    305.70     61.30     15 o
   1   7  -6     93.64    151.80     49.40     15 o
   1   8  -7    391.55    291.00     55.90     15 o
   1  11  -9     74.81     60.80     32.70     15 <
   1  12 -10     24.82     16.70     27.00     15 <
   2 -10   7    121.07    102.80     41.90     15 <
   2  -6   4    344.66    406.50     76.70     15 o
   2   3  -3    763.40    613.30     96.50     15 o
   2   8  -7    203.20    250.00     48.40     15 o
   2   9  -8     66.13     30.10     34.30     15 <
   2  10  -9    117.08    140.50     38.90     15 o
   3  -9   6     97.84    124.10     48.80     15 <
   3   0  -1   4635.00   4164.80    172.90     15 o
   3   4  -4    189.62    139.30     56.40     15 <
   3   5  -5    540.41    557.60     74.50     15 o
   3   6  -6     64.41    145.60     45.90     15 o
   3   9  -8    193.45    259.60     44.90     15 o
   3  10  -9     45.02     28.70     29.20     15 <
   3  11 -10     11.82      8.30     18.60     15 <
   4  -7   4    955.72   1139.00     96.10     15 o
   4   1  -2   7432.30   7379.60    205.70     15 o
   4   2  -3    415.97    393.10     73.10     15 o
   4   6  -6    348.46    340.50     55.60     15 o
   4   7  -7     35.55     21.10     32.00     15 <
   4   8  -8    478.68    559.40     61.00     15 o
   5   3  -4    113.84    124.70     45.70     15 <
   5   4  -5     88.55    175.50     45.20     15 o
   5   7  -7     10.86      8.00     27.30     15 <
   5   8  -8     67.49     36.00     31.10     15 <
   6   0  -2   3854.90   3751.50    145.20     15 o
   6   1  -3   2042.80   1895.60    107.00     15 o
   6   4  -5     33.33     50.20     31.40     15 <
   6   5  -6    141.36     97.90     38.80     15 <
   6   6  -7    124.90    133.70     37.50     15 o
   7  -2  -1    276.95    234.60     57.00     15 o
   7   2  -4    445.09    469.80     57.70     15 o
   7   3  -5     41.95     46.00     33.50     15 <
  -7  -1   3    387.73    427.20     58.30     16 o
  -6  -6   7    116.04    142.90     39.70     16 o
  -6  -5   6    165.07    132.60     38.70     16 o
  -6  -4   5     16.35     44.20     33.50     16 <
  -6   1   1    309.51    430.50     71.70     16 o
  -5  -8   8      9.73     10.30     22.00     16 <
  -5  -7   7     36.69     35.30     31.50     16 <
  -5  -4   5     29.24     79.90     43.20     16 <
  -5  -3   4    334.95    317.00     58.00     16 o
  -5   3  -1   1171.00   1419.20    130.30     16 o
  -4 -10   9     46.36     24.10     27.80     16 <
  -4  -8   8    212.69    238.70     47.00     16 o
  -4  -7   7     29.75     44.20     34.90     16 <
  -4  -6   6    389.42    347.10     57.00     16 o
  -4  -2   3    343.20    321.00     71.40     16 o
  -4  -1   2   6832.10   7207.10    201.10     16 o
  -4   5  -3    552.59    552.80    101.70     16 o
  -3 -10   9     36.13     33.90     30.10     16 <
  -3  -9   8    543.63    509.70     59.10     16 o
  -3  -6   6     82.11     91.10     44.10     16 <
  -3  -5   5    417.93    490.90     66.80     16 o
  -3   0   1   2975.40   2831.70    151.50     16 o
  -3   7  -5   1084.90   1307.90     96.90     16 o
  -3   8  -6     76.41     83.80     46.00     16 <
  -3   9  -7    553.04    498.80     66.20     16 o
  -2 -10   9    296.45    339.40     52.30     16 o
  -2  -9   8     61.66     90.30     40.70     16 <
  -2  -8   7    315.90    428.60     58.30     16 o
  -2  -4   4   1681.80   1665.30    112.50     16 o
  -2   9  -7     76.83    153.50     48.90     16 o
  -2  10  -8     97.06     85.80     39.60     16 <
  -2  11  -9    101.66     91.80     37.90     16 <
  -1 -12  10      4.07     19.30     28.50     16 <
  -1 -11   9     16.35     24.90     31.50     16 <
  -1  -8   7    544.28    605.20     68.80     16 o
  -1  -7   6    214.48    228.50     54.70     16 o
  -1  -2   2   8685.90   9193.50    249.90     16 o
  -1   4  -3    748.06    639.00    104.50     16 o
  -1   5  -4   8888.60   9406.80    232.70     16 o
  -1  11  -9     32.96     40.90     33.80     16 <
   0 -12  10    144.67    214.40     43.20     16 o
   0 -11   9     32.68     30.20     30.40     16 <
   0 -10   8    107.84     57.80     38.20     16 <
   0  -6   5     77.91     78.20     56.40     16 <
   0  -5   4   7732.70   7472.60    207.10     16 o
   0   6  -5    125.73    209.60     64.90     16 o
   0   7  -6   4041.10   3842.10    150.60     16 o
   0   8  -7    364.63    447.50     66.20     16 o
   0   9  -8     68.12     49.40     39.90     16 <
   1 -10   8     81.49     75.50     38.30     16 <
   1  -9   7   1310.30   1288.30     93.30     16 o
   1  -8   6   1470.10   1624.30    100.00     16 o
   1  -4   3    742.29    731.20    108.70     16 o
   1   2  -2   8672.00   8171.50    246.00     16 o
   1   3  -3   7866.10   6563.60    209.80     16 o
   1   8  -7    379.16    291.00     55.90     16 o
   1   9  -8    128.30    187.60     44.10     16 o
   1  10  -9     87.44    166.20     44.50     16 o
   1  11 -10     34.30     67.80     34.10     16 <
   2 -11   8     75.21     67.70     36.90     16 <
   2  -7   5    994.25   1166.90     95.90     16 o
   2   4  -4   1542.20   1556.70    109.80     16 o
   2   5  -5   4737.50   4815.40    164.50     16 o
   2   6  -6   7158.50   6494.60    188.40     16 o
   2  11 -10     37.56     85.40     30.20     16 <
   3 -11   8    166.40    189.10     43.60     16 o
   3 -10   7    237.15    228.00     50.70     16 o
   3  -5   3    620.00    820.80    103.20     16 o
   3   1  -2  12021.00  11443.50    254.80     16 o
   3   6  -6     61.77    145.60     45.90     16 o
   3   7  -7    126.99     98.90     44.20     16 <
   3   8  -8    180.72    241.60     48.90     16 o
   3   9  -9   1185.60    966.60     77.40     16 o
   3  10 -10     40.77      4.00     27.20     16 <
   4  -8   5    167.35    160.80     55.40     16 <
   4  -3   1   6454.90   8094.20    268.10     16 o
   4   3  -4   1192.80   1201.70     94.10     16 o
   4   4  -5    846.23    832.70     81.80     16 o
   4   5  -6    706.53    687.30     72.70     16 o
   4   9  -9     44.21     39.10     26.90     16 <
   4  10 -10     19.73      5.70     20.00     16 <
   5  -6   3    196.28    271.20     86.10     16 o
   5  -1  -1    419.72    465.70     76.40     16 o
   5   5  -6     74.95     56.50     36.10     16 <
   5   6  -7    538.57    634.70     68.60     16 o
   5   7  -8    617.30    659.00     65.20     16 o
   5   8  -9    131.63    101.00     38.00     16 <
   6  -4   1    521.30    459.80     98.50     16 o
   6   2  -4    285.45    302.30     55.60     16 o
   6   3  -5    340.31    301.60     54.50     16 o
   6   4  -6    488.68    391.80     54.70     16 o
   7  -2  -1    257.94    234.60     57.00     16 o
   7  -1  -2    186.46    194.10     50.30     16 o
  -7  -3   5     31.05      8.80     32.50     17 <
  -7  -2   4    817.38    685.70     68.40     17 o
  -6  -2   4    403.56    539.10     66.00     17 o
  -6  -1   3   1152.10   1330.10     94.00     17 o
  -6   0   2   3566.20   3506.70    143.00     17 o
  -5  -8   9    334.85    350.70     53.30     17 o
  -5  -7   8    535.07    577.10     64.00     17 o
  -5  -6   7    287.70    176.40     45.70     17 o
  -5  -5   6     40.40     40.50     36.80     17 <
  -5   2   0   1420.20   1420.70    114.60     17 o
  -4 -10  10      7.12     14.00     27.70     17 <
  -4  -9   9     29.10     11.00     27.90     17 <
  -4  -5   6    162.05    149.20     46.70     17 o
  -4  -4   5    799.06    751.20     80.50     17 o
  -4  -3   4   1540.20   1438.40    101.50     17 o
  -4   6  -4   1248.50   1030.20    101.40     17 o
  -4   7  -5    169.31    255.70     61.60     17 o
  -4   8  -6    136.57    155.50     55.50     17 <
  -4   9  -7    400.21    373.60     60.20     17 o
  -3 -10  10     34.51     47.50     32.50     17 <
  -3  -9   9   1062.20   1015.10     81.20     17 o
  -3  -8   8    202.27    228.40     48.90     17 o
  -3  -7   7    220.81    222.70     51.30     17 o
  -3  -2   3   8723.00   9023.40    226.10     17 o
  -3  -1   2  12332.00  13081.10    269.30     17 o
  -3  10  -8    366.87    339.30     56.60     17 o
  -2 -11  10    104.03    103.60     37.50     17 <
  -2  -8   8    343.25    383.80     60.80     17 o
  -2  -7   7    123.00    119.70     45.10     17 <
  -2  -6   6   5708.80   6185.50    183.70     17 o
  -2  -5   5   4468.70   4945.00    171.90     17 o
  -2   3  -2   4528.30   4907.80    208.10     17 o
  -1 -11  10     24.49     51.20     33.20     17 <
  -1 -10   9    426.32    462.10     59.90     17 o
  -1  -9   8     76.71    100.70     42.80     17 <
  -1  -4   4    189.09    201.10     78.20     17 <
  -1  -3   3   7471.20   6898.20    213.30     17 o
  -1   6  -5    151.24    125.80     63.30     17 <
  -1   7  -6    136.96    192.00     57.10     17 o
  -1   8  -7    334.06    369.10     63.80     17 o
  -1   9  -8   1874.20   1936.10    105.90     17 o
  -1  10  -9     97.22    132.00     47.20     17 <
  -1  11 -10    183.80    325.70     49.40     17 o
   0 -12  10    137.02    214.40     43.20     17 o
   0  -9   8    239.55    207.90     48.00     17 o
   0  -8   7    389.08    493.00     69.00     17 o
   0  -7   6   3887.00   3681.30    145.90     17 o
   0  10  -9     51.96     77.10     37.00     17 <
   0  11 -10     22.35     33.30     30.00     17 <
   1 -11   9     65.82     41.40     33.40     17 <
   1  -6   5    299.36    218.10     66.50     17 o
   1  -5   4   9076.60   9518.90    232.00     17 o
   1   3  -3   7441.90   6563.60    209.80     17 o
   1   4  -4    322.51    338.60     84.40     17 o
   1   5  -5   5816.30   5651.30    178.40     17 o
   1   6  -6     58.81    112.50     52.20     17 <
   1   7  -7     50.02     41.60     48.80     17 <
   1   8  -8    595.92    412.70     57.50     17 o
   1   9  -9     30.80     37.70     35.30     17 <
   2 -10   8    146.97     91.40     36.20     17 <
   2  -9   7     82.64    102.00     42.70     17 <
   2  -8   6    276.80    177.10     54.60     17 o
   2   7  -7    125.69    102.60     46.20     17 <
   2   8  -8    612.98    601.00     65.10     17 o
   2   9  -9     24.07     37.90     35.40     17 <
   2  10 -10    104.00     83.00     36.50     17 <
   2  11 -11    253.52    415.80     52.30     17 o
   3  -7   5   1031.70   1159.20     95.50     17 o
   3  -6   4   1803.30   1811.10    117.10     17 o
   3   2  -3   9331.80   9395.10    230.30     17 o
   3   3  -4   6330.40   5874.30    186.40     17 o
   3   4  -5    179.10     89.00     50.80     17 <
   3   5  -6   1636.50   1847.80    105.70     17 o
   4 -10   7     15.27     12.80     36.60     17 <
   4  -9   6     40.43     62.50     42.60     17 <
   4   5  -6    669.42    687.30     72.70     17 o
   4   6  -7   2257.70   2064.60    112.90     17 o
   4   7  -8    410.63    430.00     56.80     17 o
   4   8  -9    558.62    613.10     61.70     17 o
   4   9 -10     31.25     12.50     28.00     17 <
   5  -7   4    373.93    308.40     72.90     17 o
   5   1  -3   2228.50   1692.00    104.70     17 o
   5   2  -4    527.33    458.90     64.40     17 o
   5   3  -5     24.11     29.30     41.70     17 <
   5   4  -6    505.07    481.30     63.60     17 o
   6  -3   0    730.78    862.20     94.20     17 o
   6   4  -6    461.68    391.80     54.70     17 o
   6   5  -7    153.34    280.70     49.00     17 o
   6   6  -8    123.95    139.60     39.10     17 o
   7   0  -3     89.05    124.30     44.50     17 <
   7   1  -4    309.49    327.00     55.90     17 o
   7   2  -5    108.05    167.60     46.40     17 o
  -6  -6   8    375.84    422.20     55.60     18 o
  -6  -5   7    181.54    130.20     39.20     18 o
  -6  -4   6    181.10    192.80     48.90     18 o
  -6  -3   5    224.57    267.80     54.10     18 o
  -5  -4   6    489.97    467.00     61.40     18 o
  -5  -3   5     66.77     88.10     47.20     18 <
  -5  -2   4    506.01    538.20     69.90     18 o
  -5  -1   3   1224.40   1143.20     90.40     18 o
  -5   1   1   1752.60   1534.70    106.90     18 o
  -4  -9  10     56.49     88.30     30.40     18 <
  -4  -8   9    334.60    411.80     53.10     18 o
  -4  -7   8     42.50     23.80     30.20     18 <
  -4  -6   7   2420.20   2720.10    122.90     18 o
  -3  -7   8    106.09    147.50     39.20     18 o
  -3  -6   7     63.18    125.60     47.20     18 <
  -3  -5   6   1352.50   1443.30     97.20     18 o
  -3  -4   5    103.44     73.00     53.40     18 <
  -3  -3   4   6802.10   7640.10    209.10     18 o
  -2 -11  11    106.64    178.70     37.30     18 o
  -2 -10  10    359.06    278.50     45.40     18 o
  -2  -9   9     49.43    116.90     42.70     18 <
  -2  -8   8    343.93    383.80     60.80     18 o
  -2   3  -2   4738.00   4907.80    208.10     18 o
  -2   4  -3   7867.20   7740.90    225.10     18 o
  -2   5  -4   6586.50   6122.00    197.20     18 o
  -2   6  -5    366.82    307.90     80.60     18 o
  -2   7  -6   5535.70   5257.70    172.40     18 o
  -2   8  -7    264.47    238.20     57.50     18 o
  -2   9  -8    924.45   1131.50     86.10     18 o
  -2  10  -9    111.28     82.30     36.90     18 <
  -2  11 -10     82.51     89.40     39.30     18 <
  -1  -9   9     46.01     92.30     41.70     18 <
  -1  -8   8    626.59    653.40     70.90     18 o
  -1  -7   7    377.30    438.90     62.90     18 o
  -1  -6   6    103.28     93.00     57.80     18 <
  -1  -5   5   7384.10   7016.20    197.40     18 o
   0 -11  10     10.50     33.80     30.40     18 <
   0 -10   9    143.76    145.50     40.10     18 o
   0   5  -5   1221.90   1075.60    105.30     18 o
   0   6  -6    745.33    993.10     94.10     18 o
   0   7  -7    178.50    226.70     62.10     18 o
   0   8  -8     50.36     69.10     42.40     18 <
   0   9  -9     32.88     26.90     35.40     18 <
   0  10 -10    450.84    451.90     60.50     18 o
   0  11 -11    168.66    263.40     46.30     18 o
   1 -10   9    123.26    140.50     46.70     18 o
   1  -9   8   1634.20   1623.20    101.70     18 o
   1  -8   7    195.09    164.70     52.30     18 o
   1  -7   6    183.03    179.70     57.50     18 o
   1   9  -9     30.52     37.70     35.30     18 <
   1  10 -10    415.03    334.70     52.40     18 o
   1  11 -11    113.36     99.60     35.60     18 <
   2 -11   9     86.60    126.00     38.20     18 o
   2   7  -8    297.17    346.60     58.30     18 o
   2   8  -9    104.90    131.20     45.90     18 <
   2   9 -10     32.20     48.60     34.90     18 <
   2  10 -11     26.76     18.60     30.40     18 <
   3 -10   8    369.41    244.30     49.50     18 o
   3  -9   7    383.51    384.50     61.70     18 o
   3  -8   6     46.49      2.20     40.70     18 <
   3   6  -7    335.58    366.40     58.20     18 o
   3   7  -8     85.15    121.20     43.10     18 <
   3   8  -9    288.33    180.50     45.60     18 o
   3   9 -10    493.44    372.70     54.10     18 o
   3  10 -11     42.33     30.70     29.50     18 <
   4  -2   0   1211.50   1794.20    142.90     18 o
   4  -1  -1   3893.40   3471.00    161.80     18 o
   4   5  -7    452.72    257.60     56.60     18 o
   4   6  -8    326.78    341.00     55.50     18 o
   4   7  -9    148.21    197.10     46.50     18 o
   4   8 -10     70.01    108.10     37.40     18 <
   4   9 -11     54.15     40.20     31.00     18 <
   5  -8   5     38.73    110.50     52.60     18 <
   5   5  -7    508.72    433.50     58.40     18 o
   5   6  -8    383.04    375.60     54.40     18 o
   5   7  -9     49.97    102.60     36.30     18 <
   5   8 -10     12.14     16.90     27.00     18 <
   6  -2  -1   1944.70   1892.50    113.50     18 o
   6  -1  -2   3700.60   3606.50    146.50     18 o
   6   1  -4    336.35    366.90     62.80     18 o
   6   2  -5    128.50    152.80     50.00     18 o
   6   3  -6    101.28    207.10     47.10     18 o
   6   4  -7    233.16    190.80     44.10     18 o
   6   5  -8    209.80    263.70     47.70     18 o
   6   6  -9     36.88     12.80     31.10     18 <
  -7  -2   5     41.95     93.50     38.40     19 <
  -7  -1   4    262.66    256.70     51.10     19 o
  -7   0   3    123.84    189.90     48.40     19 o
  -7   1   2    113.70    130.40     45.40     19 <
  -7   2   1     73.44     86.40     51.00     19 <
  -7   3   0    170.73    199.30     58.60     19 o
  -5  -8  10     34.14     45.50     30.50     19 <
  -5  -7   9    187.48    278.80     47.90     19 o
  -5  -6   8    318.77    286.60     50.40     19 o
  -5  -5   7    403.20    284.90     52.70     19 o
  -5  -4   6    444.20    467.00     61.40     19 o
  -5   7  -5    628.79    652.00     80.40     19 o
  -5   8  -6    460.57    333.20     59.60     19 o
  -4  -9  11     33.50     23.00     26.90     19 <
  -4  -8  10    131.72    126.00     35.10     19 o
  -4  -7   9    197.01    297.60     51.40     19 o
  -4  -6   8   1311.70   1381.80     90.60     19 o
  -4  -5   7    138.45    145.50     47.70     19 o
  -4  -4   6   1589.10   1508.00     97.60     19 o
  -4  -3   5    118.87    149.30     59.40     19 <
  -4  -2   4   1100.10   1257.80     99.20     19 o
  -3 -10  11     34.58     60.70     28.00     19 <
  -3  -9  10    448.85    460.90     57.60     19 o
  -3  -8   9    302.74    344.90     53.80     19 o
  -3   8  -7     82.77     78.40     48.30     19 <
  -3   9  -8    218.19    270.80     56.30     19 o
  -3  10  -9    331.12    257.40     48.90     19 o
  -2 -10  11     83.86     75.00     36.30     19 <
  -2  -9  10     78.84     73.30     40.70     19 <
  -2  -8   9    118.90    226.30     50.80     19 o
  -2  -7   8    610.62    568.50     66.50     19 o
  -2  -6   7    529.63    581.30     75.30     19 o
  -2  -5   6    515.82    651.10     83.80     19 o
  -2  -4   5   1179.30   1442.30    106.40     19 o
  -2  -3   4   3552.80   3797.50    161.20     19 o
  -2  -2   3   3582.60   3551.10    164.30     19 o
  -2  -1   2   3244.40   3060.30    166.50     19 o
  -1 -11  11     84.56    110.40     36.30     19 o
  -1 -10  10    222.80    296.70     52.30     19 o
  -1   8  -8    691.13    695.30     72.90     19 o
  -1   9  -9     37.04     42.90     34.90     19 <
  -1  10 -10    103.05     99.40     37.70     19 <
  -1  11 -11     52.78     75.00     32.10     19 <
   0 -11  11     89.36    151.60     41.70     19 o
   0 -10  10    142.22    206.50     47.80     19 o
   0  -9   9    102.02    159.50     44.80     19 o
   0  -8   8    735.33    756.90     74.40     19 o
   0  -7   7    736.75    649.30     75.80     19 o
   0  -6   6   1407.30   1398.80    107.20     19 o
   0  -5   5   1881.80   1769.30    122.70     19 o
   0  -4   4   5136.70   2808.70    158.70     19 o
   0  -3   3  20185.00  23294.60    365.40     19 o
   0  -2   2  33230.00  25635.30    402.20     19 o
   0  -1   1  16699.00  19115.50    483.70     19 o
   0   1  -1  16527.00  18822.70    472.40     19 o
   0   2  -2  27569.00  21883.80    377.10     19 o
   0   3  -3  14547.00  13770.00    287.90     19 o
   0   4  -4   3151.10   2465.30    143.50     19 o
   0   5  -5   1132.60   1075.60    105.30     19 o
   1 -11  10    153.48    257.80     52.50     19 o
   1   7  -8    669.13    601.10     70.40     19 o
   1   8  -9    116.59     73.60     39.70     19 <
   1   9 -10    129.91    130.10     41.40     19 o
   1  10 -11     26.41     82.50     36.00     19 <
   1  11 -12     61.33     81.80     31.30     19 <
   2 -11  10     11.67      7.70     32.10     19 <
   2 -10   9    175.44    237.20     51.10     19 o
   2  -9   8    141.12    185.60     51.80     19 o
   2  -8   7    142.00    149.90     52.50     19 <
   2  -7   6    754.80    738.00     81.90     19 o
   2  -6   5   3771.30   3920.40    157.00     19 o
   2  -5   4   6668.60   6006.90    197.30     19 o
   2  -4   3   5191.90   6042.00    204.10     19 o
   2  -3   2   3456.60   4223.70    214.50     19 o
   2  -2   1  63896.00  99426.40    788.90     19 o
   2  -1   0   5682.70   5802.20    266.80     19 o
   2   1  -2   3822.80   3770.90    176.90     19 o
   2   2  -3   2073.70   1611.20    125.20     19 o
   2   3  -4   3148.00   2639.80    140.20     19 o
   2   4  -5   1498.10   1413.40    103.00     19 o
   2   5  -6   2105.00   2168.30    120.80     19 o
   2   6  -7    563.58    671.10     74.30     19 o
   3   6  -8   1020.70   1057.30     84.70     19 o
   3   7  -9     59.55     92.20     39.50     19 <
   3   8 -10     58.14    134.10     39.20     19 o
   3   9 -11    189.50    166.80     37.50     19 o
   3  10 -12     38.68     83.90     29.90     19 <
   4   0  -2   7359.90   7737.50    215.20     19 o
   4   1  -3   4196.20   3774.80    159.10     19 o
   4   2  -4   2627.60   3440.60    146.40     19 o
   4   3  -5   1342.20   2263.60    121.10     19 o
   4   4  -6   2556.70   1898.60    109.60     19 o
   4   5  -7    412.90    257.60     56.60     19 o
   5   4  -7    148.64    142.10     46.90     19 o
   5   5  -8    154.36    146.40     42.30     19 o
   5   6  -9    125.71    101.60     38.60     19 <
   5   7 -10     81.76     69.20     29.40     19 <
   7  -1  -3    100.45    128.10     48.20     19 <
   7   1  -5    366.44    378.60     57.20     19 o
   7   2  -6     49.11     33.50     33.10     19 <
  -6  -6   9     82.58    117.10     35.10     20 o
  -6  -5   8    403.48    455.00     59.20     20 o
  -6  -4   7     98.02     80.30     38.30     20 <
  -6  -3   6    201.47    171.30     45.60     20 o
  -6  -2   5    456.26    608.30     66.10     20 o
  -6  -1   4    324.99    247.60     57.60     20 o
  -6   1   2   3583.50   3134.50    138.00     20 o
  -5  -7  10    135.71    129.00     38.10     20 o
  -5  -6   9     89.49     54.80     32.30     20 <
  -5  -5   8    106.43     57.90     37.90     20 <
  -5  -4   7     69.79     94.20     41.30     20 <
  -5   6  -4    203.62    252.20     80.40     20 o
  -4  -1   3   6782.30   6672.50    199.50     20 o
  -4   0   2  11407.00  12895.60    269.80     20 o
  -4   1   1   2535.70   2305.80    140.40     20 o
  -4   9  -8     85.16    111.30     46.50     20 <
  -3 -10  12     17.38     20.10     27.20     20 <
  -3  -9  11    207.22    194.70     37.70     20 o
  -3  -8  10     96.91    138.90     35.90     20 o
  -3  -7   9    160.99    190.20     45.50     20 o
  -3  -6   8   1007.50    952.50     80.00     20 o
  -3  -5   7     28.47     30.50     42.70     20 <
  -3  -4   6   4282.30   4442.90    158.20     20 o
  -3   6  -5     79.96     73.20     63.80     20 <
  -3   7  -6    117.34    147.70     55.40     20 <
  -2   1   0   3993.20   5160.50    256.40     20 o
  -2   9  -9    333.33    249.20     50.90     20 o
  -2  10 -10    496.38    536.20     64.00     20 o
  -1 -11  12     41.52    101.90     36.20     20 <
  -1 -10  11     81.14     49.40     29.90     20 <
  -1  -9  10    125.71     65.90     38.10     20 <
  -1  -8   9    139.45     86.50     41.50     20 <
  -1  -7   8    591.24    467.90     63.50     20 o
  -1  -6   7    517.52    553.60     69.20     20 o
  -1  -5   6    768.69    551.50     81.00     20 o
  -1   5  -5   5231.20   4737.20    173.70     20 o
  -1   6  -6    450.68    610.90     78.60     20 o
  -1   7  -7    351.82    480.30     68.20     20 o
   0   8  -9   2496.70   2742.40    123.30     20 o
   0   9 -10    161.23    174.10     45.60     20 o
   0  10 -11     40.44     52.20     34.00     20 <
   0  11 -12     24.60     18.20     27.40     20 <
   1 -11  11    122.69     65.50     33.00     20 <
   1 -10  10     63.41     87.50     40.20     20 <
   1  -9   9     74.46    105.90     46.50     20 <
   1  -8   8    864.41    725.50     75.10     20 o
   1  -7   7    397.42    575.30     74.60     20 o
   1   4  -5    105.96     65.20     63.90     20 <
   1   5  -6   1397.20   1076.90     96.10     20 o
   1   6  -7    169.29    147.20     53.40     20 <
   1  10 -12     15.11     13.60     27.60     20 <
   2   7  -9    134.46     51.50     39.30     20 <
   2   8 -10     32.77     60.40     37.30     20 <
   2   9 -11     81.48    124.00     41.90     20 <
   2  10 -12     15.12      3.20     26.90     20 <
   3   2  -4    573.03    356.30     73.20     20 o
   3   3  -5    451.09    361.80     72.60     20 o
   3   4  -6   5168.30   5240.90    169.00     20 o
   3   5  -7    132.07     71.80     44.10     20 <
   3   9 -12     67.35     83.20     32.70     20 <
   4  -9   7    174.70    224.10     52.80     20 o
   4  -8   6     91.14    121.00     54.80     20 <
   4  -7   5    831.75    738.20     83.20     20 o
   4  -6   4    533.18    293.10     77.20     20 o
   4  -5   3    889.91    679.20    104.90     20 o
   4   5  -8     30.34     58.60     37.80     20 <
   4   6  -9    118.73     78.60     37.80     20 <
   4   7 -10    213.18    230.80     46.50     20 o
   4   8 -11    183.48    182.60     39.50     20 o
   4   9 -12    172.18    144.90     35.40     20 o
   5   0  -3     93.78    111.80     56.20     20 <
   5   1  -4     62.77     16.50     43.10     20 <
   5   2  -5    272.74    209.80     53.50     20 o
   5   3  -6    369.05    249.40     54.00     20 o
   5   7 -11     68.47     90.50     34.80     20 <
   6   3  -7    156.91     76.60     38.10     20 <
   6   4  -8    103.58     30.90     33.50     20 <
   6   5  -9     42.30     49.60     30.10     20 <
   7  -3  -1    116.05    200.60     58.20     20 o
   7  -2  -2     28.58     17.30     42.30     20 <
   7  -1  -3    108.54    128.10     48.20     20 <
  -7  -2   6    100.36    149.90     41.90     21 o
  -7  -1   5    576.74    599.00     67.30     21 o
  -6  -5   9     39.22     17.80     30.40     21 <
  -6  -4   8     40.11     41.50     32.10     21 <
  -6   2   1   1325.90   1162.10     96.80     21 o
  -5  -3   6    518.26    554.60     66.30     21 o
  -5  -2   5    342.90    412.10     63.40     21 o
  -5  -1   4     64.20     90.70     52.40     21 <
  -5   5  -3   4218.10   3835.30    177.50     21 o
  -4  -9  12    146.46    180.90     43.00     21 o
  -4  -8  11    213.18    137.60     41.30     21 o
  -4  -7  10    202.60    237.00     46.50     21 o
  -4  -6   9    158.99    128.10     42.40     21 o
  -4  -5   8     43.57     -0.30     34.70     21 <
  -4  -4   7      8.30     43.40     39.90     21 <
  -4   2   0   1316.20   1748.00    139.10     21 o
  -4   7  -6    540.36    652.20     78.80     21 o
  -4   8  -7    345.87    285.90     58.90     21 o
  -3  -9  12     56.65     96.70     34.30     21 <
  -3  -3   5    369.04    262.30     70.20     21 o
  -3  -2   4    619.14    553.10     85.30     21 o
  -3   5  -4   5162.10   4723.20    185.80     21 o
  -3   9  -9    398.70    382.80     60.80     21 o
  -3  10 -10    135.65    180.90     45.10     21 o
  -2 -10  12     11.80     17.40     25.10     21 <
  -2  -9  11     98.91     97.30     40.60     21 <
  -2  -8  10     53.50     58.90     34.30     21 <
  -2  -7   9    132.83    127.40     45.20     21 <
  -2  -6   8     73.10     71.70     46.40     21 <
  -2  -5   7    915.64    890.20     85.20     21 o
  -2   7  -7    302.20    297.00     63.10     21 o
  -2   8  -8    118.89    227.40     51.70     21 o
  -1 -10  12     58.04     59.30     34.30     21 <
  -1  -4   5    169.99    196.20     74.80     21 <
  -1  -3   4  14550.00  15373.60    296.50     21 o
  -1   4  -4    206.40    242.40     87.30     21 <
  -1   8  -9    101.85    140.00     50.60     21 <
  -1   9 -10     37.40     55.20     36.30     21 <
  -1  10 -11     33.66     45.40     31.10     21 <
   0 -11  12     65.38     27.40     29.20     21 <
   0 -10  11     18.49     37.90     33.10     21 <
   0  -9  10    155.88    142.90     44.00     21 o
   0  -8   9   1403.50   1298.30     94.40     21 o
   0  -7   8    107.21    255.70     60.30     21 o
   0   6  -7   1654.30   1808.60    110.70     21 o
   0   7  -8     35.40     61.70     40.90     21 <
   0  10 -12     38.77     31.80     31.90     21 <
   1  -7   7    371.81    575.30     74.60     21 o
   1  -6   6    307.67    348.90     73.50     21 o
   1  -5   5   7259.80   6508.90    199.60     21 o
   1  -4   4    336.66    511.40     93.80     21 o
   1   2  -3  12376.00  13676.80    291.10     21 o
   1   3  -4  14520.00  14121.30    286.00     21 o
   1   7  -9    178.42    278.20     55.00     21 o
   1   8 -10     74.00     93.50     40.90     21 <
   1   9 -11    174.11    212.50     48.20     21 o
   2 -10  10    371.18    424.20     57.40     21 o
   2   4  -6   4113.40   3695.60    150.10     21 o
   2   5  -7    871.68    790.50     80.10     21 o
   2   6  -8     78.77     55.50     43.20     21 <
   2   9 -12    193.18    171.00     44.50     21 o
   2  10 -13     39.48     38.50     27.60     21 <
   3 -10   9    101.29    113.90     41.00     21 <
   3  -9   8    346.92    347.00     57.50     21 o
   3  -8   7     94.36     94.40     51.90     21 <
   3  -7   6     74.89     47.30     50.50     21 <
   3   1  -3    307.03    353.20     83.90     21 o
   3   6  -9    489.72    495.20     65.80     21 o
   3   7 -10    115.40    187.00     45.50     21 o
   3   8 -11     83.05     84.60     36.90     21 <
   4   2  -5    802.18    802.80     81.30     21 o
   4   3  -6     41.84     91.40     52.70     21 <
   4   4  -7    128.80    187.00     47.30     21 o
   4   7 -11     41.88     66.00     34.50     21 <
   4   8 -12     70.99     70.20     29.60     21 <
   5  -2  -1    127.90    128.00     72.20     21 <
   5  -1  -2   2027.70   1987.30    117.80     21 o
   5   4  -8     33.04     48.70     40.30     21 <
   5   5  -9     81.52    125.90     43.20     21 <
   5   6 -10     17.97      2.30     27.90     21 <
   6   0  -4    737.91    650.70     77.10     21 o
   6   1  -5     31.75     58.60     43.90     21 <
   6   2  -6    624.34    580.70     66.70     21 o
   6   5 -10    248.63    253.70     46.00     21 o
   7   1  -6     53.62    125.20     40.80     21 o
   7   2  -7     23.08     31.80     32.80     21 <
  -7   1   3    139.12    112.30     46.00     22 <
  -6  -3   7     48.64     51.20     39.20     22 <
  -6  -2   6    963.85    941.60     78.20     22 o
  -6  -1   5     22.06      8.10     41.20     22 <
  -6   3   0    634.07    738.90     92.00     22 o
  -5  -7  11     99.37    156.00     41.40     22 o
  -5  -6  10     11.44     -3.90     21.00     22 <
  -5  -5   9     49.52    127.70     41.60     22 o
  -5  -4   8     47.86     76.00     36.70     22 <
  -5   0   3    172.11    213.30     64.00     22 o
  -4  -8  12    107.39     64.70     34.70     22 <
  -4  -7  11      8.13      6.90     30.30     22 <
  -4  -3   6     21.33     48.30     48.90     22 <
  -4  -2   5    548.89    695.90     78.40     22 o
  -3  -8  11     99.63     81.60     37.70     22 <
  -3  -7  10    119.50    137.70     39.80     22 o
  -3  -6   9    372.00    472.60     63.00     22 o
  -3  -5   8     41.54     27.00     40.60     22 <
  -3  -1   3    204.27    315.20     84.60     22 o
  -3   4  -3    778.74    998.30    123.20     22 o
  -3   8  -8    649.01    669.40     74.50     22 o
  -2 -10  13     38.39     -1.70     27.50     22 <
  -2  -9  12    197.65    214.00     45.60     22 o
  -2  -8  11     16.55      7.80     32.60     22 <
  -2  -5   7    811.98    890.20     85.20     22 o
  -2  -4   6   3844.00   3286.60    145.80     22 o
  -2  -3   5    294.18    415.40     78.30     22 o
  -2   6  -6   1311.00   1403.40    104.10     22 o
  -2   9 -10     54.05     45.30     39.30     22 <
  -2  10 -11     42.37     96.80     36.10     22 <
  -1 -10  12     51.24     59.30     34.30     22 <
  -1  -9  11    521.18    507.80     62.00     22 o
  -1  -8  10     22.71     72.50     41.60     22 <
  -1  -7   9     81.73    126.50     45.60     22 <
  -1  -6   8   1037.70    911.50     82.20     22 o
  -1  -2   3  11041.00  13836.00    294.20     22 o
  -1   3  -3   8537.30   8392.50    241.10     22 o
  -1   7  -8    212.90    290.60     57.70     22 o
  -1  10 -12    190.40    204.10     44.60     22 o
   0 -10  12     19.02     60.80     35.30     22 <
   0  -6   7   1430.40   1333.90    102.80     22 o
   0  -5   6    854.93    682.80     87.30     22 o
   0   4  -5   3282.40   2921.00    147.90     22 o
   0   5  -6   1032.40    857.80     90.10     22 o
   0   8 -10     96.73     53.90     43.40     22 <
   0   9 -11    124.71     77.10     35.50     22 <
   1 -10  11      4.19     20.70     34.60     22 <
   1  -9  10     51.93     75.10     37.00     22 <
   1  -8   9    151.40    174.10     47.40     22 o
   1  -3   3  11491.00  11434.70    266.00     22 o
   1   5  -7    224.33    312.10     69.90     22 o
   1   6  -8   1560.20   1321.10     94.30     22 o
   1   9 -12    520.60    343.40     54.60     22 o
   1  10 -13    307.11    302.80     47.80     22 o
   2  -9   9    239.10    280.80     52.30     22 o
   2  -8   8     73.62     56.90     41.20     22 <
   2  -7   7    802.27    786.40     81.20     22 o
   2   3  -5    310.67    431.90     77.80     22 o
   2   6  -9    222.55    169.00     51.30     22 o
   2   7 -10    786.66    603.80     66.30     22 o
   2   8 -11     26.03     21.70     32.00     22 <
   2   9 -13    248.42    225.50     45.10     22 o
   3  -6   5     40.64     22.10     56.20     22 <
   3   4  -7    914.87    877.70     80.10     22 o
   3   5  -8     20.02     15.30     43.50     22 <
   3   7 -11    413.62    427.30     58.50     22 o
   3   8 -12    148.07    178.40     42.30     22 o
   3   9 -13     54.40     34.40     29.30     22 <
   4  -9   8     58.34     65.90     41.30     22 <
   4  -4   2   1055.50   1509.00    180.70     22 o
   4   1  -4   2792.50   2735.50    135.00     22 o
   4   5  -9    791.85    781.50     73.00     22 o
   4   6 -10     14.35     23.60     32.30     22 <
   4   8 -13     38.71     57.90     30.70     22 <
   5  -8   6     81.00    103.60     51.10     22 <
   5   2  -6    858.78    664.40     71.40     22 o
   5   3  -7     72.80     83.50     42.50     22 <
   5   5 -10    483.03    468.80     58.20     22 o
   5   6 -11    176.82    315.30     50.60     22 o
   5   7 -12     32.50     16.00     27.80     22 <
   6  -1  -3   1056.00    976.90     86.10     22 o
   6   2  -7    104.64     78.60     35.70     22 <
   6   3  -8    304.80    346.10     54.70     22 o
   6   4  -9     25.17     30.80     31.50     22 <
   7  -1  -4    104.66     95.30     44.80     22 <
   7   0  -5   1051.30    779.00     73.00     22 o
  -7  -2   7     30.48     65.10     35.40     23 <
  -7  -1   6     22.98     39.30     35.20     23 <
  -7   2   2     46.74     86.30     49.20     23 <
  -6  -5  10     46.70     55.10     31.10     23 <
  -6  -4   9     14.11     29.40     34.60     23 <
  -6  -3   8     39.88     38.20     33.70     23 <
  -6   0   4   1046.60   1039.40     83.00     23 o
  -5  -7  12     25.67     32.20     29.60     23 <
  -5  -6  11     88.11     89.20     39.00     23 <
  -5  -5  10    533.77    498.90     59.30     23 o
  -5  -3   7     27.75     26.60     35.70     23 <
  -5  -2   6    236.44    309.80     58.10     23 o
  -5   1   2   1078.80   1038.70     97.30     23 o
  -5   8  -7    130.22    183.70     51.30     23 o
  -4  -8  13     56.89     43.50     33.20     23 <
  -4  -6  10      8.15     16.30     33.20     23 <
  -4  -5   9    341.13    353.90     56.90     23 o
  -4  -4   8    543.68    638.20     68.80     23 o
  -4  -1   4   2954.00   2939.50    137.10     23 o
  -4   6  -5     61.52     85.20     65.20     23 <
  -4   9  -9     55.76     20.50     35.80     23 <
  -3  -9  13     57.53     30.40     30.00     23 <
  -3  -8  12    170.55    247.60     44.20     23 o
  -3  -7  11    333.50    406.20     56.30     23 o
  -3  -4   7    382.60    620.50     72.90     23 o
  -3  -3   6   1827.50   2082.60    119.90     23 o
  -3   7  -7    293.35    284.90     60.00     23 o
  -3   9 -10    472.96    438.20     59.20     23 o
  -2  -7  10    843.66    867.00     75.90     23 o
  -2  -6   9    225.12    273.00     56.20     23 o
  -2  -2   4  10566.00  13459.40    277.90     23 o
  -2   5  -5   3771.30   3532.50    152.80     23 o
  -2   8  -9    197.73    162.40     48.90     23 o
  -2  10 -12    120.16    179.50     43.90     23 o
  -1 -10  13    217.03    200.00     42.30     23 o
  -1  -9  12    116.26    126.30     42.80     23 <
  -1  -8  11    681.85    553.50     67.70     23 o
  -1  -6   8    959.30    911.50     82.20     23 o
  -1  -5   7    229.60    433.20     71.80     23 o
  -1  -1   2  48268.00  42665.30    494.30     23 o
  -1   6  -7   1278.70   1090.30     95.30     23 o
  -1   8 -10    307.02    250.60     52.10     23 o
  -1   9 -11     47.28     81.50     37.90     23 <
   0  -9  11     61.32     46.40     36.40     23 <
   0  -8  10    118.59     50.00     41.40     23 <
   0  -7   9    464.04    441.50     61.80     23 o
   0  -4   5   2439.20   2380.40    132.60     23 o
   0   3  -4   3085.30   2824.10    154.00     23 o
   0   6  -8    330.78    285.60     59.80     23 o
   0   7  -9    237.53    306.90     58.60     23 o
   0   9 -12    205.71    173.60     43.60     23 o
   0  10 -13     45.90     95.30     35.00     23 <
   1 -10  12    249.55    112.90     39.40     23 <
   1  -7   8    133.61    264.90     63.40     23 o
   1  -6   7   1193.80   1163.50     98.80     23 o
   1   1  -2  47771.00  40167.70    481.80     23 o
   1   4  -6    422.44    341.40     67.10     23 o
   1   7 -10    164.44    154.60     47.20     23 o
   1   8 -11    820.50    763.70     72.60     23 o
   1   9 -13      8.41      5.50     28.60     23 <
   1  10 -14    311.53    226.50     43.30     23 o
   2 -10  11     35.76     65.10     37.00     23 <
   2  -9  10     84.30    142.10     44.60     23 o
   2  -6   6   1397.60   1517.40    110.90     23 o
   2   2  -4   9605.50  12895.20    273.70     23 o
   2   5  -8    192.57    137.50     49.80     23 <
   2   7 -11     53.89     68.90     38.80     23 <
   2   8 -12    103.47     63.30     36.80     23 <
   2   9 -13    235.21    225.50     45.10     23 o
   3 -10  10    138.81    164.30     43.50     23 o
   3  -9   9    120.44    194.90     50.30     23 o
   3  -5   4   2389.00   3050.50    154.20     23 o
   3  -1  -1   1033.10   1109.70    133.30     23 o
   3   2  -5    142.27    190.80     62.70     23 o
   3   3  -6   1448.00   1686.90    108.40     23 o
   3   5  -9    117.22    127.90     45.50     23 <
   3   6 -10    237.26    226.10     50.50     23 o
   3   8 -13     28.05      6.50     27.70     23 <
   3   9 -14     47.29     28.80     27.40     23 <
   4  -8   7    172.53    318.60     61.10     23 o
   4   3  -7    608.62    342.90     65.70     23 o
   4   4  -8    340.35    444.30     63.10     23 o
   4   6 -11     42.32    103.20     38.20     23 <
   4   7 -12     28.31     37.80     32.40     23 <
   5  -7   5    678.33    695.60     84.70     23 o
   5  -3   0    903.52   1115.90    117.60     23 o
   5   1  -5    500.77    557.40     71.80     23 o
   5   3  -8    184.40    147.90     46.80     23 o
   5   4  -9    295.79    296.70     51.70     23 o
   5   6 -12     89.68    100.20     36.50     23 <
   6  -2  -2    336.40    404.10     68.40     23 o
   6   1  -6     25.98      6.90     35.20     23 <
   6   2  -7     93.19     78.60     35.70     23 <
   6   4 -10    173.21    141.60     38.60     23 o
   7  -2  -3    627.57    582.30     69.20     23 o
   7   1  -7     59.21     54.10     36.30     23 <
  -7   0   5   1143.40   1260.90     88.50     24 o
  -7   3   1    164.19    230.50     61.90     24 o
  -6  -4  10     52.35     65.00     37.50     24 <
  -6  -2   7    395.98    356.90     55.80     24 o
  -6   1   3   1097.50   1155.30     89.70     24 o
  -5  -6  12    127.82    183.20     43.10     24 o
  -5  -5  10    462.42    498.90     59.30     24 o
  -5  -4   9    242.93    216.70     49.10     24 o
  -5  -3   8    169.35    131.90     42.70     24 o
  -5  -1   5    180.38    190.10     56.90     24 o
  -5   2   1    154.13    200.50     76.40     24 <
  -5   7  -6     23.48     73.10     52.40     24 <
  -4  -7  12     38.19     76.10     34.90     24 <
  -4  -6  11     37.43     77.90     38.60     24 <
  -4  -3   7    527.79    446.20     62.60     24 o
  -4   8  -8     99.76    108.20     47.00     24 <
  -3  -8  13     15.35      0.80     22.00     24 <
  -3  -6  10    237.37    373.50     58.20     24 o
  -3  -5   9     85.17    185.10     48.50     24 o
  -3  -2   5    174.98    225.70     65.30     24 o
  -3   6  -6     45.21     79.70     55.70     24 <
  -3   8  -9     59.70    104.20     48.50     24 <
  -2  -9  13    124.73    198.70     46.10     24 o
  -2  -8  12     87.51     77.60     39.50     24 <
  -2  -7  11     59.85     23.20     34.30     24 <
  -2  -5   8    148.85    184.40     55.00     24 o
  -2  -4   7   2120.90   2063.50    120.50     24 o
  -2   4  -4   2000.60   2176.60    138.60     24 o
  -2   7  -8    450.66    515.40     69.50     24 o
  -2   9 -11     42.40     60.00     38.00     24 <
  -1 -10  14    182.23    231.20     45.20     24 o
  -1  -9  13     60.93     70.30     37.30     24 <
  -1  -7  10    117.15    225.30     52.40     24 o
  -1  -6   9    162.53    245.30     56.00     24 o
  -1  -4   6    274.80    275.10     71.00     24 o
  -1   2  -2   6620.60   5493.70    230.00     24 o
  -1   5  -6   1308.40   1694.20    113.10     24 o
  -1   7  -9    317.63    330.30     61.70     24 o
  -1   9 -12     77.82    119.70     42.40     24 <
  -1  10 -13     55.02     75.60     32.80     24 <
   0 -10  13     70.49    128.10     38.00     24 o
   0  -9  12    306.23    323.40     52.50     24 o
   0  -6   8    155.88    146.80     52.40     24 <
   0  -3   4   2471.50   2872.70    152.80     24 o
   0   3  -4   2614.80   2824.10    154.00     24 o
   0   5  -7    423.54    578.70     81.30     24 o
   0   7 -10    916.38    896.60     78.10     24 o
   0   8 -11    461.31    648.00     66.80     24 o
   0   9 -13    106.61    112.30     38.20     24 <
   0  10 -14     81.37     56.80     28.60     24 <
   1 -10  12    211.13    112.90     39.40     24 <
   1  -9  11     34.66     82.70     37.00     24 <
   1  -8  10    244.66    222.20     52.80     24 o
   1  -6   7   1005.80   1163.50     98.80     24 o
   1  -5   6   1504.50   1700.10    115.20     24 o
   1   3  -5   3573.40   3512.30    157.60     24 o
   1   6  -9     76.38    131.00     53.80     24 <
   1   8 -12     60.42     99.30     42.00     24 <
   2  -9  10     69.85    142.10     44.60     24 o
   2  -8   9     98.17    104.10     46.60     24 <
   2  -5   5   4213.50   4372.10    169.20     24 o
   2   1  -3  25917.00  23773.40    364.90     24 o
   2   4  -7   2314.90   1922.00    114.60     24 o
   2   6 -10    191.05    171.00     49.20     24 o
   2   8 -13    329.97    276.30     48.70     24 o
   2   9 -14     29.94     43.00     29.70     24 <
   3  -8   8    421.24    504.00     68.10     24 o
   3  -7   7    295.34    292.70     64.40     24 o
   3   4  -8    347.18    348.10     62.90     24 o
   3   6 -11     93.32    132.20     43.10     24 o
   3   7 -12    130.01    157.80     41.30     24 o
   3   8 -14     73.21    119.00     35.80     24 o
   4  -7   6    285.29    528.10     78.10     24 o
   4  -1  -2   6939.30   6445.40    200.00     24 o
   4   2  -6    737.30    877.00     86.10     24 o
   4   4  -9    183.05    207.20     54.80     24 o
   4   5 -10    161.23    233.30     48.90     24 o
   4   6 -12    192.38    146.20     36.50     24 o
   4   7 -13     41.88     67.80     34.10     24 <
   5   2  -7     95.10    150.10     47.50     24 o
   5   4 -10     19.12     23.50     37.30     24 <
   5   5 -11     51.40    142.50     41.50     24 o
   6  -3  -1   1493.00   1478.50    109.90     24 o
   6   2  -8    156.43    131.80     42.70     24 o
   6   3  -9    207.24    241.40     45.80     24 o
   6   4 -11     37.97     56.40     31.50     24 <
   7  -3  -2    203.60    260.50     59.40     24 o
  -7  -1   7     59.22     65.80     33.50     25 <
  -7   1   4    200.03    325.10     57.90     25 o
  -6  -3   9    304.34    442.10     56.10     25 o
  -6  -1   6     21.14     36.10     37.90     25 <
  -6   2   2    218.88    376.20     71.80     25 o
  -6   4  -1    250.81    450.40    103.00     25 o
  -6   6  -4    246.86    444.80     93.40     25 o
  -5  -5  11    105.28    218.20     45.30     25 o
  -5  -4  10      5.02    -11.60     31.10     25 <
  -5  -3   8    167.49    131.90     42.70     25 o
  -5  -2   7     25.56     53.40     43.80     25 <
  -4  -7  13     22.66     32.70     28.10     25 <
  -4  -6  12    200.16    170.20     41.60     25 o
  -4  -5  10    492.57    444.10     59.40     25 o
  -4  -4   9    186.33    162.40     48.70     25 o
  -4  -2   6    859.07   1134.50     94.30     25 o
  -4   5  -4   2268.10   2199.10    130.40     25 o
  -4   7  -7    144.25    179.60     57.50     25 o
  -3  -8  14     72.24    165.30     35.70     25 o
  -3  -7  12     83.65     72.70     38.00     25 <
  -3  -6  11     25.99     40.70     36.00     25 <
  -3  -4   8    179.41    228.30     62.50     25 o
  -3  -1   4     71.65    249.80     75.10     25 o
  -3   1   1   1184.60   1235.00    129.70     25 o
  -3   7  -8    391.91    467.60     66.80     25 o
  -3   9 -11      2.78     -0.70     30.40     25 <
  -2  -9  14     13.55     22.00     25.50     25 <
  -2  -8  13    274.65    272.30     50.70     25 o
  -2  -6  10    145.03    151.90     46.00     25 o
  -2  -5   9    107.13    167.60     51.30     25 o
  -2  -3   6   1512.50   1602.30    107.40     25 o
  -2  -1   3  23725.00  22956.20    354.40     25 o
  -2   6  -7    102.75    171.40     61.20     25 <
  -2   8 -10    137.07    204.60     51.40     25 o
  -2   9 -12    223.07    146.90     40.30     25 o
  -1  -9  13     59.46     70.30     37.30     25 <
  -1  -8  12    330.91    418.70     58.30     25 o
  -1  -5   8    195.07    309.80     63.00     25 o
  -1  -3   5   3567.90   3567.70    161.20     25 o
  -1   2  -2   6193.30   5493.70    230.00     25 o
  -1   4  -5     63.51     63.40     69.40     25 <
  -1   6  -8   4115.30   3710.30    149.10     25 o
  -1   8 -11    375.04    401.60     57.90     25 o
   0 -10  14    165.25     85.30     33.10     25 <
   0  -8  11    279.10    404.90     57.20     25 o
   0  -7  10    647.02    742.60     74.80     25 o
   0  -5   7    268.20    233.60     62.50     25 o
   0   4  -6    281.19    227.90     71.00     25 o
   0   6  -9     12.00     46.90     41.00     25 <
   0   8 -12     65.73     23.80     34.80     25 <
   0   9 -13    104.07    112.30     38.20     25 <
   1 -10  13     61.94     35.70     31.40     25 <
   1  -9  12     45.56    112.20     38.80     25 <
   1  -7   9    544.82    538.60     70.00     25 o
   1  -2   2   3127.50   2534.70    202.40     25 o
   1   5  -8    243.08    331.60     67.40     25 o
   1   6 -10   1159.40   1269.40     93.10     25 o
   1   7 -11    333.52    333.30     56.20     25 o
   1   8 -13     32.38     28.50     33.70     25 <
   1   9 -14    343.75    277.40     47.00     25 o
   2 -10  12     27.96     55.60     35.50     25 <
   2  -9  11     71.15    145.60     43.60     25 o
   2  -7   8    380.42    406.30     66.90     25 o
   2  -4   4   3977.90   3964.60    166.70     25 o
   2   3  -6   1309.70   1253.90     97.70     25 o
   2   5  -9    109.78    161.80     48.60     25 o
   2   7 -12     73.67    122.50     41.70     25 <
   2   8 -14    113.58     75.90     31.70     25 <
   2   9 -15     15.47     -3.00     24.70     25 <
   3  -9  10    240.28    259.50     52.40     25 o
   3  -4   3    609.92    877.40    123.00     25 o
   3   1  -4    127.90    164.70     70.30     25 <
   3   3  -7     44.03     95.50     57.30     25 <
   3   5 -10    820.54    655.10     70.50     25 o
   3   7 -13    154.76    157.10     43.40     25 o
   3   8 -15     20.36      5.80     25.30     25 <
   4  -9   9      7.90     15.30     38.30     25 <
   4  -6   5    234.08    207.60     69.90     25 <
   4   1  -5    115.41    171.70     58.10     25 <
   4   3  -8    693.63    596.70     71.70     25 o
   4   5 -11     27.74     39.70     35.50     25 <
   4   7 -14     35.26     45.70     30.30     25 <
   5  -6   4     83.50    129.20     78.50     25 <
   5  -1  -3    980.30   1199.90     96.40     25 o
   5   1  -6    185.09    148.00     48.60     25 o
   5   3  -9    665.43    536.40     62.40     25 o
   5   5 -12    109.63     97.30     38.60     25 <
   5   6 -13     11.32     -2.20     27.00     25 <
   6  -6   3   2635.10   3062.90    164.80     25 o
   6  -1  -4    458.85    385.40     64.20     25 o
   6   1  -7    113.72    195.20     48.80     25 o
   6   3 -10    110.26    134.20     40.20     25 o
   6   4 -11     37.52     56.40     31.50     25 <
   7  -1  -5    487.78    496.50     64.60     25 o
  -7   2   3    455.00    449.40     65.60     26 o
  -6  -4  11     87.67     68.40     34.20     26 <
  -6  -3  10     92.92    149.30     43.30     26 o
  -6  -2   8    137.66     89.40     38.90     26 <
  -5  -6  13      8.11     18.40     27.70     26 <
  -5  -5  12     44.52     55.80     34.70     26 <
  -5  -3   9    214.43    209.90     49.80     26 o
  -5  -1   6    156.16    149.10     48.20     26 o
  -5   1   3    676.73    727.20     83.20     26 o
  -4  -7  14     49.72     56.40     31.00     26 <
  -4  -5  11      8.30     25.10     34.00     26 <
  -4  -3   8    914.77   1132.90     90.40     26 o
  -4  -1   5    140.88    147.10     61.30     26 <
  -4   1   2   5990.50   6069.70    198.80     26 o
  -4   8  -9    100.26    128.20     49.80     26 <
  -3  -7  13    118.78    129.70     36.30     26 o
  -3  -5  10   1215.80   1170.80     87.20     26 o
  -3  -3   7    151.66    164.60     62.20     26 <
  -3   5  -5    192.96    182.20     77.60     26 <
  -3   8 -10     83.53     95.80     43.80     26 <
  -2  -9  15     23.88     52.90     28.20     26 <
  -2  -8  14     88.14     60.20     34.50     26 <
  -2  -7  12    102.67    195.00     45.40     26 o
  -2  -6  11     99.59    134.40     44.30     26 o
  -2  -5   9     99.95    167.60     51.30     26 o
  -2  -4   8    458.96    372.80     64.70     26 o
  -2  -2   5   1013.50    968.80    105.60     26 o
  -2   5  -6     56.44     37.00     60.60     26 <
  -2   7  -9    313.93    285.00     58.10     26 o
  -2   8 -11    464.63    440.30     62.80     26 o
  -2   9 -12    214.98    146.90     40.30     26 o
  -1  -9  14    171.17     98.60     36.70     26 <
  -1  -8  13     18.83    -11.10     30.20     26 <
  -1  -7  11    439.97    474.20     61.40     26 o
  -1  -6  10   1009.60   1073.40     89.80     26 o
  -1  -4   7     28.58     47.50     50.20     26 <
  -1  -2   4     64.90     74.80     79.80     26 <
  -1   5  -7   2455.60   2112.10    121.70     26 o
  -1   7 -10      3.24     16.70     41.40     26 <
  -1   9 -13     13.78      8.90     26.40     26 <
   0  -9  13     80.03     89.10     39.00     26 <
   0  -8  12     20.37     17.90     33.30     26 <
   0  -6   9     11.05     12.70     45.70     26 <
   0  -4   6    188.67    264.10     71.80     26 o
   0  -2   3    979.29    889.40    149.90     26 o
   0   2  -3   1083.60    902.30    142.80     26 o
   0   5  -8    545.43    453.40     70.20     26 o
   0   7 -11     19.94     22.20     40.00     26 <
   0   9 -14     53.38     33.00     33.10     26 <
   1  -8  11    238.34    318.90     55.20     26 o
   1  -6   8   3421.00   3287.30    143.40     26 o
   1  -4   5     48.49      6.50     66.00     26 <
   1   2  -4     75.61     16.40     74.10     26 <
   1   4  -7     18.67     16.90     47.20     26 <
   1   5  -9    973.43    803.50     81.30     26 o
   1   6 -10   1086.80   1269.40     93.10     26 o
   1   7 -12     41.88     13.10     33.10     26 <
   1   9 -15     88.74     73.00     31.50     26 <
   2  -8  10    103.58    193.30     49.70     26 o
   2  -6   7    143.98    140.70     58.60     26 <
   2   2  -5   1043.30    962.70     98.20     26 o
   2   4  -8    461.20    391.50     65.20     26 o
   2   5 -10    232.34    289.10     55.10     26 o
   2   6 -11    109.29    177.00     48.10     26 o
   2   7 -13     96.81     45.90     35.20     26 <
   3  -8   9    256.91    357.70     59.00     26 o
   3  -6   6     24.00     18.10     56.00     26 <
   3   0  -3   8745.00   9367.30    240.10     26 o
   3   2  -6    160.92    217.50     67.40     26 o
   3   4  -9   1766.30   1430.80     98.20     26 o
   3   5 -11    574.14    673.40     68.50     26 o
   3   6 -12    128.73     43.80     33.80     26 <
   3   7 -14     56.69     58.30     34.60     26 <
   4  -8   8     19.18     36.70     40.60     26 <
   4   0  -4    458.56    951.30    102.60     26 o
   4   2  -7     51.24     96.10     51.10     26 <
   4   4 -10    137.37    156.30     46.20     26 o
   4   5 -12     50.58     72.40     37.60     26 <
   4   6 -13    121.82     80.90     35.50     26 <
   5  -8   7     61.45    131.00     51.20     26 <
   5   0  -5   2416.90   2153.80    118.00     26 o
   5   2  -8     24.28     48.60     37.30     26 <
   5   4 -11     84.12     81.20     37.50     26 <
   5   5 -13     24.09     40.20     31.40     26 <
   6  -2  -3     33.59     55.70     50.30     26 <
   6   0  -6    232.42    146.40     45.20     26 o
   6   2  -9     65.37     57.30     38.40     26 <
   6   3 -11    244.43    296.70     47.20     26 o
   6   4 -12     16.34     19.30     28.70     26 <
   7  -2  -4     98.99    141.00     50.10     26 <
   7   0  -7     11.77     21.20     33.60     26 <
  -7   1   5    793.07    669.10     69.90     27 o
  -6  -4  12     13.45     38.70     27.50     27 <
  -6  -2   9    131.36    120.10     44.60     27 <
  -6  -1   7    148.97    172.40     46.80     27 o
  -6   1   4    450.09    425.50     66.20     27 o
  -5  -5  13     17.90     35.80     28.60     27 <
  -5  -4  11    147.61    138.00     42.90     27 o
  -5  -2   8     47.78     23.90     39.70     27 <
  -5   6  -5    269.97    169.10     69.80     27 <
  -4  -6  13    111.93    124.70     39.70     27 o
  -4  -5  12     61.82     74.60     37.70     27 <
  -4  -4  10     45.79     66.50     42.90     27 <
  -4  -2   7     14.07     50.20     47.20     27 <
  -4   0   4    740.67    983.30    104.20     27 o
  -4   3  -1   5088.10   6800.40    259.00     27 o
  -4   6  -6     47.06     39.80     57.80     27 <
  -3  -8  15     20.00     33.70     25.70     27 <
  -3  -7  14     50.61     56.70     34.90     27 <
  -3  -6  12     92.37     85.50     37.60     27 <
  -3  -5  11    280.06    297.80     53.70     27 o
  -3  -4   9   1464.70   1542.70    100.30     27 o
  -3  -2   6    102.84     71.20     59.00     27 <
  -3   0   3   6759.10   7345.80    212.30     27 o
  -3   6  -7    191.96    212.00     60.20     27 o
  -3   9 -12     25.64     71.20     38.40     27 <
  -2  -7  13    109.97     55.90     35.30     27 <
  -2  -5  10    240.73    325.80     57.30     27 o
  -2  -2   5   1033.00    968.80    105.60     27 o
  -2   0   2   3314.30   4256.50    188.10     27 o
  -2   6  -8    392.76    457.90     70.50     27 o
  -2   9 -13     11.97     37.70     34.60     27 <
  -1  -9  15     89.26    121.90     37.90     27 o
  -1  -7  12     45.47     50.50     37.70     27 <
  -1  -5   9   1151.60   1319.70     94.90     27 o
  -1   0   1   2993.60   4269.60    266.50     27 o
  -1   3  -4   8647.70   7457.00    230.60     27 o
  -1   6  -9    211.32    217.10     54.00     27 o
  -1   8 -12    139.21    107.90     41.00     27 <
  -1   9 -14    103.08    105.90     37.40     27 <
   0  -9  14     70.67     74.60     37.20     27 <
   0  -7  11     38.05     62.90     40.40     27 <
   0  -5   8    460.60    383.30     66.10     27 o
   0   3  -5    966.13    760.90    103.90     27 o
   0   5  -8    562.16    453.40     70.20     27 o
   0   6 -10    130.67     97.30     45.10     27 <
   0   8 -13     66.84     85.10     38.10     27 <
   0   9 -15    113.77     71.80     35.00     27 <
   1  -9  13     38.06     63.10     38.40     27 <
   1  -7  10     27.41     38.40     44.90     27 <
   1  -5   7   3042.40   2428.10    130.60     27 o
   1   0  -1   3358.80   5365.60    269.90     27 o
   1   3  -6   2052.50    985.80     99.70     27 o
   1   5  -9    996.77    803.50     81.30     27 o
   1   6 -11    651.47    650.80     70.10     27 o
   1   7 -13    406.82    270.50     51.40     27 o
   1   8 -14    169.10    157.70     42.00     27 o
   2  -9  12    144.99    144.10     43.80     27 o
   2  -7   9    252.39    287.40     59.60     27 o
   2  -5   6    318.13    214.80     67.30     27 o
   2   0  -2   3398.50   5194.70    203.00     27 o
   2   3  -7   8363.90   6602.40    197.40     27 o
   2   5 -10    239.70    289.10     55.10     27 o
   2   6 -12    265.36    155.50     46.00     27 o
   2   7 -14    303.09    281.80     48.20     27 o
   2   8 -15    116.31     94.40     37.40     27 <
   3  -9  11     10.94     36.50     34.30     27 <
   3  -7   8    437.76    448.90     69.40     27 o
   3   0  -3   8940.70   9367.30    240.10     27 o
   3   3  -8   1073.20    788.70     83.70     27 o
   3   4 -10    198.57    105.20     44.10     27 <
   3   6 -13     16.73      6.20     31.20     27 <
   3   7 -15     24.28     35.50     28.80     27 <
   4  -7   7     96.48    141.10     54.80     27 <
   4  -2  -1   2770.60   2756.30    151.30     27 o
   4   1  -6    565.67    485.50     67.80     27 o
   4   3  -9   1261.20   1085.10     87.70     27 o
   4   4 -11     41.96     16.50     32.90     27 <
   4   6 -14      8.47     10.00     27.50     27 <
   5  -2  -2    397.90    468.80     81.50     27 o
   5   1  -7     78.66     66.30     44.60     27 <
   5   3 -10    808.57    689.20     69.70     27 o
   5   4 -12     66.32     50.50     32.60     27 <
   5   5 -14     15.89     -2.30     25.50     27 <
   6  -4   0    158.34    194.50     79.10     27 <
   6  -1  -5     25.62     86.90     47.60     27 <
   6   1  -8     16.29      7.30     32.70     27 <
   6   2 -10     15.25     31.90     31.10     27 <
   6   3 -11    249.66    296.70     47.20     27 o
   7  -1  -6     12.81     27.20     38.80     27 <
  -7   0   7     19.62     22.40     37.10     28 <
  -7   3   2    231.22    356.30     63.80     28 o
  -6  -3  11     63.62     77.20     32.50     28 <
  -6  -1   8     40.09    125.40     42.80     28 <
  -6   0   6    118.51    196.80     53.30     28 o
  -6   3   1   1037.90   1015.50     93.90     28 o
  -5  -4  12     30.76     49.20     34.50     28 <
  -5  -3  10    250.47    218.10     47.40     28 o
  -5  -1   7     37.03     65.70     43.90     28 <
  -5   0   5   1547.30   1884.10    112.30     28 o
  -5   3   0    784.01    889.70    109.60     28 o
  -5   7  -7    191.12    199.30     57.40     28 o
  -4  -6  14     22.55     16.90     29.40     28 <
  -4  -4  11     27.11     14.00     32.70     28 <
  -4  -3   9    578.94    574.20     69.10     28 o
  -4  -1   6   1017.60   1121.70     92.30     28 o
  -4   7  -8    424.12    429.30     66.10     28 o
  -4   8 -10     52.61     47.70     41.00     28 <
  -3  -7  15     22.30     50.20     28.00     28 <
  -3  -6  13      9.87     72.10     37.10     28 <
  -3  -4  10     62.58     35.40     38.90     28 <
  -3  -3   8   1221.80   1618.30    107.70     28 o
  -3  -1   5    454.04    557.80     85.20     28 o
  -3   3  -2  10551.00  11424.30    298.00     28 o
  -3   7  -9    950.70    802.70     77.80     28 o
  -3   8 -11     58.96     71.50     40.70     28 <
  -2  -8  15     83.23    193.20     39.20     28 o
  -2  -7  14    221.98    200.70     47.10     28 o
  -2  -6  12    283.51    288.20     52.20     28 o
  -2  -4   9    205.53    204.80     60.20     28 o
  -2  -3   7   5892.70   5700.70    183.90     28 o
  -2   3  -3   3471.40   3633.10    176.60     28 o
  -2   7 -10    177.74    223.80     51.60     28 o
  -2   8 -12    127.03    115.30     41.40     28 <
  -1  -8  14    191.58    221.10     44.00     28 o
  -1  -7  13    465.27    455.90     60.40     28 o
  -1  -6  11    154.21    205.20     51.80     28 o
  -1  -4   8    797.16    640.10     83.80     28 o
  -1  -3   6   1730.10   1352.30    111.20     28 o
  -1   4  -6   1468.80   1385.10    108.50     28 o
  -1   7 -11     25.80     28.40     36.90     28 <
  -1   8 -13     39.17     46.10     37.10     28 <
  -1   9 -15    157.67    105.90     35.50     28 <
   0  -9  15     99.49    100.80     36.50     28 <
   0  -8  13    104.44    131.60     39.70     28 o
   0  -7  12      8.09     22.30     33.70     28 <
   0  -6  10     28.39     55.90     46.60     28 <
   0  -3   5    290.11    150.30     80.10     28 <
   0   4  -7   3751.60   3089.30    142.10     28 o
   0   5  -9     28.24     38.90     43.70     28 <
   0   7 -12    109.34     88.30     39.90     28 <
   0   8 -14    182.28    158.30     40.90     28 o
   1  -9  14     51.17     80.20     36.70     28 <
   1  -8  12     81.83     66.50     38.90     28 <
   1  -6   9     86.85    112.20     52.00     28 <
   1  -3   4  10054.00  10718.30    263.10     28 o
   1   4  -8    794.90    672.80     80.20     28 o
   1   5 -10   1858.60   1573.20    101.00     28 o
   1   6 -12     56.32     41.70     37.50     28 <
   1   8 -15     41.05    106.20     36.70     28 <
   2  -9  13      8.59      8.50     30.00     28 <
   2  -8  11    502.77    486.50     64.00     28 o
   2  -6   8    154.74    185.90     54.60     28 o
   2   1  -4   1614.20   1864.20    127.80     28 o
   2   4  -9    277.01    204.60     55.90     28 o
   2   5 -11     45.20     45.60     37.20     28 <
   2   6 -13     65.66     50.20     36.20     28 <
   2   7 -15    108.73     76.60     32.90     28 <
   2   8 -16     26.96     11.90     22.10     28 <
   3  -8  10     34.91     51.20     41.70     28 <
   3  -5   5    294.55    248.30     77.20     28 o
   3   1  -5   1160.70   1021.20     98.20     28 o
   3   2  -7    520.86    422.10     68.10     28 o
   3   5 -12    227.31    202.40     49.00     28 o
   3   6 -14      7.22     23.60     33.20     28 <
   3   7 -16    142.11    155.40     36.50     28 o
   4  -8   9     54.44     53.90     40.00     28 <
   4  -5   4   1962.60   1879.70    125.50     28 o
   4   2  -8     47.14     42.20     43.40     28 <
   4   3 -10     32.30     58.40     37.30     28 <
   4   5 -13     87.06    115.60     33.90     28 o
   4   6 -15    247.38    215.90     44.20     28 o
   5  -7   6     27.41     44.40     51.30     28 <
   5  -1  -4     54.58    120.90     53.50     28 <
   5   2  -9    807.80    654.60     68.80     28 o
   5   3 -11     75.28    139.50     41.80     28 o
   5   4 -13    300.55    234.80     47.30     28 o
   6   1  -9     37.23     -2.20     32.00     28 <
   6   3 -12    121.29     83.00     34.30     28 <
   7  -3  -3     42.87     18.60     42.30     28 <
  -7   1   6      7.85     62.70     37.70     29 <
  -7   2   4    252.88    275.40     54.80     29 o
  -6  -3  12     95.19    122.10     35.80     29 o
  -6  -2  10     15.91     15.30     30.90     29 <
  -6   1   5     52.30     84.90     43.50     29 <
  -6   2   3     11.76     59.70     49.00     29 <
  -5  -5  14      5.07      2.90     26.00     29 <
  -5  -4  13    165.34    201.00     44.60     29 o
  -5  -3  11     30.03     34.10     38.60     29 <
  -5  -2   9    745.99    719.50     74.10     29 o
  -5   2   2     48.41     71.30     64.10     29 <
  -4  -6  15    209.51    170.80     37.80     29 o
  -4  -5  13    200.69    161.70     38.40     29 o
  -4  -4  12     18.55     15.20     32.00     29 <
  -4  -3  10     47.74     50.20     38.80     29 <
  -4  -2   8     19.08      8.10     38.30     29 <
  -3  -7  16    120.11    127.70     35.90     29 o
  -3  -6  14     16.23     29.30     32.10     29 <
  -3  -5  12    176.13    296.80     54.30     29 o
  -3  -3   9    154.24    125.00     52.00     29 <
  -3  -2   7    233.28    290.90     65.90     29 o
  -2  -8  16     29.30     58.80     30.80     29 <
  -2  -7  15     65.92     64.90     29.40     29 <
  -2  -6  13     83.46    101.90     40.40     29 <
  -2  -5  11     25.29     11.90     34.80     29 <
  -2  -2   6   8711.80   8625.20    226.40     29 o
  -2  -1   4   1662.30   1904.60    131.20     29 o
  -2   4  -5   4660.30   4285.80    168.90     29 o
  -2   5  -7    648.61    738.90     85.40     29 o
  -2   6  -9    170.97    179.50     52.90     29 o
  -2   7 -11     20.62     -8.50     35.90     29 <
  -2   8 -13      8.19     22.40     30.40     29 <
  -1  -8  15     34.21     -6.30     23.30     29 <
  -1  -6  12    109.55    157.50     45.60     29 o
  -1  -5  10   1789.60   1785.30    110.00     29 o
  -1  -1   3   1627.40   1889.90    164.70     29 o
  -1   5  -8   1273.30   1207.70     93.60     29 o
  -1   6 -10    743.99    658.30     70.40     29 o
  -1   7 -12     32.58     45.60     39.30     29 <
  -1   8 -14     14.79      3.40     28.10     29 <
   0  -8  14    279.11    409.10     57.80     29 o
   0  -5   9     78.46     97.20     50.30     29 <
   0  -4   7   2964.20   3101.10    142.50     29 o
   0   6 -11    360.48    335.80     61.20     29 o
   0   7 -13    151.05    129.80     42.70     29 o
   0   8 -15     15.34      0.30     26.40     29 <
   1  -9  15     97.17     94.60     35.90     29 <
   1  -8  13      9.14     23.80     34.30     29 <
   1  -7  11    160.22    229.90     49.80     29 o
   1  -4   6    820.79    802.20     93.70     29 o
   1   1  -3   1822.00   1924.50    163.10     29 o
   1   2  -5   1225.00   1073.70    109.50     29 o
   1   7 -14     78.21     94.30     38.60     29 <
   1   8 -16     52.85     64.10     32.90     29 <
   2  -8  12     41.52     43.10     36.10     29 <
   2  -7  10    147.08    168.00     48.90     29 o
   2  -3   3   4232.20   4464.00    187.30     29 o
   2   2  -6   6805.80   6172.60    194.20     29 o
   2   3  -8     78.82     82.20     54.80     29 <
   2   4 -10    493.07    467.00     64.80     29 o
   2   5 -12    374.73    418.30     58.50     29 o
   2   6 -14     59.21     81.00     35.80     29 <
   2   7 -16     22.08      9.20     21.20     29 <
   3  -9  12     26.83     53.20     33.40     29 <
   3  -7   9   1274.90    798.00     84.90     29 o
   3  -6   7    405.61    439.20     69.40     29 o
   3  -2   0    697.82    972.60    163.90     29 o
   3   3  -9    148.59    155.80     51.70     29 o
   3   4 -11     68.47     67.90     39.10     29 <
   3   5 -13    407.39    330.40     54.50     29 o
   3   6 -15      8.13      2.80     21.40     29 <
   4  -5   4   1700.00   1879.70    125.50     29 o
   4  -1  -3   4397.20   4691.10    172.60     29 o
   4   1  -7    537.18    522.10     68.60     29 o
   4   4 -12     18.01     27.60     32.10     29 <
   4   5 -14     57.33     81.10     34.30     29 <
   5   1  -8    608.94    791.20     74.10     29 o
   5   2 -10     23.99     -6.50     36.60     29 <
   5   3 -12    722.18    710.30     68.20     29 o
   5   4 -14     21.42     62.50     30.80     29 <
   6  -3  -2    318.66    388.30     69.90     29 o
   6  -2  -4    241.74    263.20     59.20     29 o
   6   2 -11     74.59     52.00     30.90     29 <
   7  -2  -5    157.83     79.80     43.60     29 <
   7  -1  -7     83.94     71.40     38.80     29 <
  -6  -2  11     47.72     79.40     34.80     30 <
  -6  -1   9    146.55    178.30     43.70     30 o
  -5  -4  14     87.19     64.10     32.40     30 <
  -5  -3  12    370.78    400.60     55.10     30 o
  -5  -2  10     21.02     41.30     36.70     30 <
  -5  -1   8    416.69    456.20     62.10     30 o
  -5   1   4     15.97     -2.10     47.00     30 <
  -4  -5  14     13.44     19.40     31.30     30 <
  -4  -2   9     64.25    144.70     45.60     30 o
  -4  -1   7    278.42    316.90     61.80     30 o
  -4   1   3   5101.10   5425.60    184.60     30 o
  -4   2   1   2010.50   2702.10    150.40     30 o
  -4   6  -7     17.59     18.40     45.30     30 <
  -4   7  -9     31.24     55.60     44.00     30 <
  -4   8 -11    172.40    256.10     50.00     30 o
  -3  -6  15     21.57      1.80     21.80     30 <
  -3  -5  13    393.40    468.90     61.30     30 o
  -3  -4  11    164.89    108.70     42.60     30 <
  -3   4  -4    273.52    358.20     90.40     30 o
  -3   5  -6    443.73    493.90     79.00     30 o
  -3   6  -8    410.55    254.00     58.40     30 o
  -3   7 -10    307.85    312.30     55.70     30 o
  -3   8 -12     14.51     46.70     33.60     30 <
  -2  -7  16      9.12      0.30     21.00     30 <
  -2  -6  14     57.74    109.50     36.90     30 <
  -2  -5  12    363.43    357.60     58.00     30 o
  -2  -4  10    544.30    585.50     69.20     30 o
  -2  -3   8     42.85     38.20     45.90     30 <
  -1  -8  16    107.22    107.80     37.50     30 <
  -1  -7  14    104.77    106.40     38.20     30 <
  -1  -5  11    103.06    161.10     49.20     30 o
  -1  -4   9   1449.90   1436.60    101.10     30 o
  -1  -3   7    672.96    623.50     83.70     30 o
  -1  -2   5   1170.30   1072.20    107.40     30 o
  -1   7 -13    130.95    180.50     45.20     30 o
  -1   8 -15     76.53     57.20     30.00     30 <
   0  -8  15     12.90     29.80     27.50     30 <
   0  -7  13    185.62    171.80     43.40     30 o
   0  -6  11    911.54    896.70     81.20     30 o
   0   1  -2    895.25    717.30    181.70     30 o
   0   2  -4   3893.70   3765.40    179.90     30 o
   0   3  -6    905.72    743.50     97.10     30 o
   0   4  -8    834.13    916.80     89.30     30 o
   0   5 -10     47.35    309.10     58.50     30 o
   0   6 -12     56.19     44.60     35.60     30 <
   0   7 -14    202.48    177.30     41.60     30 o
   0   8 -16     25.95     -3.30     25.40     30 <
   1  -8  14      4.16    -11.40     28.00     30 <
   1  -7  12     12.93     27.00     34.00     30 <
   1  -6  10    287.40    338.10     60.50     30 o
   1  -5   8    281.02    279.70     64.90     30 o
   1   3  -7    910.38    884.50     89.40     30 o
   1   4  -9   1295.20   1251.90     93.60     30 o
   1   5 -11    139.84     95.50     43.30     30 <
   1   6 -13    241.57    236.40     51.20     30 o
   1   7 -15     67.31     60.60     31.70     30 <
   2  -6   9     49.44     91.70     49.30     30 <
   2  -5   7    714.55    736.50     86.40     30 o
   2  -4   5   4382.30   4232.60    167.60     30 o
   2   6 -15    163.09    123.60     36.90     30 o
   2   7 -17     28.95     -1.50     23.00     30 <
   3  -8  11    174.12    198.20     47.70     30 o
   3  -1  -2   8420.80   7479.60    221.30     30 o
   3   1  -6   1419.60   1316.30     99.30     30 o
   3   2  -8    171.49    230.10     54.90     30 o
   3   3 -10     34.52     56.00     37.90     30 <
   3   4 -12    226.37    225.90     48.40     30 o
   3   5 -14    103.87     71.10     32.00     30 <
   3   6 -16     76.18     70.60     34.50     30 <
   4  -8  10     31.97     10.90     36.40     30 <
   4  -7   8    135.95    236.80     56.70     30 o
   4  -6   6     50.52     36.40     52.10     30 <
   4   2  -9     84.71     98.40     47.40     30 <
   4   3 -11    278.23    232.30     48.30     30 o
   4   4 -13     17.82     20.00     29.50     30 <
   4   5 -15     38.04     26.40     30.30     30 <
   5  -4   1    409.57    878.10    143.30     30 o
   5   1  -9     20.78      1.40     34.30     30 <
   5   2 -11    542.58    515.80     65.00     30 o
   5   3 -13      4.81    -10.20     23.50     30 <
   5   4 -15     40.02     61.60     30.90     30 <
   6  -1  -6     35.33     56.70     41.80     30 <
   6   0  -8     81.10    105.10     41.20     30 <
   6   1 -10     17.39      0.70     25.70     30 <
   6   2 -12      2.34     11.50     26.10     30 <
  -7   1   7     15.29     37.10     33.70     31 <
  -7   2   5    359.95    743.40     73.40     31 o
  -7   3   3     25.76     32.20     42.70     31 <
  -6  -2  12      3.04     14.70     26.70     31 <
  -6  -1  10      4.79      2.90     29.60     31 <
  -6   0   8    131.53    176.80     43.70     31 o
  -6   1   6     31.19     45.60     41.70     31 <
  -5  -4  15     69.89     91.70     32.60     31 <
  -5  -3  13      3.63     23.20     29.90     31 <
  -5  -2  11    492.47    473.90     60.70     31 o
  -5   6  -6   1034.00    985.80     88.80     31 o
  -5   7  -8     77.95    100.10     46.60     31 <
  -4  -5  15     17.93      0.80     21.00     31 <
  -4  -4  13     10.56     16.00     31.00     31 <
  -4  -3  11    698.28    668.80     69.10     31 o
  -4   4  -3    414.42    441.10    110.80     31 o
  -4   5  -5    120.21    178.20     69.00     31 <
  -3  -6  16    108.60    104.00     32.10     31 o
  -3  -5  14     94.59     87.20     40.20     31 <
  -3  -4  12    208.26    226.30     47.00     31 o
  -3  -3  10     23.10      3.10     42.00     31 <
  -3  -2   8    174.19    181.80     57.70     31 o
  -3  -1   6   1430.80   1767.60    112.90     31 o
  -3   1   2   8703.00   8624.60    235.60     31 o
  -3   7 -11     19.24     32.60     33.40     31 <
  -3   8 -13     37.37     23.80     28.50     31 <
  -2  -7  17     30.03     25.50     25.00     31 <
  -2  -6  15    200.84    154.10     41.50     31 o
  -2  -5  13    235.59    192.20     45.20     31 o
  -2  -4  11     57.56     53.70     38.20     31 <
  -2  -3   9    280.78    292.00     63.90     31 o
  -2  -2   7    365.85    305.70     65.10     31 o
  -2   6 -10    133.17     75.90     46.60     31 <
  -2   7 -12      3.90     33.90     35.10     31 <
  -2   8 -14     21.43     30.80     27.00     31 <
  -1  -7  15     33.36     38.30     32.80     31 <
  -1  -6  13     97.45    156.40     43.80     31 o
  -1   3  -5   2288.30   1996.10    131.10     31 o
  -1   4  -7    181.34    285.00     70.20     31 o
  -1   5  -9     39.45     49.40     45.50     31 <
  -1   6 -11     18.15     35.20     38.90     31 <
  -1   8 -16     47.44     45.10     27.60     31 <
   0  -8  16     10.36     40.10     29.40     31 <
   0  -7  14    181.82    158.50     44.70     31 o
   0  -6  12     43.49     55.90     36.40     31 <
   0  -5  10     83.18    440.90     69.00     31 o
   0  -4   8    918.82   1133.00     92.50     31 o
   0  -3   6    819.25    857.40     98.40     31 o
   0  -2   4   3848.10   3653.10    176.10     31 o
   0  -1   2   1096.70    686.10    180.60     31 o
   0   6 -13     70.43     76.30     36.10     31 <
   0   7 -15    101.73    151.70     39.20     31 o
   1   4 -10   1552.90   1280.70     92.10     31 o
   1   5 -12    110.10    143.50     44.10     31 o
   1   6 -14      4.90      8.20     30.40     31 <
   1   7 -16      7.00     21.40     28.50     31 <
   2  -8  13     68.83    101.80     36.90     31 <
   2  -7  11     72.53    110.90     42.30     31 <
   2  -6   9     46.97     91.70     49.30     31 <
   2   1  -5    888.25    807.70     95.10     31 o
   2   2  -7    276.18    196.60     59.10     31 o
   2   3  -9    341.67    378.10     62.30     31 o
   2   4 -11     35.09     32.90     36.00     31 <
   2   5 -13    136.36    193.90     45.10     31 o
   2   6 -16     85.44     39.80     29.50     31 <
   3  -8  12     36.97      6.70     30.30     31 <
   3  -7  10    195.86    260.40     55.00     31 o
   3  -6   8    242.79    160.80     53.50     31 o
   3  -5   6     88.12    252.60     68.90     31 o
   3   4 -13     25.14     34.50     33.90     31 <
   3   5 -15      6.93     10.20     22.30     31 <
   3   6 -17     11.36     25.30     22.40     31 <
   4   0  -6    355.08    450.10     68.80     31 o
   4   1  -8     11.45     28.50     40.60     31 <
   4   2 -10     24.19     28.30     33.50     31 <
   4   3 -12    243.97    298.00     50.30     31 o
   4   4 -14     70.24     33.10     26.50     31 <
   4   5 -16      7.48     21.00     28.10     31 <
   5  -7   7     44.27    128.80     49.20     31 <
   5  -6   5     40.67      0.70     55.90     31 <
   5  -3  -1    526.84    609.50     91.70     31 o
   5  -2  -3   1370.30   1060.50     94.10     31 o
   5  -1  -5    304.93    200.40     60.00     31 o
   5   0  -7     55.20     79.80     46.80     31 <
   5   3 -14    131.36    102.30     33.70     31 o
   6  -1  -7    163.99    154.90     47.90     31 o
   6   1 -11    198.62    172.00     42.60     31 o
   6   2 -13      2.82      9.00     25.60     31 <
   7  -3  -4    146.93    101.20     43.80     31 <
   7  -2  -6     32.90     21.50     36.40     31 <
  -6  -2  13      5.82    -15.20     23.00     32 <
  -6  -1  11    179.07    202.70     38.80     32 o
  -6   2   4    133.02    196.10     55.10     32 o
  -6   3   2     25.90     65.20     53.50     32 <
  -5  -3  14     73.73    108.10     35.80     32 o
  -5  -2  11    420.92    473.90     60.70     32 o
  -5  -1   9      3.93      8.60     34.60     32 <
  -5   0   7     40.51     62.00     40.50     32 <
  -5   1   5    150.16    170.40     55.50     32 o
  -4  -5  16      0.97      0.90     25.30     32 <
  -4  -4  14     45.43     72.40     29.80     32 <
  -4  -3  12    206.26    190.20     45.50     32 o
  -4  -2  10     12.57     -2.40     33.90     32 <
  -4  -1   8     30.21     54.10     43.70     32 <
  -4   0   6    322.89    473.90     71.50     32 o
  -4   7 -10      8.67      5.30     31.80     32 <
  -3  -6  17     11.52     18.60     24.80     32 <
  -3  -5  15      5.02     23.40     28.90     32 <
  -3  -4  13     12.47     44.80     35.20     32 <
  -3  -3  11     60.78     33.00     36.90     32 <
  -3   2   0    149.33    263.80    138.60     32 <
  -3   6  -9     29.94     24.10     42.50     32 <
  -2  -6  16     98.64     94.40     34.30     32 <
  -2  -5  14    268.13    320.30     52.10     32 o
  -2  -2   7    315.41    305.70     65.10     32 o
  -2  -1   5   1056.00   1362.20    115.20     32 o
  -2   4  -6     79.31     14.60     58.60     32 <
  -2   5  -8     44.62     50.40     47.60     32 <
  -2   7 -13    217.02    250.60     47.50     32 o
  -2   8 -15     13.50     -0.30     22.20     32 <
  -1  -7  16      7.06     10.50     22.80     32 <
  -1  -6  14     10.43      4.70     29.80     32 <
  -1  -5  12     76.58    151.20     47.00     32 o
  -1  -4  10   1419.40   1599.00    105.40     32 o
  -1  -3   8   1246.10   1283.80    100.40     32 o
  -1  -2   6   5479.50   4778.00    183.30     32 o
  -1   2  -3    122.32    564.30    120.60     32 o
  -1   5 -10     38.85     67.30     44.60     32 <
  -1   6 -12     22.10      4.80     30.50     32 <
  -1   7 -14     28.97     45.30     30.00     32 <
   0  -7  15    105.53    152.30     42.10     32 o
   0  -6  13     45.52     89.50     37.30     32 <
   0  -5  11    233.04    378.60     59.70     32 o
   0   4  -9    484.98    451.80     71.10     32 o
   0   5 -11     12.16     18.10     35.10     32 <
   0   6 -14     20.75     -5.30     26.90     32 <
   0   7 -16    111.12    151.90     36.30     32 o
   1  -8  15     38.62     39.80     29.40     32 <
   1  -7  13     38.25     41.10     33.10     32 <
   1  -6  11     21.78     31.30     38.00     32 <
   1  -5   9     43.31     17.00     42.50     32 <
   1  -4   7    174.40    170.10     61.90     32 <
   1  -3   5   2216.10   1981.30    134.20     32 o
   1   2  -6   5599.30   4969.90    189.50     32 o
   1   3  -8   1214.40   1130.30     95.00     32 o
   1   5 -13     52.47     52.90     36.20     32 <
   1   6 -15    176.98    171.40     44.00     32 o
   1   7 -17     34.67     37.70     24.90     32 <
   2  -8  14     24.09     38.80     32.00     32 <
   2  -7  12      8.93     24.70     34.40     32 <
   2  -6  10     85.72     76.80     45.80     32 <
   2   3 -10     76.17     54.00     41.10     32 <
   2   4 -12     66.49     46.50     35.90     32 <
   2   5 -14    234.47    256.20     48.80     32 o
   2   6 -17     30.06     56.90     26.80     32 <
   3  -4   4    188.58    219.10     82.70     32 <
   3   1  -7    349.48    418.30     69.20     32 o
   3   2  -9    974.53    900.60     82.40     32 o
   3   3 -11     39.11     20.60     33.40     32 <
   3   4 -14    502.97    378.10     56.60     32 o
   3   5 -16     27.27     53.50     29.50     32 <
   4  -8  11    120.78    102.80     41.40     32 <
   4  -7   9     44.68     54.70     39.00     32 <
   4  -1  -4   2176.50   2556.50    129.40     32 o
   4   0  -6    303.77    450.10     68.80     32 o
   4   2 -11     46.94     19.00     32.40     32 <
   4   3 -13    323.02    270.30     48.00     32 o
   4   4 -15     49.35     37.80     29.70     32 <
   5  -5   3   1339.70   1325.00    129.90     32 o
   5   1 -10    484.55    607.60     66.10     32 o
   5   2 -12     20.67     36.20     35.00     32 <
   5   3 -15     27.14     21.80     25.20     32 <
   6  -3  -3    193.45    135.10     54.30     32 <
   6  -2  -5     77.85    138.00     47.80     32 <
   6  -1  -7    135.92    154.90     47.90     32 o
   6   1 -12    121.86     99.30     38.70     32 <
   7  -2  -7      6.57     14.30     31.00     32 <
  -7   2   6     35.69     73.00     37.50     33 <
  -6   1   7     93.90     77.30     41.70     33 <
  -6   6  -5     61.88     89.80     60.40     33 <
  -5  -3  14     67.99    108.10     35.80     33 o
  -5  -3  15     12.18     25.50     28.90     33 <
  -5  -2  12     20.90     37.80     31.00     33 <
  -5  -1  10    463.77    329.90     50.90     33 o
  -5   2   3    771.50   1015.00     90.90     33 o
  -5   5  -4    233.61    297.00     86.20     33 o
  -5   7  -9    311.67    286.50     55.00     33 o
  -4  -4  15     52.03     74.60     29.00     33 <
  -4  -3  13    279.37    314.20     50.30     33 o
  -4  -2  11    117.00    159.80     46.80     33 o
  -4   0   6    296.02    473.90     71.50     33 o
  -4   1   4   1087.30   1164.50    102.20     33 o
  -4   6  -8     50.66     64.10     45.70     33 <
  -3  -5  16     40.08     35.90     29.60     33 <
  -3  -4  14    209.44    145.70     41.80     33 o
  -3  -2   9   1088.70   1338.10     94.90     33 o
  -3  -1   7    320.40    384.50     67.00     33 o
  -3   5  -7    874.49   1063.60     94.80     33 o
  -3   7 -12      5.80     -4.90     27.70     33 <
  -2  -6  17     11.49     20.20     26.90     33 <
  -2  -5  14    245.69    320.30     52.10     33 o
  -2  -5  15     19.13     26.00     31.00     33 <
  -2  -4  12     58.94     91.30     40.80     33 <
  -2  -3  10     58.11    117.50     46.50     33 <
  -2  -2   8    505.53    584.30     78.00     33 o
  -2   5  -9     11.66     -1.70     41.30     33 <
  -2   6 -11    332.39    524.80     64.20     33 o
  -2   7 -14    136.03    137.10     37.30     33 o
  -1  -7  17      8.30     21.30     26.50     33 <
  -1  -6  15    178.72    175.60     45.40     33 o
  -1  -5  13     39.06     14.50     33.30     33 <
  -1  -4  11     85.90    122.30     46.30     33 <
  -1  -2   6   5013.30   4778.00    183.30     33 o
  -1  -1   4   1601.50   1729.20    142.60     33 o
  -1   4  -8   1123.00   1170.80     96.40     33 o
  -1   6 -13     53.50     67.40     34.20     33 <
  -1   7 -15     17.43     28.10     28.10     33 <
   0  -7  16    117.78     62.80     31.80     33 <
   0  -6  14     30.62     28.50     31.40     33 <
   0  -4   9    414.23    431.30     70.70     33 o
   0  -3   7   1820.30   1646.80    112.60     33 o
   0   3  -7   1447.50   1479.30    107.90     33 o
   0   5 -12    678.34    641.10     69.50     33 o
   0   6 -15     83.33     60.80     31.80     33 <
   0   7 -17     10.38     -0.30     22.50     33 <
   1  -8  16     58.95     46.70     30.80     33 <
   1  -7  14     82.09     91.40     39.50     33 <
   1  -6  12     31.65     52.10     35.90     33 <
   1  -5  10     52.91     72.00     40.90     33 <
   1  -2   3    844.89   1106.90    138.70     33 o
   1   1  -4   2164.00   2343.30    151.30     33 o
   1   3  -9    136.29    177.20     53.10     33 o
   1   4 -11    169.77    130.40     45.70     33 <
   1   5 -14      6.85     14.50     29.00     33 <
   1   6 -16     67.03     91.30     33.20     33 <
   2  -8  15     66.47     19.20     29.00     33 <
   2  -7  13    132.48    168.20     40.00     33 o
   2  -5   8     56.90     65.00     49.50     33 <
   2  -4   6    850.29    743.70     89.10     33 o
   2  -1  -1   8728.40   7346.40    246.10     33 o
   2   2  -8    538.87    438.20     68.10     33 o
   2   4 -13    246.02    277.70     50.50     33 o
   2   5 -16     14.24     22.10     28.20     33 <
   2   5 -15      9.45     10.30     23.50     33 <
   2   6 -18     30.82      9.70     24.90     33 <
   3  -8  13      4.49     -6.50     26.30     33 <
   3  -7  11     41.15     53.90     36.40     33 <
   3  -6   9     78.95     98.80     46.40     33 <
   3  -3   2   5335.60   7058.80    247.40     33 o
   3   0  -5   6768.50   5304.20    184.50     33 o
   3   2 -10     17.60     27.30     44.30     33 <
   3   3 -12    363.50    624.90     65.20     33 o
   3   4 -15      7.94     10.40     22.70     33 <
   3   5 -17     21.74     38.10     29.60     33 <
   4  -6   7     38.39     65.40     48.60     33 <
   4  -2  -2    614.22    711.90     96.60     33 o
   4   1  -9     44.37     64.60     43.90     33 <
   4   2 -12     38.37     41.10     32.90     33 <
   4   3 -14     17.46     37.30     31.20     33 <
   4   4 -17    104.56    125.80     35.60     33 o
   4   4 -16      5.77     -2.70     19.60     33 <
   5  -1  -6    223.78    256.20     57.00     33 o
   5   1 -11     36.90     40.70     34.90     33 <
   5   2 -13      7.95     24.90     27.80     33 <
   6  -4  -1     62.97     63.20     60.30     33 <
   6  -1  -8      6.71     18.90     30.50     33 <
   6   0 -10      8.43     26.80     30.30     33 <
   6   1 -13     28.74     41.80     31.00     33 <
   7  -3  -5     27.44     14.10     35.00     33 <
  -7   3   4     39.17     85.90     45.40     34 <
  -6  -1  12     16.92     37.50     31.40     34 <
  -6   0  10     10.44      1.40     30.30     34 <
  -6   2   5    248.83    247.60     56.30     34 o
  -6   4   0     99.65    197.20     76.20     34 <
  -5  -2  13     14.60     10.90     27.50     34 <
  -5  -1  11     87.19    155.00     41.40     34 o
  -5   1   6    333.22    333.40     59.30     34 o
  -5   3   1    326.42    381.50     85.80     34 o
  -4  -4  16     59.93     59.10     32.50     34 <
  -4  -4  17     95.23    106.90     34.90     34 o
  -4  -3  14      6.68     10.10     28.80     34 <
  -4  -2  12    252.30    277.30     53.00     34 o
  -4  -1   9     89.83    144.00     47.20     34 o
  -4   5  -6    112.42    160.30     62.30     34 <
  -4   7 -11     35.04     24.10     34.20     34 <
  -3  -5  17     15.13     -1.00     20.70     34 <
  -3  -4  15      7.09     17.60     31.20     34 <
  -3  -3  12    157.99    200.30     48.60     34 o
  -3  -2  10     22.86     35.70     38.60     34 <
  -3   0   5   7411.30   6875.70    205.10     34 o
  -3   4  -5    199.44    285.20     75.90     34 o
  -3   6 -10    425.48    440.50     62.80     34 o
  -3   7 -13    216.39    174.60     45.80     34 o
  -2  -6  18     25.74     12.40     25.40     34 <
  -2  -5  15     17.88     26.00     31.00     34 <
  -2  -5  16      6.26     13.00     27.90     34 <
  -2  -4  13    246.38    202.50     48.60     34 o
  -2  -3  11   1267.70   1240.60     93.70     34 o
  -2  -1   6    578.90    554.10     88.60     34 o
  -2   1   1   9290.30   9371.40    270.20     34 o
  -2   3  -4   2297.80   2067.40    136.40     34 o
  -2   5  -9     10.85     -1.70     41.30     34 <
  -2   6 -12      4.60     30.70     35.50     34 <
  -2   7 -15     80.39    187.30     40.60     34 o
  -1  -6  16     24.98     16.60     29.40     34 <
  -1  -5  14     23.24    -14.10     30.00     34 <
  -1  -3   9    126.31    162.30     56.30     34 <
  -1   3  -6   1617.70   1741.10    117.90     34 o
  -1   5 -11    119.14     87.70     46.40     34 <
  -1   6 -14     17.32     17.40     33.80     34 <
  -1   7 -17     57.24     81.60     29.00     34 <
  -1   7 -16    132.63    130.10     35.60     34 o
   0  -7  17      4.88      7.00     24.70     34 <
   0  -6  15    163.25    123.90     40.40     34 o
   0  -5  12    325.00    362.10     56.00     34 o
   0  -4  10     64.74     53.00     45.30     34 <
   0  -2   5    217.47    283.60     88.70     34 o
   0   2  -5     47.32     66.00     76.30     34 <
   0   4 -10     86.50    107.70     47.80     34 <
   0   5 -13     13.64      0.20     29.00     34 <
   0   6 -16     12.01     35.00     28.60     34 <
   1  -7  15      5.44     18.90     27.30     34 <
   1  -6  13     35.10     47.80     39.80     34 <
   1  -4   8    482.10    404.20     70.90     34 o
   1   2  -7     42.07      3.00     56.20     34 <
   1   4 -12     46.82      6.00     34.20     34 <
   1   5 -15     54.08    110.50     37.50     34 <
   1   6 -18    228.03    181.10     37.10     34 o
   1   6 -17     89.93     89.00     35.00     34 <
   2  -7  13    123.63    168.20     40.00     34 o
   2  -6  11    428.92    432.50     61.20     34 o
   2   1  -6    353.58    489.10     79.00     34 o
   2   2  -9    995.07    915.30     88.60     34 o
   2   3 -11   1309.10   1290.00     92.00     34 o
   2   4 -14     16.65      5.00     28.00     34 <
   2   5 -17     17.24     37.80     29.50     34 <
   3  -7  12     33.48     15.20     35.30     34 <
   3  -6   9     73.38     98.80     46.40     34 <
   3  -5   7    976.45   1170.50     95.50     34 o
   3  -1  -3     73.80    140.60     77.10     34 <
   3   1  -8     88.73     73.30     41.70     34 <
   3   2 -11     15.18     61.80     39.10     34 <
   3   3 -13     11.92     32.50     33.50     34 <
   3   4 -16     57.23     93.10     31.30     34 <
   3   5 -18     35.23     34.20     24.00     34 <
   4  -7  10      4.24     17.90     37.00     34 <
   4  -5   5     64.84    141.00     68.10     34 <
   4  -1  -5    139.04    204.20     61.20     34 o
   4   1 -10    287.67    307.40     52.90     34 o
   4   2 -13     80.94     94.30     35.90     34 <
   4   3 -15     87.76    119.60     35.60     34 o
   5  -7   8     62.43     30.00     40.10     34 <
   5  -2  -4    350.04    335.60     63.30     34 o
   5  -1  -7     21.43     10.00     40.90     34 <
   5   0  -9    264.89    194.70     48.20     34 o
   5   1 -12      4.06     25.30     29.40     34 <
   5   2 -15      9.83     12.20     24.40     34 <
   5   2 -14     37.29     75.90     35.40     34 <
   6  -2  -6    257.49    283.30     56.30     34 o
   6  -1  -9     30.03     58.50     33.80     34 <
  -7   2   7     17.67      5.20     35.00     35 <
  -6  -1  13     10.08     35.20     30.80     35 <
  -6   1   8      5.46     -7.30     34.20     35 <
  -6   3   3     36.69     40.80     46.50     35 <
  -5  -2  14     41.20     30.40     30.60     35 <
  -5  -1  12      4.10     19.00     30.00     35 <
  -5   0   9    205.28     85.00     39.30     35 <
  -5   2   4    260.28    371.80     67.30     35 o
  -5   6  -7     28.76      0.00     47.70     35 <
  -4  -4  17     92.38    106.90     34.90     35 o
  -4  -3  15     65.46     57.70     29.30     35 <
  -4  -2  13    162.99    120.30     38.20     35 o
  -4  -1  10    151.15     96.10     42.30     35 <
  -4   2   2    640.10    739.40     95.90     35 o
  -4   6  -9      9.32     11.20     40.60     35 <
  -4   7 -12     47.79      2.50     31.90     35 <
  -3  -4  16     65.40     63.00     29.90     35 <
  -3  -3  13     10.69     16.80     33.80     35 <
  -3  -2  11     10.36    -14.10     38.60     35 <
  -3  -1   8     43.99     93.20     45.70     35 <
  -3   1   3     68.92     44.00     76.90     35 <
  -3   5  -8    632.67    689.30     75.80     35 o
  -3   6 -11     14.89     54.70     41.60     35 <
  -3   7 -14      6.05     15.40     29.80     35 <
  -2  -5  17     30.75     10.40     26.00     35 <
  -2  -4  14     18.43    -12.40     27.20     35 <
  -2  -3  12    109.86    106.60     42.50     35 <
  -2  -2   9   1376.60   1353.50     97.50     35 o
  -2   4  -7   1410.60   1406.00    106.50     35 o
  -2   5 -10    306.69    376.50     62.50     35 o
  -2   6 -13     69.59     58.50     36.20     35 <
  -2   7 -16    252.38    116.50     37.80     35 o
  -1  -6  17     65.74     59.10     32.90     35 <
  -1  -5  15     54.86     79.10     36.60     35 <
  -1  -4  12     27.59     69.10     42.20     35 <
  -1  -3  10    361.73    356.10     61.80     35 o
  -1  -2   7     38.60     30.60     59.00     35 <
  -1   4  -9   2249.00   2114.60    118.00     35 o
  -1   5 -12     13.60     14.60     35.90     35 <
  -1   6 -15      3.67    -11.60     25.10     35 <
   0  -6  15    158.24    123.90     40.40     35 o
   0  -6  16     31.89     21.80     30.80     35 <
   0  -5  13     91.34    154.40     42.70     35 o
   0  -3   8     10.37     13.70     51.40     35 <
   0   3  -8     54.67     95.90     56.50     35 <
   0   4 -11    185.49    240.00     52.20     35 o
   0   5 -14     90.13     81.00     37.70     35 <
   0   6 -17      5.39    -11.00     23.10     35 <
   1  -7  16    117.85     93.20     33.90     35 <
   1  -6  14     31.88     14.80     31.30     35 <
   1  -5  11    160.11    143.30     43.70     35 o
   1  -3   6   1869.80   1998.50    125.60     35 o
   1   3 -10    367.22    340.90     65.70     35 o
   1   4 -13    107.18     77.80     39.30     35 <
   1   5 -16      7.15     -5.10     22.30     35 <
   2  -7  14     97.21     68.30     33.40     35 <
   2  -6  12      4.72     26.30     36.20     35 <
   2  -5   9     12.53     25.00     40.50     35 <
   2  -3   4   2724.40   2611.00    145.90     35 o
   2   0  -4   2378.10   2586.80    149.00     35 o
   2   3 -12    102.91    101.20     45.50     35 <
   2   4 -15     51.76     81.50     33.50     35 <
   2   5 -18      7.52     23.10     24.10     35 <
   3  -7  12     32.60     15.20     35.30     35 <
   3  -6  10    303.72    298.80     52.50     35 o
   3   1  -9     16.09      6.20     44.60     35 <
   3   3 -14    155.02    136.50     38.70     35 o
   3   4 -17     30.73     51.80     30.90     35 <
   4  -6   8     17.54     67.30     44.60     35 <
   4   0  -8   1166.90   1190.70     91.70     35 o
   4   1 -11    360.76    235.50     50.90     35 o
   4   2 -14    218.41    228.20     45.10     35 o
   4   3 -17      2.32     -4.90     19.80     35 <
   4   3 -16     13.56     34.20     29.40     35 <
   5  -6   6    568.02    659.50     80.10     35 o
   5  -3  -2    380.46    386.90     75.60     35 o
   5   1 -13      3.78     25.20     28.60     35 <
   5   2 -16     55.89     54.40     28.60     35 <
   6  -3  -4    136.95    172.30     53.30     35 o
   6  -2  -7     29.74     28.50     35.90     35 <
   6   0 -12    258.39    172.50     42.50     35 o
  -7   3   5     66.61     68.80     39.70     36 <
  -6   0  12    260.13    342.60     51.90     36 o
  -6   1   9     37.12     49.60     38.50     36 <
  -6   2   6    253.42    329.00     57.50     36 o
  -5  -2  15     50.48     57.30     30.80     36 <
  -5  -2  16     73.03     86.20     29.50     36 <
  -5  -1  13      2.47     27.60     33.30     36 <
  -5   1   7      5.57     -4.60     40.00     36 <
  -4  -3  16     25.04     37.00     26.70     36 <
  -4  -2  14    191.70     97.30     39.30     36 <
  -4  -1  11    349.66    461.60     60.80     36 o
  -4   0   8   1062.20    953.40     84.20     36 o
  -4   1   5     84.11     99.10     58.50     36 <
  -3  -4  17     72.31    126.00     33.90     36 o
  -3  -3  14    230.15    222.20     44.20     36 o
  -3  -3  15     89.04     75.30     36.50     36 <
  -3  -2  12     49.96     26.10     34.60     36 <
  -3  -1   9      7.95     30.50     46.30     36 <
  -3   6 -12     11.85     34.30     33.10     36 <
  -2  -5  18      3.28     17.00     23.80     36 <
  -2  -4  15     38.65     51.70     36.40     36 <
  -2  -3  12    110.55    106.60     42.50     36 <
  -2  -2  10     63.43     80.50     45.50     36 <
  -2  -1   7    442.92    556.20     82.00     36 o
  -2   0   4   2003.10   2252.60    145.80     36 o
  -2   5 -11     79.04    192.30     50.30     36 o
  -2   6 -14      8.25     14.10     31.60     36 <
  -1  -6  18    168.58    166.60     38.90     36 o
  -1  -5  16     37.46     36.20     29.70     36 <
  -1  -4  13     55.39     70.40     40.80     36 <
  -1  -2   8    405.06    329.00     68.70     36 o
  -1  -1   5     42.77     20.70     80.40     36 <
  -1   4 -10    588.32    424.90     65.20     36 o
  -1   5 -13     26.05     30.20     31.90     36 <
  -1   6 -16     36.80     36.10     27.80     36 <
   0  -6  17     12.03     25.00     27.80     36 <
   0  -5  14     65.76     34.10     32.30     36 <
   0  -4  11    322.23    322.20     58.40     36 o
   0   1  -3   6699.90   6766.10    250.40     36 o
   0   2  -6    374.37    471.20     98.10     36 o
   0   3  -9    100.38    115.00     55.40     36 <
   0   4 -12    194.84    247.60     56.10     36 o
   0   5 -15     20.75     -6.80     27.00     36 <
   0   6 -18     24.35     24.60     22.80     36 <
   1  -7  17    103.72     96.80     34.00     36 <
   1  -6  15      7.56     16.30     28.00     36 <
   1  -5  12     17.51     14.90     36.80     36 <
   1  -4   9   2206.20   2208.10    122.30     36 o
   1   1  -5     33.91     59.70     80.80     36 <
   1   2  -8    468.21    383.80     73.90     36 o
   1   3 -11    173.32    139.20     47.30     36 <
   1   4 -14    466.20    313.20     54.50     36 o
   1   5 -17      2.56      4.50     26.20     36 <
   2  -7  15     27.83     14.30     29.50     36 <
   2  -6  13    159.73    124.40     41.90     36 <
   2  -5  10    183.68    243.70     54.20     36 o
   2  -4   7   1070.00    939.30     95.10     36 o
   2   1  -7    390.73    492.70     76.00     36 o
   2   2 -10     46.56     29.50     46.20     36 <
   2   3 -13     96.88    112.60     41.10     36 <
   2   4 -17    137.85    155.70     37.80     36 o
   2   4 -16     77.29     82.00     29.90     36 <
   3  -7  13    110.61     95.40     38.80     36 <
   3  -5   8    291.13    281.30     63.80     36 o
   3  -4   5    233.48    299.60     79.30     36 o
   3   2 -13    419.46    306.50     53.30     36 o
   3   2 -12     81.72    108.60     38.30     36 <
   3   3 -16     54.60     65.80     32.30     36 <
   3   3 -15    115.67    115.80     33.50     36 o
   3   4 -18     27.99     67.60     28.90     36 <
   4  -7  11    162.88    121.70     43.20     36 <
   4  -3   0    912.21   1113.80    137.70     36 o
   4  -2  -3    235.14    281.60     72.40     36 o
   4  -1  -6    262.60    160.60     55.90     36 <
   4   1 -12     30.96     36.90     37.00     36 <
   4   2 -15      2.06     22.90     30.20     36 <
   5  -7   9    359.01    294.90     55.60     36 o
   5  -2  -5    128.37    115.70     54.20     36 <
   5  -1  -8    324.33    306.70     54.60     36 o
   5   0 -11    255.27    159.50     44.80     36 o
   5   1 -14     69.46     90.60     33.90     36 <
   6  -6   4    194.25    108.20     75.40     36 <
   6  -1 -10      8.56      6.70     28.00     36 <
  -6   1  10      4.28     15.30     29.60     37 <
  -6   2   7     16.38     23.10     35.60     37 <
  -6   3   4    184.81    285.60     58.70     37 o
  -5  -1  14     57.00    138.60     36.50     37 o
  -5   0  11    232.83    191.70     43.90     37 o
  -5   1   8    187.41    230.50     51.50     37 o
  -5   2   5     59.40    168.70     55.10     37 o
  -5   6  -8    123.62    137.20     47.60     37 <
  -4  -3  17     10.39     59.60     29.30     37 <
  -4  -2  15     38.56     26.70     30.10     37 <
  -4  -1  12     13.96     20.60     34.20     37 <
  -4   1   6    280.23    269.90     64.60     37 o
  -4   5  -7     58.55     50.20     49.50     37 <
  -4   6 -10     15.15     29.30     40.40     37 <
  -3  -4  18     14.86     22.00     27.70     37 <
  -3  -3  15     80.34     75.30     36.50     37 <
  -3  -3  16    107.31     73.10     35.30     37 <
  -3  -2  13    219.24    202.20     48.00     37 o
  -3  -1  10    505.47    434.40     64.10     37 o
  -3   4  -6    155.44    156.90     62.40     37 <
  -3   5  -9     52.89     74.60     44.50     37 <
  -3   6 -13     11.02      6.70     31.80     37 <
  -2  -4  16     88.14    108.80     36.80     37 <
  -2  -4  17    147.62     72.60     34.50     37 <
  -2  -3  13     80.05     87.50     40.20     37 <
  -2  -3  14    107.71    140.90     40.80     37 o
  -2  -2  11    161.04    171.90     49.70     37 o
  -2   3  -5    341.89    554.30     91.50     37 o
  -2   4  -8    511.35    658.90     78.50     37 o
  -2   5 -12    177.02    113.40     42.90     37 <
  -2   6 -15     19.40     36.00     32.00     37 <
  -1  -5  17      4.71     20.10     28.40     37 <
  -1  -4  14    429.50    404.90     59.20     37 o
  -1  -3  11    196.36     83.00     46.30     37 <
  -1   2  -4   2697.50   2850.50    165.40     37 o
  -1   3  -7   2331.50   1752.70    119.60     37 o
  -1   5 -14     23.29     18.00     31.30     37 <
  -1   6 -17     48.90     70.30     30.40     37 <
   0  -6  18     11.36      8.10     22.40     37 <
   0  -5  15     21.90     34.80     33.00     37 <
   0  -4  12    189.87    226.80     52.10     37 o
   0  -3   9    102.48    209.10     62.30     37 o
   0  -2   6    394.34    484.60     99.60     37 o
   0  -1   3   6110.20   8220.60    274.00     37 o
   0   3 -10     75.46     74.90     46.50     37 <
   0   4 -13    306.90    241.80     55.20     37 o
   0   5 -17      6.69      9.10     24.20     37 <
   0   5 -16     11.38     17.20     27.30     37 <
   1  -6  16     14.09      9.90     30.40     37 <
   1  -5  13     89.42     90.80     38.10     37 <
   1  -4  10   1188.80   1230.40     93.30     37 o
   1  -3   7   1710.50   1443.10    109.70     37 o
   1  -2   4   2574.80   2521.30    159.80     37 o
   1   2  -9   2896.20   2446.60    125.80     37 o
   1   3 -12    436.59    478.60     63.80     37 o
   1   4 -16      9.62     -3.60     27.60     37 <
   1   4 -15     48.67     46.50     31.60     37 <
   1   5 -19      4.88      5.10     22.50     37 <
   1   5 -18     23.43     14.50     25.10     37 <
   2  -7  16    162.36    143.40     38.00     37 o
   2  -6  14     41.63     62.80     31.40     37 <
   2   1  -8    149.48     57.50     48.40     37 <
   2   2 -11    226.56    190.10     53.80     37 o
   2   3 -15    261.35    225.20     43.60     37 o
   2   3 -14    114.81    163.80     41.00     37 o
   2   4 -18     14.40     33.10     29.50     37 <
   3  -7  14     11.03    -13.40     27.80     37 <
   3  -6  11     65.23     47.40     40.20     37 <
   3  -1  -4     82.47     89.70     73.40     37 <
   3   0  -7   1587.00   1376.40    103.90     37 o
   3   1 -10    436.62    260.80     53.90     37 o
   3   2 -14     34.32     61.60     35.20     37 <
   3   3 -17      1.55     17.20     28.20     37 <
   4  -7  12     54.36     68.10     37.00     37 <
   4  -6   9    112.27    140.30     50.40     37 <
   4  -5   6    161.97    135.90     60.40     37 <
   4  -4   3    138.50    361.60    110.70     37 o
   4   0 -10     97.83     90.60     41.80     37 <
   4   1 -13     47.22     35.80     35.00     37 <
   4   2 -16    101.53     69.30     33.70     37 <
   5  -2  -6     79.31     89.00     45.00     37 <
   5  -1  -9     27.38     26.20     36.30     37 <
   5   1 -16     36.73     32.00     26.60     37 <
   5   1 -15     20.64     37.70     28.30     37 <
   6  -4  -2    103.09     82.30     58.50     37 <
   6  -3  -5    209.90    190.60     49.80     37 o
   6  -2  -8     81.87     82.40     35.40     37 <
   6  -1 -12     20.40      5.20     24.10     37 <
   6  -1 -11     69.90    100.60     38.10     37 <
  -6   1  11     73.91    117.40     38.40     38 o
  -6   2   8     54.51     18.10     38.30     38 <
  -6   3   4    162.95    285.60     58.70     38 o
  -5  -1  15     20.70     35.20     30.30     38 <
  -5   1   9     16.44     24.40     37.30     38 <
  -5   3   2    140.58    257.90     70.70     38 o
  -5   5  -5     80.56     96.40     66.80     38 <
  -4  -2  16     23.91     22.20     29.10     38 <
  -4  -1  13     63.36     64.50     35.40     38 <
  -4   0  10     86.40    125.80     46.80     38 <
  -4   2   3     98.36     93.30     67.40     38 <
  -4   4  -4   1793.00   1902.80    134.30     38 o
  -4   6 -11    101.22    122.80     45.50     38 <
  -3  -3  17      1.62      3.00     27.70     38 <
  -3  -2  14     25.84     64.90     37.00     38 <
  -3  -1  11     13.00     24.60     36.10     38 <
  -3   0   7   1328.70   1637.90    110.10     38 o
  -3   1   4     64.75     77.70     69.60     38 <
  -3   5 -10     40.69     55.20     45.20     38 <
  -3   6 -14     76.16    101.80     36.00     38 <
  -2  -4  18     14.20     16.40     26.00     38 <
  -2  -3  15    240.32    302.10     50.90     38 o
  -2  -2  11    141.34    171.90     49.70     38 o
  -2  -1   8    149.28    119.10     58.00     38 <
  -2   4  -9    544.44    431.10     69.10     38 o
  -2   5 -13      9.42     28.00     36.50     38 <
  -2   5 -12    161.21    113.40     42.90     38 <
  -2   6 -16      7.93    -15.30     24.00     38 <
  -1  -5  18     12.71     -5.90     25.00     38 <
  -1  -5  19     21.70     31.40     27.40     38 <
  -1  -4  15     37.93     63.50     37.00     38 <
  -1  -4  16     13.68     -6.00     22.80     38 <
  -1  -3  12    437.48    422.00     66.30     38 o
  -1  -2   9   2583.10   2712.70    137.20     38 o
  -1  -1   6   3447.10   3107.80    161.90     38 o
  -1   3  -8    608.27    511.20     75.70     38 o
  -1   4 -11    107.64     59.90     41.10     38 <
  -1   5 -15     74.61    143.00     42.90     38 o
   0  -5  16     37.92     38.20     33.30     38 <
   0  -4  13    100.47     60.10     43.60     38 <
   0  -3  10     58.05     55.30     51.20     38 <
   0   2  -7     30.40     51.20     67.00     38 <
   0   3 -10     66.54     74.90     46.50     38 <
   0   4 -14     54.78     62.70     37.00     38 <
   0   5 -18     46.00     58.80     30.20     38 <
   0   5 -17      6.13      9.10     24.20     38 <
   1  -6  17     16.47      8.10     25.40     38 <
   1  -5  14     25.01     33.00     33.50     38 <
   1  -4  11    215.82    193.00     55.30     38 o
   1   1  -6   3614.00   3046.40    159.80     38 o
   1   3 -13    114.05    121.40     44.30     38 <
   1   4 -17    129.56    116.10     37.70     38 o
   1   4 -16      9.22     -3.60     27.60     38 <
   2  -6  14     40.76     62.80     31.40     38 <
   2  -6  15     17.42     33.10     31.80     38 <
   2  -5  11     18.66     28.10     38.50     38 <
   2  -4   8    533.96    671.80     82.70     38 o
   2  -3   5    319.57    568.60     91.40     38 o
   2   1  -9    122.23     91.60     51.60     38 <
   2   2 -12     69.46     56.10     40.10     38 <
   2   3 -16     20.56     -2.20     25.90     38 <
   2   4 -19      3.02     14.00     24.00     38 <
   3  -6  12     13.33     26.80     35.20     38 <
   3  -5   9     12.29    -14.50     39.60     38 <
   3  -2  -1    963.28    845.20    125.90     38 o
   3   1 -11      8.54     25.20     34.30     38 <
   3   2 -15      7.64     13.60     30.60     38 <
   3   3 -19     32.14     -5.40     22.10     38 <
   3   3 -18      2.47     21.80     26.60     38 <
   4  -1  -7    344.24    321.30     58.80     38 o
   4   1 -14      3.83      9.40     31.90     38 <
   4   2 -18     11.47     27.50     27.50     38 <
   4   2 -17     13.80      2.50     24.00     38 <
   5  -6   7     25.94     33.30     46.00     38 <
   5  -3  -3     71.98     73.40     59.20     38 <
   5  -2  -6     73.09     89.00     45.00     38 <
   5  -1 -10    353.26    345.10     56.00     38 o
   5   0 -13     23.25     12.20     31.40     38 <
   6  -5   1    218.53    417.30    107.80     38 o
   6  -3  -6      9.66     36.50     40.00     38 <
   6  -2  -9     21.75     23.90     32.40     38 <
   6  -1 -13     61.79     28.10     30.00     38 <
   6  -1 -12     18.18      5.20     24.10     38 <
  -6   1  12     34.76     48.30     33.80     39 <
  -6   2   8     41.80     18.10     38.30     39 <
  -6   3   5    102.15    182.60     50.70     39 o
  -6   4   1     40.50     86.20     64.60     39 <
  -5  -1  16      2.43     -0.50     23.20     39 <
  -5   0  13     35.50     65.50     36.60     39 <
  -5   1  10    261.68    314.00     56.80     39 o
  -5   2   6    202.45    242.90     56.50     39 o
  -5   6  -9     53.32     46.50     38.70     39 <
  -4  -2  17     10.50    -16.40     23.60     39 <
  -4  -2  18      8.65     10.50     25.80     39 <
  -4  -1  14      4.39    -11.70     27.10     39 <
  -4   1   7    121.24    143.40     55.40     39 <
  -4   5  -8    146.96    152.50     54.80     39 <
  -4   6 -12     20.47     20.50     32.40     39 <
  -3  -3  18      1.05      8.20     25.70     39 <
  -3  -3  19      2.60      9.20     25.30     39 <
  -3  -2  15      6.41      7.80     30.00     39 <
  -3  -1  12     65.77     97.30     40.50     39 <
  -3   3  -3    356.58    301.30    113.50     39 <
  -3   4  -7     32.70     41.90     55.90     39 <
  -3   5 -11     26.69     11.70     33.00     39 <
  -3   6 -15      2.68     16.90     28.10     39 <
  -2  -4  19      2.05      3.90     25.00     39 <
  -2  -3  16     16.04     42.90     32.20     39 <
  -2  -2  12     64.44     35.80     38.30     39 <
  -2  -2  13    166.96    212.80     49.10     39 o
  -2  -1   9     77.37     64.70     47.20     39 <
  -2   2  -2    302.08    916.90    180.80     39 o
  -2   3  -6    865.21    552.50     94.60     39 o
  -2   4 -10     28.61     53.30     45.60     39 <
  -2   5 -14     24.92     59.20     37.00     39 <
  -1  -4  17     88.37     97.70     36.00     39 <
  -1  -3  13    116.69    134.90     45.40     39 <
  -1  -3  14    120.59    119.70     43.80     39 <
  -1  -2  10    638.94    745.70     82.40     39 o
  -1   4 -13     23.04     13.50     37.10     39 <
  -1   4 -12    144.03    118.60     49.50     39 <
  -1   5 -17     14.27      7.90     24.80     39 <
  -1   5 -16     58.56     34.00     30.30     39 <
   0  -5  17      2.43     -6.50     26.30     39 <
   0  -5  18     63.35     23.30     28.80     39 <
   0  -4  14     12.24     37.80     34.60     39 <
   0  -3  11    534.47    629.40     76.80     39 o
   0  -2   7     51.48     35.00     60.90     39 <
   0   3 -12    109.66     70.50     42.50     39 <
   0   3 -11    699.35    702.00     80.20     39 o
   0   4 -16     36.79     45.80     33.20     39 <
   0   4 -15      8.04     26.80     31.40     39 <
   0   5 -19     10.58     -0.40     23.80     39 <
   1  -5  15    146.19    164.80     43.90     39 o
   1  -4  12    224.94    242.80     57.40     39 o
   1  -3   8    452.01    424.10     72.70     39 o
   1   2 -11   1019.30    770.80     79.30     39 o
   1   2 -10    709.03    822.30     82.00     39 o
   1   3 -15     45.31     26.80     32.60     39 <
   1   3 -14    278.72    228.70     49.30     39 o
   1   4 -19      8.72     32.40     29.50     39 <
   1   4 -18      4.45     -3.40     20.10     39 <
   2  -6  16      6.94     -8.20     27.80     39 <
   2  -5  12     97.25    101.90     43.60     39 <
   2  -4   9    565.76    510.60     75.00     39 o
   2  -1  -2   1308.00   1387.70    151.20     39 o
   2   0  -6    798.20    570.00     98.10     39 o
   2   1 -10     79.35     60.70     43.10     39 <
   2   2 -14    136.79     55.60     38.00     39 <
   2   2 -13    160.53    162.00     46.30     39 o
   2   3 -18     27.24     35.50     27.00     39 <
   2   3 -17     27.39      3.00     20.10     39 <
   3  -6  13      6.41     24.50     35.80     39 <
   3  -4   6    100.20    193.70     69.50     39 <
   3  -1  -5    461.69    470.70     84.90     39 o
   3   0  -9    362.62    344.90     64.60     39 o
   3   1 -13      6.50     23.70     32.90     39 <
   3   1 -12     96.61    154.40     47.30     39 o
   3   2 -17     87.49     97.80     38.90     39 <
   3   2 -16    380.68    336.20     53.40     39 o
   4  -6  10      8.02     45.90     39.60     39 <
   4  -5   7     59.23     33.70     53.90     39 <
   4  -2  -4    294.18    318.40     73.10     39 o
   4  -1  -8    144.22    140.20     52.70     39 <
   4   0 -12    237.38    253.20     53.00     39 o
   4   1 -16      7.39     -2.60     25.50     39 <
   4   1 -15     14.69     35.60     31.40     39 <
   5  -2  -7     50.57     64.20     44.80     39 <
   5  -1 -11     10.15     11.40     32.80     39 <
   5   0 -15     73.07     54.70     30.60     39 <
   6  -5   1    194.93    417.30    107.80     39 o
   6  -3  -6      7.50     36.50     40.00     39 <
   6  -2 -10     28.58      5.60     29.60     39 <
  -6   1  13     75.67    130.70     39.00     40 o
  -6   2   9     11.50     22.10     32.00     40 <
  -6   2  10     25.40     38.30     35.60     40 <
  -5   0  15     51.26     43.20     31.60     40 <
  -5   1  11     12.85     37.40     32.80     40 <
  -5   2   7     33.30     37.10     43.00     40 <
  -5   6 -10     16.71     45.70     37.30     40 <
  -4  -1  15     21.06    -15.90     24.70     40 <
  -4  -1  16      8.77      3.30     28.00     40 <
  -4   0  12    222.46    215.30     51.10     40 o
  -4   1   8     53.39    153.80     55.70     40 <
  -4   2   4    285.50    408.60     78.70     40 o
  -4   5  -9     40.69     22.90     42.50     40 <
  -4   6 -13     51.63     65.70     35.40     40 <
  -3  -2  16    224.93    299.60     51.10     40 o
  -3  -2  17     50.29     60.20     34.20     40 <
  -3  -1  13     22.80     16.30     34.50     40 <
  -3   0   9    319.85    423.50     72.40     40 o
  -3   1   5    146.91     79.30     70.40     40 <
  -3   2   1    836.88   1216.40    134.50     40 o
  -3   5 -12     77.22    106.00     45.50     40 <
  -2  -3  17     21.38      4.50     25.50     40 <
  -2  -3  18     14.75      2.30     24.30     40 <
  -2  -2  14    118.48    107.70     43.20     40 <
  -2  -1  10    206.68    216.90     62.40     40 o
  -2   0   6    638.94    500.80     93.30     40 o
  -2   1   2    682.62    893.80    141.90     40 o
  -2   3  -6    687.12    552.50     94.60     40 o
  -2   4 -11     14.63     21.90     39.30     40 <
  -2   5 -15     20.39     11.30     29.10     40 <
  -1  -4  18      9.36     17.40     29.20     40 <
  -1  -4  19      7.13     -3.10     20.60     40 <
  -1  -3  14     95.99    119.70     43.80     40 <
  -1  -3  15     43.31     41.50     35.70     40 <
  -1  -2  11    844.80    950.20     85.10     40 o
  -1  -1   7    139.05    150.00     74.10     40 <
  -1   0   3   7903.00   7923.00    268.10     40 o
  -1   1  -1   2694.60   3281.00    349.80     40 o
  -1   2  -5    227.90    324.10    106.70     40 o
  -1   3  -9    246.16    282.90     65.80     40 o
  -1   4 -14     26.75     16.00     30.10     40 <
  -1   5 -18     28.64     10.70     24.60     40 <
   0  -5  19     17.39     36.60     26.10     40 <
   0  -4  15     21.37      5.40     29.80     40 <
   0  -4  16     38.39     63.70     36.60     40 <
   0  -3  12    136.87    171.90     55.30     40 o
   0  -2   8    600.58    536.10     82.70     40 o
   0  -1   4    309.73    329.90    126.80     40 <
   0   1  -4    843.62    622.20    139.80     40 o
   0   2  -8    450.26    328.30     73.80     40 o
   0   3 -13     20.15      5.90     37.50     40 <
   0   3 -12     86.21     70.50     42.50     40 <
   0   4 -18      8.49     -9.40     25.50     40 <
   0   4 -17    151.47     79.90     35.10     40 <
   1  -5  16     33.83     31.10     31.90     40 <
   1  -5  17      7.91     10.20     27.30     40 <
   1  -4  13     30.02     24.80     34.50     40 <
   1  -3   9     72.27     69.80     51.70     40 <
   1  -2   5    504.41    575.50    106.70     40 o
   1   0  -3   7715.40   6909.70    256.40     40 o
   1   1  -7    114.07    121.80     71.60     40 <
   1   2 -12     15.72     25.90     37.50     40 <
   1   2 -11    798.41    770.80     79.30     40 o
   1   3 -16      6.40     25.90     30.00     40 <
   2  -5  13     40.19     36.00     36.70     40 <
   2  -4  10      7.95     34.40     49.10     40 <
   2  -3   6    655.24    704.60     97.50     40 o
   2   0  -6    616.64    570.00     98.10     40 o
   2   1 -11    160.24    170.80     51.70     40 o
   2   1 -10     65.14     60.70     43.10     40 <
   2   2 -15      5.18     35.30     32.80     40 <
   2   3 -19     14.18     36.80     26.00     40 <
   3  -6  14     36.53     -2.00     30.00     40 <
   3  -5  10     25.97     41.80     45.80     40 <
   3   1 -14     23.03     33.70     32.80     40 <
   3   2 -19      2.63     -5.90     23.00     40 <
   3   2 -18      5.15     13.30     26.80     40 <
   4  -6  11     74.04     72.20     38.70     40 <
   4  -5   7     53.62     33.70     53.90     40 <
   4  -1  -9     40.55     10.40     39.60     40 <
   4   1 -18     20.12     16.90     23.40     40 <
   4   1 -17     32.59     54.40     30.30     40 <
   5  -6   8     52.75     59.10     45.00     40 <
   5  -5   4    152.45    129.70     79.50     40 <
   5  -3  -4     63.34    107.30     58.60     40 <
   5  -2  -8     21.16     56.70     40.90     40 <
   5  -1 -12      6.43     12.10     30.30     40 <
   6  -4  -3    374.54    383.50     69.80     40 o
   6  -3  -7     28.06     61.60     41.80     40 <
   6  -2 -12      2.93     16.10     29.80     40 <
   6  -2 -11     36.25     55.00     33.80     40 <
  -6   2  10     28.97     38.30     35.60     41 <
  -6   2  11     14.40      2.00     31.00     41 <
  -6   3   6     10.91     21.60     40.70     41 <
  -6   4   2     30.66     -1.50     55.60     41 <
  -5   1  12      3.94     19.50     34.70     41 <
  -5   2   8     17.42     71.10     43.20     41 <
  -5   3   3     46.65     62.20     62.90     41 <
  -5   5  -6    219.54    290.50     68.30     41 o
  -4  -1  17     26.22     13.20     22.80     41 <
  -4  -1  18     37.17     26.60     27.80     41 <
  -4   1   9     84.39     39.90     42.20     41 <
  -3  -2  18     14.15     30.20     29.80     41 <
  -3  -2  19      3.31     -7.60     20.30     41 <
  -3  -1  14     35.28     19.00     33.80     41 <
  -3   4  -8    149.49    138.10     54.50     41 <
  -3   5 -13     26.93      4.30     36.80     41 <
  -2  -3  19     14.04      6.60     20.50     41 <
  -2  -2  15      4.74     11.60     25.90     41 <
  -2  -1  11    118.99    102.60     47.80     41 <
  -2   3  -7   1170.00   1128.70    105.40     41 o
  -2   4 -12    208.98    173.60     50.50     41 o
  -2   5 -17      4.88     -2.30     25.70     41 <
  -2   5 -16      3.07     -5.20     23.80     41 <
  -1  -3  16      4.43     -9.00     28.40     41 <
  -1  -2  12     20.34     23.20     38.10     41 <
  -1  -1   8    217.01    207.20     69.00     41 o
  -1   3 -11     96.31     70.90     42.00     41 <
  -1   3 -10     10.37     11.00     44.90     41 <
  -1   4 -16     36.25     52.10     32.20     41 <
  -1   4 -15     57.70     59.80     35.70     41 <
   0  -4  17    195.89    203.50     43.90     41 o
   0  -3  13     11.69    -19.70     37.90     41 <
   0  -2   9    785.96    808.40     87.00     41 o
   0   2  -9    743.84    623.30     81.00     41 o
   0   3 -14     39.87     16.90     33.60     41 <
   0   4 -19      5.48     18.20     25.90     41 <
   0   4 -18      8.75     -9.40     25.50     41 <
   1  -5  17      8.17     10.20     27.30     41 <
   1  -5  18      6.30      9.60     25.30     41 <
   1  -4  14     28.54     18.00     31.10     41 <
   1  -3  10     38.41     64.00     50.70     41 <
   1  -1   1   3615.70   4471.70    355.70     41 o
   1   1  -8    188.33     82.30     59.10     41 <
   1   2 -13     34.75     16.50     36.00     41 <
   1   3 -19     46.58     20.50     27.50     41 <
   1   3 -18      6.59      7.70     26.20     41 <
   1   3 -17      9.54    -10.70     24.90     41 <
   2  -5  14     41.50     34.60     35.30     41 <
   2  -5  15     21.49     44.20     31.60     41 <
   2  -4  10      8.18     34.40     49.10     41 <
   2  -4  11     33.29     53.30     46.60     41 <
   2  -3   6    711.13    704.60     97.50     41 o
   2  -2   2    189.44    590.80    179.20     41 o
   2   1 -12      8.92     14.80     34.20     41 <
   2   2 -17      9.69     10.90     27.70     41 <
   2   2 -16     47.16     62.50     33.60     41 <
   3  -6  15      3.05     -3.10     28.50     41 <
   3  -5  11     31.48      6.70     34.90     41 <
   3  -4   7     28.66     62.70     60.00     41 <
   3  -1  -6    643.19    471.20     81.20     41 o
   3   0 -11     53.78      1.30     35.90     41 <
   3   1 -16     24.24      5.00     29.50     41 <
   3   1 -15     37.53     36.20     33.40     41 <
   4  -6  12     30.28     16.20     35.30     41 <
   4  -5   8    101.19    101.40     51.30     41 <
   4  -2  -5    125.46    149.10     60.70     41 <
   4  -1 -10    143.81    149.30     48.10     41 o
   4   0 -14     11.75     24.50     30.40     41 <
   5  -4   0    144.98    230.60     97.10     41 <
   5  -2  -9    442.63    360.70     61.00     41 o
   5  -1 -14     29.61     14.40     27.60     41 <
   5  -1 -13      8.23      0.20     27.40     41 <
   6  -6   5     15.58     37.60     61.10     41 <
   6  -4  -4      8.12    -21.90     47.10     41 <
   6  -3  -8     10.17     51.90     38.90     41 <
   6  -2 -13     15.08     26.60     28.70     41 <
  -6   2  12      2.20     21.30     32.60     42 <
  -6   3   7      6.18     45.30     43.30     42 <
  -5   1  13      2.08     10.10     32.90     42 <
  -5   1  14     29.14     16.00     28.60     42 <
  -5   2   9    279.75    313.00     59.40     42 o
  -5   3   4     21.30     18.70     55.40     42 <
  -4   0  14      2.74      8.70     30.80     42 <
  -4   1  10    112.68    156.90     49.50     42 o
  -4   2   5     98.58    186.80     63.40     42 <
  -4   3   0    218.00    465.60    131.80     42 o
  -4   4  -5    444.00    415.30     83.50     42 o
  -4   5 -11      5.57     29.10     40.60     42 <
  -4   5 -10     55.41     94.10     46.90     42 <
  -3  -1  15     42.81    115.50     41.10     42 <
  -3  -1  16     49.86     76.90     37.20     42 <
  -3   0  11     27.62     66.80     45.60     42 <
  -3   1   6    499.96    659.20     86.70     42 o
  -3   4  -9     11.44    -12.50     40.80     42 <
  -3   5 -15     70.23     60.10     37.70     42 <
  -3   5 -14     27.04     42.90     35.80     42 <
  -2  -2  16     33.89     52.30     35.60     42 <
  -2  -2  17     11.52      3.00     27.00     42 <
  -2  -1  12      2.63     -5.70     36.10     42 <
  -2  -1  13    132.85    224.40     50.70     42 o
  -2   0   8   1629.90   1760.40    120.40     42 o
  -2   3  -8    228.81    141.80     67.90     42 <
  -2   4 -13    137.13    143.00     45.00     42 o
  -1  -3  17      2.49     31.90     31.70     42 <
  -1  -3  18     16.48     35.10     26.90     42 <
  -1  -2  13     10.13     68.80     41.80     42 <
  -1  -2  14     16.17      9.00     33.80     42 <
  -1  -1   9    169.67    208.20     63.10     42 o
  -1   2  -6     61.34    108.50     75.00     42 <
  -1   3 -12     57.91    123.70     50.50     42 <
  -1   3 -11     68.92     70.90     42.00     42 <
  -1   4 -18     19.72     -1.20     25.90     42 <
  -1   4 -17      6.24    -10.70     25.00     42 <
   0  -4  18      4.82     13.10     25.20     42 <
   0  -4  19      5.99      1.10     25.30     42 <
   0  -3  14     35.06     21.00     34.60     42 <
   0  -3  15    106.03    135.00     44.30     42 o
   0  -2  10     38.91     45.70     54.20     42 <
   0  -1   5   1299.40   1416.20    136.60     42 o
   0   1  -5   1373.80   1587.90    136.90     42 o
   0   2 -11    464.87    267.10     64.30     42 o
   0   2 -10     39.17     46.60     46.00     42 <
   0   3 -17      6.26    -19.90     28.30     42 <
   0   3 -16     29.01     38.30     34.40     42 <
   0   3 -15     32.15     54.40     37.40     42 <
   1  -4  15     29.04     22.40     32.30     42 <
   1  -4  16      8.96     -1.00     29.90     42 <
   1  -3  11     73.94     82.60     49.10     42 <
   1  -2   6    104.36    148.20     86.00     42 <
   1   1  -9    169.26    176.90     57.50     42 o
   1   2 -15     51.92    148.70     43.60     42 o
   1   2 -14     16.83     42.30     36.30     42 <
   1   3 -20     44.20     35.30     29.00     42 <
   1   3 -19     35.33     20.50     27.50     42 <
   2  -5  16      2.45     41.70     30.50     42 <
   2  -4  11     22.28     53.30     46.60     42 <
   2  -4  12    192.84    157.40     50.90     42 o
   2  -3   7    922.57    891.50     95.10     42 o
   2  -2   2    609.45    590.80    179.20     42 o
   2  -1  -3   3621.50   2973.10    174.00     42 o
   2   0  -8   1550.50   1340.90    105.60     42 o
   2   1 -14     63.17     50.90     37.70     42 <
   2   1 -13     42.26     43.90     43.10     42 <
   2   2 -20     13.00     13.20     24.90     42 <
   2   2 -19     79.80     79.30     32.20     42 <
   2   2 -18      1.89     -6.70     20.70     42 <
   3  -5  12     51.37     66.70     43.20     42 <
   3  -5  13      9.37      2.40     36.30     42 <
   3  -4   8     50.77     41.30     51.30     42 <
   3  -3   3    200.19    196.60    113.30     42 <
   3  -2  -2    208.05    330.20    100.70     42 o
   3  -1  -7    136.09    162.60     64.70     42 <
   3   0 -13      9.96      7.60     33.50     42 <
   3   1 -19      7.62      0.20     27.60     42 <
   3   1 -18      8.44     46.90     29.00     42 <
   3   1 -17      7.75     11.60     26.90     42 <
   4  -6  13     32.18     30.20     32.40     42 <
   4  -3  -1   1844.20   1878.60    140.90     42 o
   4  -2  -6    140.70    201.20     66.50     42 o
   4  -1 -12     18.67     11.50     37.70     42 <
   4  -1 -11     21.71     46.50     35.80     42 <
   4   0 -18     50.00      8.70     26.70     42 <
   4   0 -16      3.70     22.00     28.90     42 <
   5  -6   9     64.58     33.60     41.60     42 <
   5  -3  -5     29.64     94.80     51.60     42 <
   5  -2 -11    162.08     81.30     41.50     42 <
   5  -2 -10      9.86     25.20     37.90     42 <
   5  -1 -16      3.29     -0.90     23.10     42 <
   5  -1 -15     10.82     10.20     27.80     42 <
   6  -4  -4      8.33    -21.90     47.10     42 <
   6  -3 -10     23.28     35.00     36.50     42 <
   6  -3  -9     31.15      9.90     34.60     42 <
  -6   2  13      6.75     -6.50     29.60     43 <
  -6   3   8      5.83     23.40     39.50     43 <
  -6   3   9     77.00     40.70     37.10     43 <
  -6   4   3    289.95    318.60     68.90     43 o
  -5   1  15      2.68     19.90     34.20     43 <
  -5   1  16      1.66     -4.40     26.80     43 <
  -5   2  10      6.37    -14.00     35.70     43 <
  -5   5  -7    228.21    326.70     68.30     43 o
  -4   0  16     46.59     84.30     36.30     43 <
  -4   1  11    563.78    804.70     76.40     43 o
  -4   1  12      8.12     14.30     36.20     43 <
  -4   2   6    151.00    123.90     64.20     43 <
  -4   5 -12     27.95     25.20     38.60     43 <
  -3  -1  17     29.08     28.60     31.40     43 <
  -3  -1  18     17.83     20.60     30.70     43 <
  -3   0  13     36.47     44.60     43.90     43 <
  -3   1   7    100.14    141.20     60.90     43 <
  -3   3  -4     90.21     95.70     91.50     43 <
  -3   4 -10    184.81    217.00     56.40     43 o
  -3   5 -16     11.52     -2.50     28.10     43 <
  -2  -2  18      2.27     -6.10     26.70     43 <
  -2  -2  19     83.80     45.50     26.70     43 <
  -2  -1  13    158.95    224.40     50.70     43 o
  -2  -1  14    118.48    179.90     46.20     43 o
  -2   0   8   1702.40   1760.40    120.40     43 o
  -2   1   3   4482.70   3675.90    182.90     43 o
  -2   3  -9    246.70    162.50     62.10     43 <
  -2   4 -16      1.67      1.30     28.40     43 <
  -2   4 -15     22.28     36.20     37.30     43 <
  -2   4 -14     20.33     10.10     37.10     43 <
  -1  -3  19     15.67     21.20     24.30     43 <
  -1  -3  20      6.44     -4.00     26.10     43 <
  -1  -2  15      8.96     30.10     34.70     43 <
  -1  -1  10    239.98    311.30     63.40     43 o
  -1   2  -7    106.87     71.30     65.70     43 <
  -1   3 -14     56.20    110.20     41.00     43 <
  -1   3 -13     49.43     11.10     34.90     43 <
  -1   4 -19      6.72    -10.80     23.70     43 <
   0  -3  16     14.80     20.30     32.60     43 <
   0  -3  17      3.93     36.60     34.30     43 <
   0  -2  11    267.64    272.20     67.60     43 o
   0   1  -6    250.67    382.40     88.30     43 o
   0   2 -12    221.16    154.80     56.40     43 <
   0   3 -19      7.63      3.30     22.30     43 <
   0   3 -18      3.08     17.60     31.60     43 <
   0   3 -17     10.74    -19.90     28.30     43 <
   1  -4  16      6.01     -1.00     29.90     43 <
   1  -4  17      6.78     13.20     29.20     43 <
   1  -4  18      2.50      1.10     28.30     43 <
   1  -3  12    134.20    226.00     56.30     43 o
   1  -2   7     67.27     17.60     63.30     43 <
   1   1 -11     24.64     52.80     47.00     43 <
   1   1 -10    264.94    202.40     56.90     43 o
   1   2 -18      3.83      1.50     30.50     43 <
   1   2 -17     28.66     59.30     32.10     43 <
   1   2 -16     42.50     27.10     31.20     43 <
   2  -5  17     10.18     17.20     31.60     43 <
   2  -4  13     36.56    105.60     45.10     43 <
   2  -3   8    149.73    220.20     68.60     43 o
   2   0 -10    788.83    813.20     83.60     43 o
   2   1 -16      7.81     -0.20     30.60     43 <
   2   1 -15     79.97     33.10     35.60     43 <
   3  -5  13      8.19      2.40     36.30     43 <
   3  -5  14     79.40     67.50     38.60     43 <
   3  -4   9      4.86     15.70     47.30     43 <
   3  -1  -8     65.55     51.60     50.20     43 <
   3   0 -15    209.83    228.40     48.60     43 o
   4  -5   9     44.60    134.30     55.10     43 <
   4  -4   4    940.86    980.80    114.60     43 o
   4  -2  -7      6.90     20.10     45.50     43 <
   4  -1 -14      6.43     35.40     35.80     43 <
   4  -1 -13     27.85     46.80     34.20     43 <
   4   0 -18     52.48      8.70     26.70     43 <
   5  -6  10      4.26     -8.00     36.80     43 <
   5  -5   5     32.03     42.40     68.60     43 <
   5  -3  -6     81.38    118.30     52.40     43 <
   5  -2 -13     30.17     -2.80     27.30     43 <
   5  -2 -12      3.38      7.00     28.40     43 <
   6  -4  -5     12.60     17.90     45.10     43 <
   6  -3 -12     12.55      6.00     30.70     43 <
   6  -3 -11      7.44     14.60     30.20     43 <
  -6   3  10     14.47     10.00     33.60     44 <
  -6   4   4     44.51     37.50     50.00     44 <
  -5   2  11    163.21    127.90     45.40     44 <
  -5   2  12     17.70     10.70     34.80     44 <
  -5   3   5     22.69     60.80     55.20     44 <
  -5   5  -8     28.92      4.90     48.20     44 <
  -4   0  18     37.55     17.00     29.70     44 <
  -4   1  13     53.13     98.40     42.50     44 <
  -4   1  14      5.00     13.00     32.30     44 <
  -4   2   7     15.60     10.10     50.60     44 <
  -4   4  -6     45.61    -25.70     59.70     44 <
  -4   5 -14     94.64     89.40     39.50     44 <
  -4   5 -13      7.52     19.10     36.40     44 <
  -3  -1  19     12.59     34.90     26.50     44 <
  -3   0  15    214.47    138.60     46.60     44 <
  -3   1   8     62.66     43.80     55.40     44 <
  -3   1   9     45.11      7.10     47.80     44 <
  -3   2   2     58.12    211.50     95.00     44 <
  -3   4 -12    235.03    117.20     45.40     44 <
  -3   4 -11     18.84     -3.90     40.20     44 <
  -2  -1  15     70.90    127.30     44.70     44 <
  -2  -1  16     12.56     13.00     32.60     44 <
  -2   0  10    747.83    945.50     94.50     44 o
  -2   2  -3    473.24    461.00    135.20     44 o
  -2   3 -10     16.84     21.40     43.30     44 <
  -2   4 -18      4.54     -5.90     29.40     44 <
  -2   4 -17     75.81     33.20     34.30     44 <
  -2   4 -16      2.01      1.30     28.40     44 <
  -1  -2  16     31.41     65.30     38.20     44 <
  -1  -2  17     24.06     42.90     34.60     44 <
  -1  -2  18     34.02     36.90     33.80     44 <
  -1  -1  11     26.24     80.90     53.30     44 <
  -1  -1  12    128.02    138.60     49.10     44 <
  -1   0   5   1396.20   1824.60    143.90     44 o
  -1   2  -8    500.91    454.90     80.20     44 o
  -1   3 -16      5.83     -5.50     29.20     44 <
  -1   3 -15     40.87     52.30     37.90     44 <
   0  -3  17      4.07     36.60     34.30     44 <
   0  -3  18     15.30     -1.60     31.50     44 <
   0  -3  19     20.41     17.20     28.60     44 <
   0  -2  12    219.10    255.10     56.90     44 o
   0  -2  13    118.42    148.70     54.40     44 <
   0  -1   6    251.17    193.50     92.20     44 <
   0   1  -7    603.88    443.50     91.60     44 o
   0   2 -15     26.25     34.00     37.30     44 <
   0   2 -14     39.21     47.40     42.80     44 <
   0   2 -13     72.12     44.50     40.60     44 <
   1  -4  18      2.58      1.10     28.30     44 <
   1  -4  19      9.69      4.80     26.00     44 <
   1  -3  13     56.23     49.10     44.80     44 <
   1  -3  14     23.91     89.80     43.00     44 <
   1  -2   8    404.23    290.50     75.90     44 o
   1   0  -5   1336.60   1413.10    131.60     44 o
   1   1 -13    188.56    170.90     50.90     44 o
   1   1 -12     82.85     78.90     46.40     44 <
   1   2 -20     22.47      1.70     27.50     44 <
   1   2 -19     10.80      2.70     22.90     44 <
   2  -4  14     16.57     19.50     36.30     44 <
   2  -4  15     13.25     26.00     33.50     44 <
   2  -3   9    179.03    156.00     63.50     44 <
   2  -1  -4    467.71    524.20    112.90     44 o
   2   0 -10    762.92    813.20     83.60     44 o
   2   1 -20      1.63     -8.10     24.70     44 <
   2   1 -19      9.18     14.70     28.30     44 <
   2   1 -18     32.91     33.70     28.00     44 <
   2   1 -17      7.04     10.30     25.80     44 <
   3  -5  15     78.92     69.90     38.20     44 <
   3  -5  16     13.10      8.90     27.40     44 <
   3  -4  10    252.67    175.60     54.90     44 o
   3  -2  -3   1592.00   1100.80    116.80     44 o
   3  -1 -10     85.76     76.70     49.80     44 <
   3  -1  -9     23.70     81.80     50.80     44 <
   3   0 -17      7.74      0.40     27.50     44 <
   4  -5  10    110.78    112.30     50.10     44 <
   4  -5  11     18.35     35.80     40.20     44 <
   4  -3  -2    699.21    715.70    103.70     44 o
   4  -2  -9     13.70     11.60     40.50     44 <
   4  -2  -8     25.64     30.60     42.20     44 <
   4  -1 -17     47.65     37.80     32.40     44 <
   4  -1 -16      5.74     -7.50     25.00     44 <
   4  -1 -15      7.37     -6.40     27.20     44 <
   5  -3  -8     39.25     32.50     43.50     44 <
   5  -3  -7     27.60     50.70     49.00     44 <
   5  -2 -15      3.09     -8.50     28.60     44 <
   5  -2 -14     25.11      6.50     31.10     44 <
   6  -5   0    192.41    218.20     90.20     44 <
   6  -4  -7     13.88      9.90     41.80     44 <
   6  -4  -6     45.95     42.60     43.00     44 <
   6  -3 -12     13.65      6.00     30.70     44 <
  -6   3  11     17.65     35.80     34.60     45 <
  -6   3  12     26.19     38.50     34.80     45 <
  -6   4   5     27.91     37.20     49.30     45 <
  -5   2  13      4.75      2.90     33.80     45 <
  -5   2  14      8.75      4.00     30.20     45 <
  -5   3   6     88.09     98.10     52.40     45 <
  -5   3   7      6.07      6.60     43.70     45 <
  -5   5 -10     22.94      7.30     37.20     45 <
  -5   5  -9     28.67     91.60     51.50     45 <
  -4   1  14      3.99     13.00     32.30     45 <
  -4   1  15      4.21     14.40     36.70     45 <
  -4   1  16      4.15     -5.70     28.20     45 <
  -4   2   8     11.89     12.50     49.30     45 <
  -4   2   9      9.73     22.30     45.50     45 <
  -4   3   1   1234.70   1408.40    140.30     45 o
  -4   4  -7     32.56     28.80     61.00     45 <
  -3   0  17      0.80     -5.80     23.00     45 <
  -3   1  10    144.96    181.90     58.60     45 o
  -3   2   3    738.13    540.80    104.10     45 o
  -3   3  -5    229.58    220.20     87.10     45 <
  -3   4 -15      9.49      6.80     33.70     45 <
  -3   4 -14      8.73    -14.00     33.70     45 <
  -3   4 -13     14.23     42.90     39.30     45 <
  -2  -1  17      6.16    -11.20     29.30     45 <
  -2  -1  18     14.37      3.90     30.10     45 <
  -2  -1  19      6.67      3.30     28.60     45 <
  -2   0  12    137.48    139.20     56.60     45 <
  -2   1   4    393.56    399.80    102.20     45 o
  -2   3 -12     29.25     19.20     42.00     45 <
  -2   3 -11     55.44     26.30     43.80     45 <
  -1  -2  19     11.45     33.60     31.80     45 <
  -1  -2  20     37.57     20.00     28.90     45 <
  -1  -1  12     93.23    138.60     49.10     45 <
  -1  -1  13    210.53    208.80     56.30     45 o
  -1  -1  14     97.26     87.70     42.30     45 <
  -1   2 -10    106.51    110.30     50.80     45 <
  -1   2  -9    581.26    618.90     82.50     45 o
  -1   3 -19      2.78     12.10     27.30     45 <
  -1   3 -18     35.68     17.00     30.00     45 <
  -1   3 -17      7.88     35.10     31.50     45 <
   0  -2  14     48.72     17.20     40.00     45 <
   0  -2  15     40.77     37.20     37.90     45 <
   0  -1   7    511.05    608.20     97.60     45 o
   0  -1   8    112.77     39.90     62.80     45 <
   0   1  -8     78.82     18.60     60.70     45 <
   0   2 -18     10.60     24.00     29.90     45 <
   0   2 -17      7.34     30.00     31.90     45 <
   0   2 -16     48.06     25.30     34.30     45 <
   1  -3  15     39.37     48.30     37.60     45 <
   1  -3  16     45.22     47.90     40.40     45 <
   1  -2   9    495.60    598.20     83.10     45 o
   1   0  -7   1656.30   1234.20    119.80     45 o
   1   1 -16     12.29     20.00     32.70     45 <
   1   1 -15     17.27    -12.90     29.90     45 <
   1   1 -14     71.11     70.90     40.80     45 <
   2  -4  16     14.87     66.30     40.80     45 <
   2  -4  17     73.63    110.60     39.30     45 <
   2  -3  10     15.40      0.50     43.20     45 <
   2  -1  -5    212.27    309.00     90.90     45 o
   2   0 -14     13.92     13.30     33.80     45 <
   2   0 -12     58.91     85.70     48.00     45 <
   2   1 -20      1.42     -8.10     24.70     45 <
   3  -4  11     20.51     -4.30     42.20     45 <
   3  -3   4     38.67     85.20     92.00     45 <
   3  -1 -13     32.96     70.70     42.20     45 <
   3  -1 -12     45.99     90.10     42.10     45 <
   3  -1 -11      6.93    -17.30     38.90     45 <
   3   0 -19     18.04     -6.80     25.30     45 <
   4  -5  12     30.44     14.90     38.20     45 <
   4  -4   5    564.05    418.60     90.20     45 o
   4  -3  -2    541.69    715.70    103.70     45 o
   4  -2 -11     13.79     -2.10     31.60     45 <
   4  -2 -10      3.83     52.10     43.00     45 <
   4  -1 -18     12.87     11.70     27.80     45 <
   4  -1 -17     34.63     37.80     32.40     45 <
   5  -5   6    112.07     57.20     63.30     45 <
   5  -4  -1     51.72     32.00     75.60     45 <
   5  -3 -10    105.43     71.00     41.50     45 <
   5  -3  -9     69.46     95.20     46.70     45 <
   5  -2 -16     16.78     26.20     32.60     45 <
   6  -4  -8      6.78     22.60     40.00     45 <
   6  -4  -7     12.92      9.90     41.80     45 <
  -6   4   6     20.17    137.20     51.90     46 <
  -5   2  15      5.91     -9.00     29.00     46 <
  -5   2  16      8.91     10.70     30.40     46 <
  -5   3   8     51.33    189.20     57.50     46 o
  -5   3   9     46.17     50.30     43.00     46 <
  -5   4  -1    496.91   1713.20    172.20     46 o
  -5   5 -11     29.86     60.60     43.60     46 <
  -4   1  17     15.64     23.50     30.00     46 <
  -4   1  18     13.52      1.20     28.00     46 <
  -4   2  10    130.97    110.50     50.20     46 <
  -4   2  11     11.16      7.90     41.30     46 <
  -4   4  -9    323.29    301.30     62.10     46 o
  -4   4  -8     44.62     17.90     52.70     46 <
  -3   0  19      7.24     -3.50     22.50     46 <
  -3   1  11      9.71     28.80     45.80     46 <
  -3   1  12     20.21     40.20     40.30     46 <
  -3   1  13     35.18     16.70     37.40     46 <
  -3   2   3    635.09    540.80    104.10     46 o
  -3   3  -6    653.55    589.80     96.30     46 o
  -3   4 -16      2.51     22.80     33.20     46 <
  -2  -1  20      0.68      3.40     22.30     46 <
  -2   0  14     16.74     41.50     39.10     46 <
  -2   1   5    212.80    384.30     95.60     46 o
  -2   1   6     88.27     64.30     75.20     46 <
  -2   2  -4   2495.00   2032.30    154.80     46 o
  -2   3 -16     25.36     25.20     36.40     46 <
  -2   3 -15     69.98     26.50     34.20     46 <
  -2   3 -14      5.05      8.40     38.00     46 <
  -2   3 -13     62.55     65.00     43.80     46 <
  -1  -1  14     82.21     87.70     42.30     46 <
  -1  -1  15     13.64     45.60     39.30     46 <
  -1  -1  16      4.99      4.30     26.80     46 <
  -1   0   7   1368.20   1369.10    122.00     46 o
  -1   1  -2   4408.40   4493.30    281.50     46 o
  -1   2 -13     16.76     19.50     37.30     46 <
  -1   2 -12     24.75     22.60     39.60     46 <
  -1   2 -11    123.25    101.30     54.50     46 <
   0  -2  16     43.91     50.00     38.10     46 <
   0  -2  17     12.46     22.60     33.00     46 <
   0  -2  18     23.76     16.30     26.70     46 <
   0  -1   8    102.17     39.90     62.80     46 <
   0  -1   9     27.74     35.00     50.60     46 <
   0   1 -11     63.02      6.20     43.40     46 <
   0   1 -10     96.15     62.00     55.50     46 <
   0   1  -9     55.27     31.60     55.80     46 <
   0   2 -20      4.68     13.90     28.20     46 <
   0   2 -19     34.61     39.30     31.70     46 <
   1  -3  17      5.92    -13.60     28.30     46 <
   1  -3  18     51.21     63.50     36.10     46 <
   1  -3  19      1.13     -8.60     28.10     46 <
   1  -2  10     75.84     68.70     55.30     46 <
   1  -2  11     84.53     59.70     53.80     46 <
   1   0  -7   1420.90   1234.20    119.80     46 o
   1   1 -20      5.88     32.90     29.10     46 <
   1   1 -19      4.21     -3.10     29.60     46 <
   1   1 -18      1.76    -12.60     29.50     46 <
   1   1 -17      7.80     -6.10     28.40     46 <
   2  -4  18      3.04     -5.20     30.50     46 <
   2  -3  11     30.85     13.90     43.50     46 <
   2  -3  12     15.32     27.50     43.50     46 <
   2  -2   3    330.73    375.60    136.40     46 <
   2  -1  -6    127.11    106.40     73.50     46 <
   2   0 -18     85.70     60.30     36.60     46 <
   2   0 -16      6.65     10.90     32.90     46 <
   3  -4  12    242.64    241.20     59.60     46 o
   3  -4  13      3.29    -14.20     35.80     46 <
   3  -2  -5     35.87     88.10     71.30     46 <
   3  -2  -4     64.95    133.20     78.20     46 <
   3  -1 -17     20.80     20.00     33.90     46 <
   3  -1 -16     91.96     49.10     37.40     46 <
   3  -1 -15     26.86     33.80     32.30     46 <
   3  -1 -14      2.07     -9.90     32.80     46 <
   3  -1 -13     29.96     70.70     42.20     46 <
   4  -5  13     18.70      3.80     37.10     46 <
   4  -5  14     49.44     38.50     35.40     46 <
   4  -4   6     15.22     44.50     64.80     46 <
   4  -3  -3     70.03     84.70     73.60     46 <
   4  -2 -15      5.65      3.50     32.10     46 <
   4  -2 -14     26.12     78.90     42.40     46 <
   4  -2 -13     16.55     30.90     34.50     46 <
   4  -2 -12      3.44     17.20     32.70     46 <
   5  -5   7    174.82     99.60     61.40     46 <
   5  -4  -2     51.38     83.10     71.50     46 <
   5  -3 -13      1.28    -23.30     32.80     46 <
   5  -3 -12    101.96     61.60     35.80     46 <
   5  -3 -11      5.38     -0.70     34.40     46 <
   6  -5  -1     13.41     -2.20     68.30     46 <
   6  -4 -11      4.95     37.20     33.80     46 <
   6  -4 -10      4.84     34.30     35.10     46 <
   6  -4  -9      2.39      2.60     35.00     46 <
  -6   4   7      7.71     31.00     45.30     47 <
  -6   4   8     14.40     14.20     38.30     47 <
  -6   4   9      6.75      5.60     33.70     47 <
  -6   5  -4    173.36    239.10     91.30     47 <
  -5   3  10     67.17     70.50     47.80     47 <
  -5   3  11      7.37     28.70     40.20     47 <
  -5   3  12    130.71    105.80     42.00     47 <
  -4   2  12     18.03     61.70     44.60     47 <
  -4   2  13     16.71     41.00     43.00     47 <
  -4   2  14     32.71      7.50     33.60     47 <
  -4   3   2    476.01    613.20    107.80     47 o
  -4   4 -12     20.72      7.20     38.20     47 <
  -4   4 -11      7.11     -4.20     44.40     47 <
  -4   4 -10      8.05     18.70     45.20     47 <
  -3   1  14      6.38      3.50     34.90     47 <
  -3   1  15     16.47     38.20     38.40     47 <
  -3   1  16     57.76     74.50     40.00     47 <
  -3   2   4    153.63    131.80     79.60     47 <
  -3   2   5     18.68    129.60     76.60     47 <
  -3   3  -8    160.37    144.50     64.80     47 <
  -3   3  -7     43.19     57.00     68.20     47 <
  -2   0  16      2.38     17.30     36.50     47 <
  -2   0  18     58.41      1.30     31.60     47 <
  -2   1   6     88.71     64.30     75.20     47 <
  -2   1   7     64.17    107.80     64.20     47 <
  -2   2  -5    797.06    510.60    104.40     47 o
  -2   3 -18     15.46     38.60     31.80     47 <
  -2   3 -17      5.45      7.00     27.40     47 <
  -1  -1  17     15.28     21.00     34.00     47 <
  -1  -1  18      1.20    -11.70     27.60     47 <
  -1  -1  19     19.87     -2.20     27.90     47 <
  -1  -1  20     11.94     31.50     31.80     47 <
  -1   0   9     58.33     57.30     57.50     47 <
  -1   2 -19      2.41     14.10     30.90     47 <
  -1   2 -18      3.78      7.30     30.40     47 <
  -1   2 -17     66.76     87.70     38.30     47 <
  -1   2 -16      8.94     30.90     34.40     47 <
  -1   2 -15     31.46     11.40     33.00     47 <
  -1   2 -14     82.14     86.30     43.10     47 <
   0  -2  19     52.17     27.50     32.80     47 <
   0  -2  20      5.37      6.20     28.50     47 <
   0  -1  10    143.84    142.70     57.00     47 <
   0  -1  11     43.36     81.60     58.40     47 <
   0  -1  12     68.00     58.20     47.40     47 <
   0   1 -15     59.08     28.00     36.40     47 <
   0   1 -14     11.54     14.80     41.40     47 <
   0   1 -13     24.09    -18.00     36.10     47 <
   0   1 -12     58.56     77.10     46.00     47 <
   1  -2  12     18.19     49.60     44.60     47 <
   1  -2  13     11.52     11.00     36.60     47 <
   1  -1   2   4825.70   3920.90    284.30     47 o
   1   0 -11    145.99     99.30     54.10     47 <
   1   0  -9     58.67    126.40     64.50     47 <
   2  -3  13     37.70     23.70     36.80     47 <
   2  -3  14     12.91     -6.30     32.90     47 <
   2  -3  15     46.41     68.20     37.40     47 <
   2  -2   4   2835.00   3356.70    185.00     47 o
   2  -1  -9     61.69     61.20     50.60     47 <
   2  -1  -8     57.69     80.20     60.00     47 <
   2  -1  -7     83.60     66.20     61.70     47 <
   2   0 -20      2.69     44.60     30.90     47 <
   3  -4  14     16.94     38.60     37.80     47 <
   3  -4  15     10.12     35.90     36.30     47 <
   3  -4  16      3.56     -1.30     32.50     47 <
   3  -3   5    202.15    173.50     89.10     47 <
   3  -3   6    659.53    609.50     94.10     47 o
   3  -2  -7     31.33     43.40     56.00     47 <
   3  -2  -6    104.41     30.00     60.90     47 <
   3  -1 -19      1.22     -7.80     25.90     47 <
   3  -1 -18      2.38     -1.10     28.40     47 <
   3  -1 -17     20.73     20.00     33.90     47 <
   4  -4   7     29.13     97.40     60.80     47 <
   4  -3  -5     35.04     56.80     59.00     47 <
   4  -3  -4    111.59     98.60     67.90     47 <
   4  -2 -18      8.80     15.30     29.00     47 <
   4  -2 -17      4.00    -11.60     26.80     47 <
   4  -2 -16     10.64     13.30     30.30     47 <
   4  -2 -15      6.97      3.50     32.10     47 <
   5  -5   8      8.50     15.90     49.30     47 <
   5  -4  -3     21.69    100.80     66.20     47 <
   5  -3 -15      2.74      4.60     27.80     47 <
   5  -3 -14      9.69     17.40     29.60     47 <
   6  -5  -1     13.22     -2.20     68.30     47 <
   6  -4 -12      1.69    -16.50     29.70     47 <
  -6   4  10      1.72      0.30     32.80     48 <
  -6   4  11      6.46     11.70     35.40     48 <
  -6   4  12      1.95      4.10     32.60     48 <
  -6   5  -5     25.86    -16.20     68.00     48 <
  -5   3  12    124.02    105.80     42.00     48 <
  -5   3  13      3.11      6.80     36.10     48 <
  -5   3  14      4.76      0.60     29.60     48 <
  -5   3  15      1.91     12.80     28.40     48 <
  -4   2  15      1.53    -10.40     29.30     48 <
  -4   2  16      1.07      1.50     30.30     48 <
  -4   2  17      3.82     24.00     30.90     48 <
  -4   2  18      2.98     14.80     25.60     48 <
  -4   3   3     66.68    136.90     79.00     48 <
  -4   3   4     72.21     44.20     68.40     48 <
  -4   4 -14     16.26     19.20     33.10     48 <
  -4   4 -13      5.02     28.50     33.70     48 <
  -3   1  17     45.22     21.00     34.20     48 <
  -3   1  18      1.81     12.90     26.50     48 <
  -3   1  19      2.13     27.60     30.90     48 <
  -3   2   6     49.74     62.80     64.00     48 <
  -3   2   7     49.96     32.80     54.20     48 <
  -3   3 -13      6.57     15.90     36.10     48 <
  -3   3 -12     50.35     95.80     45.90     48 <
  -3   3 -11     39.05     34.80     41.90     48 <
  -3   3 -10     16.02     47.30     48.20     48 <
  -3   3  -9     20.16     31.00     55.60     48 <
  -2   0  20      3.17     16.20     24.10     48 <
  -2   1   8     23.29     38.20     58.50     48 <
  -2   1   9     40.67     23.90     56.10     48 <
  -2   1  10     28.94     58.70     55.80     48 <
  -2   1  11     60.56     72.30     47.70     48 <
  -2   2  -8     42.13    111.50     62.20     48 <
  -2   2  -7    133.82    169.60     74.50     48 <
  -2   2  -6    422.98    511.50     91.20     48 o
  -1   0  11    133.96    170.30     57.00     48 <
  -1   0  13     25.57      4.60     39.00     48 <
  -1   1  -3   2209.40   1676.00    188.10     48 o
  -1   2 -19      2.17     14.10     30.90     48 <
   0  -1  13     29.08     93.30     48.80     48 <
   0  -1  14     27.19     49.50     43.20     48 <
   0  -1  15     74.14     98.50     42.70     48 <
   0  -1  16     33.00     18.40     35.10     48 <
   0   1 -20     14.60     18.30     29.20     48 <
   0   1 -19      2.43      6.80     29.30     48 <
   0   1 -18     52.90     43.70     34.80     48 <
   0   1 -17      5.90     14.60     33.70     48 <
   0   1 -16     26.47     12.20     29.60     48 <
   1  -2  14     41.41     19.10     37.00     48 <
   1  -2  15     56.25    148.30     47.00     48 o
   1  -2  16     40.69     64.00     40.60     48 <
   1  -2  17     62.97     50.30     37.70     48 <
   1  -2  18     27.73     32.00     32.40     48 <
   1  -1   3   2066.90   2010.70    194.90     48 o
   1   0 -19     23.08     13.10     29.10     48 <
   1   0 -17     39.87     54.50     35.90     48 <
   1   0 -15    102.75     44.60     37.80     48 <
   1   0 -13     31.63     10.80     36.30     48 <
   2  -3  16      2.57      9.70     30.10     48 <
   2  -3  17     11.08      9.50     32.10     48 <
   2  -3  18     24.41      4.10     29.60     48 <
   2  -2   5    945.16    678.30    111.10     48 o
   2  -1 -16      8.70    -15.00     29.50     48 <
   2  -1 -15     39.31     17.80     27.40     48 <
   2  -1 -14     14.55     37.70     38.60     48 <
   2  -1 -13     48.67     54.70     43.20     48 <
   2  -1 -12    169.88    240.90     55.40     48 o
   2  -1 -11     36.95     36.10     45.80     48 <
   2  -1 -10     22.25     67.40     56.20     48 <
   3  -3   6    609.48    609.50     94.10     48 o
   3  -3   7    258.79    639.40     90.40     48 o
   3  -2 -11     15.76     85.80     50.60     48 <
   3  -2 -10     11.33      0.80     45.20     48 <
   3  -2  -9    205.26    134.10     58.50     48 <
   3  -2  -8     55.70     84.80     56.50     48 <
   4  -4   8     13.93    -21.40     49.90     48 <
   4  -4   9     86.65     73.80     51.70     48 <
   4  -3  -8     94.05     51.80     46.70     48 <
   4  -3  -7     83.08     35.70     51.50     48 <
   4  -3  -6     15.83     16.30     52.00     48 <
   5  -5   9     34.83     42.60     46.70     48 <
   5  -5  10      4.25      4.00     43.20     48 <
   5  -5  11      5.77     41.10     40.40     48 <
   5  -4  -5     15.11     26.90     50.90     48 <
   5  -4  -4     15.82     15.50     58.10     48 <
   6  -5  -3     56.68     35.60     54.10     48 <
   6  -5  -2     13.56    -18.80     61.60     48 <
  -6   5  -6     10.80     13.00     59.00     49 <
  -5   4   0     37.71    135.30     97.50     49 <
  -5   4   1    124.71    190.40     76.80     49 <
  -4   3   5     26.35     68.70     65.40     49 <
  -4   3   6      3.74     -1.10     53.10     49 <
  -4   3   7     46.78     47.00     51.20     49 <
  -3   2   8     20.22     87.60     58.90     49 <
  -3   2   9    278.82    381.30     71.30     49 o
  -3   2  10      3.12      3.70     45.60     49 <
  -3   2  11      2.07    -14.10     43.10     49 <
  -3   2  12     15.21    -16.00     40.00     49 <
  -3   3 -17      0.94      8.40     31.90     49 <
  -3   3 -16      9.48     19.80     34.00     49 <
  -3   3 -15      4.76    -17.00     32.60     49 <
  -3   3 -14      4.60     -5.70     34.30     49 <
  -2   1  11     51.13     72.30     47.70     49 <
  -2   1  12      8.78     47.10     50.70     49 <
  -2   1  13     30.42     29.00     40.50     49 <
  -2   1  14      7.64     -5.60     33.80     49 <
  -2   1  15     30.83     46.10     39.30     49 <
  -2   1  16      6.64    -20.50     24.90     49 <
  -2   2 -18     63.42     29.00     30.50     49 <
  -2   2 -17      5.38     25.90     29.80     49 <
  -2   2 -16     10.01     17.90     33.00     49 <
  -2   2 -15     49.02     30.70     40.30     49 <
  -2   2 -14     21.59     11.70     38.90     49 <
  -2   2 -13     30.66     36.70     38.50     49 <
  -2   2 -12     82.86    165.20     55.50     49 <
  -2   2 -11     94.36     80.40     55.00     49 <
  -2   2 -10     84.48     89.70     54.50     49 <
  -2   2  -9     25.69    107.80     61.80     49 <
  -2   2  -8     40.87    111.50     62.20     49 <
  -1   0  15     84.74    130.40     44.90     49 <
  -1   0  17     46.61     27.10     34.60     49 <
  -1   0  19     20.96     18.60     28.90     49 <
  -1   1  -7    622.98    579.90     99.60     49 o
  -1   1  -6   1415.50   1115.60    124.00     49 o
  -1   1  -5    775.94    506.20    116.30     49 o
  -1   1  -4    361.88    403.60    124.90     49 o
   0  -1  16     29.97     18.40     35.10     49 <
   0  -1  17      4.76     23.90     34.60     49 <
   0  -1  18     37.76     48.50     34.10     49 <
   0  -1  19      8.34      6.00     28.70     49 <
   0  -1  20      3.69     -1.70     27.30     49 <
   1  -2  19      2.01    -11.00     26.60     49 <
   1  -1   4    342.13    413.00    126.10     49 o
   2  -2   6    356.85    408.40     90.90     49 o
   2  -2   7     87.47    141.00     74.50     49 <
   2  -2   8     35.57     15.00     56.60     49 <
   2  -1 -20      6.96     14.10     25.10     49 <
   2  -1 -19     15.76     25.40     29.60     49 <
   2  -1 -18     11.20      8.60     29.90     49 <
   2  -1 -17      2.91     -8.20     23.70     49 <
   2  -1 -16      7.08    -15.00     29.50     49 <
   3  -3   8     52.22     66.60     61.30     49 <
   3  -3   9     36.44     31.00     53.80     49 <
   3  -3  10     21.64     41.00     46.50     49 <
   3  -3  11     22.88     15.80     39.00     49 <
   3  -2 -19      3.66      4.80     26.80     49 <
   3  -2 -18      6.96     26.40     31.50     49 <
   3  -2 -17     55.90     49.00     35.50     49 <
   3  -2 -16     92.79     70.40     38.40     49 <
   3  -2 -15      2.78     -3.70     30.40     49 <
   3  -2 -14      8.34     18.60     39.90     49 <
   3  -2 -13     36.51     48.70     40.00     49 <
   3  -2 -12     23.54     -7.30     35.50     49 <
   4  -4  10     22.38     29.40     46.70     49 <
   4  -4  11      6.79     45.80     46.60     49 <
   4  -4  12     50.69     50.00     42.30     49 <
   4  -4  13      3.41     28.50     39.10     49 <
   4  -3 -17      7.10     30.40     29.60     49 <
   4  -3 -16      3.95      7.60     28.30     49 <
   4  -3 -15     17.17     30.90     30.90     49 <
   4  -3 -14      3.70     10.50     29.90     49 <
   4  -3 -13     28.14     29.30     39.30     49 <
   4  -3 -12     68.26     56.40     38.90     49 <
   4  -3 -11    114.80    174.60     51.40     49 o
   4  -3 -10     11.24     34.10     42.50     49 <
   4  -3  -9     96.88     41.60     45.20     49 <
   5  -4 -15      8.53     24.10     27.90     49 <
   5  -4 -14     36.99     36.10     33.60     49 <
   5  -4 -13     69.01    107.50     39.20     49 <
   5  -4 -12      6.81     -8.10     26.20     49 <
   5  -4 -11      8.77     19.50     34.00     49 <
   5  -4 -10      5.89     35.50     36.80     49 <
   5  -4  -9      8.83      6.70     35.80     49 <
   5  -4  -8      7.87     46.00     43.80     49 <
   5  -4  -7     13.74      8.80     44.50     49 <
   5  -4  -6     27.15     79.10     51.60     49 <
   6  -5  -9      6.89     -2.50     32.30     49 <
   6  -5  -8     43.77     18.60     38.50     49 <
   6  -5  -7     28.90     32.70     43.10     49 <
   6  -5  -6     17.72     22.50     41.40     49 <
   6  -5  -5      5.33      3.40     46.90     49 <
   6  -5  -4     10.65     25.40     51.60     49 <


# For import please use the tool of Jana2020 program:
# "Structure->New->from Jana2020 embedded in CIF"


_Jana_m40_file
;
   13    0    0    1    0
 1.000000 0.000000 0.000000 0.000000 0.000000 0.000000      000000
 0.000000 0.000000 0.000000                                 000
 0.000000 0.000000 0.000000 0.000000 0.000000 0.000000      000000
 0.000000 0.000000 0.000000 0.000000 0.000000 0.000000      000000
Xe1       1  2     1.000000 0.707917 0.461327 0.805332
 0.018143 0.028062 0.012891-0.001696-0.000036-0.000183      0111111111
Mn1       2  2     1.000000 0.306453 0.336243 0.599908
 0.007300 0.017970 0.006438 0.000549 0.003363-0.000936      0111111111
Mn2       2  2     1.000000 0.245150 0.690125 0.573158
 0.006526 0.014799 0.007642 0.000553 0.003339-0.001797      0111111111
F1        3  2     1.000000 0.772651 0.510669 0.929219
 0.030710 0.031650 0.035443-0.001908 0.017207-0.005551      0111111111
F2        3  2     1.000000 0.619387 0.390144 0.657032
 0.010639 0.036822 0.012886-0.000917 0.002792-0.008428      0111111111
F3        3  2     1.000000 0.267677 0.504915 0.541022
 0.017012 0.018005 0.005126-0.005146 0.007413-0.004324      0111111111
F4        3  2     1.000000 0.523874 0.717798 0.500429
 0.012938 0.019537 0.012277 0.000041 0.006933-0.004114      0111111111
F5        3  2     1.000000-0.013854 0.288285 0.536740
 0.016037 0.025450 0.010975-0.005087 0.006817-0.002702      0111111111
F6        3  2     1.000000 0.163095 0.394438 0.692671
 0.011532 0.030384 0.004559-0.003234-0.001705-0.001797      0111111111
F7        3  2     1.000000 0.346879 0.180118 0.648229
 0.014819 0.032104 0.005585 0.002528-0.002952 0.008777      0111111111
F8        3  2     1.000000 0.234918 0.862260 0.591417
 0.014928 0.021537 0.022309-0.002106 0.003623-0.008433      0111111111
F9        3  2     1.000000 0.469676 0.666466 0.670419
 0.015135 0.026785 0.013188 0.006323-0.001920 0.000627      0111111111
F10       3  2     1.000000-0.017922 0.659951 0.632068
 0.011531 0.027696 0.025450 0.007260 0.001455-0.002605      0111111111
--------------------------   s.u. block   --------------------------------------
 0.000000 0.000000 0.000000 0.000000 0.000000 0.000000
 0.000000 0.000000 0.000000
 0.000000 0.000000 0.000000 0.000000 0.000000 0.000000
 0.000000 0.000000 0.000000 0.000000 0.000000 0.000000
Xe1                0.000000 0.000196 0.000104 0.000125
 0.000430 0.000594 0.001318 0.000419 0.000678 0.000587
Mn1                0.000000 0.000287 0.000162 0.000187
 0.000596 0.000875 0.001954 0.000567 0.001011 0.000801
Mn2                0.000000 0.000264 0.000157 0.000181
 0.000575 0.000838 0.001958 0.000554 0.001006 0.000764
F1                 0.000000 0.000939 0.000479 0.000599
 0.002341 0.002801 0.006788 0.002024 0.003766 0.002649
F2                 0.000000 0.000720 0.000471 0.000487
 0.001643 0.002770 0.005628 0.001663 0.002898 0.002424
F3                 0.000000 0.000710 0.000383 0.000453
 0.001660 0.002038 0.004684 0.001486 0.002623 0.001761
F4                 0.000000 0.000688 0.000413 0.000443
 0.001564 0.002260 0.005052 0.001444 0.002629 0.001898
F5                 0.000000 0.000729 0.000426 0.000483
 0.001722 0.002505 0.005139 0.001527 0.002836 0.002091
F6                 0.000000 0.000717 0.000457 0.000476
 0.001565 0.002529 0.005060 0.001538 0.002707 0.002120
F7                 0.000000 0.000771 0.000459 0.000485
 0.001733 0.002463 0.005017 0.001632 0.002866 0.002173
F8                 0.000000 0.000732 0.000422 0.000503
 0.001548 0.002322 0.005661 0.001542 0.002858 0.002139
F9                 0.000000 0.000758 0.000427 0.000489
 0.001627 0.002369 0.005227 0.001624 0.002794 0.002163
F10                0.000000 0.000736 0.000430 0.000528
 0.001594 0.002442 0.005782 0.001580 0.002877 0.002338
--------------------------   Saved points   ------------------------------------
    0
--------------------------   Critical points   ---------------------------------
    0
--------------------------   Fourier maxima   ----------------------------------
    1    1    3
Max1      1  1     1.000000 0.320928 0.030012 0.082192      000  0  0  0
     0.76     0.72
Max2      1  1     1.000000 0.083354 0.959878 0.019803      000  0  0  0
     0.65     0.61
Max3      1  1     1.000000 0.383693 0.544071 0.121356      000  0  0  0
     0.69     0.58
Max4      1  1     1.000000 0.805249 0.150414 0.022869      000  0  0  0
     0.64     0.57
Max5      1  1     1.000000 0.286738 0.145977 0.011590      000  0  0  0
     0.59     0.54
Max6      1  1     1.000000 0.279730 0.069257 0.227469      000  0  0  0
     0.62     0.52
Max7      1  1     1.000000 0.779088 0.208439 0.088801      000  0  0  0
     0.66     0.52
Max8      1  1     1.000000 0.813821 0.202764 0.153469      000  0  0  0
     0.65     0.52
Max9      1  1     1.000000 0.285091 0.046108 0.175068      000  0  0  0
     0.61     0.51
Max10     1  1     1.000000 0.805229 0.737576 0.137238      000  0  0  0
     0.58     0.49
--------------------------   Fourier minima   ----------------------------------
    1    1    3
Min1      1  1     1.000000 0.638977 0.213264-0.002804      000  0  0  0
     0.68     0.63
Min2      1  1     1.000000 0.526260 0.730487 0.071947      000  0  0  0
     0.56     0.54
Min3      1  1     1.000000 0.572715 0.096617 0.110840      000  0  0  0
     0.62     0.52
Min4      1  1     1.000000 0.971344 0.010377 0.213719      000  0  0  0
     0.57     0.51
Min5      1  1     1.000000 0.794376 0.937147 0.078418      000  0  0  0
     0.59     0.50
--------------------------------------------------------------------------------
;


_Jana_m50_file
;
Version Jana2020
title
cell 5.20459 9.96788 14.69461 90 96.7886 90
esdcell 0 0 0 0 0 0
spgroup P21/n 14 22
lattice P
symmetry x y z
symmetry -x+1/2 y+1/2 -z+1/2
symmetry -x -y -z
symmetry x+1/2 -y+1/2 z+1/2
unitsnumb 4
atlist Xe Mn F
formtab -62
atom Xe atradius 2.18 color 154161248
atom Mn atradius 1.37 color 168008158
atom F atradius 0.72 color 176185230
roundmethod 1
end
*******************************************************************************
contour
end contour
dist
  angles 1
end dist
fourier
end fourier
refine
  fsquare 0 uisolim 0
end refine
;


_Jana_m90_file
;
eformat91 0
datblock Block1
nref 8868 obslim 3 sctom90 1 norefitems 1 diffscales 1 dataave 0 scalelim 10 hklf5 0
radtype 3 dattype 1
lambda 0.0251 lpfactor 3
datcolltemp 293
end
Data Block1
  -7  -2  -2    169.4     45.9   1   0   1  0.0000  0.0000  0.0000  0.0000  0.0000  0.0000  0.0000  0.0000   0.000000E+00           1001
  -7  -1  -2    772.1     73.7   1   0   1  0.0000  0.0000  0.0000  0.0000  0.0000  0.0000  0.0000  0.0000   0.000000E+00           2001
  -6  -7  -1    308.3     50.5   1   0   1  0.0000  0.0000  0.0000  0.0000  0.0000  0.0000  0.0000  0.0000   0.000000E+00           4001
  -6  -6  -1    146.6     39.8   1   0   1  0.0000  0.0000  0.0000  0.0000  0.0000  0.0000  0.0000  0.0000   0.000000E+00           5001
  -6  -5  -1    158.4     45.4   1   0   1  0.0000  0.0000  0.0000  0.0000  0.0000  0.0000  0.0000  0.0000   0.000000E+00           6001
  -6  -4  -1    138.2     47.9   1   0   1  0.0000  0.0000  0.0000  0.0000  0.0000  0.0000  0.0000  0.0000   0.000000E+00           7001
  -6  -1  -2      6.8     17.7   1   0   1  0.0000  0.0000  0.0000  0.0000  0.0000  0.0000  0.0000  0.0000   0.000000E+00           8001
  -6   0  -2    117.0     41.8   1   0   1  0.0000  0.0000  0.0000  0.0000  0.0000  0.0000  0.0000  0.0000   0.000000E+00           9001
  -6   1  -2    399.4     69.2   1   0   1  0.0000  0.0000  0.0000  0.0000  0.0000  0.0000  0.0000  0.0000   0.000000E+00          10001
  -6   2  -2    287.2     72.5   1   0   1  0.0000  0.0000  0.0000  0.0000  0.0000  0.0000  0.0000  0.0000   0.000000E+00          11001
  -6   7  -3    600.0     90.4   1   0   1  0.0000  0.0000  0.0000  0.0000  0.0000  0.0000  0.0000  0.0000   0.000000E+00          12001
  -5 -10   0    106.9     37.4   1   0   1  0.0000  0.0000  0.0000  0.0000  0.0000  0.0000  0.0000  0.0000   0.000000E+00          13001
  -5  -9   0    790.5     69.5   1   0   1  0.0000  0.0000  0.0000  0.0000  0.0000  0.0000  0.0000  0.0000   0.000000E+00          14001
  -5  -8  -1     -9.1     18.1   1   0   1  0.0000  0.0000  0.0000  0.0000  0.0000  0.0000  0.0000  0.0000   0.000000E+00          15001
  -5  -7  -1    916.2     76.4   1   0   1  0.0000  0.0000  0.0000  0.0000  0.0000  0.0000  0.0000  0.0000   0.000000E+00          16001
  -5  -6  -1    568.2     65.5   1   0   1  0.0000  0.0000  0.0000  0.0000  0.0000  0.0000  0.0000  0.0000   0.000000E+00          17001
  -5  -5  -1    518.7     62.7   1   0   1  0.0000  0.0000  0.0000  0.0000  0.0000  0.0000  0.0000  0.0000   0.000000E+00          18001
  -5  -4  -1    317.5     55.8   1   0   1  0.0000  0.0000  0.0000  0.0000  0.0000  0.0000  0.0000  0.0000   0.000000E+00          19001
  -5  -3  -1    153.6     56.5   1   0   1  0.0000  0.0000  0.0000  0.0000  0.0000  0.0000  0.0000  0.0000   0.000000E+00          20001
  -5  -2  -1   1601.0    102.2   1   0   1  0.0000  0.0000  0.0000  0.0000  0.0000  0.0000  0.0000  0.0000   0.000000E+00          21001
  -5   3  -2    231.8     70.2   1   0   1  0.0000  0.0000  0.0000  0.0000  0.0000  0.0000  0.0000  0.0000   0.000000E+00          22001
  -5   4  -2  61406.5    601.0   1   0   1  0.0000  0.0000  0.0000  0.0000  0.0000  0.0000  0.0000  0.0000   0.000000E+00          23001
  -5   9  -3    172.6     53.4   1   0   1  0.0000  0.0000  0.0000  0.0000  0.0000  0.0000  0.0000  0.0000   0.000000E+00          24001
  -4 -11   0    405.5     56.0   1   0   1  0.0000  0.0000  0.0000  0.0000  0.0000  0.0000  0.0000  0.0000   0.000000E+00          25001
  -4 -10   0      9.9     31.1   1   0   1  0.0000  0.0000  0.0000  0.0000  0.0000  0.0000  0.0000  0.0000   0.000000E+00          26001
  -4  -9   0    148.3     44.9   1   0   1  0.0000  0.0000  0.0000  0.0000  0.0000  0.0000  0.0000  0.0000   0.000000E+00          27001
  -4  -8   0    167.0     45.7   1   0   1  0.0000  0.0000  0.0000  0.0000  0.0000  0.0000  0.0000  0.0000   0.000000E+00          28001
  -4  -7   0     94.1     43.5   1   0   1  0.0000  0.0000  0.0000  0.0000  0.0000  0.0000  0.0000  0.0000   0.000000E+00          29001
  -4  -3  -1    111.6     43.1   1   0   1  0.0000  0.0000  0.0000  0.0000  0.0000  0.0000  0.0000  0.0000   0.000000E+00          30001
  -4  -2  -1    200.9     64.8   1   0   1  0.0000  0.0000  0.0000  0.0000  0.0000  0.0000  0.0000  0.0000   0.000000E+00          31001
  -4  -1  -1   4063.2    162.3   1   0   1  0.0000  0.0000  0.0000  0.0000  0.0000  0.0000  0.0000  0.0000   0.000000E+00          32001
  -4   5  -2   4204.4    181.8   1   0   1  0.0000  0.0000  0.0000  0.0000  0.0000  0.0000  0.0000  0.0000   0.000000E+00          34001
  -4   6  -2    382.4     76.6   1   0   1  0.0000  0.0000  0.0000  0.0000  0.0000  0.0000  0.0000  0.0000   0.000000E+00          35001
  -4   7  -2     19.8     28.9   1   0   1  0.0000  0.0000  0.0000  0.0000  0.0000  0.0000  0.0000  0.0000   0.000000E+00          36001
  -4  10  -3     47.3     43.0   1   0   1  0.0000  0.0000  0.0000  0.0000  0.0000  0.0000  0.0000  0.0000   0.000000E+00          37001
  -4  11  -3     75.5     42.8   1   0   1  0.0000  0.0000  0.0000  0.0000  0.0000  0.0000  0.0000  0.0000   0.000000E+00          38001
  -3 -12   0     30.5     22.4   1   0   1  0.0000  0.0000  0.0000  0.0000  0.0000  0.0000  0.0000  0.0000   0.000000E+00          39001
  -3 -12   1     18.1     29.1   1   0   1  0.0000  0.0000  0.0000  0.0000  0.0000  0.0000  0.0000  0.0000   0.000000E+00          40001
  -3 -11   0    289.8     45.5   1   0   1  0.0000  0.0000  0.0000  0.0000  0.0000  0.0000  0.0000  0.0000   0.000000E+00          41001
  -3 -10   0    164.9     45.9   1   0   1  0.0000  0.0000  0.0000  0.0000  0.0000  0.0000  0.0000  0.0000   0.000000E+00          42001
  -3  -9   0    373.0     55.9   1   0   1  0.0000  0.0000  0.0000  0.0000  0.0000  0.0000  0.0000  0.0000   0.000000E+00          43001
  -3  -8   0     72.3     42.8   1   0   1  0.0000  0.0000  0.0000  0.0000  0.0000  0.0000  0.0000  0.0000   0.000000E+00          44001
  -3  -7   0    246.7     58.3   1   0   1  0.0000  0.0000  0.0000  0.0000  0.0000  0.0000  0.0000  0.0000   0.000000E+00          45001
  -3  -6   0   5606.9    175.6   1   0   1  0.0000  0.0000  0.0000  0.0000  0.0000  0.0000  0.0000  0.0000   0.000000E+00          46001
  -3  -5   0    407.4     73.8   1   0   1  0.0000  0.0000  0.0000  0.0000  0.0000  0.0000  0.0000  0.0000   0.000000E+00          47001
  -3   0  -1      2.3     29.5   1   0   1  0.0000  0.0000  0.0000  0.0000  0.0000  0.0000  0.0000  0.0000   0.000000E+00          48001
  -3   1  -1  44279.7    479.1   1   0   1  0.0000  0.0000  0.0000  0.0000  0.0000  0.0000  0.0000  0.0000   0.000000E+00          49001
  -3   7  -2    107.2     61.5   1   0   1  0.0000  0.0000  0.0000  0.0000  0.0000  0.0000  0.0000  0.0000   0.000000E+00          50001
  -3   8  -2   2084.6    116.9   1   0   1  0.0000  0.0000  0.0000  0.0000  0.0000  0.0000  0.0000  0.0000   0.000000E+00          51001
  -3   9  -2     66.1     37.8   1   0   1  0.0000  0.0000  0.0000  0.0000  0.0000  0.0000  0.0000  0.0000   0.000000E+00          52001
  -3  12  -3    230.4     51.5   1   0   1  0.0000  0.0000  0.0000  0.0000  0.0000  0.0000  0.0000  0.0000   0.000000E+00          53001
  -2 -13   1     68.5     34.0   1   0   1  0.0000  0.0000  0.0000  0.0000  0.0000  0.0000  0.0000  0.0000   0.000000E+00          54001
  -2 -12   1      8.2     30.4   1   0   1  0.0000  0.0000  0.0000  0.0000  0.0000  0.0000  0.0000  0.0000   0.000000E+00          55001
  -2 -11   1   1424.5     90.2   1   0   1  0.0000  0.0000  0.0000  0.0000  0.0000  0.0000  0.0000  0.0000   0.000000E+00          56001
  -2 -10   1    155.6     43.2   1   0   1  0.0000  0.0000  0.0000  0.0000  0.0000  0.0000  0.0000  0.0000   0.000000E+00          57001
  -2  -7   0     46.4     32.2   1   0   1  0.0000  0.0000  0.0000  0.0000  0.0000  0.0000  0.0000  0.0000   0.000000E+00          58001
  -2  -6   0   7002.0    194.4   1   0   1  0.0000  0.0000  0.0000  0.0000  0.0000  0.0000  0.0000  0.0000   0.000000E+00          59001
  -2  -5   0   4964.9    172.1   1   0   1  0.0000  0.0000  0.0000  0.0000  0.0000  0.0000  0.0000  0.0000   0.000000E+00          60001
  -2  -4   0   2314.9    129.9   1   0   1  0.0000  0.0000  0.0000  0.0000  0.0000  0.0000  0.0000  0.0000   0.000000E+00          61001
  -2  -3   0  13378.0    273.9   1   0   1  0.0000  0.0000  0.0000  0.0000  0.0000  0.0000  0.0000  0.0000   0.000000E+00          62001
  -2   3  -1    906.6    159.6   1   0   1  0.0000  0.0000  0.0000  0.0000  0.0000  0.0000  0.0000  0.0000   0.000000E+00          63001
  -2   4  -1     91.7     58.1   1   0   1  0.0000  0.0000  0.0000  0.0000  0.0000  0.0000  0.0000  0.0000   0.000000E+00          64001
  -2   8  -2   3450.3    143.1   1   0   1  0.0000  0.0000  0.0000  0.0000  0.0000  0.0000  0.0000  0.0000   0.000000E+00          65001
  -2   9  -2    101.2     46.0   1   0   1  0.0000  0.0000  0.0000  0.0000  0.0000  0.0000  0.0000  0.0000   0.000000E+00          66001
  -2  10  -2   1669.2    103.4   1   0   1  0.0000  0.0000  0.0000  0.0000  0.0000  0.0000  0.0000  0.0000   0.000000E+00          67001
  -2  11  -2    752.3     70.2   1   0   1  0.0000  0.0000  0.0000  0.0000  0.0000  0.0000  0.0000  0.0000   0.000000E+00          68001
  -2  12  -2     22.7     20.6   1   0   1  0.0000  0.0000  0.0000  0.0000  0.0000  0.0000  0.0000  0.0000   0.000000E+00          69001
  -2  13  -3    243.3     48.8   1   0   1  0.0000  0.0000  0.0000  0.0000  0.0000  0.0000  0.0000  0.0000   0.000000E+00          70001
  -1 -13   1     20.6     25.9   1   0   1  0.0000  0.0000  0.0000  0.0000  0.0000  0.0000  0.0000  0.0000   0.000000E+00          71001
  -1 -12   1    414.9     58.3   1   0   1  0.0000  0.0000  0.0000  0.0000  0.0000  0.0000  0.0000  0.0000   0.000000E+00          72001
  -1 -11   1    557.0     64.5   1   0   1  0.0000  0.0000  0.0000  0.0000  0.0000  0.0000  0.0000  0.0000   0.000000E+00          73001
  -1 -10   1    318.2     57.3   1   0   1  0.0000  0.0000  0.0000  0.0000  0.0000  0.0000  0.0000  0.0000   0.000000E+00          74001
  -1  -9   1    891.7     78.5   1   0   1  0.0000  0.0000  0.0000  0.0000  0.0000  0.0000  0.0000  0.0000   0.000000E+00          75001
  -1  -8   1     52.6     45.5   1   0   1  0.0000  0.0000  0.0000  0.0000  0.0000  0.0000  0.0000  0.0000   0.000000E+00          76001
  -1  -3   0    539.6     87.7   1   0   1  0.0000  0.0000  0.0000  0.0000  0.0000  0.0000  0.0000  0.0000   0.000000E+00          77001
  -1  -2   0   6486.2    233.1   1   0   1  0.0000  0.0000  0.0000  0.0000  0.0000  0.0000  0.0000  0.0000   0.000000E+00          78001
  -1   4  -1  21641.6    385.7   1   0   1  0.0000  0.0000  0.0000  0.0000  0.0000  0.0000  0.0000  0.0000   0.000000E+00          79001
  -1   5  -1    585.3    100.0   1   0   1  0.0000  0.0000  0.0000  0.0000  0.0000  0.0000  0.0000  0.0000   0.000000E+00          80001
  -1   6  -1   5729.1    178.7   1   0   1  0.0000  0.0000  0.0000  0.0000  0.0000  0.0000  0.0000  0.0000   0.000000E+00          81001
  -1  10  -2    567.8     65.8   1   0   1  0.0000  0.0000  0.0000  0.0000  0.0000  0.0000  0.0000  0.0000   0.000000E+00          82001
  -1  11  -2    196.6     49.3   1   0   1  0.0000  0.0000  0.0000  0.0000  0.0000  0.0000  0.0000  0.0000   0.000000E+00          83001
  -1  12  -2     79.7     37.1   1   0   1  0.0000  0.0000  0.0000  0.0000  0.0000  0.0000  0.0000  0.0000   0.000000E+00          84001
  -1  13  -2    131.2     34.4   1   0   1  0.0000  0.0000  0.0000  0.0000  0.0000  0.0000  0.0000  0.0000   0.000000E+00          85001
   0 -13   1     22.5     25.9   1   0   1  0.0000  0.0000  0.0000  0.0000  0.0000  0.0000  0.0000  0.0000   0.000000E+00          86001
   0 -12   1     30.6     28.3   1   0   1  0.0000  0.0000  0.0000  0.0000  0.0000  0.0000  0.0000  0.0000   0.000000E+00          87001
   0 -11   1    784.7     74.8   1   0   1  0.0000  0.0000  0.0000  0.0000  0.0000  0.0000  0.0000  0.0000   0.000000E+00          88001
   0 -10   1   1718.6    104.7   1   0   1  0.0000  0.0000  0.0000  0.0000  0.0000  0.0000  0.0000  0.0000   0.000000E+00          89001
   0  -9   1    180.6     51.2   1   0   1  0.0000  0.0000  0.0000  0.0000  0.0000  0.0000  0.0000  0.0000   0.000000E+00          90001
   0  -8   1   1511.0     99.4   1   0   1  0.0000  0.0000  0.0000  0.0000  0.0000  0.0000  0.0000  0.0000   0.000000E+00          91001
   0  -7   1    800.2     85.3   1   0   1  0.0000  0.0000  0.0000  0.0000  0.0000  0.0000  0.0000  0.0000   0.000000E+00          92001
   0   6  -1    341.6     75.7   1   0   1  0.0000  0.0000  0.0000  0.0000  0.0000  0.0000  0.0000  0.0000   0.000000E+00          93001
   0   7  -1    911.9     89.7   1   0   1  0.0000  0.0000  0.0000  0.0000  0.0000  0.0000  0.0000  0.0000   0.000000E+00          94001
   0   8  -1    745.3     77.3   1   0   1  0.0000  0.0000  0.0000  0.0000  0.0000  0.0000  0.0000  0.0000   0.000000E+00          95001
   0   9  -1      4.9     21.8   1   0   1  0.0000  0.0000  0.0000  0.0000  0.0000  0.0000  0.0000  0.0000   0.000000E+00          96001
   0  11  -2     87.8     41.4   1   0   1  0.0000  0.0000  0.0000  0.0000  0.0000  0.0000  0.0000  0.0000   0.000000E+00          97001
   0  12  -2    186.2     43.6   1   0   1  0.0000  0.0000  0.0000  0.0000  0.0000  0.0000  0.0000  0.0000   0.000000E+00          98001
   0  13  -2     70.3     36.5   1   0   1  0.0000  0.0000  0.0000  0.0000  0.0000  0.0000  0.0000  0.0000   0.000000E+00          99001
   1 -13   2     74.3     35.5   1   0   1  0.0000  0.0000  0.0000  0.0000  0.0000  0.0000  0.0000  0.0000   0.000000E+00         100001
   1 -12   2     67.6     37.7   1   0   1  0.0000  0.0000  0.0000  0.0000  0.0000  0.0000  0.0000  0.0000   0.000000E+00         101001
   1  -9   1      7.9     20.5   1   0   1  0.0000  0.0000  0.0000  0.0000  0.0000  0.0000  0.0000  0.0000   0.000000E+00         102001
   1  -8   1    446.9     62.4   1   0   1  0.0000  0.0000  0.0000  0.0000  0.0000  0.0000  0.0000  0.0000   0.000000E+00         103001
   1  -7   1    273.9     73.1   1   0   1  0.0000  0.0000  0.0000  0.0000  0.0000  0.0000  0.0000  0.0000   0.000000E+00         104001
   1  -6   1   3285.5    150.5   1   0   1  0.0000  0.0000  0.0000  0.0000  0.0000  0.0000  0.0000  0.0000   0.000000E+00         105001
   1  -5   1    849.8    109.7   1   0   1  0.0000  0.0000  0.0000  0.0000  0.0000  0.0000  0.0000  0.0000   0.000000E+00         106001
   1   2   0   7241.5    245.4   1   0   1  0.0000  0.0000  0.0000  0.0000  0.0000  0.0000  0.0000  0.0000   0.000000E+00         107001
   1   3   0     23.6     41.3   1   0   1  0.0000  0.0000  0.0000  0.0000  0.0000  0.0000  0.0000  0.0000   0.000000E+00         108001
   1   7  -1   2032.4    114.5   1   0   1  0.0000  0.0000  0.0000  0.0000  0.0000  0.0000  0.0000  0.0000   0.000000E+00         109001
   1   8  -1    120.9     48.0   1   0   1  0.0000  0.0000  0.0000  0.0000  0.0000  0.0000  0.0000  0.0000   0.000000E+00         110001
   1   9  -1    564.4     69.5   1   0   1  0.0000  0.0000  0.0000  0.0000  0.0000  0.0000  0.0000  0.0000   0.000000E+00         111001
   1  10  -1    738.2     71.1   1   0   1  0.0000  0.0000  0.0000  0.0000  0.0000  0.0000  0.0000  0.0000   0.000000E+00         112001
   1  11  -1      4.2     19.7   1   0   1  0.0000  0.0000  0.0000  0.0000  0.0000  0.0000  0.0000  0.0000   0.000000E+00         113001
   1  12  -2    290.7     50.4   1   0   1  0.0000  0.0000  0.0000  0.0000  0.0000  0.0000  0.0000  0.0000   0.000000E+00         114001
   1  13  -2     99.8     37.3   1   0   1  0.0000  0.0000  0.0000  0.0000  0.0000  0.0000  0.0000  0.0000   0.000000E+00         115001
   2 -13   2    371.2     54.2   1   0   1  0.0000  0.0000  0.0000  0.0000  0.0000  0.0000  0.0000  0.0000   0.000000E+00         116001
   2 -12   2    431.0     62.8   1   0   1  0.0000  0.0000  0.0000  0.0000  0.0000  0.0000  0.0000  0.0000   0.000000E+00         117001
   2 -11   2    500.7     65.5   1   0   1  0.0000  0.0000  0.0000  0.0000  0.0000  0.0000  0.0000  0.0000   0.000000E+00         118001
   2  -5   1    168.9     67.1   1   0   1  0.0000  0.0000  0.0000  0.0000  0.0000  0.0000  0.0000  0.0000   0.000000E+00         119001
   2  -4   1   7084.2    218.3   1   0   1  0.0000  0.0000  0.0000  0.0000  0.0000  0.0000  0.0000  0.0000   0.000000E+00         120001
   2   3   0  13871.2    279.2   1   0   1  0.0000  0.0000  0.0000  0.0000  0.0000  0.0000  0.0000  0.0000   0.000000E+00         121001
   2   4   0   1688.8    114.8   1   0   1  0.0000  0.0000  0.0000  0.0000  0.0000  0.0000  0.0000  0.0000   0.000000E+00         122001
   2   5   0    604.4     72.6   1   0   1  0.0000  0.0000  0.0000  0.0000  0.0000  0.0000  0.0000  0.0000   0.000000E+00         123001
   2   8  -1   1955.2    108.2   1   0   1  0.0000  0.0000  0.0000  0.0000  0.0000  0.0000  0.0000  0.0000   0.000000E+00         124001
   2   9  -1    801.1     73.9   1   0   1  0.0000  0.0000  0.0000  0.0000  0.0000  0.0000  0.0000  0.0000   0.000000E+00         125001
   2  10  -1    150.4     43.6   1   0   1  0.0000  0.0000  0.0000  0.0000  0.0000  0.0000  0.0000  0.0000   0.000000E+00         126001
   2  11  -1   1467.4     94.0   1   0   1  0.0000  0.0000  0.0000  0.0000  0.0000  0.0000  0.0000  0.0000   0.000000E+00         127001
   2  12  -1    125.4     35.5   1   0   1  0.0000  0.0000  0.0000  0.0000  0.0000  0.0000  0.0000  0.0000   0.000000E+00         128001
   2  13  -2    306.9     48.8   1   0   1  0.0000  0.0000  0.0000  0.0000  0.0000  0.0000  0.0000  0.0000   0.000000E+00         129001
   2  13  -1      8.5     16.4   1   0   1  0.0000  0.0000  0.0000  0.0000  0.0000  0.0000  0.0000  0.0000   0.000000E+00         130001
   3 -12   2     57.4     34.9   1   0   1  0.0000  0.0000  0.0000  0.0000  0.0000  0.0000  0.0000  0.0000   0.000000E+00         131001
   3 -11   2    555.6     69.0   1   0   1  0.0000  0.0000  0.0000  0.0000  0.0000  0.0000  0.0000  0.0000   0.000000E+00         132001
   3 -10   2    905.3     81.9   1   0   1  0.0000  0.0000  0.0000  0.0000  0.0000  0.0000  0.0000  0.0000   0.000000E+00         133001
   3  -9   2     33.2     42.7   1   0   1  0.0000  0.0000  0.0000  0.0000  0.0000  0.0000  0.0000  0.0000   0.000000E+00         134001
   3  -3   1    -14.9     30.1   1   0   1  0.0000  0.0000  0.0000  0.0000  0.0000  0.0000  0.0000  0.0000   0.000000E+00         135001
   3  -2   1  26746.9    399.8   1   0   1  0.0000  0.0000  0.0000  0.0000  0.0000  0.0000  0.0000  0.0000   0.000000E+00         136001
   3   4   0    341.9     72.0   1   0   1  0.0000  0.0000  0.0000  0.0000  0.0000  0.0000  0.0000  0.0000   0.000000E+00         137001
   3   5   0    455.8     72.9   1   0   1  0.0000  0.0000  0.0000  0.0000  0.0000  0.0000  0.0000  0.0000   0.000000E+00         138001
   3   6   0   5885.7    182.2   1   0   1  0.0000  0.0000  0.0000  0.0000  0.0000  0.0000  0.0000  0.0000   0.000000E+00         139001
   3   7   0    147.9     45.5   1   0   1  0.0000  0.0000  0.0000  0.0000  0.0000  0.0000  0.0000  0.0000   0.000000E+00         140001
   3   9  -1    827.9     75.4   1   0   1  0.0000  0.0000  0.0000  0.0000  0.0000  0.0000  0.0000  0.0000   0.000000E+00         141001
   3  10  -1    231.0     47.3   1   0   1  0.0000  0.0000  0.0000  0.0000  0.0000  0.0000  0.0000  0.0000   0.000000E+00         142001
   3  11  -1    223.1     45.1   1   0   1  0.0000  0.0000  0.0000  0.0000  0.0000  0.0000  0.0000  0.0000   0.000000E+00         143001
   3  12  -1     15.2     22.1   1   0   1  0.0000  0.0000  0.0000  0.0000  0.0000  0.0000  0.0000  0.0000   0.000000E+00         144001
   4 -11   2      1.7     32.5   1   0   1  0.0000  0.0000  0.0000  0.0000  0.0000  0.0000  0.0000  0.0000   0.000000E+00         145001
   4 -10   2   2474.5    124.5   1   0   1  0.0000  0.0000  0.0000  0.0000  0.0000  0.0000  0.0000  0.0000   0.000000E+00         146001
   4  -9   2    609.2     73.5   1   0   1  0.0000  0.0000  0.0000  0.0000  0.0000  0.0000  0.0000  0.0000   0.000000E+00         147001
   4  -8   2    786.7     82.7   1   0   1  0.0000  0.0000  0.0000  0.0000  0.0000  0.0000  0.0000  0.0000   0.000000E+00         148001
   4  -1   1  10725.9    250.8   1   0   1  0.0000  0.0000  0.0000  0.0000  0.0000  0.0000  0.0000  0.0000   0.000000E+00         149001
   4   1   1     84.9     34.4   1   0   1  0.0000  0.0000  0.0000  0.0000  0.0000  0.0000  0.0000  0.0000   0.000000E+00         151001
   4   5   0   6534.0    189.4   1   0   1  0.0000  0.0000  0.0000  0.0000  0.0000  0.0000  0.0000  0.0000   0.000000E+00         152001
   4   6   0   2373.8    117.2   1   0   1  0.0000  0.0000  0.0000  0.0000  0.0000  0.0000  0.0000  0.0000   0.000000E+00         153001
   4   7   0    194.2     47.9   1   0   1  0.0000  0.0000  0.0000  0.0000  0.0000  0.0000  0.0000  0.0000   0.000000E+00         154001
   4   8   0    376.2     55.8   1   0   1  0.0000  0.0000  0.0000  0.0000  0.0000  0.0000  0.0000  0.0000   0.000000E+00         155001
   4   9   0      9.4     18.1   1   0   1  0.0000  0.0000  0.0000  0.0000  0.0000  0.0000  0.0000  0.0000   0.000000E+00         156001
   4  10  -1    110.1     42.6   1   0   1  0.0000  0.0000  0.0000  0.0000  0.0000  0.0000  0.0000  0.0000   0.000000E+00         157001
   4  11  -1    585.7     62.2   1   0   1  0.0000  0.0000  0.0000  0.0000  0.0000  0.0000  0.0000  0.0000   0.000000E+00         158001
   5  -9   2     41.3     35.6   1   0   1  0.0000  0.0000  0.0000  0.0000  0.0000  0.0000  0.0000  0.0000   0.000000E+00         159001
   5  -8   2    213.1     56.6   1   0   1  0.0000  0.0000  0.0000  0.0000  0.0000  0.0000  0.0000  0.0000   0.000000E+00         160001
   5  -7   2    239.9     72.8   1   0   1  0.0000  0.0000  0.0000  0.0000  0.0000  0.0000  0.0000  0.0000   0.000000E+00         161001
   5  -6   2   1054.2    110.6   1   0   1  0.0000  0.0000  0.0000  0.0000  0.0000  0.0000  0.0000  0.0000   0.000000E+00         162001
   5   0   1    223.2     68.0   1   0   1  0.0000  0.0000  0.0000  0.0000  0.0000  0.0000  0.0000  0.0000   0.000000E+00         163001
   5   1   1   5205.5    170.4   1   0   1  0.0000  0.0000  0.0000  0.0000  0.0000  0.0000  0.0000  0.0000   0.000000E+00         164001
   5   2   1    712.2     74.3   1   0   1  0.0000  0.0000  0.0000  0.0000  0.0000  0.0000  0.0000  0.0000   0.000000E+00         165001
   5   3   1     24.7     21.8   1   0   1  0.0000  0.0000  0.0000  0.0000  0.0000  0.0000  0.0000  0.0000   0.000000E+00         166001
   5   6   0    897.3     78.6   1   0   1  0.0000  0.0000  0.0000  0.0000  0.0000  0.0000  0.0000  0.0000   0.000000E+00         167001
   5   7   0    118.4     41.5   1   0   1  0.0000  0.0000  0.0000  0.0000  0.0000  0.0000  0.0000  0.0000   0.000000E+00         168001
   5   8   0    104.3     36.4   1   0   1  0.0000  0.0000  0.0000  0.0000  0.0000  0.0000  0.0000  0.0000   0.000000E+00         169001
   5   9   0    819.0     71.0   1   0   1  0.0000  0.0000  0.0000  0.0000  0.0000  0.0000  0.0000  0.0000   0.000000E+00         170001
   5  10   0     67.0     28.5   1   0   1  0.0000  0.0000  0.0000  0.0000  0.0000  0.0000  0.0000  0.0000   0.000000E+00         171001
   6  -7   2      3.6     30.2   1   0   1  0.0000  0.0000  0.0000  0.0000  0.0000  0.0000  0.0000  0.0000   0.000000E+00         172001
   6  -6   2    422.7     85.2   1   0   1  0.0000  0.0000  0.0000  0.0000  0.0000  0.0000  0.0000  0.0000   0.000000E+00         173001
   6  -5   2    931.2    137.3   1   0   1  0.0000  0.0000  0.0000  0.0000  0.0000  0.0000  0.0000  0.0000   0.000000E+00         174001
   6   1   1    779.8     74.4   1   0   1  0.0000  0.0000  0.0000  0.0000  0.0000  0.0000  0.0000  0.0000   0.000000E+00         175001
   6   2   1    349.7     61.7   1   0   1  0.0000  0.0000  0.0000  0.0000  0.0000  0.0000  0.0000  0.0000   0.000000E+00         176001
   6   3   1   2791.3    128.1   1   0   1  0.0000  0.0000  0.0000  0.0000  0.0000  0.0000  0.0000  0.0000   0.000000E+00         177001
   6   4   1    344.7     51.9   1   0   1  0.0000  0.0000  0.0000  0.0000  0.0000  0.0000  0.0000  0.0000   0.000000E+00         178001
   6   5   1      2.9     17.2   1   0   1  0.0000  0.0000  0.0000  0.0000  0.0000  0.0000  0.0000  0.0000   0.000000E+00         179001
   6   6   0     58.4     35.8   1   0   1  0.0000  0.0000  0.0000  0.0000  0.0000  0.0000  0.0000  0.0000   0.000000E+00         180001
   6   7   0    278.0     47.9   1   0   1  0.0000  0.0000  0.0000  0.0000  0.0000  0.0000  0.0000  0.0000   0.000000E+00         181001
   7   2   1     86.7     40.2   1   0   1  0.0000  0.0000  0.0000  0.0000  0.0000  0.0000  0.0000  0.0000   0.000000E+00         182001
   7   3   1    546.2     62.8   1   0   1  0.0000  0.0000  0.0000  0.0000  0.0000  0.0000  0.0000  0.0000   0.000000E+00         183001
  -7  -1  -2    772.1     73.7   2   0   1  0.0000  0.0000  0.0000  0.0000  0.0000  0.0000  0.0000  0.0000   0.000000E+00         184001
  -7   1  -2   1742.4    104.7   2   0   1  0.0000  0.0000  0.0000  0.0000  0.0000  0.0000  0.0000  0.0000   0.000000E+00         186001
  -6  -7   0    299.3     51.1   2   0   1  0.0000  0.0000  0.0000  0.0000  0.0000  0.0000  0.0000  0.0000   0.000000E+00         187001
  -6  -6  -1    146.6     39.8   2   0   1  0.0000  0.0000  0.0000  0.0000  0.0000  0.0000  0.0000  0.0000   0.000000E+00         188001
  -6  -5  -1    158.4     45.4   2   0   1  0.0000  0.0000  0.0000  0.0000  0.0000  0.0000  0.0000  0.0000   0.000000E+00         189001
  -6  -4  -1    138.2     47.9   2   0   1  0.0000  0.0000  0.0000  0.0000  0.0000  0.0000  0.0000  0.0000   0.000000E+00         190001
  -6  -3  -1   1778.3    102.8   2   0   1  0.0000  0.0000  0.0000  0.0000  0.0000  0.0000  0.0000  0.0000   0.000000E+00         191001
  -6  -2  -1    464.5     66.9   2   0   1  0.0000  0.0000  0.0000  0.0000  0.0000  0.0000  0.0000  0.0000   0.000000E+00         192001
  -6   1  -2    399.4     69.2   2   0   1  0.0000  0.0000  0.0000  0.0000  0.0000  0.0000  0.0000  0.0000   0.000000E+00         193001
  -6   2  -2    287.2     72.5   2   0   1  0.0000  0.0000  0.0000  0.0000  0.0000  0.0000  0.0000  0.0000   0.000000E+00         194001
  -6   3  -2   1538.5    117.6   2   0   1  0.0000  0.0000  0.0000  0.0000  0.0000  0.0000  0.0000  0.0000   0.000000E+00         195001
  -6   7  -3    600.0     90.4   2   0   1  0.0000  0.0000  0.0000  0.0000  0.0000  0.0000  0.0000  0.0000   0.000000E+00         196001
  -5 -10   0    106.9     37.4   2   0   1  0.0000  0.0000  0.0000  0.0000  0.0000  0.0000  0.0000  0.0000   0.000000E+00         197001
  -5  -9   0    790.5     69.5   2   0   1  0.0000  0.0000  0.0000  0.0000  0.0000  0.0000  0.0000  0.0000   0.000000E+00         198001
  -5  -8   0    116.8     39.1   2   0   1  0.0000  0.0000  0.0000  0.0000  0.0000  0.0000  0.0000  0.0000   0.000000E+00         199001
  -5  -7   0    146.6     42.4   2   0   1  0.0000  0.0000  0.0000  0.0000  0.0000  0.0000  0.0000  0.0000   0.000000E+00         200001
  -5  -6   0    876.0     76.2   2   0   1  0.0000  0.0000  0.0000  0.0000  0.0000  0.0000  0.0000  0.0000   0.000000E+00         201001
  -5  -3  -1    153.6     56.5   2   0   1  0.0000  0.0000  0.0000  0.0000  0.0000  0.0000  0.0000  0.0000   0.000000E+00         202001
  -5  -2  -1   1601.0    102.2   2   0   1  0.0000  0.0000  0.0000  0.0000  0.0000  0.0000  0.0000  0.0000   0.000000E+00         203001
  -5  -1  -1   2964.8    134.2   2   0   1  0.0000  0.0000  0.0000  0.0000  0.0000  0.0000  0.0000  0.0000   0.000000E+00         204001
  -5   3  -2    231.8     70.2   2   0   1  0.0000  0.0000  0.0000  0.0000  0.0000  0.0000  0.0000  0.0000   0.000000E+00         205001
  -5   4  -2  61406.5    601.0   2   0   1  0.0000  0.0000  0.0000  0.0000  0.0000  0.0000  0.0000  0.0000   0.000000E+00         206001
  -5   8  -3    395.7     68.9   2   0   1  0.0000  0.0000  0.0000  0.0000  0.0000  0.0000  0.0000  0.0000   0.000000E+00         207001
  -5   9  -3    172.6     53.4   2   0   1  0.0000  0.0000  0.0000  0.0000  0.0000  0.0000  0.0000  0.0000   0.000000E+00         208001
  -4 -11   1    270.0     48.1   2   0   1  0.0000  0.0000  0.0000  0.0000  0.0000  0.0000  0.0000  0.0000   0.000000E+00         209001
  -4 -10   1   1003.0     74.6   2   0   1  0.0000  0.0000  0.0000  0.0000  0.0000  0.0000  0.0000  0.0000   0.000000E+00         210001
  -4  -9   0    148.3     44.9   2   0   1  0.0000  0.0000  0.0000  0.0000  0.0000  0.0000  0.0000  0.0000   0.000000E+00         211001
  -4  -8   0    167.0     45.7   2   0   1  0.0000  0.0000  0.0000  0.0000  0.0000  0.0000  0.0000  0.0000   0.000000E+00         212001
  -4  -7   0     94.1     43.5   2   0   1  0.0000  0.0000  0.0000  0.0000  0.0000  0.0000  0.0000  0.0000   0.000000E+00         213001
  -4  -6   0   2651.2    125.6   2   0   1  0.0000  0.0000  0.0000  0.0000  0.0000  0.0000  0.0000  0.0000   0.000000E+00         214001
  -4  -5   0   8322.5    207.1   2   0   1  0.0000  0.0000  0.0000  0.0000  0.0000  0.0000  0.0000  0.0000   0.000000E+00         215001
  -4  -1  -1   4063.2    162.3   2   0   1  0.0000  0.0000  0.0000  0.0000  0.0000  0.0000  0.0000  0.0000   0.000000E+00         216001
  -4   5  -2   4204.4    181.8   2   0   1  0.0000  0.0000  0.0000  0.0000  0.0000  0.0000  0.0000  0.0000   0.000000E+00         218001
  -4   6  -2    382.4     76.6   2   0   1  0.0000  0.0000  0.0000  0.0000  0.0000  0.0000  0.0000  0.0000   0.000000E+00         219001
  -4   9  -3   1844.1    110.4   2   0   1  0.0000  0.0000  0.0000  0.0000  0.0000  0.0000  0.0000  0.0000   0.000000E+00         220001
  -4  10  -3     47.3     43.0   2   0   1  0.0000  0.0000  0.0000  0.0000  0.0000  0.0000  0.0000  0.0000   0.000000E+00         221001
  -4  11  -3     75.5     42.8   2   0   1  0.0000  0.0000  0.0000  0.0000  0.0000  0.0000  0.0000  0.0000   0.000000E+00         222001
  -3 -12   1     18.1     29.1   2   0   1  0.0000  0.0000  0.0000  0.0000  0.0000  0.0000  0.0000  0.0000   0.000000E+00         223001
  -3 -11   1     81.4     37.7   2   0   1  0.0000  0.0000  0.0000  0.0000  0.0000  0.0000  0.0000  0.0000   0.000000E+00         224001
  -3 -10   1    244.5     47.3   2   0   1  0.0000  0.0000  0.0000  0.0000  0.0000  0.0000  0.0000  0.0000   0.000000E+00         225001
  -3  -9   1    879.8     74.0   2   0   1  0.0000  0.0000  0.0000  0.0000  0.0000  0.0000  0.0000  0.0000   0.000000E+00         226001
  -3  -6   0   5606.9    175.6   2   0   1  0.0000  0.0000  0.0000  0.0000  0.0000  0.0000  0.0000  0.0000   0.000000E+00         227001
  -3  -5   0    407.4     73.8   2   0   1  0.0000  0.0000  0.0000  0.0000  0.0000  0.0000  0.0000  0.0000   0.000000E+00         228001
  -3  -4   0    847.7     89.1   2   0   1  0.0000  0.0000  0.0000  0.0000  0.0000  0.0000  0.0000  0.0000   0.000000E+00         229001
  -3  -3   0    754.0     90.4   2   0   1  0.0000  0.0000  0.0000  0.0000  0.0000  0.0000  0.0000  0.0000   0.000000E+00         230001
  -3   1  -1  44279.7    479.1   2   0   1  0.0000  0.0000  0.0000  0.0000  0.0000  0.0000  0.0000  0.0000   0.000000E+00         231001
  -3   2  -1  73584.4    643.7   2   0   1  0.0000  0.0000  0.0000  0.0000  0.0000  0.0000  0.0000  0.0000   0.000000E+00         232001
  -3   6  -2   2507.4    135.2   2   0   1  0.0000  0.0000  0.0000  0.0000  0.0000  0.0000  0.0000  0.0000   0.000000E+00         233001
  -3   7  -2    107.2     61.5   2   0   1  0.0000  0.0000  0.0000  0.0000  0.0000  0.0000  0.0000  0.0000   0.000000E+00         234001
  -3  10  -3    325.7     54.8   2   0   1  0.0000  0.0000  0.0000  0.0000  0.0000  0.0000  0.0000  0.0000   0.000000E+00         235001
  -3  11  -3      7.8     33.8   2   0   1  0.0000  0.0000  0.0000  0.0000  0.0000  0.0000  0.0000  0.0000   0.000000E+00         236001
  -3  12  -3    230.4     51.5   2   0   1  0.0000  0.0000  0.0000  0.0000  0.0000  0.0000  0.0000  0.0000   0.000000E+00         237001
  -2 -13   1     68.5     34.0   2   0   1  0.0000  0.0000  0.0000  0.0000  0.0000  0.0000  0.0000  0.0000   0.000000E+00         238001
  -2 -13   2    218.0     44.7   2   0   1  0.0000  0.0000  0.0000  0.0000  0.0000  0.0000  0.0000  0.0000   0.000000E+00         239001
  -2 -12   1      8.2     30.4   2   0   1  0.0000  0.0000  0.0000  0.0000  0.0000  0.0000  0.0000  0.0000   0.000000E+00         240001
  -2 -11   1   1424.5     90.2   2   0   1  0.0000  0.0000  0.0000  0.0000  0.0000  0.0000  0.0000  0.0000   0.000000E+00         241001
  -2 -10   1    155.6     43.2   2   0   1  0.0000  0.0000  0.0000  0.0000  0.0000  0.0000  0.0000  0.0000   0.000000E+00         242001
  -2  -9   1    712.3     72.6   2   0   1  0.0000  0.0000  0.0000  0.0000  0.0000  0.0000  0.0000  0.0000   0.000000E+00         243001
  -2  -8   1   2034.6    109.8   2   0   1  0.0000  0.0000  0.0000  0.0000  0.0000  0.0000  0.0000  0.0000   0.000000E+00         244001
  -2  -7   1    822.8     82.1   2   0   1  0.0000  0.0000  0.0000  0.0000  0.0000  0.0000  0.0000  0.0000   0.000000E+00         245001
  -2  -4   0   2314.9    129.9   2   0   1  0.0000  0.0000  0.0000  0.0000  0.0000  0.0000  0.0000  0.0000   0.000000E+00         246001
  -2  -3   0  13378.0    273.9   2   0   1  0.0000  0.0000  0.0000  0.0000  0.0000  0.0000  0.0000  0.0000   0.000000E+00         247001
  -2  -2   0  21108.0    339.7   2   0   1  0.0000  0.0000  0.0000  0.0000  0.0000  0.0000  0.0000  0.0000   0.000000E+00         248001
  -2   3  -1    906.6    159.6   2   0   1  0.0000  0.0000  0.0000  0.0000  0.0000  0.0000  0.0000  0.0000   0.000000E+00         249001
  -2   7  -2    172.4     63.1   2   0   1  0.0000  0.0000  0.0000  0.0000  0.0000  0.0000  0.0000  0.0000   0.000000E+00         250001
  -2   8  -2   3450.3    143.1   2   0   1  0.0000  0.0000  0.0000  0.0000  0.0000  0.0000  0.0000  0.0000   0.000000E+00         251001
  -2   9  -2    101.2     46.0   2   0   1  0.0000  0.0000  0.0000  0.0000  0.0000  0.0000  0.0000  0.0000   0.000000E+00         252001
  -2  11  -3     48.9     40.5   2   0   1  0.0000  0.0000  0.0000  0.0000  0.0000  0.0000  0.0000  0.0000   0.000000E+00         253001
  -2  12  -3    471.1     59.4   2   0   1  0.0000  0.0000  0.0000  0.0000  0.0000  0.0000  0.0000  0.0000   0.000000E+00         254001
  -2  13  -3    243.3     48.8   2   0   1  0.0000  0.0000  0.0000  0.0000  0.0000  0.0000  0.0000  0.0000   0.000000E+00         255001
  -1 -13   2    387.7     52.7   2   0   1  0.0000  0.0000  0.0000  0.0000  0.0000  0.0000  0.0000  0.0000   0.000000E+00         256001
  -1 -12   2    157.1     45.5   2   0   1  0.0000  0.0000  0.0000  0.0000  0.0000  0.0000  0.0000  0.0000   0.000000E+00         257001
  -1 -10   1    318.2     57.3   2   0   1  0.0000  0.0000  0.0000  0.0000  0.0000  0.0000  0.0000  0.0000   0.000000E+00         258001
  -1  -9   1    891.7     78.5   2   0   1  0.0000  0.0000  0.0000  0.0000  0.0000  0.0000  0.0000  0.0000   0.000000E+00         259001
  -1  -8   1     52.6     45.5   2   0   1  0.0000  0.0000  0.0000  0.0000  0.0000  0.0000  0.0000  0.0000   0.000000E+00         260001
  -1  -7   1   1602.5    109.3   2   0   1  0.0000  0.0000  0.0000  0.0000  0.0000  0.0000  0.0000  0.0000   0.000000E+00         261001
  -1  -6   1  12834.0    258.7   2   0   1  0.0000  0.0000  0.0000  0.0000  0.0000  0.0000  0.0000  0.0000   0.000000E+00         262001
  -1  -2   0   6486.2    233.1   2   0   1  0.0000  0.0000  0.0000  0.0000  0.0000  0.0000  0.0000  0.0000   0.000000E+00         263001
  -1  -1   0  10138.8    302.5   2   0   1  0.0000  0.0000  0.0000  0.0000  0.0000  0.0000  0.0000  0.0000   0.000000E+00         264001
  -1   4  -1  21641.6    385.7   2   0   1  0.0000  0.0000  0.0000  0.0000  0.0000  0.0000  0.0000  0.0000   0.000000E+00         265001
  -1   5  -1    585.3    100.0   2   0   1  0.0000  0.0000  0.0000  0.0000  0.0000  0.0000  0.0000  0.0000   0.000000E+00         266001
  -1   8  -2   1922.4    113.9   2   0   1  0.0000  0.0000  0.0000  0.0000  0.0000  0.0000  0.0000  0.0000   0.000000E+00         267001
  -1   9  -2    357.7     62.5   2   0   1  0.0000  0.0000  0.0000  0.0000  0.0000  0.0000  0.0000  0.0000   0.000000E+00         268001
  -1  10  -2    567.8     65.8   2   0   1  0.0000  0.0000  0.0000  0.0000  0.0000  0.0000  0.0000  0.0000   0.000000E+00         269001
  -1  11  -2    196.6     49.3   2   0   1  0.0000  0.0000  0.0000  0.0000  0.0000  0.0000  0.0000  0.0000   0.000000E+00         270001
  -1  12  -3    519.2     61.3   2   0   1  0.0000  0.0000  0.0000  0.0000  0.0000  0.0000  0.0000  0.0000   0.000000E+00         271001
  -1  13  -3    340.3     50.0   2   0   1  0.0000  0.0000  0.0000  0.0000  0.0000  0.0000  0.0000  0.0000   0.000000E+00         272001
   0 -13   2     42.9     34.8   2   0   1  0.0000  0.0000  0.0000  0.0000  0.0000  0.0000  0.0000  0.0000   0.000000E+00         273001
   0 -12   2    149.4     42.1   2   0   1  0.0000  0.0000  0.0000  0.0000  0.0000  0.0000  0.0000  0.0000   0.000000E+00         274001
   0 -11   2    104.8     43.9   2   0   1  0.0000  0.0000  0.0000  0.0000  0.0000  0.0000  0.0000  0.0000   0.000000E+00         275001
   0  -8   1   1511.0     99.4   2   0   1  0.0000  0.0000  0.0000  0.0000  0.0000  0.0000  0.0000  0.0000   0.000000E+00         276001
   0  -7   1    800.2     85.3   2   0   1  0.0000  0.0000  0.0000  0.0000  0.0000  0.0000  0.0000  0.0000   0.000000E+00         277001
   0  -6   1    525.2     83.1   2   0   1  0.0000  0.0000  0.0000  0.0000  0.0000  0.0000  0.0000  0.0000   0.000000E+00         278001
   0  -5   1   9823.2    239.0   2   0   1  0.0000  0.0000  0.0000  0.0000  0.0000  0.0000  0.0000  0.0000   0.000000E+00         279001
   0   5  -1  11261.9    255.1   2   0   1  0.0000  0.0000  0.0000  0.0000  0.0000  0.0000  0.0000  0.0000   0.000000E+00         280001
   0   6  -1    341.6     75.7   2   0   1  0.0000  0.0000  0.0000  0.0000  0.0000  0.0000  0.0000  0.0000   0.000000E+00         281001
   0   9  -2    323.4     56.6   2   0   1  0.0000  0.0000  0.0000  0.0000  0.0000  0.0000  0.0000  0.0000   0.000000E+00         282001
   0  10  -2    785.9     78.0   2   0   1  0.0000  0.0000  0.0000  0.0000  0.0000  0.0000  0.0000  0.0000   0.000000E+00         283001
   0  11  -2     87.8     41.4   2   0   1  0.0000  0.0000  0.0000  0.0000  0.0000  0.0000  0.0000  0.0000   0.000000E+00         284001
   0  12  -2    186.2     43.6   2   0   1  0.0000  0.0000  0.0000  0.0000  0.0000  0.0000  0.0000  0.0000   0.000000E+00         285001
   0  13  -3    306.6     49.4   2   0   1  0.0000  0.0000  0.0000  0.0000  0.0000  0.0000  0.0000  0.0000   0.000000E+00         286001
   1 -13   2     74.3     35.5   2   0   1  0.0000  0.0000  0.0000  0.0000  0.0000  0.0000  0.0000  0.0000   0.000000E+00         287001
   1 -12   2     67.6     37.7   2   0   1  0.0000  0.0000  0.0000  0.0000  0.0000  0.0000  0.0000  0.0000   0.000000E+00         288001
   1 -11   2    107.9     41.1   2   0   1  0.0000  0.0000  0.0000  0.0000  0.0000  0.0000  0.0000  0.0000   0.000000E+00         289001
   1 -10   2    547.2     68.5   2   0   1  0.0000  0.0000  0.0000  0.0000  0.0000  0.0000  0.0000  0.0000   0.000000E+00         290001
   1  -6   1   3285.5    150.5   2   0   1  0.0000  0.0000  0.0000  0.0000  0.0000  0.0000  0.0000  0.0000   0.000000E+00         291001
   1  -5   1    849.8    109.7   2   0   1  0.0000  0.0000  0.0000  0.0000  0.0000  0.0000  0.0000  0.0000   0.000000E+00         292001
   1  -4   1  20498.2    341.1   2   0   1  0.0000  0.0000  0.0000  0.0000  0.0000  0.0000  0.0000  0.0000   0.000000E+00         293001
   1   1   0  11233.4    311.5   2   0   1  0.0000  0.0000  0.0000  0.0000  0.0000  0.0000  0.0000  0.0000   0.000000E+00         294001
   1   2   0   7241.5    245.4   2   0   1  0.0000  0.0000  0.0000  0.0000  0.0000  0.0000  0.0000  0.0000   0.000000E+00         295001
   1   6  -1   4658.1    165.8   2   0   1  0.0000  0.0000  0.0000  0.0000  0.0000  0.0000  0.0000  0.0000   0.000000E+00         296001
   1   7  -1   2032.4    114.5   2   0   1  0.0000  0.0000  0.0000  0.0000  0.0000  0.0000  0.0000  0.0000   0.000000E+00         297001
   1   8  -1    120.9     48.0   2   0   1  0.0000  0.0000  0.0000  0.0000  0.0000  0.0000  0.0000  0.0000   0.000000E+00         298001
   1  10  -2    193.8     47.6   2   0   1  0.0000  0.0000  0.0000  0.0000  0.0000  0.0000  0.0000  0.0000   0.000000E+00         299001
   1  11  -2    215.9     48.0   2   0   1  0.0000  0.0000  0.0000  0.0000  0.0000  0.0000  0.0000  0.0000   0.000000E+00         300001
   1  12  -2    290.7     50.4   2   0   1  0.0000  0.0000  0.0000  0.0000  0.0000  0.0000  0.0000  0.0000   0.000000E+00         301001
   1  13  -2     99.8     37.3   2   0   1  0.0000  0.0000  0.0000  0.0000  0.0000  0.0000  0.0000  0.0000   0.000000E+00         302001
   2 -13   2    371.2     54.2   2   0   1  0.0000  0.0000  0.0000  0.0000  0.0000  0.0000  0.0000  0.0000   0.000000E+00         303001
   2 -12   2    431.0     62.8   2   0   1  0.0000  0.0000  0.0000  0.0000  0.0000  0.0000  0.0000  0.0000   0.000000E+00         304001
   2 -11   2    500.7     65.5   2   0   1  0.0000  0.0000  0.0000  0.0000  0.0000  0.0000  0.0000  0.0000   0.000000E+00         305001
   2 -10   2   1724.2    101.9   2   0   1  0.0000  0.0000  0.0000  0.0000  0.0000  0.0000  0.0000  0.0000   0.000000E+00         306001
   2  -9   2    121.8     52.5   2   0   1  0.0000  0.0000  0.0000  0.0000  0.0000  0.0000  0.0000  0.0000   0.000000E+00         307001
   2  -4   1   7084.2    218.3   2   0   1  0.0000  0.0000  0.0000  0.0000  0.0000  0.0000  0.0000  0.0000   0.000000E+00         308001
   2  -3   1   1516.6    173.9   2   0   1  0.0000  0.0000  0.0000  0.0000  0.0000  0.0000  0.0000  0.0000   0.000000E+00         309001
   2   2   0  29984.4    401.7   2   0   1  0.0000  0.0000  0.0000  0.0000  0.0000  0.0000  0.0000  0.0000   0.000000E+00         310001
   2   3   0  13871.2    279.2   2   0   1  0.0000  0.0000  0.0000  0.0000  0.0000  0.0000  0.0000  0.0000   0.000000E+00         311001
   2   6  -1    312.9     70.4   2   0   1  0.0000  0.0000  0.0000  0.0000  0.0000  0.0000  0.0000  0.0000   0.000000E+00         312001
   2   7  -1    621.9     81.8   2   0   1  0.0000  0.0000  0.0000  0.0000  0.0000  0.0000  0.0000  0.0000   0.000000E+00         313001
   2   8  -1   1955.2    108.2   2   0   1  0.0000  0.0000  0.0000  0.0000  0.0000  0.0000  0.0000  0.0000   0.000000E+00         314001
   2   9  -1    801.1     73.9   2   0   1  0.0000  0.0000  0.0000  0.0000  0.0000  0.0000  0.0000  0.0000   0.000000E+00         315001
   2  11  -2   1033.7     84.3   2   0   1  0.0000  0.0000  0.0000  0.0000  0.0000  0.0000  0.0000  0.0000   0.000000E+00         316001
   2  12  -2    530.9     64.3   2   0   1  0.0000  0.0000  0.0000  0.0000  0.0000  0.0000  0.0000  0.0000   0.000000E+00         317001
   2  13  -2    306.9     48.8   2   0   1  0.0000  0.0000  0.0000  0.0000  0.0000  0.0000  0.0000  0.0000   0.000000E+00         318001
   3 -11   2    555.6     69.0   2   0   1  0.0000  0.0000  0.0000  0.0000  0.0000  0.0000  0.0000  0.0000   0.000000E+00         319001
   3 -10   2    905.3     81.9   2   0   1  0.0000  0.0000  0.0000  0.0000  0.0000  0.0000  0.0000  0.0000   0.000000E+00         320001
   3  -9   2     33.2     42.7   2   0   1  0.0000  0.0000  0.0000  0.0000  0.0000  0.0000  0.0000  0.0000   0.000000E+00         321001
   3  -8   2   1942.1    113.8   2   0   1  0.0000  0.0000  0.0000  0.0000  0.0000  0.0000  0.0000  0.0000   0.000000E+00         322001
   3  -2   1  26746.9    399.8   2   0   1  0.0000  0.0000  0.0000  0.0000  0.0000  0.0000  0.0000  0.0000   0.000000E+00         323001
   3   3   0    752.3     90.2   2   0   1  0.0000  0.0000  0.0000  0.0000  0.0000  0.0000  0.0000  0.0000   0.000000E+00         324001
   3   4   0    341.9     72.0   2   0   1  0.0000  0.0000  0.0000  0.0000  0.0000  0.0000  0.0000  0.0000   0.000000E+00         325001
   3   7  -1   2076.6    111.3   2   0   1  0.0000  0.0000  0.0000  0.0000  0.0000  0.0000  0.0000  0.0000   0.000000E+00         326001
   3   8  -1    375.3     58.7   2   0   1  0.0000  0.0000  0.0000  0.0000  0.0000  0.0000  0.0000  0.0000   0.000000E+00         327001
   3   9  -1    827.9     75.4   2   0   1  0.0000  0.0000  0.0000  0.0000  0.0000  0.0000  0.0000  0.0000   0.000000E+00         328001
   3  10  -1    231.0     47.3   2   0   1  0.0000  0.0000  0.0000  0.0000  0.0000  0.0000  0.0000  0.0000   0.000000E+00         329001
   3  11  -2    148.7     38.9   2   0   1  0.0000  0.0000  0.0000  0.0000  0.0000  0.0000  0.0000  0.0000   0.000000E+00         330001
   3  12  -2     97.8     37.2   2   0   1  0.0000  0.0000  0.0000  0.0000  0.0000  0.0000  0.0000  0.0000   0.000000E+00         331001
   4  -9   2    609.2     73.5   2   0   1  0.0000  0.0000  0.0000  0.0000  0.0000  0.0000  0.0000  0.0000   0.000000E+00         332001
   4  -8   2    786.7     82.7   2   0   1  0.0000  0.0000  0.0000  0.0000  0.0000  0.0000  0.0000  0.0000   0.000000E+00         333001
   4  -7   2    420.7     76.1   2   0   1  0.0000  0.0000  0.0000  0.0000  0.0000  0.0000  0.0000  0.0000   0.000000E+00         334001
   4  -2   1    989.1    130.3   2   0   1  0.0000  0.0000  0.0000  0.0000  0.0000  0.0000  0.0000  0.0000   0.000000E+00         335001
   4  -1   1  10725.9    250.8   2   0   1  0.0000  0.0000  0.0000  0.0000  0.0000  0.0000  0.0000  0.0000   0.000000E+00         336001
   4   3   0    715.0     84.7   2   0   1  0.0000  0.0000  0.0000  0.0000  0.0000  0.0000  0.0000  0.0000   0.000000E+00         337001
   4   4   0   1519.4    102.3   2   0   1  0.0000  0.0000  0.0000  0.0000  0.0000  0.0000  0.0000  0.0000   0.000000E+00         338001
   4   5   0   6534.0    189.4   2   0   1  0.0000  0.0000  0.0000  0.0000  0.0000  0.0000  0.0000  0.0000   0.000000E+00         339001
   4   6   0   2373.8    117.2   2   0   1  0.0000  0.0000  0.0000  0.0000  0.0000  0.0000  0.0000  0.0000   0.000000E+00         340001
   4   8  -1    217.9     46.4   2   0   1  0.0000  0.0000  0.0000  0.0000  0.0000  0.0000  0.0000  0.0000   0.000000E+00         341001
   4   9  -1     74.9     38.7   2   0   1  0.0000  0.0000  0.0000  0.0000  0.0000  0.0000  0.0000  0.0000   0.000000E+00         342001
   4  10  -1    110.1     42.6   2   0   1  0.0000  0.0000  0.0000  0.0000  0.0000  0.0000  0.0000  0.0000   0.000000E+00         343001
   4  11  -1    585.7     62.2   2   0   1  0.0000  0.0000  0.0000  0.0000  0.0000  0.0000  0.0000  0.0000   0.000000E+00         344001
   5  -8   2    213.1     56.6   2   0   1  0.0000  0.0000  0.0000  0.0000  0.0000  0.0000  0.0000  0.0000   0.000000E+00         345001
   5  -7   2    239.9     72.8   2   0   1  0.0000  0.0000  0.0000  0.0000  0.0000  0.0000  0.0000  0.0000   0.000000E+00         346001
   5  -6   2   1054.2    110.6   2   0   1  0.0000  0.0000  0.0000  0.0000  0.0000  0.0000  0.0000  0.0000   0.000000E+00         347001
   5  -1   1   7321.5    202.2   2   0   1  0.0000  0.0000  0.0000  0.0000  0.0000  0.0000  0.0000  0.0000   0.000000E+00         348001
   5   0   1    223.2     68.0   2   0   1  0.0000  0.0000  0.0000  0.0000  0.0000  0.0000  0.0000  0.0000   0.000000E+00         349001
   5   1   1   5205.5    170.4   2   0   1  0.0000  0.0000  0.0000  0.0000  0.0000  0.0000  0.0000  0.0000   0.000000E+00         350001
   5   4   0    231.2     52.6   2   0   1  0.0000  0.0000  0.0000  0.0000  0.0000  0.0000  0.0000  0.0000   0.000000E+00         351001
   5   5   0    343.7     57.4   2   0   1  0.0000  0.0000  0.0000  0.0000  0.0000  0.0000  0.0000  0.0000   0.000000E+00         352001
   5   6   0    897.3     78.6   2   0   1  0.0000  0.0000  0.0000  0.0000  0.0000  0.0000  0.0000  0.0000   0.000000E+00         353001
   5   7   0    118.4     41.5   2   0   1  0.0000  0.0000  0.0000  0.0000  0.0000  0.0000  0.0000  0.0000   0.000000E+00         354001
   5   8  -1      6.6     28.7   2   0   1  0.0000  0.0000  0.0000  0.0000  0.0000  0.0000  0.0000  0.0000   0.000000E+00         355001
   5   9  -1    428.4     56.5   2   0   1  0.0000  0.0000  0.0000  0.0000  0.0000  0.0000  0.0000  0.0000   0.000000E+00         356001
   5  10  -1     46.4     30.8   2   0   1  0.0000  0.0000  0.0000  0.0000  0.0000  0.0000  0.0000  0.0000   0.000000E+00         357001
   6  -6   2    422.7     85.2   2   0   1  0.0000  0.0000  0.0000  0.0000  0.0000  0.0000  0.0000  0.0000   0.000000E+00         358001
   6  -5   2    931.2    137.3   2   0   1  0.0000  0.0000  0.0000  0.0000  0.0000  0.0000  0.0000  0.0000   0.000000E+00         359001
   6   1   1    779.8     74.4   2   0   1  0.0000  0.0000  0.0000  0.0000  0.0000  0.0000  0.0000  0.0000   0.000000E+00         361001
   6   2   1    349.7     61.7   2   0   1  0.0000  0.0000  0.0000  0.0000  0.0000  0.0000  0.0000  0.0000   0.000000E+00         362001
   6   4   0     34.0     36.6   2   0   1  0.0000  0.0000  0.0000  0.0000  0.0000  0.0000  0.0000  0.0000   0.000000E+00         363001
   6   5   0   1105.6     82.2   2   0   1  0.0000  0.0000  0.0000  0.0000  0.0000  0.0000  0.0000  0.0000   0.000000E+00         364001
   6   6   0     58.4     35.8   2   0   1  0.0000  0.0000  0.0000  0.0000  0.0000  0.0000  0.0000  0.0000   0.000000E+00         365001
   6   7   0    278.0     47.9   2   0   1  0.0000  0.0000  0.0000  0.0000  0.0000  0.0000  0.0000  0.0000   0.000000E+00         366001
   7   0   1     38.7     44.1   2   0   1  0.0000  0.0000  0.0000  0.0000  0.0000  0.0000  0.0000  0.0000   0.000000E+00         367001
   7   1   1   1985.9    106.9   2   0   1  0.0000  0.0000  0.0000  0.0000  0.0000  0.0000  0.0000  0.0000   0.000000E+00         368001
   7   2   1     86.7     40.2   2   0   1  0.0000  0.0000  0.0000  0.0000  0.0000  0.0000  0.0000  0.0000   0.000000E+00         369001
   7   3   1    546.2     62.8   2   0   1  0.0000  0.0000  0.0000  0.0000  0.0000  0.0000  0.0000  0.0000   0.000000E+00         370001
  -7  -3  -1    267.6     49.7   3   0   1  0.0000  0.0000  0.0000  0.0000  0.0000  0.0000  0.0000  0.0000   0.000000E+00         371001
  -7  -2  -1     45.7     39.3   3   0   1  0.0000  0.0000  0.0000  0.0000  0.0000  0.0000  0.0000  0.0000   0.000000E+00         372001
  -7   1  -2   1742.4    104.7   3   0   1  0.0000  0.0000  0.0000  0.0000  0.0000  0.0000  0.0000  0.0000   0.000000E+00         373001
  -7   2  -2    576.2     75.7   3   0   1  0.0000  0.0000  0.0000  0.0000  0.0000  0.0000  0.0000  0.0000   0.000000E+00         374001
  -6  -7   0    299.3     51.1   3   0   1  0.0000  0.0000  0.0000  0.0000  0.0000  0.0000  0.0000  0.0000   0.000000E+00         375001
  -6  -6   0      4.7     32.1   3   0   1  0.0000  0.0000  0.0000  0.0000  0.0000  0.0000  0.0000  0.0000   0.000000E+00         376001
  -6  -5   0    837.8     73.5   3   0   1  0.0000  0.0000  0.0000  0.0000  0.0000  0.0000  0.0000  0.0000   0.000000E+00         377001
  -6  -3  -1   1778.3    102.8   3   0   1  0.0000  0.0000  0.0000  0.0000  0.0000  0.0000  0.0000  0.0000   0.000000E+00         378001
  -6  -2  -1    464.5     66.9   3   0   1  0.0000  0.0000  0.0000  0.0000  0.0000  0.0000  0.0000  0.0000   0.000000E+00         379001
  -6  -1  -1    809.4     78.2   3   0   1  0.0000  0.0000  0.0000  0.0000  0.0000  0.0000  0.0000  0.0000   0.000000E+00         380001
  -6   2  -2    287.2     72.5   3   0   1  0.0000  0.0000  0.0000  0.0000  0.0000  0.0000  0.0000  0.0000   0.000000E+00         381001
  -6   3  -2   1538.5    117.6   3   0   1  0.0000  0.0000  0.0000  0.0000  0.0000  0.0000  0.0000  0.0000   0.000000E+00         382001
  -6   7  -3    600.0     90.4   3   0   1  0.0000  0.0000  0.0000  0.0000  0.0000  0.0000  0.0000  0.0000   0.000000E+00         383001
  -5 -10   1     49.4     31.2   3   0   1  0.0000  0.0000  0.0000  0.0000  0.0000  0.0000  0.0000  0.0000   0.000000E+00         384001
  -5  -9   1    380.3     53.4   3   0   1  0.0000  0.0000  0.0000  0.0000  0.0000  0.0000  0.0000  0.0000   0.000000E+00         385001
  -5  -8   1     36.8     33.6   3   0   1  0.0000  0.0000  0.0000  0.0000  0.0000  0.0000  0.0000  0.0000   0.000000E+00         386001
  -5  -7   0    146.6     42.4   3   0   1  0.0000  0.0000  0.0000  0.0000  0.0000  0.0000  0.0000  0.0000   0.000000E+00         387001
  -5  -6   0    876.0     76.2   3   0   1  0.0000  0.0000  0.0000  0.0000  0.0000  0.0000  0.0000  0.0000   0.000000E+00         388001
  -5  -5   0    360.5     55.4   3   0   1  0.0000  0.0000  0.0000  0.0000  0.0000  0.0000  0.0000  0.0000   0.000000E+00         389001
  -5  -4   0    206.6     52.9   3   0   1  0.0000  0.0000  0.0000  0.0000  0.0000  0.0000  0.0000  0.0000   0.000000E+00         390001
  -5  -1  -1   2964.8    134.2   3   0   1  0.0000  0.0000  0.0000  0.0000  0.0000  0.0000  0.0000  0.0000   0.000000E+00         391001
  -5   0  -1    264.5     67.8   3   0   1  0.0000  0.0000  0.0000  0.0000  0.0000  0.0000  0.0000  0.0000   0.000000E+00         392001
  -5   4  -2  61406.5    601.0   3   0   1  0.0000  0.0000  0.0000  0.0000  0.0000  0.0000  0.0000  0.0000   0.000000E+00         393001
  -5   8  -3    395.7     68.9   3   0   1  0.0000  0.0000  0.0000  0.0000  0.0000  0.0000  0.0000  0.0000   0.000000E+00         394001
  -5   9  -3    172.6     53.4   3   0   1  0.0000  0.0000  0.0000  0.0000  0.0000  0.0000  0.0000  0.0000   0.000000E+00         395001
  -4 -11   1    270.0     48.1   3   0   1  0.0000  0.0000  0.0000  0.0000  0.0000  0.0000  0.0000  0.0000   0.000000E+00         396001
  -4 -10   1   1003.0     74.6   3   0   1  0.0000  0.0000  0.0000  0.0000  0.0000  0.0000  0.0000  0.0000   0.000000E+00         397001
  -4  -9   1    119.5     36.1   3   0   1  0.0000  0.0000  0.0000  0.0000  0.0000  0.0000  0.0000  0.0000   0.000000E+00         398001
  -4  -8   1     97.1     42.2   3   0   1  0.0000  0.0000  0.0000  0.0000  0.0000  0.0000  0.0000  0.0000   0.000000E+00         399001
  -4  -7   1    387.7     62.3   3   0   1  0.0000  0.0000  0.0000  0.0000  0.0000  0.0000  0.0000  0.0000   0.000000E+00         400001
  -4  -6   0   2651.2    125.6   3   0   1  0.0000  0.0000  0.0000  0.0000  0.0000  0.0000  0.0000  0.0000   0.000000E+00         401001
  -4  -5   0   8322.5    207.1   3   0   1  0.0000  0.0000  0.0000  0.0000  0.0000  0.0000  0.0000  0.0000   0.000000E+00         402001
  -4  -4   0   1808.2    109.5   3   0   1  0.0000  0.0000  0.0000  0.0000  0.0000  0.0000  0.0000  0.0000   0.000000E+00         403001
  -4  -3   0   2795.9    133.6   3   0   1  0.0000  0.0000  0.0000  0.0000  0.0000  0.0000  0.0000  0.0000   0.000000E+00         404001
  -4   1  -1   7665.0    216.9   3   0   1  0.0000  0.0000  0.0000  0.0000  0.0000  0.0000  0.0000  0.0000   0.000000E+00         406001
  -4   5  -2   4204.4    181.8   3   0   1  0.0000  0.0000  0.0000  0.0000  0.0000  0.0000  0.0000  0.0000   0.000000E+00         407001
  -4   8  -3   2315.3    120.6   3   0   1  0.0000  0.0000  0.0000  0.0000  0.0000  0.0000  0.0000  0.0000   0.000000E+00         408001
  -4   9  -3   1844.1    110.4   3   0   1  0.0000  0.0000  0.0000  0.0000  0.0000  0.0000  0.0000  0.0000   0.000000E+00         409001
  -4  10  -3     47.3     43.0   3   0   1  0.0000  0.0000  0.0000  0.0000  0.0000  0.0000  0.0000  0.0000   0.000000E+00         410001
  -3 -12   2     89.8     30.6   3   0   1  0.0000  0.0000  0.0000  0.0000  0.0000  0.0000  0.0000  0.0000   0.000000E+00         411001
  -3 -11   2    268.2     48.2   3   0   1  0.0000  0.0000  0.0000  0.0000  0.0000  0.0000  0.0000  0.0000   0.000000E+00         412001
  -3 -10   1    244.5     47.3   3   0   1  0.0000  0.0000  0.0000  0.0000  0.0000  0.0000  0.0000  0.0000   0.000000E+00         413001
  -3  -9   1    879.8     74.0   3   0   1  0.0000  0.0000  0.0000  0.0000  0.0000  0.0000  0.0000  0.0000   0.000000E+00         414001
  -3  -8   1    255.0     54.6   3   0   1  0.0000  0.0000  0.0000  0.0000  0.0000  0.0000  0.0000  0.0000   0.000000E+00         415001
  -3  -7   1   1495.7     97.6   3   0   1  0.0000  0.0000  0.0000  0.0000  0.0000  0.0000  0.0000  0.0000   0.000000E+00         416001
  -3  -4   0    847.7     89.1   3   0   1  0.0000  0.0000  0.0000  0.0000  0.0000  0.0000  0.0000  0.0000   0.000000E+00         417001
  -3  -3   0    754.0     90.4   3   0   1  0.0000  0.0000  0.0000  0.0000  0.0000  0.0000  0.0000  0.0000   0.000000E+00         418001
  -3  -2   0    547.7     88.8   3   0   1  0.0000  0.0000  0.0000  0.0000  0.0000  0.0000  0.0000  0.0000   0.000000E+00         419001
  -3   2  -1  73584.4    643.7   3   0   1  0.0000  0.0000  0.0000  0.0000  0.0000  0.0000  0.0000  0.0000   0.000000E+00         420001
  -3   6  -2   2507.4    135.2   3   0   1  0.0000  0.0000  0.0000  0.0000  0.0000  0.0000  0.0000  0.0000   0.000000E+00         421001
  -3   9  -3    232.5     55.1   3   0   1  0.0000  0.0000  0.0000  0.0000  0.0000  0.0000  0.0000  0.0000   0.000000E+00         422001
  -3  10  -3    325.7     54.8   3   0   1  0.0000  0.0000  0.0000  0.0000  0.0000  0.0000  0.0000  0.0000   0.000000E+00         423001
  -3  11  -3      7.8     33.8   3   0   1  0.0000  0.0000  0.0000  0.0000  0.0000  0.0000  0.0000  0.0000   0.000000E+00         424001
  -2 -13   2    218.0     44.7   3   0   1  0.0000  0.0000  0.0000  0.0000  0.0000  0.0000  0.0000  0.0000   0.000000E+00         425001
  -2 -12   2    478.8     57.0   3   0   1  0.0000  0.0000  0.0000  0.0000  0.0000  0.0000  0.0000  0.0000   0.000000E+00         426001
  -2 -11   2   1227.8     87.4   3   0   1  0.0000  0.0000  0.0000  0.0000  0.0000  0.0000  0.0000  0.0000   0.000000E+00         427001
  -2 -10   2     75.4     38.1   3   0   1  0.0000  0.0000  0.0000  0.0000  0.0000  0.0000  0.0000  0.0000   0.000000E+00         428001
  -2  -9   1    712.3     72.6   3   0   1  0.0000  0.0000  0.0000  0.0000  0.0000  0.0000  0.0000  0.0000   0.000000E+00         429001
  -2  -8   1   2034.6    109.8   3   0   1  0.0000  0.0000  0.0000  0.0000  0.0000  0.0000  0.0000  0.0000   0.000000E+00         430001
  -2  -7   1    822.8     82.1   3   0   1  0.0000  0.0000  0.0000  0.0000  0.0000  0.0000  0.0000  0.0000   0.000000E+00         431001
  -2  -6   1    276.5     65.1   3   0   1  0.0000  0.0000  0.0000  0.0000  0.0000  0.0000  0.0000  0.0000   0.000000E+00         432001
  -2  -2   0  21108.0    339.7   3   0   1  0.0000  0.0000  0.0000  0.0000  0.0000  0.0000  0.0000  0.0000   0.000000E+00         433001
  -2   3  -1    906.6    159.6   3   0   1  0.0000  0.0000  0.0000  0.0000  0.0000  0.0000  0.0000  0.0000   0.000000E+00         434001
  -2   6  -2    301.5     78.4   3   0   1  0.0000  0.0000  0.0000  0.0000  0.0000  0.0000  0.0000  0.0000   0.000000E+00         435001
  -2   7  -2    172.4     63.1   3   0   1  0.0000  0.0000  0.0000  0.0000  0.0000  0.0000  0.0000  0.0000   0.000000E+00         436001
  -2   8  -2   3450.3    143.1   3   0   1  0.0000  0.0000  0.0000  0.0000  0.0000  0.0000  0.0000  0.0000   0.000000E+00         437001
  -2  10  -3    356.8     60.0   3   0   1  0.0000  0.0000  0.0000  0.0000  0.0000  0.0000  0.0000  0.0000   0.000000E+00         438001
  -2  11  -3     48.9     40.5   3   0   1  0.0000  0.0000  0.0000  0.0000  0.0000  0.0000  0.0000  0.0000   0.000000E+00         439001
  -2  12  -3    471.1     59.4   3   0   1  0.0000  0.0000  0.0000  0.0000  0.0000  0.0000  0.0000  0.0000   0.000000E+00         440001
  -2  13  -4     17.2     27.5   3   0   1  0.0000  0.0000  0.0000  0.0000  0.0000  0.0000  0.0000  0.0000   0.000000E+00         441001
  -1 -13   2    387.7     52.7   3   0   1  0.0000  0.0000  0.0000  0.0000  0.0000  0.0000  0.0000  0.0000   0.000000E+00         442001
  -1 -12   2    157.1     45.5   3   0   1  0.0000  0.0000  0.0000  0.0000  0.0000  0.0000  0.0000  0.0000   0.000000E+00         443001
  -1 -11   2    305.9     53.7   3   0   1  0.0000  0.0000  0.0000  0.0000  0.0000  0.0000  0.0000  0.0000   0.000000E+00         444001
  -1 -10   2    102.7     44.2   3   0   1  0.0000  0.0000  0.0000  0.0000  0.0000  0.0000  0.0000  0.0000   0.000000E+00         445001
  -1  -9   2    600.5     69.6   3   0   1  0.0000  0.0000  0.0000  0.0000  0.0000  0.0000  0.0000  0.0000   0.000000E+00         446001
  -1  -7   1   1602.5    109.3   3   0   1  0.0000  0.0000  0.0000  0.0000  0.0000  0.0000  0.0000  0.0000   0.000000E+00         447001
  -1  -6   1  12834.0    258.7   3   0   1  0.0000  0.0000  0.0000  0.0000  0.0000  0.0000  0.0000  0.0000   0.000000E+00         448001
  -1  -5   1    417.5     81.1   3   0   1  0.0000  0.0000  0.0000  0.0000  0.0000  0.0000  0.0000  0.0000   0.000000E+00         449001
  -1  -1   0  10138.8    302.5   3   0   1  0.0000  0.0000  0.0000  0.0000  0.0000  0.0000  0.0000  0.0000   0.000000E+00         450001
  -1   3  -1   1179.0    150.9   3   0   1  0.0000  0.0000  0.0000  0.0000  0.0000  0.0000  0.0000  0.0000   0.000000E+00         451001
  -1   4  -1  21641.6    385.7   3   0   1  0.0000  0.0000  0.0000  0.0000  0.0000  0.0000  0.0000  0.0000   0.000000E+00         452001
  -1   7  -2     44.1     52.8   3   0   1  0.0000  0.0000  0.0000  0.0000  0.0000  0.0000  0.0000  0.0000   0.000000E+00         453001
  -1   8  -2   1922.4    113.9   3   0   1  0.0000  0.0000  0.0000  0.0000  0.0000  0.0000  0.0000  0.0000   0.000000E+00         454001
  -1   9  -2    357.7     62.5   3   0   1  0.0000  0.0000  0.0000  0.0000  0.0000  0.0000  0.0000  0.0000   0.000000E+00         455001
  -1  11  -3     36.8     35.5   3   0   1  0.0000  0.0000  0.0000  0.0000  0.0000  0.0000  0.0000  0.0000   0.000000E+00         456001
  -1  12  -3    519.2     61.3   3   0   1  0.0000  0.0000  0.0000  0.0000  0.0000  0.0000  0.0000  0.0000   0.000000E+00         457001
  -1  13  -3    340.3     50.0   3   0   1  0.0000  0.0000  0.0000  0.0000  0.0000  0.0000  0.0000  0.0000   0.000000E+00         458001
   0 -13   3    290.7     50.4   3   0   1  0.0000  0.0000  0.0000  0.0000  0.0000  0.0000  0.0000  0.0000   0.000000E+00         459001
   0 -12   2    149.4     42.1   3   0   1  0.0000  0.0000  0.0000  0.0000  0.0000  0.0000  0.0000  0.0000   0.000000E+00         460001
   0 -11   2    104.8     43.9   3   0   1  0.0000  0.0000  0.0000  0.0000  0.0000  0.0000  0.0000  0.0000   0.000000E+00         461001
   0 -10   2    969.6     82.4   3   0   1  0.0000  0.0000  0.0000  0.0000  0.0000  0.0000  0.0000  0.0000   0.000000E+00         462001
   0  -9   2    166.6     49.2   3   0   1  0.0000  0.0000  0.0000  0.0000  0.0000  0.0000  0.0000  0.0000   0.000000E+00         463001
   0  -6   1    525.2     83.1   3   0   1  0.0000  0.0000  0.0000  0.0000  0.0000  0.0000  0.0000  0.0000   0.000000E+00         464001
   0  -5   1   9823.2    239.0   3   0   1  0.0000  0.0000  0.0000  0.0000  0.0000  0.0000  0.0000  0.0000   0.000000E+00         465001
   0  -4   1  37435.1    442.0   3   0   1  0.0000  0.0000  0.0000  0.0000  0.0000  0.0000  0.0000  0.0000   0.000000E+00         466001
   0   4  -1  37758.9    443.8   3   0   1  0.0000  0.0000  0.0000  0.0000  0.0000  0.0000  0.0000  0.0000   0.000000E+00         467001
   0   5  -1  11261.9    255.1   3   0   1  0.0000  0.0000  0.0000  0.0000  0.0000  0.0000  0.0000  0.0000   0.000000E+00         468001
   0   8  -2    360.2     66.1   3   0   1  0.0000  0.0000  0.0000  0.0000  0.0000  0.0000  0.0000  0.0000   0.000000E+00         469001
   0   9  -2    323.4     56.6   3   0   1  0.0000  0.0000  0.0000  0.0000  0.0000  0.0000  0.0000  0.0000   0.000000E+00         470001
   0  10  -2    785.9     78.0   3   0   1  0.0000  0.0000  0.0000  0.0000  0.0000  0.0000  0.0000  0.0000   0.000000E+00         471001
   0  11  -3    586.5     66.1   3   0   1  0.0000  0.0000  0.0000  0.0000  0.0000  0.0000  0.0000  0.0000   0.000000E+00         472001
   0  12  -3    776.6     70.5   3   0   1  0.0000  0.0000  0.0000  0.0000  0.0000  0.0000  0.0000  0.0000   0.000000E+00         473001
   0  13  -3    306.6     49.4   3   0   1  0.0000  0.0000  0.0000  0.0000  0.0000  0.0000  0.0000  0.0000   0.000000E+00         474001
   1 -13   3     85.5     37.8   3   0   1  0.0000  0.0000  0.0000  0.0000  0.0000  0.0000  0.0000  0.0000   0.000000E+00         475001
   1 -11   2    107.9     41.1   3   0   1  0.0000  0.0000  0.0000  0.0000  0.0000  0.0000  0.0000  0.0000   0.000000E+00         476001
   1 -10   2    547.2     68.5   3   0   1  0.0000  0.0000  0.0000  0.0000  0.0000  0.0000  0.0000  0.0000   0.000000E+00         477001
   1  -9   2    218.6     56.5   3   0   1  0.0000  0.0000  0.0000  0.0000  0.0000  0.0000  0.0000  0.0000   0.000000E+00         478001
   1  -8   2   2940.1    136.3   3   0   1  0.0000  0.0000  0.0000  0.0000  0.0000  0.0000  0.0000  0.0000   0.000000E+00         479001
   1  -4   1  20498.2    341.1   3   0   1  0.0000  0.0000  0.0000  0.0000  0.0000  0.0000  0.0000  0.0000   0.000000E+00         480001
   1   1   0  11233.4    311.5   3   0   1  0.0000  0.0000  0.0000  0.0000  0.0000  0.0000  0.0000  0.0000   0.000000E+00         481001
   1   5  -1    487.1     82.8   3   0   1  0.0000  0.0000  0.0000  0.0000  0.0000  0.0000  0.0000  0.0000   0.000000E+00         482001
   1   6  -1   4658.1    165.8   3   0   1  0.0000  0.0000  0.0000  0.0000  0.0000  0.0000  0.0000  0.0000   0.000000E+00         483001
   1   8  -2   3030.3    134.9   3   0   1  0.0000  0.0000  0.0000  0.0000  0.0000  0.0000  0.0000  0.0000   0.000000E+00         484001
   1   9  -2    704.1     73.4   3   0   1  0.0000  0.0000  0.0000  0.0000  0.0000  0.0000  0.0000  0.0000   0.000000E+00         485001
   1  10  -2    193.8     47.6   3   0   1  0.0000  0.0000  0.0000  0.0000  0.0000  0.0000  0.0000  0.0000   0.000000E+00         486001
   1  11  -2    215.9     48.0   3   0   1  0.0000  0.0000  0.0000  0.0000  0.0000  0.0000  0.0000  0.0000   0.000000E+00         487001
   1  12  -3    459.9     55.8   3   0   1  0.0000  0.0000  0.0000  0.0000  0.0000  0.0000  0.0000  0.0000   0.000000E+00         488001
   1  13  -3     -2.7     26.1   3   0   1  0.0000  0.0000  0.0000  0.0000  0.0000  0.0000  0.0000  0.0000   0.000000E+00         489001
   2 -13   3    212.3     47.0   3   0   1  0.0000  0.0000  0.0000  0.0000  0.0000  0.0000  0.0000  0.0000   0.000000E+00         490001
   2 -12   3    115.0     39.8   3   0   1  0.0000  0.0000  0.0000  0.0000  0.0000  0.0000  0.0000  0.0000   0.000000E+00         491001
   2 -10   2   1724.2    101.9   3   0   1  0.0000  0.0000  0.0000  0.0000  0.0000  0.0000  0.0000  0.0000   0.000000E+00         492001
   2  -9   2    121.8     52.5   3   0   1  0.0000  0.0000  0.0000  0.0000  0.0000  0.0000  0.0000  0.0000   0.000000E+00         493001
   2  -8   2   3057.0    134.5   3   0   1  0.0000  0.0000  0.0000  0.0000  0.0000  0.0000  0.0000  0.0000   0.000000E+00         494001
   2  -7   2     56.7     61.3   3   0   1  0.0000  0.0000  0.0000  0.0000  0.0000  0.0000  0.0000  0.0000   0.000000E+00         495001
   2  -3   1   1516.6    173.9   3   0   1  0.0000  0.0000  0.0000  0.0000  0.0000  0.0000  0.0000  0.0000   0.000000E+00         496001
   2   1   0   2518.4    159.8   3   0   1  0.0000  0.0000  0.0000  0.0000  0.0000  0.0000  0.0000  0.0000   0.000000E+00         497001
   2   2   0  29984.4    401.7   3   0   1  0.0000  0.0000  0.0000  0.0000  0.0000  0.0000  0.0000  0.0000   0.000000E+00         498001
   2   5  -1    782.7     81.7   3   0   1  0.0000  0.0000  0.0000  0.0000  0.0000  0.0000  0.0000  0.0000   0.000000E+00         499001
   2   6  -1    312.9     70.4   3   0   1  0.0000  0.0000  0.0000  0.0000  0.0000  0.0000  0.0000  0.0000   0.000000E+00         500001
   2   7  -1    621.9     81.8   3   0   1  0.0000  0.0000  0.0000  0.0000  0.0000  0.0000  0.0000  0.0000   0.000000E+00         501001
   2   9  -2    213.0     49.7   3   0   1  0.0000  0.0000  0.0000  0.0000  0.0000  0.0000  0.0000  0.0000   0.000000E+00         502001
   2  10  -2    170.4     40.5   3   0   1  0.0000  0.0000  0.0000  0.0000  0.0000  0.0000  0.0000  0.0000   0.000000E+00         503001
   2  11  -2   1033.7     84.3   3   0   1  0.0000  0.0000  0.0000  0.0000  0.0000  0.0000  0.0000  0.0000   0.000000E+00         504001
   2  12  -3    471.3     55.7   3   0   1  0.0000  0.0000  0.0000  0.0000  0.0000  0.0000  0.0000  0.0000   0.000000E+00         505001
   2  13  -3    104.2     32.7   3   0   1  0.0000  0.0000  0.0000  0.0000  0.0000  0.0000  0.0000  0.0000   0.000000E+00         506001
   3 -12   3    365.1     55.4   3   0   1  0.0000  0.0000  0.0000  0.0000  0.0000  0.0000  0.0000  0.0000   0.000000E+00         507001
   3 -11   3     30.7     35.2   3   0   1  0.0000  0.0000  0.0000  0.0000  0.0000  0.0000  0.0000  0.0000   0.000000E+00         508001
   3  -8   2   1942.1    113.8   3   0   1  0.0000  0.0000  0.0000  0.0000  0.0000  0.0000  0.0000  0.0000   0.000000E+00         509001
   3  -7   2     92.6     60.3   3   0   1  0.0000  0.0000  0.0000  0.0000  0.0000  0.0000  0.0000  0.0000   0.000000E+00         510001
   3  -2   1  26746.9    399.8   3   0   1  0.0000  0.0000  0.0000  0.0000  0.0000  0.0000  0.0000  0.0000   0.000000E+00         511001
   3   2   0    193.2     77.6   3   0   1  0.0000  0.0000  0.0000  0.0000  0.0000  0.0000  0.0000  0.0000   0.000000E+00         512001
   3   3   0    752.3     90.2   3   0   1  0.0000  0.0000  0.0000  0.0000  0.0000  0.0000  0.0000  0.0000   0.000000E+00         513001
   3   6  -1    642.6     73.2   3   0   1  0.0000  0.0000  0.0000  0.0000  0.0000  0.0000  0.0000  0.0000   0.000000E+00         514001
   3   7  -1   2076.6    111.3   3   0   1  0.0000  0.0000  0.0000  0.0000  0.0000  0.0000  0.0000  0.0000   0.000000E+00         515001
   3   8  -1    375.3     58.7   3   0   1  0.0000  0.0000  0.0000  0.0000  0.0000  0.0000  0.0000  0.0000   0.000000E+00         516001
   3   9  -2    477.3     59.6   3   0   1  0.0000  0.0000  0.0000  0.0000  0.0000  0.0000  0.0000  0.0000   0.000000E+00         517001
   3  10  -2     11.9     30.6   3   0   1  0.0000  0.0000  0.0000  0.0000  0.0000  0.0000  0.0000  0.0000   0.000000E+00         518001
   3  11  -2    148.7     38.9   3   0   1  0.0000  0.0000  0.0000  0.0000  0.0000  0.0000  0.0000  0.0000   0.000000E+00         519001
   3  12  -2     97.8     37.2   3   0   1  0.0000  0.0000  0.0000  0.0000  0.0000  0.0000  0.0000  0.0000   0.000000E+00         520001
   4 -11   3     73.6     43.1   3   0   1  0.0000  0.0000  0.0000  0.0000  0.0000  0.0000  0.0000  0.0000   0.000000E+00         521001
   4  -7   2    420.7     76.1   3   0   1  0.0000  0.0000  0.0000  0.0000  0.0000  0.0000  0.0000  0.0000   0.000000E+00         522001
   4  -6   2    367.1     83.2   3   0   1  0.0000  0.0000  0.0000  0.0000  0.0000  0.0000  0.0000  0.0000   0.000000E+00         523001
   4  -2   1    989.1    130.3   3   0   1  0.0000  0.0000  0.0000  0.0000  0.0000  0.0000  0.0000  0.0000   0.000000E+00         524001
   4  -1   1  10725.9    250.8   3   0   1  0.0000  0.0000  0.0000  0.0000  0.0000  0.0000  0.0000  0.0000   0.000000E+00         525001
   4   2   0    592.7     77.0   3   0   1  0.0000  0.0000  0.0000  0.0000  0.0000  0.0000  0.0000  0.0000   0.000000E+00         526001
   4   3   0    715.0     84.7   3   0   1  0.0000  0.0000  0.0000  0.0000  0.0000  0.0000  0.0000  0.0000   0.000000E+00         527001
   4   4   0   1519.4    102.3   3   0   1  0.0000  0.0000  0.0000  0.0000  0.0000  0.0000  0.0000  0.0000   0.000000E+00         528001
   4   6  -1    172.9     49.0   3   0   1  0.0000  0.0000  0.0000  0.0000  0.0000  0.0000  0.0000  0.0000   0.000000E+00         529001
   4   7  -1    181.6     44.8   3   0   1  0.0000  0.0000  0.0000  0.0000  0.0000  0.0000  0.0000  0.0000   0.000000E+00         530001
   4   8  -1    217.9     46.4   3   0   1  0.0000  0.0000  0.0000  0.0000  0.0000  0.0000  0.0000  0.0000   0.000000E+00         531001
   4   9  -1     74.9     38.7   3   0   1  0.0000  0.0000  0.0000  0.0000  0.0000  0.0000  0.0000  0.0000   0.000000E+00         532001
   4  10  -2     51.0     32.0   3   0   1  0.0000  0.0000  0.0000  0.0000  0.0000  0.0000  0.0000  0.0000   0.000000E+00         533001
   4  11  -2     33.1     28.8   3   0   1  0.0000  0.0000  0.0000  0.0000  0.0000  0.0000  0.0000  0.0000   0.000000E+00         534001
   5  -7   2    239.9     72.8   3   0   1  0.0000  0.0000  0.0000  0.0000  0.0000  0.0000  0.0000  0.0000   0.000000E+00         535001
   5  -6   2   1054.2    110.6   3   0   1  0.0000  0.0000  0.0000  0.0000  0.0000  0.0000  0.0000  0.0000   0.000000E+00         536001
   5  -1   1   7321.5    202.2   3   0   1  0.0000  0.0000  0.0000  0.0000  0.0000  0.0000  0.0000  0.0000   0.000000E+00         537001
   5   3   0    279.6     55.8   3   0   1  0.0000  0.0000  0.0000  0.0000  0.0000  0.0000  0.0000  0.0000   0.000000E+00         538001
   5   4   0    231.2     52.6   3   0   1  0.0000  0.0000  0.0000  0.0000  0.0000  0.0000  0.0000  0.0000   0.000000E+00         539001
   5   5   0    343.7     57.4   3   0   1  0.0000  0.0000  0.0000  0.0000  0.0000  0.0000  0.0000  0.0000   0.000000E+00         540001
   5   6  -1    117.3     39.8   3   0   1  0.0000  0.0000  0.0000  0.0000  0.0000  0.0000  0.0000  0.0000   0.000000E+00         541001
   5   7  -1    284.0     49.7   3   0   1  0.0000  0.0000  0.0000  0.0000  0.0000  0.0000  0.0000  0.0000   0.000000E+00         542001
   5   8  -1      6.6     28.7   3   0   1  0.0000  0.0000  0.0000  0.0000  0.0000  0.0000  0.0000  0.0000   0.000000E+00         543001
   5   9  -1    428.4     56.5   3   0   1  0.0000  0.0000  0.0000  0.0000  0.0000  0.0000  0.0000  0.0000   0.000000E+00         544001
   5  10  -2     66.3     31.4   3   0   1  0.0000  0.0000  0.0000  0.0000  0.0000  0.0000  0.0000  0.0000   0.000000E+00         545001
   6  -6   2    422.7     85.2   3   0   1  0.0000  0.0000  0.0000  0.0000  0.0000  0.0000  0.0000  0.0000   0.000000E+00         546001
   6  -5   2    931.2    137.3   3   0   1  0.0000  0.0000  0.0000  0.0000  0.0000  0.0000  0.0000  0.0000   0.000000E+00         547001
   6  -1   1    266.7     63.6   3   0   1  0.0000  0.0000  0.0000  0.0000  0.0000  0.0000  0.0000  0.0000   0.000000E+00         548001
   6   3   0    338.9     56.0   3   0   1  0.0000  0.0000  0.0000  0.0000  0.0000  0.0000  0.0000  0.0000   0.000000E+00         550001
   6   4   0     34.0     36.6   3   0   1  0.0000  0.0000  0.0000  0.0000  0.0000  0.0000  0.0000  0.0000   0.000000E+00         551001
   6   5   0   1105.6     82.2   3   0   1  0.0000  0.0000  0.0000  0.0000  0.0000  0.0000  0.0000  0.0000   0.000000E+00         552001
   6   7  -1     11.6     26.9   3   0   1  0.0000  0.0000  0.0000  0.0000  0.0000  0.0000  0.0000  0.0000   0.000000E+00         553001
   7  -1   1   1692.8    101.0   3   0   1  0.0000  0.0000  0.0000  0.0000  0.0000  0.0000  0.0000  0.0000   0.000000E+00         554001
   7   0   1     38.7     44.1   3   0   1  0.0000  0.0000  0.0000  0.0000  0.0000  0.0000  0.0000  0.0000   0.000000E+00         555001
   7   1   1   1985.9    106.9   3   0   1  0.0000  0.0000  0.0000  0.0000  0.0000  0.0000  0.0000  0.0000   0.000000E+00         556001
   7   3   0     64.9     37.3   3   0   1  0.0000  0.0000  0.0000  0.0000  0.0000  0.0000  0.0000  0.0000   0.000000E+00         557001
  -7  -3  -1    267.6     49.7   4   0   1  0.0000  0.0000  0.0000  0.0000  0.0000  0.0000  0.0000  0.0000   0.000000E+00         558001
  -7  -2  -1     45.7     39.3   4   0   1  0.0000  0.0000  0.0000  0.0000  0.0000  0.0000  0.0000  0.0000   0.000000E+00         559001
  -7  -1  -1   1757.9    101.9   4   0   1  0.0000  0.0000  0.0000  0.0000  0.0000  0.0000  0.0000  0.0000   0.000000E+00         560001
  -7   2  -2    576.2     75.7   4   0   1  0.0000  0.0000  0.0000  0.0000  0.0000  0.0000  0.0000  0.0000   0.000000E+00         561001
  -6  -7   1     43.3     35.0   4   0   1  0.0000  0.0000  0.0000  0.0000  0.0000  0.0000  0.0000  0.0000   0.000000E+00         562001
  -6  -6   0      4.7     32.1   4   0   1  0.0000  0.0000  0.0000  0.0000  0.0000  0.0000  0.0000  0.0000   0.000000E+00         563001
  -6  -5   0    837.8     73.5   4   0   1  0.0000  0.0000  0.0000  0.0000  0.0000  0.0000  0.0000  0.0000   0.000000E+00         564001
  -6  -4   0    294.7     52.9   4   0   1  0.0000  0.0000  0.0000  0.0000  0.0000  0.0000  0.0000  0.0000   0.000000E+00         565001
  -6  -1  -1    809.4     78.2   4   0   1  0.0000  0.0000  0.0000  0.0000  0.0000  0.0000  0.0000  0.0000   0.000000E+00         566001
  -6   3  -2   1538.5    117.6   4   0   1  0.0000  0.0000  0.0000  0.0000  0.0000  0.0000  0.0000  0.0000   0.000000E+00         568001
  -6   7  -3    600.0     90.4   4   0   1  0.0000  0.0000  0.0000  0.0000  0.0000  0.0000  0.0000  0.0000   0.000000E+00         569001
  -5 -10   1     49.4     31.2   4   0   1  0.0000  0.0000  0.0000  0.0000  0.0000  0.0000  0.0000  0.0000   0.000000E+00         570001
  -5 -10   2    185.8     42.3   4   0   1  0.0000  0.0000  0.0000  0.0000  0.0000  0.0000  0.0000  0.0000   0.000000E+00         571001
  -5  -9   1    380.3     53.4   4   0   1  0.0000  0.0000  0.0000  0.0000  0.0000  0.0000  0.0000  0.0000   0.000000E+00         572001
  -5  -8   1     36.8     33.6   4   0   1  0.0000  0.0000  0.0000  0.0000  0.0000  0.0000  0.0000  0.0000   0.000000E+00         573001
  -5  -7   1    443.7     56.4   4   0   1  0.0000  0.0000  0.0000  0.0000  0.0000  0.0000  0.0000  0.0000   0.000000E+00         574001
  -5  -6   1    172.2     49.4   4   0   1  0.0000  0.0000  0.0000  0.0000  0.0000  0.0000  0.0000  0.0000   0.000000E+00         575001
  -5  -5   0    360.5     55.4   4   0   1  0.0000  0.0000  0.0000  0.0000  0.0000  0.0000  0.0000  0.0000   0.000000E+00         576001
  -5  -4   0    206.6     52.9   4   0   1  0.0000  0.0000  0.0000  0.0000  0.0000  0.0000  0.0000  0.0000   0.000000E+00         577001
  -5  -3   0    616.7     71.4   4   0   1  0.0000  0.0000  0.0000  0.0000  0.0000  0.0000  0.0000  0.0000   0.000000E+00         578001
  -5   0  -1    264.5     67.8   4   0   1  0.0000  0.0000  0.0000  0.0000  0.0000  0.0000  0.0000  0.0000   0.000000E+00         579001
  -5   1  -1   7880.4    210.2   4   0   1  0.0000  0.0000  0.0000  0.0000  0.0000  0.0000  0.0000  0.0000   0.000000E+00         580001
  -5   4  -2  61406.5    601.0   4   0   1  0.0000  0.0000  0.0000  0.0000  0.0000  0.0000  0.0000  0.0000   0.000000E+00         581001
  -5   7  -3   2115.6    124.2   4   0   1  0.0000  0.0000  0.0000  0.0000  0.0000  0.0000  0.0000  0.0000   0.000000E+00         582001
  -5   8  -3    395.7     68.9   4   0   1  0.0000  0.0000  0.0000  0.0000  0.0000  0.0000  0.0000  0.0000   0.000000E+00         583001
  -4 -11   2     -2.4     22.4   4   0   1  0.0000  0.0000  0.0000  0.0000  0.0000  0.0000  0.0000  0.0000   0.000000E+00         584001
  -4 -10   2     35.3     33.4   4   0   1  0.0000  0.0000  0.0000  0.0000  0.0000  0.0000  0.0000  0.0000   0.000000E+00         585001
  -4  -8   1     97.1     42.2   4   0   1  0.0000  0.0000  0.0000  0.0000  0.0000  0.0000  0.0000  0.0000   0.000000E+00         586001
  -4  -7   1    387.7     62.3   4   0   1  0.0000  0.0000  0.0000  0.0000  0.0000  0.0000  0.0000  0.0000   0.000000E+00         587001
  -4  -6   1    174.8     49.1   4   0   1  0.0000  0.0000  0.0000  0.0000  0.0000  0.0000  0.0000  0.0000   0.000000E+00         588001
  -4  -4   0   1808.2    109.5   4   0   1  0.0000  0.0000  0.0000  0.0000  0.0000  0.0000  0.0000  0.0000   0.000000E+00         589001
  -4  -3   0   2795.9    133.6   4   0   1  0.0000  0.0000  0.0000  0.0000  0.0000  0.0000  0.0000  0.0000   0.000000E+00         590001
  -4  -2   0    453.0     77.9   4   0   1  0.0000  0.0000  0.0000  0.0000  0.0000  0.0000  0.0000  0.0000   0.000000E+00         591001
  -4   1  -1   7665.0    216.9   4   0   1  0.0000  0.0000  0.0000  0.0000  0.0000  0.0000  0.0000  0.0000   0.000000E+00         592001
  -4   5  -2   4204.4    181.8   4   0   1  0.0000  0.0000  0.0000  0.0000  0.0000  0.0000  0.0000  0.0000   0.000000E+00         593001
  -4   8  -3   2315.3    120.6   4   0   1  0.0000  0.0000  0.0000  0.0000  0.0000  0.0000  0.0000  0.0000   0.000000E+00         594001
  -4   9  -3   1844.1    110.4   4   0   1  0.0000  0.0000  0.0000  0.0000  0.0000  0.0000  0.0000  0.0000   0.000000E+00         595001
  -4  11  -4    183.4     46.3   4   0   1  0.0000  0.0000  0.0000  0.0000  0.0000  0.0000  0.0000  0.0000   0.000000E+00         596001
  -3 -12   2     89.8     30.6   4   0   1  0.0000  0.0000  0.0000  0.0000  0.0000  0.0000  0.0000  0.0000   0.000000E+00         597001
  -3 -11   2    268.2     48.2   4   0   1  0.0000  0.0000  0.0000  0.0000  0.0000  0.0000  0.0000  0.0000   0.000000E+00         598001
  -3 -10   2     10.4     32.4   4   0   1  0.0000  0.0000  0.0000  0.0000  0.0000  0.0000  0.0000  0.0000   0.000000E+00         599001
  -3  -9   2    238.6     45.1   4   0   1  0.0000  0.0000  0.0000  0.0000  0.0000  0.0000  0.0000  0.0000   0.000000E+00         600001
  -3  -7   1   1495.7     97.6   4   0   1  0.0000  0.0000  0.0000  0.0000  0.0000  0.0000  0.0000  0.0000   0.000000E+00         601001
  -3  -6   1    875.5     83.6   4   0   1  0.0000  0.0000  0.0000  0.0000  0.0000  0.0000  0.0000  0.0000   0.000000E+00         602001
  -3  -5   1   1094.0     94.0   4   0   1  0.0000  0.0000  0.0000  0.0000  0.0000  0.0000  0.0000  0.0000   0.000000E+00         603001
  -3  -2   0    547.7     88.8   4   0   1  0.0000  0.0000  0.0000  0.0000  0.0000  0.0000  0.0000  0.0000   0.000000E+00         604001
  -3   2  -1  73584.4    643.7   4   0   1  0.0000  0.0000  0.0000  0.0000  0.0000  0.0000  0.0000  0.0000   0.000000E+00         605001
  -3   5  -2   8045.0    223.9   4   0   1  0.0000  0.0000  0.0000  0.0000  0.0000  0.0000  0.0000  0.0000   0.000000E+00         606001
  -3   6  -2   2507.4    135.2   4   0   1  0.0000  0.0000  0.0000  0.0000  0.0000  0.0000  0.0000  0.0000   0.000000E+00         607001
  -3   8  -3   1953.7    109.0   4   0   1  0.0000  0.0000  0.0000  0.0000  0.0000  0.0000  0.0000  0.0000   0.000000E+00         608001
  -3   9  -3    232.5     55.1   4   0   1  0.0000  0.0000  0.0000  0.0000  0.0000  0.0000  0.0000  0.0000   0.000000E+00         609001
  -3  11  -4    861.5     75.7   4   0   1  0.0000  0.0000  0.0000  0.0000  0.0000  0.0000  0.0000  0.0000   0.000000E+00         610001
  -3  12  -4     47.3     34.8   4   0   1  0.0000  0.0000  0.0000  0.0000  0.0000  0.0000  0.0000  0.0000   0.000000E+00         611001
  -2 -13   3     81.7     34.4   4   0   1  0.0000  0.0000  0.0000  0.0000  0.0000  0.0000  0.0000  0.0000   0.000000E+00         612001
  -2 -12   3    672.5     65.6   4   0   1  0.0000  0.0000  0.0000  0.0000  0.0000  0.0000  0.0000  0.0000   0.000000E+00         613001
  -2 -11   2   1227.8     87.4   4   0   1  0.0000  0.0000  0.0000  0.0000  0.0000  0.0000  0.0000  0.0000   0.000000E+00         614001
  -2 -10   2     75.4     38.1   4   0   1  0.0000  0.0000  0.0000  0.0000  0.0000  0.0000  0.0000  0.0000   0.000000E+00         615001
  -2  -9   2    228.6     50.5   4   0   1  0.0000  0.0000  0.0000  0.0000  0.0000  0.0000  0.0000  0.0000   0.000000E+00         616001
  -2  -8   2    287.1     55.4   4   0   1  0.0000  0.0000  0.0000  0.0000  0.0000  0.0000  0.0000  0.0000   0.000000E+00         617001
  -2  -6   1    276.5     65.1   4   0   1  0.0000  0.0000  0.0000  0.0000  0.0000  0.0000  0.0000  0.0000   0.000000E+00         618001
  -2  -5   1    682.8     87.1   4   0   1  0.0000  0.0000  0.0000  0.0000  0.0000  0.0000  0.0000  0.0000   0.000000E+00         619001
  -2  -1   0   1746.6    151.0   4   0   1  0.0000  0.0000  0.0000  0.0000  0.0000  0.0000  0.0000  0.0000   0.000000E+00         620001
  -2   6  -2    301.5     78.4   4   0   1  0.0000  0.0000  0.0000  0.0000  0.0000  0.0000  0.0000  0.0000   0.000000E+00         621001
  -2   9  -3    990.7     81.7   4   0   1  0.0000  0.0000  0.0000  0.0000  0.0000  0.0000  0.0000  0.0000   0.000000E+00         622001
  -2  10  -3    356.8     60.0   4   0   1  0.0000  0.0000  0.0000  0.0000  0.0000  0.0000  0.0000  0.0000   0.000000E+00         623001
  -2  12  -4     90.2     37.5   4   0   1  0.0000  0.0000  0.0000  0.0000  0.0000  0.0000  0.0000  0.0000   0.000000E+00         624001
  -2  13  -4     17.2     27.5   4   0   1  0.0000  0.0000  0.0000  0.0000  0.0000  0.0000  0.0000  0.0000   0.000000E+00         625001
  -1 -13   3     21.5     29.1   4   0   1  0.0000  0.0000  0.0000  0.0000  0.0000  0.0000  0.0000  0.0000   0.000000E+00         626001
  -1 -12   3    398.8     55.6   4   0   1  0.0000  0.0000  0.0000  0.0000  0.0000  0.0000  0.0000  0.0000   0.000000E+00         627001
  -1 -10   2    102.7     44.2   4   0   1  0.0000  0.0000  0.0000  0.0000  0.0000  0.0000  0.0000  0.0000   0.000000E+00         628001
  -1  -9   2    600.5     69.6   4   0   1  0.0000  0.0000  0.0000  0.0000  0.0000  0.0000  0.0000  0.0000   0.000000E+00         629001
  -1  -8   2   3997.6    149.8   4   0   1  0.0000  0.0000  0.0000  0.0000  0.0000  0.0000  0.0000  0.0000   0.000000E+00         630001
  -1  -5   1    417.5     81.1   4   0   1  0.0000  0.0000  0.0000  0.0000  0.0000  0.0000  0.0000  0.0000   0.000000E+00         631001
  -1  -4   1  15982.7    301.9   4   0   1  0.0000  0.0000  0.0000  0.0000  0.0000  0.0000  0.0000  0.0000   0.000000E+00         632001
  -1  -1   0  10138.8    302.5   4   0   1  0.0000  0.0000  0.0000  0.0000  0.0000  0.0000  0.0000  0.0000   0.000000E+00         633001
  -1   3  -1   1179.0    150.9   4   0   1  0.0000  0.0000  0.0000  0.0000  0.0000  0.0000  0.0000  0.0000   0.000000E+00         634001
  -1   6  -2   4611.0    167.4   4   0   1  0.0000  0.0000  0.0000  0.0000  0.0000  0.0000  0.0000  0.0000   0.000000E+00         635001
  -1   7  -2     44.1     52.8   4   0   1  0.0000  0.0000  0.0000  0.0000  0.0000  0.0000  0.0000  0.0000   0.000000E+00         636001
  -1   9  -3   1455.1     95.9   4   0   1  0.0000  0.0000  0.0000  0.0000  0.0000  0.0000  0.0000  0.0000   0.000000E+00         637001
  -1  10  -3    457.0     62.5   4   0   1  0.0000  0.0000  0.0000  0.0000  0.0000  0.0000  0.0000  0.0000   0.000000E+00         638001
  -1  11  -3     36.8     35.5   4   0   1  0.0000  0.0000  0.0000  0.0000  0.0000  0.0000  0.0000  0.0000   0.000000E+00         639001
  -1  12  -4     81.6     37.3   4   0   1  0.0000  0.0000  0.0000  0.0000  0.0000  0.0000  0.0000  0.0000   0.000000E+00         640001
  -1  13  -4    103.4     37.9   4   0   1  0.0000  0.0000  0.0000  0.0000  0.0000  0.0000  0.0000  0.0000   0.000000E+00         641001
   0 -13   3    290.7     50.4   4   0   1  0.0000  0.0000  0.0000  0.0000  0.0000  0.0000  0.0000  0.0000   0.000000E+00         642001
   0 -12   3    528.0     63.8   4   0   1  0.0000  0.0000  0.0000  0.0000  0.0000  0.0000  0.0000  0.0000   0.000000E+00         643001
   0 -11   3    671.7     69.8   4   0   1  0.0000  0.0000  0.0000  0.0000  0.0000  0.0000  0.0000  0.0000   0.000000E+00         644001
   0  -9   2    166.6     49.2   4   0   1  0.0000  0.0000  0.0000  0.0000  0.0000  0.0000  0.0000  0.0000   0.000000E+00         645001
   0  -8   2    319.5     66.7   4   0   1  0.0000  0.0000  0.0000  0.0000  0.0000  0.0000  0.0000  0.0000   0.000000E+00         646001
   0  -7   2   3583.9    145.2   4   0   1  0.0000  0.0000  0.0000  0.0000  0.0000  0.0000  0.0000  0.0000   0.000000E+00         647001
   0  -4   1  37435.1    442.0   4   0   1  0.0000  0.0000  0.0000  0.0000  0.0000  0.0000  0.0000  0.0000   0.000000E+00         648001
   0   4  -1  37758.9    443.8   4   0   1  0.0000  0.0000  0.0000  0.0000  0.0000  0.0000  0.0000  0.0000   0.000000E+00         649001
   0   7  -2   4058.8    156.6   4   0   1  0.0000  0.0000  0.0000  0.0000  0.0000  0.0000  0.0000  0.0000   0.000000E+00         650001
   0   8  -2    360.2     66.1   4   0   1  0.0000  0.0000  0.0000  0.0000  0.0000  0.0000  0.0000  0.0000   0.000000E+00         651001
   0  10  -3    106.7     42.3   4   0   1  0.0000  0.0000  0.0000  0.0000  0.0000  0.0000  0.0000  0.0000   0.000000E+00         652001
   0  11  -3    586.5     66.1   4   0   1  0.0000  0.0000  0.0000  0.0000  0.0000  0.0000  0.0000  0.0000   0.000000E+00         653001
   0  12  -3    776.6     70.5   4   0   1  0.0000  0.0000  0.0000  0.0000  0.0000  0.0000  0.0000  0.0000   0.000000E+00         654001
   0  13  -4     38.0     31.2   4   0   1  0.0000  0.0000  0.0000  0.0000  0.0000  0.0000  0.0000  0.0000   0.000000E+00         655001
   1 -13   3     85.5     37.8   4   0   1  0.0000  0.0000  0.0000  0.0000  0.0000  0.0000  0.0000  0.0000   0.000000E+00         656001
   1 -12   3    109.6     39.5   4   0   1  0.0000  0.0000  0.0000  0.0000  0.0000  0.0000  0.0000  0.0000   0.000000E+00         657001
   1 -11   3     37.4     38.3   4   0   1  0.0000  0.0000  0.0000  0.0000  0.0000  0.0000  0.0000  0.0000   0.000000E+00         658001
   1  -8   2   2940.1    136.3   4   0   1  0.0000  0.0000  0.0000  0.0000  0.0000  0.0000  0.0000  0.0000   0.000000E+00         659001
   1  -7   2     18.7     52.9   4   0   1  0.0000  0.0000  0.0000  0.0000  0.0000  0.0000  0.0000  0.0000   0.000000E+00         660001
   1  -4   1  20498.2    341.1   4   0   1  0.0000  0.0000  0.0000  0.0000  0.0000  0.0000  0.0000  0.0000   0.000000E+00         661001
   1  -3   1   1214.5    154.8   4   0   1  0.0000  0.0000  0.0000  0.0000  0.0000  0.0000  0.0000  0.0000   0.000000E+00         662001
   1   4  -1  15312.6    294.5   4   0   1  0.0000  0.0000  0.0000  0.0000  0.0000  0.0000  0.0000  0.0000   0.000000E+00         663001
   1   5  -1    487.1     82.8   4   0   1  0.0000  0.0000  0.0000  0.0000  0.0000  0.0000  0.0000  0.0000   0.000000E+00         664001
   1   7  -2    102.7     57.5   4   0   1  0.0000  0.0000  0.0000  0.0000  0.0000  0.0000  0.0000  0.0000   0.000000E+00         665001
   1   8  -2   3030.3    134.9   4   0   1  0.0000  0.0000  0.0000  0.0000  0.0000  0.0000  0.0000  0.0000   0.000000E+00         666001
   1   9  -2    704.1     73.4   4   0   1  0.0000  0.0000  0.0000  0.0000  0.0000  0.0000  0.0000  0.0000   0.000000E+00         667001
   1  10  -3     12.3     34.5   4   0   1  0.0000  0.0000  0.0000  0.0000  0.0000  0.0000  0.0000  0.0000   0.000000E+00         668001
   1  11  -3    213.7     49.3   4   0   1  0.0000  0.0000  0.0000  0.0000  0.0000  0.0000  0.0000  0.0000   0.000000E+00         669001
   1  12  -3    459.9     55.8   4   0   1  0.0000  0.0000  0.0000  0.0000  0.0000  0.0000  0.0000  0.0000   0.000000E+00         670001
   1  13  -4     44.3     31.6   4   0   1  0.0000  0.0000  0.0000  0.0000  0.0000  0.0000  0.0000  0.0000   0.000000E+00         671001
   2 -13   3    212.3     47.0   4   0   1  0.0000  0.0000  0.0000  0.0000  0.0000  0.0000  0.0000  0.0000   0.000000E+00         672001
   2 -12   3    115.0     39.8   4   0   1  0.0000  0.0000  0.0000  0.0000  0.0000  0.0000  0.0000  0.0000   0.000000E+00         673001
   2 -11   3     53.1     35.0   4   0   1  0.0000  0.0000  0.0000  0.0000  0.0000  0.0000  0.0000  0.0000   0.000000E+00         674001
   2 -10   3    161.0     48.7   4   0   1  0.0000  0.0000  0.0000  0.0000  0.0000  0.0000  0.0000  0.0000   0.000000E+00         675001
   2  -8   2   3057.0    134.5   4   0   1  0.0000  0.0000  0.0000  0.0000  0.0000  0.0000  0.0000  0.0000   0.000000E+00         676001
   2  -7   2     56.7     61.3   4   0   1  0.0000  0.0000  0.0000  0.0000  0.0000  0.0000  0.0000  0.0000   0.000000E+00         677001
   2  -6   2    185.3     79.4   4   0   1  0.0000  0.0000  0.0000  0.0000  0.0000  0.0000  0.0000  0.0000   0.000000E+00         678001
   2  -3   1   1516.6    173.9   4   0   1  0.0000  0.0000  0.0000  0.0000  0.0000  0.0000  0.0000  0.0000   0.000000E+00         679001
   2   1   0   2518.4    159.8   4   0   1  0.0000  0.0000  0.0000  0.0000  0.0000  0.0000  0.0000  0.0000   0.000000E+00         680001
   2   4  -1   3080.6    143.5   4   0   1  0.0000  0.0000  0.0000  0.0000  0.0000  0.0000  0.0000  0.0000   0.000000E+00         681001
   2   5  -1    782.7     81.7   4   0   1  0.0000  0.0000  0.0000  0.0000  0.0000  0.0000  0.0000  0.0000   0.000000E+00         682001
   2   7  -2    822.6     80.6   4   0   1  0.0000  0.0000  0.0000  0.0000  0.0000  0.0000  0.0000  0.0000   0.000000E+00         683001
   2   8  -2    264.5     59.0   4   0   1  0.0000  0.0000  0.0000  0.0000  0.0000  0.0000  0.0000  0.0000   0.000000E+00         684001
   2   9  -2    213.0     49.7   4   0   1  0.0000  0.0000  0.0000  0.0000  0.0000  0.0000  0.0000  0.0000   0.000000E+00         685001
   2  10  -3    666.8     67.3   4   0   1  0.0000  0.0000  0.0000  0.0000  0.0000  0.0000  0.0000  0.0000   0.000000E+00         686001
   2  11  -3    108.6     38.0   4   0   1  0.0000  0.0000  0.0000  0.0000  0.0000  0.0000  0.0000  0.0000   0.000000E+00         687001
   2  12  -3    471.3     55.7   4   0   1  0.0000  0.0000  0.0000  0.0000  0.0000  0.0000  0.0000  0.0000   0.000000E+00         688001
   2  13  -4     50.4     30.5   4   0   1  0.0000  0.0000  0.0000  0.0000  0.0000  0.0000  0.0000  0.0000   0.000000E+00         689001
   2  13  -3    104.2     32.7   4   0   1  0.0000  0.0000  0.0000  0.0000  0.0000  0.0000  0.0000  0.0000   0.000000E+00         690001
   3 -12   3    365.1     55.4   4   0   1  0.0000  0.0000  0.0000  0.0000  0.0000  0.0000  0.0000  0.0000   0.000000E+00         691001
   3 -11   3     30.7     35.2   4   0   1  0.0000  0.0000  0.0000  0.0000  0.0000  0.0000  0.0000  0.0000   0.000000E+00         692001
   3 -10   3     90.6     43.9   4   0   1  0.0000  0.0000  0.0000  0.0000  0.0000  0.0000  0.0000  0.0000   0.000000E+00         693001
   3  -7   2     92.6     60.3   4   0   1  0.0000  0.0000  0.0000  0.0000  0.0000  0.0000  0.0000  0.0000   0.000000E+00         694001
   3  -6   2   1352.9    109.3   4   0   1  0.0000  0.0000  0.0000  0.0000  0.0000  0.0000  0.0000  0.0000   0.000000E+00         695001
   3  -2   1  26746.9    399.8   4   0   1  0.0000  0.0000  0.0000  0.0000  0.0000  0.0000  0.0000  0.0000   0.000000E+00         696001
   3   1   0   9436.1    233.6   4   0   1  0.0000  0.0000  0.0000  0.0000  0.0000  0.0000  0.0000  0.0000   0.000000E+00         697001
   3   2   0    193.2     77.6   4   0   1  0.0000  0.0000  0.0000  0.0000  0.0000  0.0000  0.0000  0.0000   0.000000E+00         698001
   3   5  -1    387.9     71.1   4   0   1  0.0000  0.0000  0.0000  0.0000  0.0000  0.0000  0.0000  0.0000   0.000000E+00         699001
   3   6  -1    642.6     73.2   4   0   1  0.0000  0.0000  0.0000  0.0000  0.0000  0.0000  0.0000  0.0000   0.000000E+00         700001
   3   8  -2    455.7     61.8   4   0   1  0.0000  0.0000  0.0000  0.0000  0.0000  0.0000  0.0000  0.0000   0.000000E+00         701001
   3   9  -2    477.3     59.6   4   0   1  0.0000  0.0000  0.0000  0.0000  0.0000  0.0000  0.0000  0.0000   0.000000E+00         702001
   3  10  -2     11.9     30.6   4   0   1  0.0000  0.0000  0.0000  0.0000  0.0000  0.0000  0.0000  0.0000   0.000000E+00         703001
   3  11  -3    135.8     38.1   4   0   1  0.0000  0.0000  0.0000  0.0000  0.0000  0.0000  0.0000  0.0000   0.000000E+00         704001
   3  12  -3     14.4     22.4   4   0   1  0.0000  0.0000  0.0000  0.0000  0.0000  0.0000  0.0000  0.0000   0.000000E+00         705001
   4 -11   3     73.6     43.1   4   0   1  0.0000  0.0000  0.0000  0.0000  0.0000  0.0000  0.0000  0.0000   0.000000E+00         706001
   4 -10   3     52.5     43.7   4   0   1  0.0000  0.0000  0.0000  0.0000  0.0000  0.0000  0.0000  0.0000   0.000000E+00         707001
   4  -6   2    367.1     83.2   4   0   1  0.0000  0.0000  0.0000  0.0000  0.0000  0.0000  0.0000  0.0000   0.000000E+00         708001
   4  -2   1    989.1    130.3   4   0   1  0.0000  0.0000  0.0000  0.0000  0.0000  0.0000  0.0000  0.0000   0.000000E+00         709001
   4   1   0   1645.4    113.8   4   0   1  0.0000  0.0000  0.0000  0.0000  0.0000  0.0000  0.0000  0.0000   0.000000E+00         710001
   4   2   0    592.7     77.0   4   0   1  0.0000  0.0000  0.0000  0.0000  0.0000  0.0000  0.0000  0.0000   0.000000E+00         711001
   4   5  -1   2785.5    126.0   4   0   1  0.0000  0.0000  0.0000  0.0000  0.0000  0.0000  0.0000  0.0000   0.000000E+00         712001
   4   6  -1    172.9     49.0   4   0   1  0.0000  0.0000  0.0000  0.0000  0.0000  0.0000  0.0000  0.0000   0.000000E+00         713001
   4   8  -2    275.2     49.2   4   0   1  0.0000  0.0000  0.0000  0.0000  0.0000  0.0000  0.0000  0.0000   0.000000E+00         714001
   4   9  -2     13.7     31.6   4   0   1  0.0000  0.0000  0.0000  0.0000  0.0000  0.0000  0.0000  0.0000   0.000000E+00         715001
   4  10  -2     51.0     32.0   4   0   1  0.0000  0.0000  0.0000  0.0000  0.0000  0.0000  0.0000  0.0000   0.000000E+00         716001
   4  11  -3     59.4     29.7   4   0   1  0.0000  0.0000  0.0000  0.0000  0.0000  0.0000  0.0000  0.0000   0.000000E+00         717001
   5  -9   3    118.1     50.1   4   0   1  0.0000  0.0000  0.0000  0.0000  0.0000  0.0000  0.0000  0.0000   0.000000E+00         718001
   5  -6   2   1054.2    110.6   4   0   1  0.0000  0.0000  0.0000  0.0000  0.0000  0.0000  0.0000  0.0000   0.000000E+00         719001
   5  -2   1   1413.9    115.4   4   0   1  0.0000  0.0000  0.0000  0.0000  0.0000  0.0000  0.0000  0.0000   0.000000E+00         720001
   5  -1   1   7321.5    202.2   4   0   1  0.0000  0.0000  0.0000  0.0000  0.0000  0.0000  0.0000  0.0000   0.000000E+00         721001
   5   2   0    486.1     68.7   4   0   1  0.0000  0.0000  0.0000  0.0000  0.0000  0.0000  0.0000  0.0000   0.000000E+00         722001
   5   3   0    279.6     55.8   4   0   1  0.0000  0.0000  0.0000  0.0000  0.0000  0.0000  0.0000  0.0000   0.000000E+00         723001
   5   5  -1    666.8     66.3   4   0   1  0.0000  0.0000  0.0000  0.0000  0.0000  0.0000  0.0000  0.0000   0.000000E+00         724001
   5   6  -1    117.3     39.8   4   0   1  0.0000  0.0000  0.0000  0.0000  0.0000  0.0000  0.0000  0.0000   0.000000E+00         725001
   5   7  -1    284.0     49.7   4   0   1  0.0000  0.0000  0.0000  0.0000  0.0000  0.0000  0.0000  0.0000   0.000000E+00         726001
   5   8  -2     69.8     32.2   4   0   1  0.0000  0.0000  0.0000  0.0000  0.0000  0.0000  0.0000  0.0000   0.000000E+00         727001
   5   9  -2     53.6     33.2   4   0   1  0.0000  0.0000  0.0000  0.0000  0.0000  0.0000  0.0000  0.0000   0.000000E+00         728001
   5  10  -2     66.3     31.4   4   0   1  0.0000  0.0000  0.0000  0.0000  0.0000  0.0000  0.0000  0.0000   0.000000E+00         729001
   6  -6   2    422.7     85.2   4   0   1  0.0000  0.0000  0.0000  0.0000  0.0000  0.0000  0.0000  0.0000   0.000000E+00         730001
   6  -5   2    931.2    137.3   4   0   1  0.0000  0.0000  0.0000  0.0000  0.0000  0.0000  0.0000  0.0000   0.000000E+00         731001
   6  -2   1    706.8     83.0   4   0   1  0.0000  0.0000  0.0000  0.0000  0.0000  0.0000  0.0000  0.0000   0.000000E+00         732001
   6  -1   1    266.7     63.6   4   0   1  0.0000  0.0000  0.0000  0.0000  0.0000  0.0000  0.0000  0.0000   0.000000E+00         733001
   6   2   0    316.3     59.8   4   0   1  0.0000  0.0000  0.0000  0.0000  0.0000  0.0000  0.0000  0.0000   0.000000E+00         734001
   6   3   0    338.9     56.0   4   0   1  0.0000  0.0000  0.0000  0.0000  0.0000  0.0000  0.0000  0.0000   0.000000E+00         735001
   6   5  -1     80.7     35.6   4   0   1  0.0000  0.0000  0.0000  0.0000  0.0000  0.0000  0.0000  0.0000   0.000000E+00         736001
   6   6  -1    283.1     47.4   4   0   1  0.0000  0.0000  0.0000  0.0000  0.0000  0.0000  0.0000  0.0000   0.000000E+00         737001
   6   7  -1     11.6     26.9   4   0   1  0.0000  0.0000  0.0000  0.0000  0.0000  0.0000  0.0000  0.0000   0.000000E+00         738001
   7  -2   1    187.1     55.5   4   0   1  0.0000  0.0000  0.0000  0.0000  0.0000  0.0000  0.0000  0.0000   0.000000E+00         739001
   7  -1   1   1692.8    101.0   4   0   1  0.0000  0.0000  0.0000  0.0000  0.0000  0.0000  0.0000  0.0000   0.000000E+00         740001
   7   0   1     38.7     44.1   4   0   1  0.0000  0.0000  0.0000  0.0000  0.0000  0.0000  0.0000  0.0000   0.000000E+00         741001
   7   2   0    330.8     53.1   4   0   1  0.0000  0.0000  0.0000  0.0000  0.0000  0.0000  0.0000  0.0000   0.000000E+00         742001
   7   3   0     64.9     37.3   4   0   1  0.0000  0.0000  0.0000  0.0000  0.0000  0.0000  0.0000  0.0000   0.000000E+00         743001
  -7  -3   0    222.2     44.1   5   0   1  0.0000  0.0000  0.0000  0.0000  0.0000  0.0000  0.0000  0.0000   0.000000E+00         744001
  -7  -1  -1   1757.9    101.9   5   0   1  0.0000  0.0000  0.0000  0.0000  0.0000  0.0000  0.0000  0.0000   0.000000E+00         745001
  -7   0  -1    799.5     76.1   5   0   1  0.0000  0.0000  0.0000  0.0000  0.0000  0.0000  0.0000  0.0000   0.000000E+00         746001
  -7   2  -2    576.2     75.7   5   0   1  0.0000  0.0000  0.0000  0.0000  0.0000  0.0000  0.0000  0.0000   0.000000E+00         747001
  -6  -7   1     43.3     35.0   5   0   1  0.0000  0.0000  0.0000  0.0000  0.0000  0.0000  0.0000  0.0000   0.000000E+00         748001
  -6  -6   1    247.0     45.3   5   0   1  0.0000  0.0000  0.0000  0.0000  0.0000  0.0000  0.0000  0.0000   0.000000E+00         749001
  -6  -4   0    294.7     52.9   5   0   1  0.0000  0.0000  0.0000  0.0000  0.0000  0.0000  0.0000  0.0000   0.000000E+00         750001
  -6  -3   0    390.6     58.9   5   0   1  0.0000  0.0000  0.0000  0.0000  0.0000  0.0000  0.0000  0.0000   0.000000E+00         751001
  -6  -2   0    506.7     66.4   5   0   1  0.0000  0.0000  0.0000  0.0000  0.0000  0.0000  0.0000  0.0000   0.000000E+00         752001
  -6   1  -1   1027.7     93.3   5   0   1  0.0000  0.0000  0.0000  0.0000  0.0000  0.0000  0.0000  0.0000   0.000000E+00         754001
  -6   3  -2   1538.5    117.6   5   0   1  0.0000  0.0000  0.0000  0.0000  0.0000  0.0000  0.0000  0.0000   0.000000E+00         755001
  -6   6  -3   4021.5    178.0   5   0   1  0.0000  0.0000  0.0000  0.0000  0.0000  0.0000  0.0000  0.0000   0.000000E+00         756001
  -6   7  -3    600.0     90.4   5   0   1  0.0000  0.0000  0.0000  0.0000  0.0000  0.0000  0.0000  0.0000   0.000000E+00         757001
  -5 -10   2    185.8     42.3   5   0   1  0.0000  0.0000  0.0000  0.0000  0.0000  0.0000  0.0000  0.0000   0.000000E+00         758001
  -5  -9   2    217.5     44.6   5   0   1  0.0000  0.0000  0.0000  0.0000  0.0000  0.0000  0.0000  0.0000   0.000000E+00         759001
  -5  -8   2    132.5     40.4   5   0   1  0.0000  0.0000  0.0000  0.0000  0.0000  0.0000  0.0000  0.0000   0.000000E+00         760001
  -5  -7   1    443.7     56.4   5   0   1  0.0000  0.0000  0.0000  0.0000  0.0000  0.0000  0.0000  0.0000   0.000000E+00         761001
  -5  -6   1    172.2     49.4   5   0   1  0.0000  0.0000  0.0000  0.0000  0.0000  0.0000  0.0000  0.0000   0.000000E+00         762001
  -5  -5   1    470.3     63.1   5   0   1  0.0000  0.0000  0.0000  0.0000  0.0000  0.0000  0.0000  0.0000   0.000000E+00         763001
  -5  -3   0    616.7     71.4   5   0   1  0.0000  0.0000  0.0000  0.0000  0.0000  0.0000  0.0000  0.0000   0.000000E+00         764001
  -5  -2   0    847.1     84.3   5   0   1  0.0000  0.0000  0.0000  0.0000  0.0000  0.0000  0.0000  0.0000   0.000000E+00         765001
  -5   1  -1   7880.4    210.2   5   0   1  0.0000  0.0000  0.0000  0.0000  0.0000  0.0000  0.0000  0.0000   0.000000E+00         766001
  -5   4  -2  61406.5    601.0   5   0   1  0.0000  0.0000  0.0000  0.0000  0.0000  0.0000  0.0000  0.0000   0.000000E+00         767001
  -5   7  -3   2115.6    124.2   5   0   1  0.0000  0.0000  0.0000  0.0000  0.0000  0.0000  0.0000  0.0000   0.000000E+00         768001
  -4 -11   3     38.7     32.1   5   0   1  0.0000  0.0000  0.0000  0.0000  0.0000  0.0000  0.0000  0.0000   0.000000E+00         769001
  -4 -10   2     35.3     33.4   5   0   1  0.0000  0.0000  0.0000  0.0000  0.0000  0.0000  0.0000  0.0000   0.000000E+00         770001
  -4  -9   2    148.1     38.2   5   0   1  0.0000  0.0000  0.0000  0.0000  0.0000  0.0000  0.0000  0.0000   0.000000E+00         771001
  -4  -8   2    272.4     51.1   5   0   1  0.0000  0.0000  0.0000  0.0000  0.0000  0.0000  0.0000  0.0000   0.000000E+00         772001
  -4  -6   1    174.8     49.1   5   0   1  0.0000  0.0000  0.0000  0.0000  0.0000  0.0000  0.0000  0.0000   0.000000E+00         773001
  -4  -5   1   2345.4    118.1   5   0   1  0.0000  0.0000  0.0000  0.0000  0.0000  0.0000  0.0000  0.0000   0.000000E+00         774001
  -4  -2   0    453.0     77.9   5   0   1  0.0000  0.0000  0.0000  0.0000  0.0000  0.0000  0.0000  0.0000   0.000000E+00         775001
  -4   1  -1   7665.0    216.9   5   0   1  0.0000  0.0000  0.0000  0.0000  0.0000  0.0000  0.0000  0.0000   0.000000E+00         776001
  -4   5  -2   4204.4    181.8   5   0   1  0.0000  0.0000  0.0000  0.0000  0.0000  0.0000  0.0000  0.0000   0.000000E+00         777001
  -4   7  -3   2876.1    139.6   5   0   1  0.0000  0.0000  0.0000  0.0000  0.0000  0.0000  0.0000  0.0000   0.000000E+00         778001
  -4   8  -3   2315.3    120.6   5   0   1  0.0000  0.0000  0.0000  0.0000  0.0000  0.0000  0.0000  0.0000   0.000000E+00         779001
  -4  10  -4    168.8     48.8   5   0   1  0.0000  0.0000  0.0000  0.0000  0.0000  0.0000  0.0000  0.0000   0.000000E+00         780001
  -4  11  -4    183.4     46.3   5   0   1  0.0000  0.0000  0.0000  0.0000  0.0000  0.0000  0.0000  0.0000   0.000000E+00         781001
  -3 -12   3     32.8     27.9   5   0   1  0.0000  0.0000  0.0000  0.0000  0.0000  0.0000  0.0000  0.0000   0.000000E+00         782001
  -3 -11   3    135.9     35.4   5   0   1  0.0000  0.0000  0.0000  0.0000  0.0000  0.0000  0.0000  0.0000   0.000000E+00         783001
  -3 -10   2     10.4     32.4   5   0   1  0.0000  0.0000  0.0000  0.0000  0.0000  0.0000  0.0000  0.0000   0.000000E+00         784001
  -3  -9   2    238.6     45.1   5   0   1  0.0000  0.0000  0.0000  0.0000  0.0000  0.0000  0.0000  0.0000   0.000000E+00         785001
  -3  -8   2    307.4     54.8   5   0   1  0.0000  0.0000  0.0000  0.0000  0.0000  0.0000  0.0000  0.0000   0.000000E+00         786001
  -3  -7   2    495.9     66.2   5   0   1  0.0000  0.0000  0.0000  0.0000  0.0000  0.0000  0.0000  0.0000   0.000000E+00         787001
  -3  -5   1   1094.0     94.0   5   0   1  0.0000  0.0000  0.0000  0.0000  0.0000  0.0000  0.0000  0.0000   0.000000E+00         788001
  -3  -4   1   3629.2    149.1   5   0   1  0.0000  0.0000  0.0000  0.0000  0.0000  0.0000  0.0000  0.0000   0.000000E+00         789001
  -3  -2   0    547.7     88.8   5   0   1  0.0000  0.0000  0.0000  0.0000  0.0000  0.0000  0.0000  0.0000   0.000000E+00         790001
  -3  -1   0  17458.2    307.5   5   0   1  0.0000  0.0000  0.0000  0.0000  0.0000  0.0000  0.0000  0.0000   0.000000E+00         791001
  -3   2  -1  73584.4    643.7   5   0   1  0.0000  0.0000  0.0000  0.0000  0.0000  0.0000  0.0000  0.0000   0.000000E+00         792001
  -3   5  -2   8045.0    223.9   5   0   1  0.0000  0.0000  0.0000  0.0000  0.0000  0.0000  0.0000  0.0000   0.000000E+00         793001
  -3   8  -3   1953.7    109.0   5   0   1  0.0000  0.0000  0.0000  0.0000  0.0000  0.0000  0.0000  0.0000   0.000000E+00         794001
  -3  10  -4    735.0     73.6   5   0   1  0.0000  0.0000  0.0000  0.0000  0.0000  0.0000  0.0000  0.0000   0.000000E+00         795001
  -3  11  -4    861.5     75.7   5   0   1  0.0000  0.0000  0.0000  0.0000  0.0000  0.0000  0.0000  0.0000   0.000000E+00         796001
  -3  12  -4     47.3     34.8   5   0   1  0.0000  0.0000  0.0000  0.0000  0.0000  0.0000  0.0000  0.0000   0.000000E+00         797001
  -2 -13   3     81.7     34.4   5   0   1  0.0000  0.0000  0.0000  0.0000  0.0000  0.0000  0.0000  0.0000   0.000000E+00         798001
  -2 -12   3    672.5     65.6   5   0   1  0.0000  0.0000  0.0000  0.0000  0.0000  0.0000  0.0000  0.0000   0.000000E+00         799001
  -2 -11   3    148.4     41.8   5   0   1  0.0000  0.0000  0.0000  0.0000  0.0000  0.0000  0.0000  0.0000   0.000000E+00         800001
  -2 -10   3    110.2     41.8   5   0   1  0.0000  0.0000  0.0000  0.0000  0.0000  0.0000  0.0000  0.0000   0.000000E+00         801001
  -2  -9   2    228.6     50.5   5   0   1  0.0000  0.0000  0.0000  0.0000  0.0000  0.0000  0.0000  0.0000   0.000000E+00         802001
  -2  -8   2    287.1     55.4   5   0   1  0.0000  0.0000  0.0000  0.0000  0.0000  0.0000  0.0000  0.0000   0.000000E+00         803001
  -2  -7   2   1095.8     88.9   5   0   1  0.0000  0.0000  0.0000  0.0000  0.0000  0.0000  0.0000  0.0000   0.000000E+00         804001
  -2  -5   1    682.8     87.1   5   0   1  0.0000  0.0000  0.0000  0.0000  0.0000  0.0000  0.0000  0.0000   0.000000E+00         805001
  -2  -4   1   4601.2    168.4   5   0   1  0.0000  0.0000  0.0000  0.0000  0.0000  0.0000  0.0000  0.0000   0.000000E+00         806001
  -2  -1   0   1746.6    151.0   5   0   1  0.0000  0.0000  0.0000  0.0000  0.0000  0.0000  0.0000  0.0000   0.000000E+00         807001
  -2   5  -2   8670.9    228.6   5   0   1  0.0000  0.0000  0.0000  0.0000  0.0000  0.0000  0.0000  0.0000   0.000000E+00         808001
  -2   6  -2    301.5     78.4   5   0   1  0.0000  0.0000  0.0000  0.0000  0.0000  0.0000  0.0000  0.0000   0.000000E+00         809001
  -2   8  -3    633.8     76.4   5   0   1  0.0000  0.0000  0.0000  0.0000  0.0000  0.0000  0.0000  0.0000   0.000000E+00         810001
  -2   9  -3    990.7     81.7   5   0   1  0.0000  0.0000  0.0000  0.0000  0.0000  0.0000  0.0000  0.0000   0.000000E+00         811001
  -2  11  -4    119.3     45.6   5   0   1  0.0000  0.0000  0.0000  0.0000  0.0000  0.0000  0.0000  0.0000   0.000000E+00         812001
  -2  12  -4     90.2     37.5   5   0   1  0.0000  0.0000  0.0000  0.0000  0.0000  0.0000  0.0000  0.0000   0.000000E+00         813001
  -1 -13   3     21.5     29.1   5   0   1  0.0000  0.0000  0.0000  0.0000  0.0000  0.0000  0.0000  0.0000   0.000000E+00         814001
  -1 -13   4     32.2     26.9   5   0   1  0.0000  0.0000  0.0000  0.0000  0.0000  0.0000  0.0000  0.0000   0.000000E+00         815001
  -1 -12   3    398.8     55.6   5   0   1  0.0000  0.0000  0.0000  0.0000  0.0000  0.0000  0.0000  0.0000   0.000000E+00         816001
  -1 -11   3    266.9     50.1   5   0   1  0.0000  0.0000  0.0000  0.0000  0.0000  0.0000  0.0000  0.0000   0.000000E+00         817001
  -1 -10   3    140.0     44.2   5   0   1  0.0000  0.0000  0.0000  0.0000  0.0000  0.0000  0.0000  0.0000   0.000000E+00         818001
  -1  -8   2   3997.6    149.8   5   0   1  0.0000  0.0000  0.0000  0.0000  0.0000  0.0000  0.0000  0.0000   0.000000E+00         819001
  -1  -7   2    206.8     58.5   5   0   1  0.0000  0.0000  0.0000  0.0000  0.0000  0.0000  0.0000  0.0000   0.000000E+00         820001
  -1  -4   1  15982.7    301.9   5   0   1  0.0000  0.0000  0.0000  0.0000  0.0000  0.0000  0.0000  0.0000   0.000000E+00         821001
  -1   3  -1   1179.0    150.9   5   0   1  0.0000  0.0000  0.0000  0.0000  0.0000  0.0000  0.0000  0.0000   0.000000E+00         822001
  -1   6  -2   4611.0    167.4   5   0   1  0.0000  0.0000  0.0000  0.0000  0.0000  0.0000  0.0000  0.0000   0.000000E+00         823001
  -1   8  -3   2945.6    132.0   5   0   1  0.0000  0.0000  0.0000  0.0000  0.0000  0.0000  0.0000  0.0000   0.000000E+00         824001
  -1   9  -3   1455.1     95.9   5   0   1  0.0000  0.0000  0.0000  0.0000  0.0000  0.0000  0.0000  0.0000   0.000000E+00         825001
  -1  11  -4   1225.6     89.2   5   0   1  0.0000  0.0000  0.0000  0.0000  0.0000  0.0000  0.0000  0.0000   0.000000E+00         826001
  -1  12  -4     81.6     37.3   5   0   1  0.0000  0.0000  0.0000  0.0000  0.0000  0.0000  0.0000  0.0000   0.000000E+00         827001
  -1  13  -4    103.4     37.9   5   0   1  0.0000  0.0000  0.0000  0.0000  0.0000  0.0000  0.0000  0.0000   0.000000E+00         828001
   0 -13   4     13.3     23.1   5   0   1  0.0000  0.0000  0.0000  0.0000  0.0000  0.0000  0.0000  0.0000   0.000000E+00         829001
   0 -12   3    528.0     63.8   5   0   1  0.0000  0.0000  0.0000  0.0000  0.0000  0.0000  0.0000  0.0000   0.000000E+00         830001
   0 -11   3    671.7     69.8   5   0   1  0.0000  0.0000  0.0000  0.0000  0.0000  0.0000  0.0000  0.0000   0.000000E+00         831001
   0 -10   3     35.0     36.9   5   0   1  0.0000  0.0000  0.0000  0.0000  0.0000  0.0000  0.0000  0.0000   0.000000E+00         832001
   0  -8   2    319.5     66.7   5   0   1  0.0000  0.0000  0.0000  0.0000  0.0000  0.0000  0.0000  0.0000   0.000000E+00         833001
   0  -7   2   3583.9    145.2   5   0   1  0.0000  0.0000  0.0000  0.0000  0.0000  0.0000  0.0000  0.0000   0.000000E+00         834001
   0  -6   2   3322.9    149.4   5   0   1  0.0000  0.0000  0.0000  0.0000  0.0000  0.0000  0.0000  0.0000   0.000000E+00         835001
   0  -3   1  69563.0    601.1   5   0   1  0.0000  0.0000  0.0000  0.0000  0.0000  0.0000  0.0000  0.0000   0.000000E+00         836001
   0   3  -1  67205.2    590.8   5   0   1  0.0000  0.0000  0.0000  0.0000  0.0000  0.0000  0.0000  0.0000   0.000000E+00         837001
   0   6  -2   3665.6    156.1   5   0   1  0.0000  0.0000  0.0000  0.0000  0.0000  0.0000  0.0000  0.0000   0.000000E+00         838001
   0   7  -2   4058.8    156.6   5   0   1  0.0000  0.0000  0.0000  0.0000  0.0000  0.0000  0.0000  0.0000   0.000000E+00         839001
   0   9  -3    158.9     52.2   5   0   1  0.0000  0.0000  0.0000  0.0000  0.0000  0.0000  0.0000  0.0000   0.000000E+00         840001
   0  10  -3    106.7     42.3   5   0   1  0.0000  0.0000  0.0000  0.0000  0.0000  0.0000  0.0000  0.0000   0.000000E+00         841001
   0  11  -4    136.8     47.6   5   0   1  0.0000  0.0000  0.0000  0.0000  0.0000  0.0000  0.0000  0.0000   0.000000E+00         842001
   0  12  -4    409.5     57.8   5   0   1  0.0000  0.0000  0.0000  0.0000  0.0000  0.0000  0.0000  0.0000   0.000000E+00         843001
   0  13  -4     38.0     31.2   5   0   1  0.0000  0.0000  0.0000  0.0000  0.0000  0.0000  0.0000  0.0000   0.000000E+00         844001
   1 -13   4    235.8     46.2   5   0   1  0.0000  0.0000  0.0000  0.0000  0.0000  0.0000  0.0000  0.0000   0.000000E+00         845001
   1 -11   3     37.4     38.3   5   0   1  0.0000  0.0000  0.0000  0.0000  0.0000  0.0000  0.0000  0.0000   0.000000E+00         846001
   1 -10   3    531.5     64.1   5   0   1  0.0000  0.0000  0.0000  0.0000  0.0000  0.0000  0.0000  0.0000   0.000000E+00         847001
   1  -9   3    407.0     67.0   5   0   1  0.0000  0.0000  0.0000  0.0000  0.0000  0.0000  0.0000  0.0000   0.000000E+00         848001
   1  -7   2     18.7     52.9   5   0   1  0.0000  0.0000  0.0000  0.0000  0.0000  0.0000  0.0000  0.0000   0.000000E+00         849001
   1  -6   2   4789.8    174.0   5   0   1  0.0000  0.0000  0.0000  0.0000  0.0000  0.0000  0.0000  0.0000   0.000000E+00         850001
   1  -3   1   1214.5    154.8   5   0   1  0.0000  0.0000  0.0000  0.0000  0.0000  0.0000  0.0000  0.0000   0.000000E+00         851001
   1   3  -1   5611.0    197.4   5   0   1  0.0000  0.0000  0.0000  0.0000  0.0000  0.0000  0.0000  0.0000   0.000000E+00         852001
   1   4  -1  15312.6    294.5   5   0   1  0.0000  0.0000  0.0000  0.0000  0.0000  0.0000  0.0000  0.0000   0.000000E+00         853001
   1   6  -2    982.5     95.6   5   0   1  0.0000  0.0000  0.0000  0.0000  0.0000  0.0000  0.0000  0.0000   0.000000E+00         854001
   1   7  -2    102.7     57.5   5   0   1  0.0000  0.0000  0.0000  0.0000  0.0000  0.0000  0.0000  0.0000   0.000000E+00         855001
   1   9  -3    351.3     60.2   5   0   1  0.0000  0.0000  0.0000  0.0000  0.0000  0.0000  0.0000  0.0000   0.000000E+00         856001
   1  10  -3     12.3     34.5   5   0   1  0.0000  0.0000  0.0000  0.0000  0.0000  0.0000  0.0000  0.0000   0.000000E+00         857001
   1  11  -4   1928.6    104.8   5   0   1  0.0000  0.0000  0.0000  0.0000  0.0000  0.0000  0.0000  0.0000   0.000000E+00         858001
   1  12  -4    146.2     43.8   5   0   1  0.0000  0.0000  0.0000  0.0000  0.0000  0.0000  0.0000  0.0000   0.000000E+00         859001
   1  13  -4     44.3     31.6   5   0   1  0.0000  0.0000  0.0000  0.0000  0.0000  0.0000  0.0000  0.0000   0.000000E+00         860001
   2 -13   4     32.4     33.2   5   0   1  0.0000  0.0000  0.0000  0.0000  0.0000  0.0000  0.0000  0.0000   0.000000E+00         861001
   2 -12   4    167.8     45.5   5   0   1  0.0000  0.0000  0.0000  0.0000  0.0000  0.0000  0.0000  0.0000   0.000000E+00         862001
   2 -11   3     53.1     35.0   5   0   1  0.0000  0.0000  0.0000  0.0000  0.0000  0.0000  0.0000  0.0000   0.000000E+00         863001
   2 -10   3    161.0     48.7   5   0   1  0.0000  0.0000  0.0000  0.0000  0.0000  0.0000  0.0000  0.0000   0.000000E+00         864001
   2  -9   3    586.8     69.0   5   0   1  0.0000  0.0000  0.0000  0.0000  0.0000  0.0000  0.0000  0.0000   0.000000E+00         865001
   2  -7   2     56.7     61.3   5   0   1  0.0000  0.0000  0.0000  0.0000  0.0000  0.0000  0.0000  0.0000   0.000000E+00         866001
   2  -6   2    185.3     79.4   5   0   1  0.0000  0.0000  0.0000  0.0000  0.0000  0.0000  0.0000  0.0000   0.000000E+00         867001
   2  -3   1   1516.6    173.9   5   0   1  0.0000  0.0000  0.0000  0.0000  0.0000  0.0000  0.0000  0.0000   0.000000E+00         868001
   2   1   0   2518.4    159.8   5   0   1  0.0000  0.0000  0.0000  0.0000  0.0000  0.0000  0.0000  0.0000   0.000000E+00         869001
   2   4  -1   3080.6    143.5   5   0   1  0.0000  0.0000  0.0000  0.0000  0.0000  0.0000  0.0000  0.0000   0.000000E+00         870001
   2   6  -2   7664.4    206.9   5   0   1  0.0000  0.0000  0.0000  0.0000  0.0000  0.0000  0.0000  0.0000   0.000000E+00         871001
   2   7  -2    822.6     80.6   5   0   1  0.0000  0.0000  0.0000  0.0000  0.0000  0.0000  0.0000  0.0000   0.000000E+00         872001
   2   8  -2    264.5     59.0   5   0   1  0.0000  0.0000  0.0000  0.0000  0.0000  0.0000  0.0000  0.0000   0.000000E+00         873001
   2   9  -3   2998.6    129.3   5   0   1  0.0000  0.0000  0.0000  0.0000  0.0000  0.0000  0.0000  0.0000   0.000000E+00         874001
   2  10  -3    666.8     67.3   5   0   1  0.0000  0.0000  0.0000  0.0000  0.0000  0.0000  0.0000  0.0000   0.000000E+00         875001
   2  11  -3    108.6     38.0   5   0   1  0.0000  0.0000  0.0000  0.0000  0.0000  0.0000  0.0000  0.0000   0.000000E+00         876001
   2  12  -4    508.6     59.6   5   0   1  0.0000  0.0000  0.0000  0.0000  0.0000  0.0000  0.0000  0.0000   0.000000E+00         877001
   2  13  -4     50.4     30.5   5   0   1  0.0000  0.0000  0.0000  0.0000  0.0000  0.0000  0.0000  0.0000   0.000000E+00         878001
   3 -12   4      2.2     32.7   5   0   1  0.0000  0.0000  0.0000  0.0000  0.0000  0.0000  0.0000  0.0000   0.000000E+00         879001
   3 -10   3     90.6     43.9   5   0   1  0.0000  0.0000  0.0000  0.0000  0.0000  0.0000  0.0000  0.0000   0.000000E+00         880001
   3  -9   3     98.2     51.9   5   0   1  0.0000  0.0000  0.0000  0.0000  0.0000  0.0000  0.0000  0.0000   0.000000E+00         881001
   3  -6   2   1352.9    109.3   5   0   1  0.0000  0.0000  0.0000  0.0000  0.0000  0.0000  0.0000  0.0000   0.000000E+00         882001
   3   1   0   9436.1    233.6   5   0   1  0.0000  0.0000  0.0000  0.0000  0.0000  0.0000  0.0000  0.0000   0.000000E+00         883001
   3   4  -1    833.8     87.3   5   0   1  0.0000  0.0000  0.0000  0.0000  0.0000  0.0000  0.0000  0.0000   0.000000E+00         884001
   3   5  -1    387.9     71.1   5   0   1  0.0000  0.0000  0.0000  0.0000  0.0000  0.0000  0.0000  0.0000   0.000000E+00         885001
   3   7  -2    367.1     59.8   5   0   1  0.0000  0.0000  0.0000  0.0000  0.0000  0.0000  0.0000  0.0000   0.000000E+00         886001
   3   8  -2    455.7     61.8   5   0   1  0.0000  0.0000  0.0000  0.0000  0.0000  0.0000  0.0000  0.0000   0.000000E+00         887001
   3   9  -3    506.2     64.3   5   0   1  0.0000  0.0000  0.0000  0.0000  0.0000  0.0000  0.0000  0.0000   0.000000E+00         888001
   3  10  -3     53.8     36.2   5   0   1  0.0000  0.0000  0.0000  0.0000  0.0000  0.0000  0.0000  0.0000   0.000000E+00         889001
   3  11  -3    135.8     38.1   5   0   1  0.0000  0.0000  0.0000  0.0000  0.0000  0.0000  0.0000  0.0000   0.000000E+00         890001
   3  12  -4    364.8     52.6   5   0   1  0.0000  0.0000  0.0000  0.0000  0.0000  0.0000  0.0000  0.0000   0.000000E+00         891001
   4 -10   3     52.5     43.7   5   0   1  0.0000  0.0000  0.0000  0.0000  0.0000  0.0000  0.0000  0.0000   0.000000E+00         892001
   4  -9   3   1137.0     91.3   5   0   1  0.0000  0.0000  0.0000  0.0000  0.0000  0.0000  0.0000  0.0000   0.000000E+00         893001
   4  -6   2    367.1     83.2   5   0   1  0.0000  0.0000  0.0000  0.0000  0.0000  0.0000  0.0000  0.0000   0.000000E+00         894001
   4  -2   1    989.1    130.3   5   0   1  0.0000  0.0000  0.0000  0.0000  0.0000  0.0000  0.0000  0.0000   0.000000E+00         895001
   4   1   0   1645.4    113.8   5   0   1  0.0000  0.0000  0.0000  0.0000  0.0000  0.0000  0.0000  0.0000   0.000000E+00         896001
   4   4  -1   1760.9    106.8   5   0   1  0.0000  0.0000  0.0000  0.0000  0.0000  0.0000  0.0000  0.0000   0.000000E+00         897001
   4   5  -1   2785.5    126.0   5   0   1  0.0000  0.0000  0.0000  0.0000  0.0000  0.0000  0.0000  0.0000   0.000000E+00         898001
   4   7  -2    531.9     66.1   5   0   1  0.0000  0.0000  0.0000  0.0000  0.0000  0.0000  0.0000  0.0000   0.000000E+00         899001
   4   8  -2    275.2     49.2   5   0   1  0.0000  0.0000  0.0000  0.0000  0.0000  0.0000  0.0000  0.0000   0.000000E+00         900001
   4   9  -3    204.8     43.1   5   0   1  0.0000  0.0000  0.0000  0.0000  0.0000  0.0000  0.0000  0.0000   0.000000E+00         901001
   4  10  -3     82.6     34.6   5   0   1  0.0000  0.0000  0.0000  0.0000  0.0000  0.0000  0.0000  0.0000   0.000000E+00         902001
   4  11  -3     59.4     29.7   5   0   1  0.0000  0.0000  0.0000  0.0000  0.0000  0.0000  0.0000  0.0000   0.000000E+00         903001
   5  -9   3    118.1     50.1   5   0   1  0.0000  0.0000  0.0000  0.0000  0.0000  0.0000  0.0000  0.0000   0.000000E+00         904001
   5  -6   2   1054.2    110.6   5   0   1  0.0000  0.0000  0.0000  0.0000  0.0000  0.0000  0.0000  0.0000   0.000000E+00         905001
   5  -5   2   4942.8    206.3   5   0   1  0.0000  0.0000  0.0000  0.0000  0.0000  0.0000  0.0000  0.0000   0.000000E+00         906001
   5  -2   1   1413.9    115.4   5   0   1  0.0000  0.0000  0.0000  0.0000  0.0000  0.0000  0.0000  0.0000   0.000000E+00         907001
   5   1   0   1126.7     89.7   5   0   1  0.0000  0.0000  0.0000  0.0000  0.0000  0.0000  0.0000  0.0000   0.000000E+00         908001
   5   2   0    486.1     68.7   5   0   1  0.0000  0.0000  0.0000  0.0000  0.0000  0.0000  0.0000  0.0000   0.000000E+00         909001
   5   4  -1    621.0     68.8   5   0   1  0.0000  0.0000  0.0000  0.0000  0.0000  0.0000  0.0000  0.0000   0.000000E+00         910001
   5   5  -1    666.8     66.3   5   0   1  0.0000  0.0000  0.0000  0.0000  0.0000  0.0000  0.0000  0.0000   0.000000E+00         911001
   5   7  -2    409.5     54.3   5   0   1  0.0000  0.0000  0.0000  0.0000  0.0000  0.0000  0.0000  0.0000   0.000000E+00         912001
   5   8  -2     69.8     32.2   5   0   1  0.0000  0.0000  0.0000  0.0000  0.0000  0.0000  0.0000  0.0000   0.000000E+00         913001
   5   9  -3    162.4     39.5   5   0   1  0.0000  0.0000  0.0000  0.0000  0.0000  0.0000  0.0000  0.0000   0.000000E+00         914001
   5   9  -2     53.6     33.2   5   0   1  0.0000  0.0000  0.0000  0.0000  0.0000  0.0000  0.0000  0.0000   0.000000E+00         915001
   5  10  -3     54.9     33.5   5   0   1  0.0000  0.0000  0.0000  0.0000  0.0000  0.0000  0.0000  0.0000   0.000000E+00         916001
   6  -5   2    931.2    137.3   5   0   1  0.0000  0.0000  0.0000  0.0000  0.0000  0.0000  0.0000  0.0000   0.000000E+00         917001
   6  -2   1    706.8     83.0   5   0   1  0.0000  0.0000  0.0000  0.0000  0.0000  0.0000  0.0000  0.0000   0.000000E+00         918001
   6   1   0    282.8     59.4   5   0   1  0.0000  0.0000  0.0000  0.0000  0.0000  0.0000  0.0000  0.0000   0.000000E+00         919001
   6   2   0    316.3     59.8   5   0   1  0.0000  0.0000  0.0000  0.0000  0.0000  0.0000  0.0000  0.0000   0.000000E+00         920001
   6   4  -1    241.3     50.9   5   0   1  0.0000  0.0000  0.0000  0.0000  0.0000  0.0000  0.0000  0.0000   0.000000E+00         921001
   6   5  -1     80.7     35.6   5   0   1  0.0000  0.0000  0.0000  0.0000  0.0000  0.0000  0.0000  0.0000   0.000000E+00         922001
   6   7  -2    397.0     55.0   5   0   1  0.0000  0.0000  0.0000  0.0000  0.0000  0.0000  0.0000  0.0000   0.000000E+00         923001
   7  -2   1    187.1     55.5   5   0   1  0.0000  0.0000  0.0000  0.0000  0.0000  0.0000  0.0000  0.0000   0.000000E+00         924001
   7  -1   1   1692.8    101.0   5   0   1  0.0000  0.0000  0.0000  0.0000  0.0000  0.0000  0.0000  0.0000   0.000000E+00         925001
   7   1   0    705.6     72.2   5   0   1  0.0000  0.0000  0.0000  0.0000  0.0000  0.0000  0.0000  0.0000   0.000000E+00         926001
   7   2   0    330.8     53.1   5   0   1  0.0000  0.0000  0.0000  0.0000  0.0000  0.0000  0.0000  0.0000   0.000000E+00         927001
  -7  -3   0    222.2     44.1   6   0   1  0.0000  0.0000  0.0000  0.0000  0.0000  0.0000  0.0000  0.0000   0.000000E+00         928001
  -7  -2   0    367.1     54.5   6   0   1  0.0000  0.0000  0.0000  0.0000  0.0000  0.0000  0.0000  0.0000   0.000000E+00         929001
  -7   0  -1    799.5     76.1   6   0   1  0.0000  0.0000  0.0000  0.0000  0.0000  0.0000  0.0000  0.0000   0.000000E+00         930001
  -7   1  -1   1307.8     92.0   6   0   1  0.0000  0.0000  0.0000  0.0000  0.0000  0.0000  0.0000  0.0000   0.000000E+00         931001
  -6  -7   2    363.8     51.9   6   0   1  0.0000  0.0000  0.0000  0.0000  0.0000  0.0000  0.0000  0.0000   0.000000E+00         932001
  -6  -6   1    247.0     45.3   6   0   1  0.0000  0.0000  0.0000  0.0000  0.0000  0.0000  0.0000  0.0000   0.000000E+00         933001
  -6  -5   1    128.5     41.3   6   0   1  0.0000  0.0000  0.0000  0.0000  0.0000  0.0000  0.0000  0.0000   0.000000E+00         934001
  -6  -4   1     73.1     40.9   6   0   1  0.0000  0.0000  0.0000  0.0000  0.0000  0.0000  0.0000  0.0000   0.000000E+00         935001
  -6  -3   0    390.6     58.9   6   0   1  0.0000  0.0000  0.0000  0.0000  0.0000  0.0000  0.0000  0.0000   0.000000E+00         936001
  -6  -2   0    506.7     66.4   6   0   1  0.0000  0.0000  0.0000  0.0000  0.0000  0.0000  0.0000  0.0000   0.000000E+00         937001
  -6   1  -1   1027.7     93.3   6   0   1  0.0000  0.0000  0.0000  0.0000  0.0000  0.0000  0.0000  0.0000   0.000000E+00         938001
  -6   4  -2   1021.8    121.1   6   0   1  0.0000  0.0000  0.0000  0.0000  0.0000  0.0000  0.0000  0.0000   0.000000E+00         939001
  -6   6  -3   4021.5    178.0   6   0   1  0.0000  0.0000  0.0000  0.0000  0.0000  0.0000  0.0000  0.0000   0.000000E+00         940001
  -5 -10   3    269.4     48.3   6   0   1  0.0000  0.0000  0.0000  0.0000  0.0000  0.0000  0.0000  0.0000   0.000000E+00         941001
  -5  -9   2    217.5     44.6   6   0   1  0.0000  0.0000  0.0000  0.0000  0.0000  0.0000  0.0000  0.0000   0.000000E+00         942001
  -5  -9   3     65.7     34.7   6   0   1  0.0000  0.0000  0.0000  0.0000  0.0000  0.0000  0.0000  0.0000   0.000000E+00         943001
  -5  -8   2    132.5     40.4   6   0   1  0.0000  0.0000  0.0000  0.0000  0.0000  0.0000  0.0000  0.0000   0.000000E+00         944001
  -5  -7   2    316.1     53.1   6   0   1  0.0000  0.0000  0.0000  0.0000  0.0000  0.0000  0.0000  0.0000   0.000000E+00         945001
  -5  -5   1    470.3     63.1   6   0   1  0.0000  0.0000  0.0000  0.0000  0.0000  0.0000  0.0000  0.0000   0.000000E+00         946001
  -5  -4   1   1247.7     91.3   6   0   1  0.0000  0.0000  0.0000  0.0000  0.0000  0.0000  0.0000  0.0000   0.000000E+00         947001
  -5  -2   0    847.1     84.3   6   0   1  0.0000  0.0000  0.0000  0.0000  0.0000  0.0000  0.0000  0.0000   0.000000E+00         948001
  -5  -1   0   1412.2     98.5   6   0   1  0.0000  0.0000  0.0000  0.0000  0.0000  0.0000  0.0000  0.0000   0.000000E+00         949001
  -5   1  -1   7880.4    210.2   6   0   1  0.0000  0.0000  0.0000  0.0000  0.0000  0.0000  0.0000  0.0000   0.000000E+00         950001
  -5   4  -2  61406.5    601.0   6   0   1  0.0000  0.0000  0.0000  0.0000  0.0000  0.0000  0.0000  0.0000   0.000000E+00         951001
  -5   7  -3   2115.6    124.2   6   0   1  0.0000  0.0000  0.0000  0.0000  0.0000  0.0000  0.0000  0.0000   0.000000E+00         952001
  -5   9  -4    644.3     72.4   6   0   1  0.0000  0.0000  0.0000  0.0000  0.0000  0.0000  0.0000  0.0000   0.000000E+00         953001
  -4 -11   3     38.7     32.1   6   0   1  0.0000  0.0000  0.0000  0.0000  0.0000  0.0000  0.0000  0.0000   0.000000E+00         954001
  -4 -10   3     93.5     39.4   6   0   1  0.0000  0.0000  0.0000  0.0000  0.0000  0.0000  0.0000  0.0000   0.000000E+00         955001
  -4  -9   3    517.2     61.0   6   0   1  0.0000  0.0000  0.0000  0.0000  0.0000  0.0000  0.0000  0.0000   0.000000E+00         956001
  -4  -8   2    272.4     51.1   6   0   1  0.0000  0.0000  0.0000  0.0000  0.0000  0.0000  0.0000  0.0000   0.000000E+00         957001
  -4  -7   2    995.8     85.8   6   0   1  0.0000  0.0000  0.0000  0.0000  0.0000  0.0000  0.0000  0.0000   0.000000E+00         958001
  -4  -6   2    663.8     69.8   6   0   1  0.0000  0.0000  0.0000  0.0000  0.0000  0.0000  0.0000  0.0000   0.000000E+00         959001
  -4  -5   1   2345.4    118.1   6   0   1  0.0000  0.0000  0.0000  0.0000  0.0000  0.0000  0.0000  0.0000   0.000000E+00         960001
  -4  -4   1    653.0     77.4   6   0   1  0.0000  0.0000  0.0000  0.0000  0.0000  0.0000  0.0000  0.0000   0.000000E+00         961001
  -4  -1   0   4428.3    164.5   6   0   1  0.0000  0.0000  0.0000  0.0000  0.0000  0.0000  0.0000  0.0000   0.000000E+00         962001
  -4   2  -1   3478.5    180.8   6   0   1  0.0000  0.0000  0.0000  0.0000  0.0000  0.0000  0.0000  0.0000   0.000000E+00         963001
  -4   7  -3   2876.1    139.6   6   0   1  0.0000  0.0000  0.0000  0.0000  0.0000  0.0000  0.0000  0.0000   0.000000E+00         964001
  -4   9  -4    295.4     56.9   6   0   1  0.0000  0.0000  0.0000  0.0000  0.0000  0.0000  0.0000  0.0000   0.000000E+00         965001
  -4  10  -4    168.8     48.8   6   0   1  0.0000  0.0000  0.0000  0.0000  0.0000  0.0000  0.0000  0.0000   0.000000E+00         966001
  -3 -12   4    325.8     48.8   6   0   1  0.0000  0.0000  0.0000  0.0000  0.0000  0.0000  0.0000  0.0000   0.000000E+00         967001
  -3 -11   3    135.9     35.4   6   0   1  0.0000  0.0000  0.0000  0.0000  0.0000  0.0000  0.0000  0.0000   0.000000E+00         968001
  -3 -10   3     28.4     29.2   6   0   1  0.0000  0.0000  0.0000  0.0000  0.0000  0.0000  0.0000  0.0000   0.000000E+00         969001
  -3  -9   3    499.4     62.4   6   0   1  0.0000  0.0000  0.0000  0.0000  0.0000  0.0000  0.0000  0.0000   0.000000E+00         970001
  -3  -8   2    307.4     54.8   6   0   1  0.0000  0.0000  0.0000  0.0000  0.0000  0.0000  0.0000  0.0000   0.000000E+00         971001
  -3  -7   2    495.9     66.2   6   0   1  0.0000  0.0000  0.0000  0.0000  0.0000  0.0000  0.0000  0.0000   0.000000E+00         972001
  -3  -6   2    475.0     67.4   6   0   1  0.0000  0.0000  0.0000  0.0000  0.0000  0.0000  0.0000  0.0000   0.000000E+00         973001
  -3  -4   1   3629.2    149.1   6   0   1  0.0000  0.0000  0.0000  0.0000  0.0000  0.0000  0.0000  0.0000   0.000000E+00         974001
  -3  -3   1   2490.5    130.8   6   0   1  0.0000  0.0000  0.0000  0.0000  0.0000  0.0000  0.0000  0.0000   0.000000E+00         975001
  -3  -1   0  17458.2    307.5   6   0   1  0.0000  0.0000  0.0000  0.0000  0.0000  0.0000  0.0000  0.0000   0.000000E+00         976001
  -3   2  -1  73584.4    643.7   6   0   1  0.0000  0.0000  0.0000  0.0000  0.0000  0.0000  0.0000  0.0000   0.000000E+00         977001
  -3   5  -2   8045.0    223.9   6   0   1  0.0000  0.0000  0.0000  0.0000  0.0000  0.0000  0.0000  0.0000   0.000000E+00         978001
  -3   7  -3   1094.7     96.3   6   0   1  0.0000  0.0000  0.0000  0.0000  0.0000  0.0000  0.0000  0.0000   0.000000E+00         979001
  -3   8  -3   1953.7    109.0   6   0   1  0.0000  0.0000  0.0000  0.0000  0.0000  0.0000  0.0000  0.0000   0.000000E+00         980001
  -3  10  -4    735.0     73.6   6   0   1  0.0000  0.0000  0.0000  0.0000  0.0000  0.0000  0.0000  0.0000   0.000000E+00         981001
  -3  12  -5    103.4     38.6   6   0   1  0.0000  0.0000  0.0000  0.0000  0.0000  0.0000  0.0000  0.0000   0.000000E+00         982001
  -2 -13   4     23.6     25.8   6   0   1  0.0000  0.0000  0.0000  0.0000  0.0000  0.0000  0.0000  0.0000   0.000000E+00         983001
  -2 -12   4    251.7     49.6   6   0   1  0.0000  0.0000  0.0000  0.0000  0.0000  0.0000  0.0000  0.0000   0.000000E+00         984001
  -2 -11   3    148.4     41.8   6   0   1  0.0000  0.0000  0.0000  0.0000  0.0000  0.0000  0.0000  0.0000   0.000000E+00         985001
  -2 -10   3    110.2     41.8   6   0   1  0.0000  0.0000  0.0000  0.0000  0.0000  0.0000  0.0000  0.0000   0.000000E+00         986001
  -2  -9   3   2663.8    124.5   6   0   1  0.0000  0.0000  0.0000  0.0000  0.0000  0.0000  0.0000  0.0000   0.000000E+00         987001
  -2  -7   2   1095.8     88.9   6   0   1  0.0000  0.0000  0.0000  0.0000  0.0000  0.0000  0.0000  0.0000   0.000000E+00         988001
  -2  -6   2   8056.8    211.5   6   0   1  0.0000  0.0000  0.0000  0.0000  0.0000  0.0000  0.0000  0.0000   0.000000E+00         989001
  -2  -4   1   4601.2    168.4   6   0   1  0.0000  0.0000  0.0000  0.0000  0.0000  0.0000  0.0000  0.0000   0.000000E+00         990001
  -2  -3   1   5132.6    185.8   6   0   1  0.0000  0.0000  0.0000  0.0000  0.0000  0.0000  0.0000  0.0000   0.000000E+00         991001
  -2   5  -2   8670.9    228.6   6   0   1  0.0000  0.0000  0.0000  0.0000  0.0000  0.0000  0.0000  0.0000   0.000000E+00         992001
  -2   7  -3    692.2     83.5   6   0   1  0.0000  0.0000  0.0000  0.0000  0.0000  0.0000  0.0000  0.0000   0.000000E+00         993001
  -2   8  -3    633.8     76.4   6   0   1  0.0000  0.0000  0.0000  0.0000  0.0000  0.0000  0.0000  0.0000   0.000000E+00         994001
  -2  10  -4    154.1     49.3   6   0   1  0.0000  0.0000  0.0000  0.0000  0.0000  0.0000  0.0000  0.0000   0.000000E+00         995001
  -2  11  -4    119.3     45.6   6   0   1  0.0000  0.0000  0.0000  0.0000  0.0000  0.0000  0.0000  0.0000   0.000000E+00         996001
  -2  12  -5    182.7     44.8   6   0   1  0.0000  0.0000  0.0000  0.0000  0.0000  0.0000  0.0000  0.0000   0.000000E+00         997001
  -1 -13   4     32.2     26.9   6   0   1  0.0000  0.0000  0.0000  0.0000  0.0000  0.0000  0.0000  0.0000   0.000000E+00         998001
  -1 -12   4    250.1     44.9   6   0   1  0.0000  0.0000  0.0000  0.0000  0.0000  0.0000  0.0000  0.0000   0.000000E+00         999001
  -1 -11   4   1835.9    102.5   6   0   1  0.0000  0.0000  0.0000  0.0000  0.0000  0.0000  0.0000  0.0000   0.000000E+00        1000001
  -1 -10   3    140.0     44.2   6   0   1  0.0000  0.0000  0.0000  0.0000  0.0000  0.0000  0.0000  0.0000   0.000000E+00        1001001
  -1  -9   3    296.4     57.9   6   0   1  0.0000  0.0000  0.0000  0.0000  0.0000  0.0000  0.0000  0.0000   0.000000E+00        1002001
  -1  -7   2    206.8     58.5   6   0   1  0.0000  0.0000  0.0000  0.0000  0.0000  0.0000  0.0000  0.0000   0.000000E+00        1003001
  -1  -6   2    470.4     79.8   6   0   1  0.0000  0.0000  0.0000  0.0000  0.0000  0.0000  0.0000  0.0000   0.000000E+00        1004001
  -1  -3   1   4202.6    173.2   6   0   1  0.0000  0.0000  0.0000  0.0000  0.0000  0.0000  0.0000  0.0000   0.000000E+00        1005001
  -1   5  -2  10481.1    247.9   6   0   1  0.0000  0.0000  0.0000  0.0000  0.0000  0.0000  0.0000  0.0000   0.000000E+00        1007001
  -1   8  -3   2945.6    132.0   6   0   1  0.0000  0.0000  0.0000  0.0000  0.0000  0.0000  0.0000  0.0000   0.000000E+00        1008001
  -1  10  -4    240.1     56.0   6   0   1  0.0000  0.0000  0.0000  0.0000  0.0000  0.0000  0.0000  0.0000   0.000000E+00        1009001
  -1  11  -4   1225.6     89.2   6   0   1  0.0000  0.0000  0.0000  0.0000  0.0000  0.0000  0.0000  0.0000   0.000000E+00        1010001
  -1  12  -5     37.5     35.7   6   0   1  0.0000  0.0000  0.0000  0.0000  0.0000  0.0000  0.0000  0.0000   0.000000E+00        1011001
  -1  13  -5     82.7     36.0   6   0   1  0.0000  0.0000  0.0000  0.0000  0.0000  0.0000  0.0000  0.0000   0.000000E+00        1012001
   0 -13   4     13.3     23.1   6   0   1  0.0000  0.0000  0.0000  0.0000  0.0000  0.0000  0.0000  0.0000   0.000000E+00        1013001
   0 -12   4    183.3     44.3   6   0   1  0.0000  0.0000  0.0000  0.0000  0.0000  0.0000  0.0000  0.0000   0.000000E+00        1014001
   0 -11   4    200.0     50.1   6   0   1  0.0000  0.0000  0.0000  0.0000  0.0000  0.0000  0.0000  0.0000   0.000000E+00        1015001
   0 -10   3     35.0     36.9   6   0   1  0.0000  0.0000  0.0000  0.0000  0.0000  0.0000  0.0000  0.0000   0.000000E+00        1016001
   0  -9   3    272.9     56.4   6   0   1  0.0000  0.0000  0.0000  0.0000  0.0000  0.0000  0.0000  0.0000   0.000000E+00        1017001
   0  -8   3     64.3     45.7   6   0   1  0.0000  0.0000  0.0000  0.0000  0.0000  0.0000  0.0000  0.0000   0.000000E+00        1018001
   0  -6   2   3322.9    149.4   6   0   1  0.0000  0.0000  0.0000  0.0000  0.0000  0.0000  0.0000  0.0000   0.000000E+00        1019001
   0  -3   1  69563.0    601.1   6   0   1  0.0000  0.0000  0.0000  0.0000  0.0000  0.0000  0.0000  0.0000   0.000000E+00        1020001
   0   3  -1  67205.2    590.8   6   0   1  0.0000  0.0000  0.0000  0.0000  0.0000  0.0000  0.0000  0.0000   0.000000E+00        1021001
   0   5  -2   2177.6    137.5   6   0   1  0.0000  0.0000  0.0000  0.0000  0.0000  0.0000  0.0000  0.0000   0.000000E+00        1022001
   0   6  -2   3665.6    156.1   6   0   1  0.0000  0.0000  0.0000  0.0000  0.0000  0.0000  0.0000  0.0000   0.000000E+00        1023001
   0   8  -3    138.8     51.1   6   0   1  0.0000  0.0000  0.0000  0.0000  0.0000  0.0000  0.0000  0.0000   0.000000E+00        1024001
   0   9  -3    158.9     52.2   6   0   1  0.0000  0.0000  0.0000  0.0000  0.0000  0.0000  0.0000  0.0000   0.000000E+00        1025001
   0  10  -4    679.3     71.1   6   0   1  0.0000  0.0000  0.0000  0.0000  0.0000  0.0000  0.0000  0.0000   0.000000E+00        1026001
   0  11  -4    136.8     47.6   6   0   1  0.0000  0.0000  0.0000  0.0000  0.0000  0.0000  0.0000  0.0000   0.000000E+00        1027001
   0  12  -5    103.4     38.9   6   0   1  0.0000  0.0000  0.0000  0.0000  0.0000  0.0000  0.0000  0.0000   0.000000E+00        1028001
   0  13  -5     77.6     36.6   6   0   1  0.0000  0.0000  0.0000  0.0000  0.0000  0.0000  0.0000  0.0000   0.000000E+00        1029001
   1 -13   4    235.8     46.2   6   0   1  0.0000  0.0000  0.0000  0.0000  0.0000  0.0000  0.0000  0.0000   0.000000E+00        1030001
   1 -12   4     12.6     29.9   6   0   1  0.0000  0.0000  0.0000  0.0000  0.0000  0.0000  0.0000  0.0000   0.000000E+00        1031001
   1 -11   4    723.0     74.6   6   0   1  0.0000  0.0000  0.0000  0.0000  0.0000  0.0000  0.0000  0.0000   0.000000E+00        1032001
   1 -10   3    531.5     64.1   6   0   1  0.0000  0.0000  0.0000  0.0000  0.0000  0.0000  0.0000  0.0000   0.000000E+00        1033001
   1  -9   3    407.0     67.0   6   0   1  0.0000  0.0000  0.0000  0.0000  0.0000  0.0000  0.0000  0.0000   0.000000E+00        1034001
   1  -8   3   1314.8     97.2   6   0   1  0.0000  0.0000  0.0000  0.0000  0.0000  0.0000  0.0000  0.0000   0.000000E+00        1035001
   1  -6   2   4789.8    174.0   6   0   1  0.0000  0.0000  0.0000  0.0000  0.0000  0.0000  0.0000  0.0000   0.000000E+00        1036001
   1  -3   1   1214.5    154.8   6   0   1  0.0000  0.0000  0.0000  0.0000  0.0000  0.0000  0.0000  0.0000   0.000000E+00        1037001
   1   3  -1   5611.0    197.4   6   0   1  0.0000  0.0000  0.0000  0.0000  0.0000  0.0000  0.0000  0.0000   0.000000E+00        1039001
   1   5  -2   7553.3    206.3   6   0   1  0.0000  0.0000  0.0000  0.0000  0.0000  0.0000  0.0000  0.0000   0.000000E+00        1040001
   1   6  -2    982.5     95.6   6   0   1  0.0000  0.0000  0.0000  0.0000  0.0000  0.0000  0.0000  0.0000   0.000000E+00        1041001
   1   8  -3   1379.0     96.3   6   0   1  0.0000  0.0000  0.0000  0.0000  0.0000  0.0000  0.0000  0.0000   0.000000E+00        1042001
   1   9  -3    351.3     60.2   6   0   1  0.0000  0.0000  0.0000  0.0000  0.0000  0.0000  0.0000  0.0000   0.000000E+00        1043001
   1  10  -4    365.6     58.5   6   0   1  0.0000  0.0000  0.0000  0.0000  0.0000  0.0000  0.0000  0.0000   0.000000E+00        1044001
   1  11  -4   1928.6    104.8   6   0   1  0.0000  0.0000  0.0000  0.0000  0.0000  0.0000  0.0000  0.0000   0.000000E+00        1045001
   1  12  -4    146.2     43.8   6   0   1  0.0000  0.0000  0.0000  0.0000  0.0000  0.0000  0.0000  0.0000   0.000000E+00        1046001
   1  13  -5     19.5     25.3   6   0   1  0.0000  0.0000  0.0000  0.0000  0.0000  0.0000  0.0000  0.0000   0.000000E+00        1047001
   2 -13   4     32.4     33.2   6   0   1  0.0000  0.0000  0.0000  0.0000  0.0000  0.0000  0.0000  0.0000   0.000000E+00        1048001
   2 -12   4    167.8     45.5   6   0   1  0.0000  0.0000  0.0000  0.0000  0.0000  0.0000  0.0000  0.0000   0.000000E+00        1049001
   2 -11   4    130.0     44.2   6   0   1  0.0000  0.0000  0.0000  0.0000  0.0000  0.0000  0.0000  0.0000   0.000000E+00        1050001
   2  -9   3    586.8     69.0   6   0   1  0.0000  0.0000  0.0000  0.0000  0.0000  0.0000  0.0000  0.0000   0.000000E+00        1051001
   2  -8   3    418.9     68.3   6   0   1  0.0000  0.0000  0.0000  0.0000  0.0000  0.0000  0.0000  0.0000   0.000000E+00        1052001
   2  -6   2    185.3     79.4   6   0   1  0.0000  0.0000  0.0000  0.0000  0.0000  0.0000  0.0000  0.0000   0.000000E+00        1053001
   2  -5   2   3149.7    154.2   6   0   1  0.0000  0.0000  0.0000  0.0000  0.0000  0.0000  0.0000  0.0000   0.000000E+00        1054001
   2   0   0 128375.0    804.1   6   0   1  0.0000  0.0000  0.0000  0.0000  0.0000  0.0000  0.0000  0.0000   0.000000E+00        1055001
   2   3  -1   5021.0    181.1   6   0   1  0.0000  0.0000  0.0000  0.0000  0.0000  0.0000  0.0000  0.0000   0.000000E+00        1056001
   2   6  -2   7664.4    206.9   6   0   1  0.0000  0.0000  0.0000  0.0000  0.0000  0.0000  0.0000  0.0000   0.000000E+00        1057001
   2   8  -3   1353.1     93.6   6   0   1  0.0000  0.0000  0.0000  0.0000  0.0000  0.0000  0.0000  0.0000   0.000000E+00        1058001
   2   9  -3   2998.6    129.3   6   0   1  0.0000  0.0000  0.0000  0.0000  0.0000  0.0000  0.0000  0.0000   0.000000E+00        1059001
   2  10  -4     60.8     34.5   6   0   1  0.0000  0.0000  0.0000  0.0000  0.0000  0.0000  0.0000  0.0000   0.000000E+00        1060001
   2  11  -4    128.4     41.3   6   0   1  0.0000  0.0000  0.0000  0.0000  0.0000  0.0000  0.0000  0.0000   0.000000E+00        1061001
   2  12  -4    508.6     59.6   6   0   1  0.0000  0.0000  0.0000  0.0000  0.0000  0.0000  0.0000  0.0000   0.000000E+00        1062001
   2  13  -5    176.7     40.5   6   0   1  0.0000  0.0000  0.0000  0.0000  0.0000  0.0000  0.0000  0.0000   0.000000E+00        1063001
   3 -12   4      2.2     32.7   6   0   1  0.0000  0.0000  0.0000  0.0000  0.0000  0.0000  0.0000  0.0000   0.000000E+00        1064001
   3 -11   4    888.1     77.5   6   0   1  0.0000  0.0000  0.0000  0.0000  0.0000  0.0000  0.0000  0.0000   0.000000E+00        1065001
   3  -9   3     98.2     51.9   6   0   1  0.0000  0.0000  0.0000  0.0000  0.0000  0.0000  0.0000  0.0000   0.000000E+00        1066001
   3  -8   3    851.5     85.3   6   0   1  0.0000  0.0000  0.0000  0.0000  0.0000  0.0000  0.0000  0.0000   0.000000E+00        1067001
   3  -6   2   1352.9    109.3   6   0   1  0.0000  0.0000  0.0000  0.0000  0.0000  0.0000  0.0000  0.0000   0.000000E+00        1068001
   3  -5   2   6507.6    205.8   6   0   1  0.0000  0.0000  0.0000  0.0000  0.0000  0.0000  0.0000  0.0000   0.000000E+00        1069001
   3   3  -1   1879.7    118.5   6   0   1  0.0000  0.0000  0.0000  0.0000  0.0000  0.0000  0.0000  0.0000   0.000000E+00        1071001
   3   4  -1    833.8     87.3   6   0   1  0.0000  0.0000  0.0000  0.0000  0.0000  0.0000  0.0000  0.0000   0.000000E+00        1072001
   3   6  -2     62.3     45.0   6   0   1  0.0000  0.0000  0.0000  0.0000  0.0000  0.0000  0.0000  0.0000   0.000000E+00        1073001
   3   8  -3    274.5     54.0   6   0   1  0.0000  0.0000  0.0000  0.0000  0.0000  0.0000  0.0000  0.0000   0.000000E+00        1074001
   3   9  -3    506.2     64.3   6   0   1  0.0000  0.0000  0.0000  0.0000  0.0000  0.0000  0.0000  0.0000   0.000000E+00        1075001
   3  10  -4    144.6     37.2   6   0   1  0.0000  0.0000  0.0000  0.0000  0.0000  0.0000  0.0000  0.0000   0.000000E+00        1076001
   3  11  -4    391.4     52.0   6   0   1  0.0000  0.0000  0.0000  0.0000  0.0000  0.0000  0.0000  0.0000   0.000000E+00        1077001
   3  12  -4    364.8     52.6   6   0   1  0.0000  0.0000  0.0000  0.0000  0.0000  0.0000  0.0000  0.0000   0.000000E+00        1078001
   4 -11   4    507.1     62.1   6   0   1  0.0000  0.0000  0.0000  0.0000  0.0000  0.0000  0.0000  0.0000   0.000000E+00        1079001
   4  -9   3   1137.0     91.3   6   0   1  0.0000  0.0000  0.0000  0.0000  0.0000  0.0000  0.0000  0.0000   0.000000E+00        1080001
   4  -8   3   1052.0     92.6   6   0   1  0.0000  0.0000  0.0000  0.0000  0.0000  0.0000  0.0000  0.0000   0.000000E+00        1081001
   4  -5   2   8682.6    233.6   6   0   1  0.0000  0.0000  0.0000  0.0000  0.0000  0.0000  0.0000  0.0000   0.000000E+00        1082001
   4  -2   1    989.1    130.3   6   0   1  0.0000  0.0000  0.0000  0.0000  0.0000  0.0000  0.0000  0.0000   0.000000E+00        1083001
   4   0   0  10992.3    250.4   6   0   1  0.0000  0.0000  0.0000  0.0000  0.0000  0.0000  0.0000  0.0000   0.000000E+00        1084001
   4   1   0   1645.4    113.8   6   0   1  0.0000  0.0000  0.0000  0.0000  0.0000  0.0000  0.0000  0.0000   0.000000E+00        1085001
   4   3  -1   5064.7    167.4   6   0   1  0.0000  0.0000  0.0000  0.0000  0.0000  0.0000  0.0000  0.0000   0.000000E+00        1086001
   4   4  -1   1760.9    106.8   6   0   1  0.0000  0.0000  0.0000  0.0000  0.0000  0.0000  0.0000  0.0000   0.000000E+00        1087001
   4   6  -2    476.2     62.3   6   0   1  0.0000  0.0000  0.0000  0.0000  0.0000  0.0000  0.0000  0.0000   0.000000E+00        1088001
   4   7  -2    531.9     66.1   6   0   1  0.0000  0.0000  0.0000  0.0000  0.0000  0.0000  0.0000  0.0000   0.000000E+00        1089001
   4   8  -3    727.8     69.1   6   0   1  0.0000  0.0000  0.0000  0.0000  0.0000  0.0000  0.0000  0.0000   0.000000E+00        1090001
   4   9  -3    204.8     43.1   6   0   1  0.0000  0.0000  0.0000  0.0000  0.0000  0.0000  0.0000  0.0000   0.000000E+00        1091001
   4  10  -4    226.3     41.2   6   0   1  0.0000  0.0000  0.0000  0.0000  0.0000  0.0000  0.0000  0.0000   0.000000E+00        1092001
   4  10  -3     82.6     34.6   6   0   1  0.0000  0.0000  0.0000  0.0000  0.0000  0.0000  0.0000  0.0000   0.000000E+00        1093001
   4  11  -4     42.8     26.5   6   0   1  0.0000  0.0000  0.0000  0.0000  0.0000  0.0000  0.0000  0.0000   0.000000E+00        1094001
   5  -9   3    118.1     50.1   6   0   1  0.0000  0.0000  0.0000  0.0000  0.0000  0.0000  0.0000  0.0000   0.000000E+00        1095001
   5  -8   3    338.2     68.3   6   0   1  0.0000  0.0000  0.0000  0.0000  0.0000  0.0000  0.0000  0.0000   0.000000E+00        1096001
   5  -5   2   4942.8    206.3   6   0   1  0.0000  0.0000  0.0000  0.0000  0.0000  0.0000  0.0000  0.0000   0.000000E+00        1097001
   5  -2   1   1413.9    115.4   6   0   1  0.0000  0.0000  0.0000  0.0000  0.0000  0.0000  0.0000  0.0000   0.000000E+00        1098001
   5   1   0   1126.7     89.7   6   0   1  0.0000  0.0000  0.0000  0.0000  0.0000  0.0000  0.0000  0.0000   0.000000E+00        1100001
   5   3  -1   1881.3    106.1   6   0   1  0.0000  0.0000  0.0000  0.0000  0.0000  0.0000  0.0000  0.0000   0.000000E+00        1101001
   5   4  -1    621.0     68.8   6   0   1  0.0000  0.0000  0.0000  0.0000  0.0000  0.0000  0.0000  0.0000   0.000000E+00        1102001
   5   5  -2    339.5     58.9   6   0   1  0.0000  0.0000  0.0000  0.0000  0.0000  0.0000  0.0000  0.0000   0.000000E+00        1103001
   5   6  -2    469.2     61.3   6   0   1  0.0000  0.0000  0.0000  0.0000  0.0000  0.0000  0.0000  0.0000   0.000000E+00        1104001
   5   7  -2    409.5     54.3   6   0   1  0.0000  0.0000  0.0000  0.0000  0.0000  0.0000  0.0000  0.0000   0.000000E+00        1105001
   5   8  -3    250.3     46.2   6   0   1  0.0000  0.0000  0.0000  0.0000  0.0000  0.0000  0.0000  0.0000   0.000000E+00        1106001
   5   9  -3    162.4     39.5   6   0   1  0.0000  0.0000  0.0000  0.0000  0.0000  0.0000  0.0000  0.0000   0.000000E+00        1107001
   5  10  -4     41.0     24.0   6   0   1  0.0000  0.0000  0.0000  0.0000  0.0000  0.0000  0.0000  0.0000   0.000000E+00        1108001
   5  10  -3     54.9     33.5   6   0   1  0.0000  0.0000  0.0000  0.0000  0.0000  0.0000  0.0000  0.0000   0.000000E+00        1109001
   6  -5   2    931.2    137.3   6   0   1  0.0000  0.0000  0.0000  0.0000  0.0000  0.0000  0.0000  0.0000   0.000000E+00        1110001
   6  -2   1    706.8     83.0   6   0   1  0.0000  0.0000  0.0000  0.0000  0.0000  0.0000  0.0000  0.0000   0.000000E+00        1111001
   6   0   0    965.8     87.8   6   0   1  0.0000  0.0000  0.0000  0.0000  0.0000  0.0000  0.0000  0.0000   0.000000E+00        1112001
   6   1   0    282.8     59.4   6   0   1  0.0000  0.0000  0.0000  0.0000  0.0000  0.0000  0.0000  0.0000   0.000000E+00        1113001
   6   3  -1    483.4     66.1   6   0   1  0.0000  0.0000  0.0000  0.0000  0.0000  0.0000  0.0000  0.0000   0.000000E+00        1114001
   6   4  -1    241.3     50.9   6   0   1  0.0000  0.0000  0.0000  0.0000  0.0000  0.0000  0.0000  0.0000   0.000000E+00        1115001
   6   5  -2     63.2     33.6   6   0   1  0.0000  0.0000  0.0000  0.0000  0.0000  0.0000  0.0000  0.0000   0.000000E+00        1116001
   6   6  -2    453.2     57.0   6   0   1  0.0000  0.0000  0.0000  0.0000  0.0000  0.0000  0.0000  0.0000   0.000000E+00        1117001
   6   7  -2    397.0     55.0   6   0   1  0.0000  0.0000  0.0000  0.0000  0.0000  0.0000  0.0000  0.0000   0.000000E+00        1118001
   7  -3   1    597.9     77.2   6   0   1  0.0000  0.0000  0.0000  0.0000  0.0000  0.0000  0.0000  0.0000   0.000000E+00        1119001
   7  -2   1    187.1     55.5   6   0   1  0.0000  0.0000  0.0000  0.0000  0.0000  0.0000  0.0000  0.0000   0.000000E+00        1120001
   7   1   0    705.6     72.2   6   0   1  0.0000  0.0000  0.0000  0.0000  0.0000  0.0000  0.0000  0.0000   0.000000E+00        1122001
   7   3  -1     56.4     34.3   6   0   1  0.0000  0.0000  0.0000  0.0000  0.0000  0.0000  0.0000  0.0000   0.000000E+00        1123001
  -7  -2   0    367.1     54.5   7   0   1  0.0000  0.0000  0.0000  0.0000  0.0000  0.0000  0.0000  0.0000   0.000000E+00        1124001
  -7  -1   0    368.0     56.7   7   0   1  0.0000  0.0000  0.0000  0.0000  0.0000  0.0000  0.0000  0.0000   0.000000E+00        1125001
  -7   1  -1   1307.8     92.0   7   0   1  0.0000  0.0000  0.0000  0.0000  0.0000  0.0000  0.0000  0.0000   0.000000E+00        1126001
  -6  -7   2    363.8     51.9   7   0   1  0.0000  0.0000  0.0000  0.0000  0.0000  0.0000  0.0000  0.0000   0.000000E+00        1127001
  -6  -6   2    252.9     46.2   7   0   1  0.0000  0.0000  0.0000  0.0000  0.0000  0.0000  0.0000  0.0000   0.000000E+00        1128001
  -6  -4   1     73.1     40.9   7   0   1  0.0000  0.0000  0.0000  0.0000  0.0000  0.0000  0.0000  0.0000   0.000000E+00        1129001
[truncated: 3,111,564 more chars]
