# Supplementary material for: Reactive Noble-Gas Compounds Explored by 3D Electron Diffraction: XeF2–MnF4 Adducts and a Facile Sample Handling Procedure
Source: ACS Cent Sci. 2024 Aug 14;10(9):1733–41. doi: 10.1021/acscentsci.4c00815 (PMC11428288; doi:10.1021/acscentsci.4c00815)
Supplement: Supplementary file 2 — oc4c00815_si_002.zip [file oc4c00815_si_002.zip › XeMnF6-submission.cif]

#=======================================================================
data_global

_audit_update_record
;
2024-02-19 # Formatted by publCIF

;
_publcif_datablock.id '{3bc05ee6-2fd1-4058-bb19-8136a5fbbfa4}'

# publcif _publ_body_element loop start
loop_
_publ_body_element
_publ_body_title
_publ_body_contents

 section 
;
Introduction
; 
;

;
 section 
;
Experimental
; 
;

;
 subsection 
;
Synthesis and crystallization
; 
;

;
 subsection 
;
Refinement
;
;
Crystal data, data collection and structure refinement details are summarized
in Table 1.
;

 section 
;
Results and discussion
; 
;

;
# publcif _publ_body_element loop end
#=======================================================================

_audit_creation_method                   'Jana2020 1.3.52'


# 1. PROCESSING SUMMARY (IUCr Office Use Only)

_journal_date_recd_electronic            ?
_journal_date_to_coeditor                ?
_journal_date_from_coeditor              ?
_journal_date_accepted                   ?
_journal_date_printers_first             ?
_journal_date_printers_final             ?
_journal_date_proofs_out                 ?
_journal_date_proofs_in                  ?
_journal_coeditor_name                   ?
_journal_coeditor_code                   ?
_journal_coeditor_notes
?
_journal_techeditor_code                 ?
_journal_paper_category                  ?
_journal_techeditor_notes
?
_journal_coden_ASTM                      ?
_journal_name_full                       'Acta Crystallographica Section C'
_journal_year                            ?
_journal_volume                          ?
_journal_issue                           ?
_journal_page_first                      ?
_journal_page_last                       ?
_journal_suppl_publ_number               ?
_journal_suppl_publ_pages                ?

#=======================================================================

# 2. SUBMISSION DETAILS

_publ_contact_author_name                ?
_publ_contact_author_address
?
_publ_contact_author_email               ?
_publ_contact_author_fax                 ?
_publ_contact_author_phone               ?

_publ_requested_journal                  'Acta Crystallographica Section C'
_publ_requested_category                 ?

_publ_contact_letter
?

#=======================================================================

# 3. TITLE AND AUTHOR LIST

_publ_section_title
;
Title (type here to add)
;

_publ_section_title_footnote
.
loop_
 _publ_author_name
 _publ_author_footnote
 _publ_author_address
; ?      # name
;
; ?      # footnote
;
; ?      # address
;

#=======================================================================

# 4. TEXT

_publ_section_synopsis
.
_publ_section_abstract
;
(type here to add)
;

_publ_section_introduction
?
_publ_section_experimental
?
_publ_section_exptl_prep
;

;

_publ_section_exptl_refinement
;

;

_publ_section_exptl_solution
?
_publ_section_discussion
?
_publ_section_acknowledgements
;
?
;


_publ_section_references
;
(type here to add)
;
_publ_section_figure_captions
;

;

_publ_section_table_legends
?

#=======================================================================
data_I
_publcif_datablock.id '{f8a5b857-147f-4753-be53-d0d44a686c99}'

#=======================================================================

# 5. CHEMICAL DATA

_chemical_name_systematic
?
_chemical_name_common                    ?
_chemical_formula_moiety                 ?
_chemical_formula_structural             ?
_chemical_formula_analytical             ?
_chemical_formula_iupac                  ?
_chemical_formula_sum                    'F12 Mn2 Xe2'
_chemical_formula_weight                 600.3
_chemical_melting_point                  ?
_chemical_compound_source                ?
_chemical_absolute_configuration         .

#=======================================================================

# 6. CRYSTAL DATA

_symmetry_cell_setting                   monoclinic
_symmetry_space_group_name_H-M           'P 1 21/n 1'
_symmetry_space_group_name_Hall          '-P 2yabc'
_symmetry_Int_Tables_number              14

loop_
 _space_group_symop_id
 _space_group_symop_operation_xyz
 1   x,y,z
 2   -x+1/2,y+1/2,-z+1/2
 3   -x,-y,-z
 4   x+1/2,-y+1/2,z+1/2

_cell_length_a                           9.6505(9)
_cell_length_b                           11.108(2)
_cell_length_c                           9.7900(11)
_cell_angle_alpha                        90
_cell_angle_beta                         96.858(8)
_cell_angle_gamma                        90
_cell_volume                             1042.0(3)


_cell_formula_units_Z                    4

_cell_measurement_reflns_used            3840
_cell_measurement_theta_min              0.03595
_cell_measurement_theta_max              1.00674
_cell_measurement_temperature            100
_cell_special_details
?

_exptl_crystal_density_diffrn            3.8266
_exptl_crystal_density_meas              ?
_exptl_crystal_density_method            ?
_exptl_crystal_F_000                     232.848

_exptl_absorpt_coefficient_mu            0
_exptl_crystal_description               'fine agglomerated powders'
_exptl_crystal_size_max                  0.000900
_exptl_crystal_size_mid                  0.000400
_exptl_crystal_size_min                  0.000100
_exptl_crystal_size_rad                  ?
_exptl_crystal_colour                    'wine-red'

#=======================================================================

# 7. EXPERIMENTAL DATA

_exptl_special_details                   ?

_diffrn_ambient_temperature              100
_diffrn_radiation_probe                  electron
_diffrn_radiation_type                   'electrons 200 keV'
_diffrn_radiation_source                 'Lab6 cathode'
_diffrn_radiation_wavelength             0.0251
_diffrn_measurement_device               'TEM FEI Tecnai G2 20'
_diffrn_detector                         'ASI Cheetah'
_diffrn_measurement_method               'continuous rotation 3D ED'
_diffrn_measurement_specimen_support     'holey carbon grid'

_diffrn_reflns_number                    2446
_diffrn_reflns_theta_min                 0.03595
_diffrn_reflns_theta_max                 1.00674
_diffrn_reflns_theta_full                0.52
_diffrn_measured_fraction_theta_max      0.47
_diffrn_measured_fraction_theta_full     0.47
_diffrn_reflns_av_R_equivalents          ?
_diffrn_reflns_av_unetI/netI             0.1349
_diffrn_reflns_limit_h_min               -9
_diffrn_reflns_limit_h_max               9
_diffrn_reflns_limit_k_min               -9
_diffrn_reflns_limit_k_max               9
_diffrn_reflns_limit_l_min               -9
_diffrn_reflns_limit_l_max               9

_diffrn_reflns_reduction_process         
;
Data set was processed in PETS2. Orientation of individual
 frames was optimized during the process. The optimized frames
 were then used to extract the final integrated intensities.
;

#=======================================================================

# 8. REFINEMENT DATA

_refine_special_details
; 
The structure was refined with dynamical theory of electron diffraction,
therefore the Rint value is not applicable.
Xe atoms were refined anisotropically and all other atoms were refined
 isotropically.

Structure refined by dynamical refinement. Hence, no R_int available.
Dynamical refinement settings:
gmax = 1.2
RSg = 0.66
DSg = 0.00
Nsteps = 145

Calculated intensities based on dynamical theory of electron diffraction.
Number of individual data sets in refinement:  4

Block  Thickness     Nobs    Nall    Robs    Rall   wRall
   1     639.5176      314   1064   0.1290  0.2317  0.1484
   2     788.9555      451    939   0.1241  0.1855  0.1340
   3     680.1844      461    957   0.1064  0.1570  0.1181
   4     822.3795      369    957   0.1103  0.1830  0.1396
Thickness given in Angstrom.

Refinement statistics relevant for the non-linear least-squares minimisation of
 wR(all):
Number of reflections in refinement (obs/all):   6129 / 7903
Number of reflections present more than once:    
Number of reflections unique in point group 1:   
Robs:   0.1180
Rall:   0.1906
wRall:  0.1326

;

_reflns_number_total                     1064
_reflns_number_gt                        314
_reflns_threshold_expression             'I>3\s(I)'

_refine_ls_structure_factor_coef         F
_refine_ls_R_factor_gt                   0.1290
_refine_ls_wR_factor_gt                  0.1269
_refine_ls_R_factor_all                  0.2317
_refine_ls_wR_factor_ref                 0.1484
_refine_ls_goodness_of_fit_ref           1.7329
_refine_ls_goodness_of_fit_gt            0.0000
_refine_ls_restrained_S_gt               ?
_refine_ls_restrained_S_all              ?
_refine_ls_number_reflns                 1064
_refine_ls_number_parameters             166
_refine_ls_number_restraints             0
_refine_ls_number_constraints            0
_refine_ls_weighting_scheme              sigma
_refine_ls_weighting_details            
 'calc w=1/[\s^2^(Fo)+(0.01P)^2^+0.0000P] where P=(Fo+2Fc)/3'
_refine_ls_hydrogen_treatment            ?
_refine_ls_shift/su_max                  0.0499
_refine_ls_shift/su_mean                 0.0056
_refine_diff_density_max                 0.91
_refine_diff_density_min                 -0.83
_refine_ls_extinction_method             'none'
_refine_ls_extinction_coef               ?
_refine_ls_extinction_expression         ?
_refine_ls_abs_structure_details         ?
_refine_ls_abs_structure_Flack           ?
_refine_ls_abs_structure_Rogers          ?

loop_
 _atom_type_symbol
 _atom_type_scat_source
 F   International_Tables_Vol_C
 Mn  International_Tables_Vol_C
 Xe  International_Tables_Vol_C

_computing_data_collection               
;
RATS - an in-house software for data collection
;
_computing_cell_refinement               'PETS2'
_computing_data_reduction                'PETS2'
_computing_structure_solution            'Superflip'
_computing_structure_refinement          'Jana2020'


#=======================================================================

# 9. ATOMIC COORDINATES AND DISPLACEMENT PARAMETERS

loop_
 _atom_site_label
 _atom_site_type_symbol
 _atom_site_fract_x
 _atom_site_fract_y
 _atom_site_fract_z
 _atom_site_adp_type
 _atom_site_U_iso_or_equiv
 _atom_site_site_symmetry_multiplicity
 _atom_site_occupancy
 _atom_site_calc_flag
 _atom_site_refinement_flags
 _atom_site_disorder_assembly
 _atom_site_disorder_group
  Xe1 Xe 0.9524(3) 0.2746(3) -0.4586(3) Uani 0.0259(14) 4 1 d . . .
  Xe2 Xe 0.9629(3) 0.3097(3) 0.0618(3) Uani 0.0247(14) 4 1 d . . .
  Mn2 Mn 0.3580(5) 0.4736(6) -0.3015(5) Uiso 0.0139(14) 4 1 d . . .
  Mn1 Mn 0.7278(4) 0.5071(6) -0.3264(5) Uiso 0.0088(13) 4 1 d . . .
  F1 F 1.1187(12) 0.2096(15) -0.5204(14) Uiso 0.025(3) 4 1 d . . .
  F2 F 0.7619(12) 0.3508(15) -0.3901(14) Uiso 0.026(4) 4 1 d . . .
  F3 F 0.6453(12) 0.5482(16) -0.5059(14) Uiso 0.032(4) 4 1 d . . .
  F4 F 0.5558(11) 0.4445(13) -0.2937(12) Uiso 0.013(3) 4 1 d . . .
  F5 F 0.8932(14) 0.5383(18) -0.3710(16) Uiso 0.046(5) 4 1 d . . .
  F6 F 0.7891(16) 0.4664(19) -0.1610(18) Uiso 0.054(5) 4 1 d . . .
  F7 F 0.6869(15) 0.6446(18) -0.2811(18) Uiso 0.046(5) 4 1 d . . .
  F8 F 1.0660(16) 0.3992(17) -0.0597(18) Uiso 0.048(5) 4 1 d . . .
  F9 F 0.8498(12) 0.2027(14) 0.2001(14) Uiso 0.024(3) 4 1 d . . .
  F10 F 0.1770(12) 0.4857(15) -0.3119(13) Uiso 0.025(3) 4 1 d . . .
  F11 F 0.3812(16) 0.6328(19) -0.3130(18) Uiso 0.055(5) 4 1 d . . .
  F12 F 0.3757(13) 0.4707(16) -0.1234(15) Uiso 0.036(4) 4 1 d . . .


#=======================================================================

# 10. MOLECULAR GEOMETRY


loop_
 _geom_bond_atom_site_label_1
 _geom_bond_atom_site_label_2
 _geom_bond_site_symmetry_1
 _geom_bond_site_symmetry_2
 _geom_bond_distance
 _geom_bond_publ_flag
  Xe1 F1 . . 1.922(13) ?
  Xe1 F2 . . 2.200(14) ?
  Xe2 F8 . . 1.917(18) ?
  Xe2 F9 . . 2.189(15) ?
  Mn2 F3 . 3_664 1.898(15) ?
  Mn2 F4 . . 1.929(12) ?
  Mn2 F9 . 4_454 1.960(17) ?
  Mn2 F10 . . 1.743(12) ?
  Mn2 F11 . . 1.79(2) ?
  Mn2 F12 . . 1.732(15) ?
  Mn1 F2 . . 1.887(17) ?
  Mn1 F3 . . 1.896(14) ?
  Mn1 F4 . . 1.862(12) ?
  Mn1 F5 . . 1.739(15) ?
  Mn1 F6 . . 1.717(18) ?
  Mn1 F7 . . 1.65(2) ?
  F1 F5 . 3_764 2.99(3) ?
  F1 F6 . 4_554 2.99(2) ?
  F2 F3 . . 2.66(2) ?
  F2 F4 . . 2.525(18) ?
  F2 F5 . . 2.43(2) ?
  F2 F6 . . 2.57(2) ?
  F2 F7 . 2_644 2.85(2) ?
  F3 F4 . . 2.61(2) ?
  F3 F4 . 3_664 2.591(16) ?
  F3 F5 . . 2.594(18) ?
  F3 F7 . . 2.44(2) ?
  F3 F9 . 2_654 2.57(2) ?
  F3 F10 . 3_664 2.645(19) ?
  F3 F11 . 3_664 2.67(3) ?
  F4 F6 . . 2.473(18) ?
  F4 F7 . . 2.55(2) ?
  F4 F9 . 4_454 2.569(18) ?
  F4 F11 . . 2.68(2) ?
  F4 F12 . . 2.565(19) ?
  F5 F6 . . 2.52(2) ?
  F5 F7 . . 2.56(2) ?
  F5 F10 . 1_655 2.792(18) ?
  F6 F7 . . 2.45(3) ?
  F6 F8 . . 2.84(2) ?
  F6 F8 . 3_765 2.85(2) ?
  F7 F11 . . 2.93(2) ?
  F8 F8 . 3_765 2.89(3) ?
  F8 F10 . 1_655 2.97(2) ?
  F9 F10 . 4_555 2.67(2) ?
  F9 F12 . 4_555 2.58(2) ?
  F10 F11 . . 2.56(2) ?
  F10 F12 . . 2.503(17) ?
  F11 F12 . . 2.59(3) ?

loop_
 _geom_angle_atom_site_label_1
 _geom_angle_atom_site_label_2
 _geom_angle_atom_site_label_3
 _geom_angle_site_symmetry_1
 _geom_angle_site_symmetry_2
 _geom_angle_site_symmetry_3
 _geom_angle
 _geom_angle_publ_flag
  F1 Xe1 F2 . . . 179.2(6) ?
  F8 Xe2 F9 . . . 178.2(7) ?
  F3 Mn2 F4 3_664 . . 85.2(6) ?
  F3 Mn2 F9 3_664 . 4_454 83.4(7) ?
  F3 Mn2 F10 3_664 . . 93.1(6) ?
  F3 Mn2 F11 3_664 . . 92.9(8) ?
  F3 Mn2 F12 3_664 . . 170.4(8) ?
  F4 Mn2 F9 . . 4_454 82.7(6) ?
  F4 Mn2 F10 . . . 174.7(8) ?
  F4 Mn2 F11 . . . 92.2(7) ?
  F4 Mn2 F12 . . . 88.8(6) ?
  F9 Mn2 F10 4_454 . . 92.1(7) ?
  F9 Mn2 F11 4_454 . . 173.9(7) ?
  F9 Mn2 F12 4_454 . . 88.4(8) ?
  F10 Mn2 F11 . . . 93.0(8) ?
  F10 Mn2 F12 . . . 92.1(7) ?
  F11 Mn2 F12 . . . 94.8(9) ?
  F2 Mn1 F3 . . . 89.2(7) ?
  F2 Mn1 F4 . . . 84.7(6) ?
  F2 Mn1 F5 . . . 84.2(8) ?
  F2 Mn1 F6 . . . 90.9(8) ?
  F2 Mn1 F7 . . . 175.2(7) ?
  F3 Mn1 F4 . . . 88.0(6) ?
  F3 Mn1 F5 . . . 90.9(7) ?
  F3 Mn1 F6 . . . 175.3(7) ?
  F3 Mn1 F7 . . . 86.5(8) ?
  F4 Mn1 F5 . . . 168.9(9) ?
  F4 Mn1 F6 . . . 87.3(7) ?
  F4 Mn1 F7 . . . 93.0(7) ?
  F5 Mn1 F6 . . . 93.8(8) ?
  F5 Mn1 F7 . . . 98.0(9) ?
  F6 Mn1 F7 . . . 93.2(9) ?
  Xe1 F1 F5 . . 3_764 76.2(6) ?
  Xe1 F1 F6 . . 4_554 156.2(8) ?
  F5 F1 F6 3_764 . 4_554 116.6(7) ?
  Xe1 F2 Mn1 . . . 129.7(7) ?
  Xe1 F2 F3 . . . 121.0(7) ?
  Xe1 F2 F4 . . . 175.2(7) ?
  Xe1 F2 F5 . . . 84.6(6) ?
  Xe1 F2 F6 . . . 117.1(6) ?
  Xe1 F2 F7 . . 2_644 77.1(6) ?
  Mn1 F2 F3 . . . 45.5(5) ?
  Mn1 F2 F4 . . . 47.3(5) ?
  Mn1 F2 F5 . . . 45.3(5) ?
  Mn1 F2 F6 . . . 41.9(5) ?
  Mn1 F2 F7 . . 2_644 124.8(7) ?
  F3 F2 F4 . . . 60.4(5) ?
  F3 F2 F5 . . . 61.1(6) ?
  F3 F2 F6 . . . 87.3(7) ?
  F3 F2 F7 . . 2_644 161.9(7) ?
  F4 F2 F5 . . . 92.5(7) ?
  F4 F2 F6 . . . 58.1(5) ?
  F4 F2 F7 . . 2_644 101.6(7) ?
  F5 F2 F6 . . . 60.5(7) ?
  F5 F2 F7 . . 2_644 126.2(7) ?
  F6 F2 F7 . . 2_644 84.0(7) ?
  Mn2 F3 Mn1 3_664 . . 147.7(9) ?
  Mn2 F3 F2 3_664 . . 105.9(8) ?
  Mn2 F3 F4 3_664 . . 140.0(9) ?
  Mn2 F3 F4 3_664 . 3_664 47.9(4) ?
  Mn2 F3 F5 3_664 . . 113.9(7) ?
  Mn2 F3 F7 3_664 . . 159.2(10) ?
  Mn2 F3 F9 3_664 . 2_654 49.3(5) ?
  Mn2 F3 F10 3_664 . 3_664 41.1(4) ?
  Mn2 F3 F11 3_664 . 3_664 41.9(6) ?
  Mn1 F3 F2 . . . 45.3(5) ?
  Mn1 F3 F4 . . . 45.5(4) ?
  Mn1 F3 F4 . . 3_664 154.6(8) ?
  Mn1 F3 F5 . . . 42.1(5) ?
  Mn1 F3 F7 . . . 42.6(6) ?
  Mn1 F3 F9 . . 2_654 143.6(8) ?
  Mn1 F3 F10 . . 3_664 110.9(6) ?
  Mn1 F3 F11 . . 3_664 115.5(9) ?
  F2 F3 F4 . . . 57.3(5) ?
  F2 F3 F4 . . 3_664 126.2(8) ?
  F2 F3 F5 . . . 55.2(6) ?
  F2 F3 F7 . . . 87.8(7) ?
  F2 F3 F9 . . 2_654 145.5(7) ?
  F2 F3 F10 . . 3_664 83.9(6) ?
  F2 F3 F11 . . 3_664 70.4(7) ?
  F4 F3 F4 . . 3_664 109.1(6) ?
  F4 F3 F5 . . . 87.1(6) ?
  F4 F3 F7 . . . 60.7(6) ?
  F4 F3 F9 . . 2_654 157.2(7) ?
  F4 F3 F10 . . 3_664 140.9(8) ?
  F4 F3 F11 . . 3_664 100.5(8) ?
  F4 F3 F5 3_664 . . 161.6(8) ?
  F4 F3 F7 3_664 . . 134.2(8) ?
  F4 F3 F9 3_664 . 2_654 59.7(5) ?
  F4 F3 F10 3_664 . 3_664 88.9(6) ?
  F4 F3 F11 3_664 . 3_664 61.2(6) ?
  F5 F3 F7 . . . 61.1(6) ?
  F5 F3 F9 . . 2_654 107.9(7) ?
  F5 F3 F10 . . 3_664 72.8(5) ?
  F5 F3 F11 . . 3_664 108.4(8) ?
  F7 F3 F9 . . 2_654 111.1(9) ?
  F7 F3 F10 . . 3_664 128.4(7) ?
  F7 F3 F11 . . 3_664 157.2(9) ?
  F9 F3 F10 2_654 . 3_664 61.6(6) ?
  F9 F3 F11 2_654 . 3_664 91.2(7) ?
  F10 F3 F11 3_664 . 3_664 57.6(6) ?
  Mn2 F4 Mn1 . . . 146.0(9) ?
  Mn2 F4 F2 . . . 151.0(7) ?
  Mn2 F4 F3 . . . 108.3(6) ?
  Mn2 F4 F3 . . 3_664 46.9(4) ?
  Mn2 F4 F6 . . . 147.0(8) ?
  Mn2 F4 F7 . . . 109.7(7) ?
  Mn2 F4 F9 . . 4_454 49.2(5) ?
  Mn2 F4 F11 . . . 41.8(5) ?
  Mn2 F4 F12 . . . 42.4(4) ?
  Mn1 F4 F2 . . . 48.1(5) ?
  Mn1 F4 F3 . . . 46.5(4) ?
  Mn1 F4 F3 . . 3_664 117.4(7) ?
  Mn1 F4 F6 . . . 43.9(5) ?
  Mn1 F4 F7 . . . 40.3(5) ?
  Mn1 F4 F9 . . 4_454 159.5(8) ?
  Mn1 F4 F11 . . . 105.2(7) ?
  Mn1 F4 F12 . . . 139.2(8) ?
  F2 F4 F3 . . . 62.3(6) ?
  F2 F4 F3 . . 3_664 106.4(6) ?
  F2 F4 F6 . . . 61.9(6) ?
  F2 F4 F7 . . . 88.3(6) ?
  F2 F4 F9 . . 4_454 111.8(7) ?
  F2 F4 F11 . . . 144.3(8) ?
  F2 F4 F12 . . . 156.2(8) ?
  F3 F4 F3 . . 3_664 70.9(5) ?
  F3 F4 F6 . . . 90.4(6) ?
  F3 F4 F7 . . . 56.3(6) ?
  F3 F4 F9 . . 4_454 126.2(6) ?
  F3 F4 F11 . . . 82.2(6) ?
  F3 F4 F12 . . . 141.4(8) ?
  F3 F4 F6 3_664 . . 161.3(8) ?
  F3 F4 F7 3_664 . . 109.3(7) ?
  F3 F4 F9 3_664 . 4_454 59.6(5) ?
  F3 F4 F11 3_664 . . 60.9(6) ?
  F3 F4 F12 3_664 . . 89.1(5) ?
  F6 F4 F7 . . . 58.3(7) ?
  F6 F4 F9 . . 4_454 136.8(8) ?
  F6 F4 F11 . . . 119.0(8) ?
  F6 F4 F12 . . . 107.0(7) ?
  F7 F4 F9 . . 4_454 158.8(7) ?
  F7 F4 F11 . . . 68.1(6) ?
  F7 F4 F12 . . . 103.9(7) ?
  F9 F4 F11 4_454 . . 91.0(6) ?
  F9 F4 F12 4_454 . . 60.3(5) ?
  F11 F4 F12 . . . 59.2(6) ?
  Mn1 F5 F1 . . 3_764 106.2(8) ?
  Mn1 F5 F2 . . . 50.5(6) ?
  Mn1 F5 F3 . . . 47.0(5) ?
  Mn1 F5 F6 . . . 42.8(5) ?
  Mn1 F5 F7 . . . 39.7(6) ?
  Mn1 F5 F10 . . 1_655 144.4(10) ?
  F1 F5 F2 3_764 . . 140.9(7) ?
  F1 F5 F3 3_764 . . 77.6(6) ?
  F1 F5 F6 3_764 . . 125.7(9) ?
  F1 F5 F7 3_764 . . 72.1(7) ?
  F1 F5 F10 3_764 . 1_655 105.3(7) ?
  F2 F5 F3 . . . 63.7(6) ?
  F2 F5 F6 . . . 62.4(7) ?
  F2 F5 F7 . . . 90.1(7) ?
  F2 F5 F10 . . 1_655 109.0(8) ?
  F3 F5 F6 . . . 89.7(7) ?
  F3 F5 F7 . . . 56.5(6) ?
  F3 F5 F10 . . 1_655 159.5(8) ?
  F6 F5 F7 . . . 57.6(7) ?
  F6 F5 F10 . . 1_655 103.9(7) ?
  F7 F5 F10 . . 1_655 144.0(8) ?
  Mn1 F6 F1 . . 4_455 117.3(8) ?
  Mn1 F6 F2 . . . 47.2(6) ?
  Mn1 F6 F4 . . . 48.8(5) ?
  Mn1 F6 F5 . . . 43.5(5) ?
  Mn1 F6 F7 . . . 42.4(6) ?
  Mn1 F6 F8 . . . 127.1(9) ?
  Mn1 F6 F8 . . 3_765 131.3(11) ?
  F1 F6 F2 4_455 . . 94.0(7) ?
  F1 F6 F4 4_455 . . 70.2(6) ?
  F1 F6 F5 4_455 . . 151.1(9) ?
  F1 F6 F7 4_455 . . 122.4(7) ?
  F1 F6 F8 4_455 . . 102.3(7) ?
  F1 F6 F8 4_455 . 3_765 103.9(7) ?
  F2 F6 F4 . . . 60.0(6) ?
  F2 F6 F5 . . . 57.1(7) ?
  F2 F6 F7 . . . 89.5(8) ?
  F2 F6 F8 . . . 99.6(8) ?
  F2 F6 F8 . . 3_765 155.9(8) ?
  F4 F6 F5 . . . 91.7(7) ?
  F4 F6 F7 . . . 62.5(6) ?
  F4 F6 F8 . . . 156.6(10) ?
  F4 F6 F8 . . 3_765 141.5(9) ?
  F5 F6 F7 . . . 62.0(7) ?
  F5 F6 F8 . . . 85.3(7) ?
  F5 F6 F8 . . 3_765 104.2(8) ?
  F7 F6 F8 . . . 133.6(9) ?
  F7 F6 F8 . . 3_765 94.2(9) ?
  F8 F6 F8 . . 3_765 61.1(6) ?
  Mn1 F7 F2 . . 2_654 150.7(9) ?
  Mn1 F7 F3 . . . 50.9(6) ?
  Mn1 F7 F4 . . . 46.7(6) ?
  Mn1 F7 F5 . . . 42.3(6) ?
  Mn1 F7 F6 . . . 44.4(6) ?
  Mn1 F7 F11 . . . 101.5(8) ?
  F2 F7 F3 2_654 . . 152.1(9) ?
  F2 F7 F4 2_654 . . 141.2(8) ?
  F2 F7 F5 2_654 . . 119.1(7) ?
  F2 F7 F6 2_654 . . 109.6(8) ?
  F2 F7 F11 2_654 . . 101.6(7) ?
  F3 F7 F4 . . . 63.0(6) ?
  F3 F7 F5 . . . 62.5(6) ?
  F3 F7 F6 . . . 95.2(9) ?
  F3 F7 F11 . . . 80.2(6) ?
  F4 F7 F5 . . . 89.0(8) ?
  F4 F7 F6 . . . 59.2(6) ?
  F4 F7 F11 . . . 58.0(6) ?
  F5 F7 F6 . . . 60.4(7) ?
  F5 F7 F11 . . . 139.2(9) ?
  F6 F7 F11 . . . 111.0(8) ?
  Xe2 F8 F6 . . . 79.4(6) ?
  Xe2 F8 F6 . . 3_765 92.6(8) ?
  Xe2 F8 F8 . . 3_765 82.2(7) ?
  Xe2 F8 F10 . . 1_655 161.9(9) ?
  F6 F8 F6 . . 3_765 118.9(8) ?
  F6 F8 F8 . . 3_765 59.7(6) ?
  F6 F8 F10 . . 1_655 92.4(7) ?
  F6 F8 F8 3_765 . 3_765 59.2(6) ?
  F6 F8 F10 3_765 . 1_655 105.5(7) ?
  F8 F8 F10 3_765 . 1_655 107.8(8) ?
  Xe2 F9 Mn2 . . 4_555 120.9(7) ?
  Xe2 F9 F3 . . 2_644 81.4(6) ?
  Xe2 F9 F4 . . 4_555 85.3(5) ?
  Xe2 F9 F10 . . 4_555 138.9(7) ?
  Xe2 F9 F12 . . 4_555 143.5(6) ?
  Mn2 F9 F3 4_555 . 2_644 47.3(5) ?
  Mn2 F9 F4 4_555 . 4_555 48.1(4) ?
  Mn2 F9 F10 4_555 . 4_555 40.7(4) ?
  Mn2 F9 F12 4_555 . 4_555 42.1(5) ?
  F3 F9 F4 2_644 . 4_555 60.6(5) ?
  F3 F9 F10 2_644 . 4_555 60.6(5) ?
  F3 F9 F12 2_644 . 4_555 89.3(7) ?
  F4 F9 F10 4_555 . 4_555 88.8(6) ?
  F4 F9 F12 4_555 . 4_555 59.8(5) ?
  F10 F9 F12 4_555 . 4_555 56.9(5) ?
  Mn2 F10 F3 . . 3_664 45.8(4) ?
  Mn2 F10 F5 . . 1_455 168.4(9) ?
  Mn2 F10 F8 . . 1_455 112.7(7) ?
  Mn2 F10 F9 . . 4_454 47.2(5) ?
  Mn2 F10 F11 . . . 44.2(6) ?
  Mn2 F10 F12 . . . 43.7(5) ?
  F3 F10 F5 3_664 . 1_455 126.1(6) ?
  F3 F10 F8 3_664 . 1_455 147.5(8) ?
  F3 F10 F9 3_664 . 4_454 57.7(5) ?
  F3 F10 F11 3_664 . . 61.7(6) ?
  F3 F10 F12 3_664 . . 89.2(6) ?
  F5 F10 F8 1_455 . 1_455 78.3(5) ?
  F5 F10 F9 1_455 . 4_454 139.9(8) ?
  F5 F10 F11 1_455 . . 127.0(9) ?
  F5 F10 F12 1_455 . . 144.4(7) ?
  F8 F10 F9 1_455 . 4_454 89.7(6) ?
  F8 F10 F11 1_455 . . 124.4(7) ?
  F8 F10 F12 1_455 . . 71.7(6) ?
  F9 F10 F11 4_454 . . 91.3(6) ?
  F9 F10 F12 4_454 . . 59.7(6) ?
  F11 F10 F12 . . . 61.5(6) ?
  Mn2 F11 F3 . . 3_664 45.2(6) ?
  Mn2 F11 F4 . . . 46.0(5) ?
  Mn2 F11 F7 . . . 99.7(8) ?
  Mn2 F11 F10 . . . 42.8(5) ?
  Mn2 F11 F12 . . . 41.7(6) ?
  F3 F11 F4 3_664 . . 57.9(6) ?
  F3 F11 F7 3_664 . . 96.9(7) ?
  F3 F11 F10 3_664 . . 60.7(6) ?
  F3 F11 F12 3_664 . . 86.8(8) ?
  F4 F11 F7 . . . 53.9(6) ?
  F4 F11 F10 . . . 88.8(8) ?
  F4 F11 F12 . . . 58.2(6) ?
  F7 F11 F10 . . . 142.5(10) ?
  F7 F11 F12 . . . 93.5(7) ?
  F10 F11 F12 . . . 58.1(6) ?
  Mn2 F12 F4 . . . 48.7(5) ?
  Mn2 F12 F9 . . 4_454 49.4(6) ?
  Mn2 F12 F10 . . . 44.1(4) ?
  Mn2 F12 F11 . . . 43.4(6) ?
  F4 F12 F9 . . 4_454 59.9(5) ?
  F4 F12 F10 . . . 92.7(6) ?
  F4 F12 F11 . . . 62.6(6) ?
  F9 F12 F10 4_454 . . 63.4(6) ?
  F9 F12 F11 4_454 . . 92.7(7) ?
  F10 F12 F11 . . . 60.3(6) ?

loop_
 _geom_torsion_atom_site_label_1
 _geom_torsion_atom_site_label_2
 _geom_torsion_atom_site_label_3
 _geom_torsion_atom_site_label_4
 _geom_torsion_site_symmetry_1
 _geom_torsion_site_symmetry_2
 _geom_torsion_site_symmetry_3
 _geom_torsion_site_symmetry_4
 _geom_torsion
 _geom_torsion_publ_flag
 ? ? ? ? ? ? ? ? ? ?

loop_
 _geom_hbond_atom_site_label_D
 _geom_hbond_atom_site_label_H
 _geom_hbond_atom_site_label_A
 _geom_hbond_site_symmetry_D
 _geom_hbond_site_symmetry_H
 _geom_hbond_site_symmetry_A
 _geom_hbond_distance_DH
 _geom_hbond_distance_HA
 _geom_hbond_distance_DA
 _geom_hbond_angle_DHA
 _geom_hbond_publ_flag
 ? ? ? ? ? ? ? ? ? ? ?


#=======================================================================

# 11. STRUCTURE-FACTOR LIST

loop_
 _reflns_scale_group_code
 _reflns_scale_meas_intensity
1%1     620.134
2%1     623.644
3%1     599.003
4%1     584.258
5%1     608.950
6%1     558.787
7%1     523.266
8%1     506.941
9%1     523.021
10%1    494.034
11%1    524.877
12%1    555.795
13%1    479.742
14%1    462.173
15%1    448.878
16%1    429.268
17%1    450.898
18%1    407.495
19%1    391.361
20%1    359.232
21%1    384.880
22%1    351.208
1%2     592.753
2%2     574.450
3%2     615.006
4%2     588.526
5%2     619.303
6%2     608.732
7%2     640.640
8%2     591.324
9%2     554.391
10%2    550.268
11%2    553.782
12%2    570.271
13%2    553.245
14%2    555.168
15%2    496.926
16%2    499.858
17%2    491.603
18%2    510.667
19%2    470.758
20%2    487.655
21%2    453.247
22%2    500.165
1%3     564.862
2%3     635.161
3%3     578.654
4%3     566.184
5%3     520.263
6%3     526.413
7%3     531.430
8%3     543.516
9%3     478.250
10%3    484.655
11%3    486.336
12%3    424.385
13%3    432.679
14%3    406.146
15%3    402.881
16%3    373.497
17%3    300.017
18%3    326.983
19%3    306.322
20%3    292.927
21%3    267.790
22%3    260.926
1%4     282.006
2%4     287.732
3%4     287.202
4%4     332.911
5%4     364.378
6%4     387.281
7%4     407.121
8%4     407.278
9%4     389.320
10%4    395.911
11%4    373.359
12%4    431.760
13%4    427.599
14%4    410.208
15%4    428.528
16%4    439.493
17%4    433.552
18%4    442.282
19%4    438.553
20%4    452.487
21%4    424.238
22%4    435.680
loop_
 _refln_index_h
 _refln_index_k
 _refln_index_l
 _refln_intensity_calc
 _refln_intensity_meas
 _refln_intensity_sigma
 _refln_scale_group_code
 _refln_observed_status
  -8  -1  -2  3469.40  3926.60   275.90   1%1 o
  -7  -4  -2  2052.50  2464.90   205.10   1%1 o
  -7  -3  -2  1986.40  1986.20   230.40   1%1 o
  -7   6  -1   184.12   299.40   148.50   1%1 <
  -6  -7  -2   122.94   312.80   116.90   1%1 <
  -6  -6  -2   319.41   280.00   142.70   1%1 <
  -6   4  -1    54.11   177.50   185.40   1%1 <
  -5  -9  -2   150.96   121.30   101.30   1%1 <
  -5  -8  -2   597.06   390.40   121.30   1%1 o
  -5   2  -1 10447.00  9203.00   402.90   1%1 o
  -4   8   0     9.62   123.60   133.90   1%1 <
  -4   9   0   460.25   649.20   137.80   1%1 o
  -3  -3  -1   158.42   302.00   253.20   1%1 <
  -3   6   0  1379.50  1543.10   208.40   1%1 o
  -3   7   0   552.08   631.70   166.90   1%1 o
  -2  -6  -1   638.48   796.10   178.90   1%1 o
  -2  -5  -1    70.40   365.80   222.00   1%1 <
  -2   4   0    61.60   190.40   268.00   1%1 <
  -2   5   0  1390.50  1645.80   260.50   1%1 o
  -1  -9  -1    77.97   300.20   130.60   1%1 <
  -1  -8  -1  1473.10  1055.10   165.10   1%1 o
  -1  -7  -1   160.38   259.00   147.10   1%1 <
  -1  10   1    68.24   160.10   113.70   1%1 <
  -1  11   1   239.25   203.60    96.90   1%1 <
   0 -11  -1  1084.80   573.70   119.30   1%1 o
   0 -10  -1   171.57   231.50   118.20   1%1 <
   0   8   1    60.00    56.30   125.80   1%1 <
   0   9   1   390.35   151.00   121.10   1%1 <
   0  10   1   179.80   422.80   117.90   1%1 o
   1   6   1  1172.50  1402.80   210.50   1%1 o
   1   7   1   121.79   375.10   159.50   1%1 <
   2  -6   0  6612.40  6270.30   275.20   1%1 o
   2  -5   0  1498.00  1830.00   285.80   1%1 o
   2   5   1   192.31   287.20   208.90   1%1 <
   3  -9   0   124.37   370.30   132.80   1%1 <
   3  -8   0  1212.80  1159.20   171.80   1%1 o
   3  -7   0   492.85   532.80   170.40   1%1 o
   3   2   1  1223.70  1030.00   344.50   1%1 <
   3  10   2    57.28   -18.80    84.20   1%1 <
   4 -10   0   113.73   114.00   104.30   1%1 <
   4   8   2    26.06   233.00   127.80   1%1 <
   4   9   2     9.99    88.70    99.90   1%1 <
   5  -3   1   913.92  1679.60   250.30   1%1 o
   5   6   2    26.95   -21.00   135.70   1%1 <
   5   7   2    48.04   165.60   125.00   1%1 <
   6  -6   1  1502.40  1541.00   188.60   1%1 o
   6  -5   1  2326.90  2428.60   240.60   1%1 o
   6   4   2   375.94    29.40   160.20   1%1 <
   6   5   2   127.84   355.20   139.60   1%1 <
   7   2   2   962.23  1171.70   205.60   1%1 o
  -8  -1  -2  3437.30  3926.60   275.90   2%1 o
  -7  -3  -2  1901.70  1986.20   230.40   2%1 o
  -7   5  -1  2465.90  2450.00   228.80   2%1 o
  -6  -5  -2   107.82   270.10   156.60   2%1 <
  -6  -4  -2   243.95   230.40   179.50   2%1 <
  -5  -7  -2    68.02    -1.10   114.30   2%1 <
  -5  -6  -2    27.74   -21.90   138.80   2%1 <
  -5   8   0   113.71   489.40   141.30   2%1 o
  -5   9   0    30.33    56.60   102.50   2%1 <
  -4  -9  -2    17.24    43.20    98.80   2%1 <
  -4  -8  -2    17.08    95.00   118.90   2%1 <
  -4   7   0   217.03   302.70   154.10   2%1 <
  -3 -10  -2    65.78    61.40    93.40   2%1 <
  -3  -2  -1  1346.00  1165.90   358.50   2%1 o
  -3   5   0  8859.40  8229.20   339.30   2%1 o
  -3   6   0  1315.00  1543.10   208.40   2%1 o
  -2  -4  -1  1039.30  1225.40   286.30   2%1 o
  -2   4   0    47.35   190.40   268.00   2%1 <
  -2  10   1   405.46   436.40   120.70   2%1 o
  -1  -7  -1   182.75   259.00   147.10   2%1 <
  -1  -6  -1  1189.00  1323.00   210.30   2%1 o
  -1   2   0   179.16  -296.00   526.00   2%1 <
  -1   8   1   609.10   630.10   157.40   2%1 o
  -1   9   1   147.31   167.30   127.40   2%1 <
   0  -9  -1   292.40   106.20   122.00   2%1 <
   0  -8  -1    75.47   271.70   149.00   2%1 <
   0   7   1   366.49   284.30   144.40   2%1 <
   0   8   1    60.97    56.30   125.80   2%1 <
   1 -11  -1   257.17   178.00    95.80   2%1 <
   1 -10  -1    62.00   105.90   109.50   2%1 <
   1  -2   0   133.22  -371.70   529.50   2%1 <
   1   5   1    54.97   524.40   243.10   2%1 <
   1   6   1  1144.70  1402.80   210.50   2%1 o
   2  -4   0    25.67   286.80   270.60   2%1 <
   2   4   1   997.90  1175.10   277.00   2%1 o
   2  10   2   748.79   703.10   120.40   2%1 o
   3  -7   0   488.94   532.80   170.40   2%1 o
   3  -6   0  1001.20  1502.70   215.80   2%1 o
   3   2   1  1269.90  1030.00   344.50   2%1 <
   3   8   2   667.33   451.80   138.40   2%1 o
   3   9   2    34.93    21.60   103.10   2%1 <
   4  -9   0   341.90   433.00   130.20   2%1 o
   4  -8   0    13.05   136.40   133.10   2%1 <
   4   7   2    71.21   123.60   131.40   2%1 <
   5   5   2  4012.30  3829.20   238.30   2%1 o
   6  -4   1   139.25   301.50   219.60   2%1 <
   6   3   2  3326.40  2915.30   247.00   2%1 o
   7  -7   1    29.22    54.10   124.60   2%1 <
   7  -6   1   185.62   162.60   151.80   2%1 <
  -9   1  -2  1293.30  1874.30   424.60   3%1 o
  -7  -2  -2   839.32  1037.10   231.20   3%1 o
  -7   4  -1   797.69   977.00   227.70   3%1 o
  -6   3  -1   610.30   738.40   268.60   3%1 <
  -5  -5  -2  3441.50  2879.80   224.80   3%1 o
  -5   7   0   133.53   250.10   148.40   3%1 <
  -5   8   0   104.72   489.40   141.30   3%1 o
  -4  -7  -2   310.29   223.80   139.80   3%1 <
  -4  -6  -2    85.84   322.00   156.00   3%1 <
  -4   6   0   110.57   143.40   167.20   3%1 <
  -3  -9  -2    18.53    28.50   112.10   3%1 <
  -3  -8  -2    60.31   276.80   140.60   3%1 <
  -3  10   1   145.78   155.10   108.10   3%1 <
  -2 -10  -2   509.89   801.10   131.20   3%1 o
  -2  -9  -2   108.71   257.40   124.50   3%1 <
  -2  -3  -1  3893.10  3557.70   377.80   3%1 o
  -2   3   0  2611.60  2471.50   402.50   3%1 o
  -2   9   1    78.34   243.10   127.50   3%1 <
  -1  -5  -1   190.61   941.50   262.50   3%1 o
  -1   7   1  3425.50  3119.40   228.90   3%1 o
  -1   8   1   529.19   630.10   157.40   3%1 o
   0  -7  -1   286.53   594.70   169.30   3%1 o
   0  -6  -1  1680.70  1371.00   219.10   3%1 o
   0   6   1  1715.60  1442.60   229.40   3%1 o
   1  -9  -1    88.42    73.70   121.50   3%1 <
   1  -8  -1   597.51   627.50   162.00   3%1 o
   1  10   2   188.79   331.00   117.00   3%1 <
   2 -10  -1   168.80   277.40   116.90   3%1 <
   2  -3   0  2925.30  3509.40   427.20   3%1 o
   2   3   1  4507.50  3716.10   371.00   3%1 o
   2   8   2    44.08   181.10   131.10   3%1 <
   2   9   2   181.23   213.10   121.60   3%1 <
   3  -5   0  4978.70  6383.80   324.40   3%1 o
   3   7   2  4663.20  3440.00   222.50   3%1 o
   3   8   2   545.36   451.80   138.40   3%1 o
   4  -7   0   202.04   282.40   150.10   3%1 <
   4   6   2   156.23   423.00   162.10   3%1 <
   5  -9   0    52.50    25.30   106.70   3%1 <
   5  -8   0   124.99   421.40   141.50   3%1 <
   5  -2   1 10251.00 10836.90   489.40   3%1 o
   5   4   2  1738.60  1791.80   213.60   3%1 o
   6  -4   1   135.82   301.50   219.60   3%1 <
   7  -6   1   197.23   162.60   151.80   3%1 <
   7   1   2  1233.40  1761.30   283.20   3%1 o
  -8   5  -1    37.64   149.20   158.30   4%1 <
  -7   4  -1   591.93   977.00   227.70   4%1 o
  -6  -3  -2  2267.40  2736.50   254.10   4%1 o
  -6   8   0   163.41   232.90   126.80   4%1 <
  -5  -4  -2  1456.90  1084.90   202.20   4%1 o
  -5   6   0  5501.10  6596.00   288.70   4%1 o
  -4  -6  -2    62.91   322.00   156.00   4%1 <
  -4  -5  -2   745.61   429.60   169.30   4%1 <
  -4   5   0    28.70   164.60   191.20   4%1 <
  -4  10   1   205.24   205.70   108.40   4%1 <
  -3  -7  -2  3473.20  3262.90   223.40   4%1 o
  -3   4   0  8042.90  7049.40   393.70   4%1 o
  -3   9   1   221.89   163.60   125.10   4%1 <
  -2  -9  -2   130.42   257.40   124.50   4%1 <
  -2  -8  -2    16.68   157.60   135.20   4%1 <
  -2   8   1   589.87   447.10   151.50   4%1 <
  -1 -10  -2   267.72   299.60   116.70   4%1 <
  -1  -9  -2   329.09   406.60   142.50   4%1 <
  -1  -4  -1  4345.40  3913.20   336.20   4%1 o
  -1   6   1  1989.60  2237.00   237.50   4%1 o
   0  -6  -1  1582.40  1371.00   219.10   4%1 o
   0  -5  -1    42.23   642.10   257.80   4%1 <
   0   5   1    59.47   304.30   234.30   4%1 <
   0  10   2    40.96    50.70   103.70   4%1 <
   1  -7  -1  3728.70  2967.40   223.90   4%1 o
   1   4   1  3851.20  3389.50   328.70   4%1 o
   1   9   2   284.14   361.00   139.70   4%1 <
   2  -9  -1   432.59   353.20   140.10   4%1 <
   2  -8  -1  1021.80   745.50   163.10   4%1 o
   2  -3   0  2879.90  3509.40   427.20   4%1 o
   2   7   2   389.33   344.30   143.60   4%1 <
   2   8   2    46.87   181.10   131.10   4%1 <
   3 -10  -1    65.56   127.30   106.50   4%1 <
   3  -4   0  7630.00  7712.50   396.60   4%1 o
   3   1   1   581.65   203.50   446.90   4%1 <
   3   6   2    52.87   157.50   151.90   4%1 <
   4  -6   0   193.43   325.20   176.70   4%1 <
   4   5   2   804.81   725.30   176.10   4%1 o
   4   9   3   134.22   103.60   104.60   4%1 <
   5  -8   0    88.41   421.40   141.50   4%1 <
   5  -7   0   169.92   296.00   158.40   4%1 <
   5   8   3   544.90   207.70   111.90   4%1 <
   6   2   2  3653.70  4091.10   293.10   4%1 o
   6   7   3    26.25    65.90   106.90   4%1 <
   7  -5   1  2458.10  2748.20   239.50   4%1 o
   7   6   3    59.17   339.20   121.40   4%1 <
   8   4   3   226.46   155.50   132.00   4%1 <
  -8   0  -2  3159.70  2176.50   342.50   5%1 o
  -7  -6  -3   372.98   228.10   121.20   5%1 <
  -7  -1  -2   865.34  1090.70   279.50   5%1 o
  -6  -7  -3    21.10    49.10   111.70   5%1 <
  -6   7   0    17.78   -34.10   131.90   5%1 <
  -5  -8  -3   696.06   297.50   114.50   5%1 <
  -5   6   0  5915.70  6596.00   288.70   5%1 o
  -4  -9  -3   103.82    83.70   103.40   5%1 <
  -4  -5  -2   708.67   429.60   169.30   5%1 <
  -4   9   1    24.38    -8.40   109.80   5%1 <
  -3  -6  -2    48.97   193.00   146.00   5%1 <
  -3  -1  -1   585.64   214.30   438.80   5%1 <
  -3   8   1  1501.80  1458.30   180.30   5%1 o
  -2  -7  -2   333.56   413.30   157.40   5%1 <
  -2   7   1   562.05   385.00   155.20   5%1 <
  -1  -9  -2   338.12   406.60   142.50   5%1 <
  -1  -8  -2   259.60   371.80   141.00   5%1 <
  -1   6   1  2238.10  2237.00   237.50   5%1 o
  -1  10   2   282.86   146.00   109.20   5%1 <
   0 -10  -2   107.25    47.10   103.90   5%1 <
   0  -9  -2   421.55   395.50   131.80   5%1 o
   0  -5  -1    64.96   642.10   257.80   5%1 <
   0   9   2   362.73   219.10   120.70   5%1 <
   1  -6  -1  2748.40  2592.90   241.00   5%1 o
   1   8   2   358.28   452.50   147.60   5%1 o
   2  -7  -1   345.63   489.20   169.90   5%1 <
   2   2   1  1289.30  2055.90   473.00   5%1 o
   2   7   2   450.47   344.30   143.60   5%1 <
   2  10   3    27.71   -48.40    87.70   5%1 <
   3  -9  -1   231.15   267.90   131.40   5%1 <
   3  -8  -1   881.88  1078.20   178.80   5%1 o
   3  -4   0  8091.40  7712.50   396.60   5%1 o
   3   5   2   691.63   821.00   188.20   5%1 o
   3   9   3   191.46   235.20   111.80   5%1 <
   4 -10  -1   128.75   286.60   106.30   5%1 <
   4  -5   0    53.78  -107.30   175.70   5%1 <
   4   4   2  1034.10  1059.60   213.10   5%1 o
   4   8   3   167.14    64.00   109.40   5%1 <
   4   9   3   119.56   103.60   104.60   5%1 <
   5  -6   0  5572.00  5192.40   275.10   5%1 o
   5   3   2  1294.80  1678.20   234.90   5%1 o
   5   7   3   256.73   299.40   123.00   5%1 <
   6  -8   0   300.17   420.50   132.60   5%1 o
   6  -3   1   173.14   623.80   270.00   5%1 <
   6   6   3   244.79   355.40   139.90   5%1 <
   7   5   3    48.52   120.90   130.70   5%1 <
  -8  -4  -3   113.19    96.40   134.70   6%1 <
  -8   4  -1   674.38   912.00   211.20   6%1 o
  -7  -5  -3    48.67   152.40   131.60   6%1 <
  -7   7   0   301.68   333.70   139.10   6%1 <
  -6  -6  -3   167.31   317.90   137.40   6%1 <
  -6  -2  -2  2654.00  3162.30   279.00   6%1 o
  -6   6   0   271.98   757.50   185.10   6%1 o
  -5  -7  -3   199.71   359.30   136.20   6%1 <
  -5  -3  -2  2223.90  1617.30   232.00   6%1 o
  -5   5   0   511.63  1078.80   218.80   6%1 o
  -5   9   1   160.46   351.10   121.30   6%1 <
  -4  -8  -3   148.62   112.90   114.50   6%1 <
  -4  -4  -2   578.25   790.70   214.50   6%1 o
  -4   4   0  6342.20  6527.00   342.90   6%1 o
  -4   8   1   983.13  1087.00   170.90   6%1 o
  -3  -9  -3    58.88   -49.20    97.50   6%1 <
  -3  -5  -2   926.82   891.40   198.80   6%1 o
  -3   3   0  2548.40  2536.10   376.30   6%1 o
  -3   7   1   938.00  1267.80   193.80   6%1 o
  -2 -10  -3    48.05   115.50    98.30   6%1 <
  -2  -6  -2   141.20   142.80   165.10   6%1 <
  -2  -2  -1  1236.50  1834.70   467.60   6%1 o
  -2   2   0 31332.00 29021.10   823.00   6%1 o
  -2   6   1   324.06   556.30   194.10   6%1 <
  -2  10   2   343.94   208.90   109.30   6%1 <
  -1  -7  -2   166.05   169.80   140.10   6%1 <
  -1  -3  -1   122.01   264.60   343.60   6%1 <
  -1   5   1  2665.20  2247.40   284.80   6%1 o
  -1   9   2    78.78   127.60   123.30   6%1 <
   0  -9  -2   416.09   395.50   131.80   6%1 o
   0  -8  -2   382.73   336.60   149.20   6%1 <
   0  -4  -1  2013.20  1673.20   306.80   6%1 o
   0   4   1  2066.70  1864.30   304.90   6%1 o
   0   8   2   359.61   450.80   148.40   6%1 o
   1 -10  -2   140.43   183.40   111.80   6%1 <
   1  -9  -2   122.86   248.20   134.80   6%1 <
   1  -5  -1  3340.30  3043.50   303.70   6%1 o
   1   3   1   136.36   227.90   339.00   6%1 <
   1   7   2   172.83   345.60   156.70   6%1 <
   1  10   3   101.87   101.90   100.90   6%1 <
   2  -6  -1   274.48   353.20   185.90   6%1 <
   2   6   2   129.32   115.40   158.50   6%1 <
   2   9   3   632.91   256.50   119.00   6%1 <
   2  10   3    20.29   -48.40    87.70   6%1 <
   3  -8  -1   746.06  1078.20   178.80   6%1 o
   3   5   2   802.45   821.00   188.20   6%1 o
   3   8   3   192.15    23.80   111.70   6%1 <
   3   9   3   147.70   235.20   111.80   6%1 <
   4  -9  -1    40.35   -17.50   107.70   6%1 <
   4   7   3   321.25   232.40   140.50   6%1 <
   5  -6   0  4799.10  5192.40   275.10   6%1 o
   5   6   3   156.25   143.70   137.20   6%1 <
   6  -7   0    21.13   -26.90   129.10   6%1 <
   6   5   3    60.78   167.20   141.70   6%1 <
   7  -4   1   595.60   922.30   226.40   6%1 o
   7   4   3    69.11   145.80   145.70   6%1 <
   8  -5   1   178.00    -0.90   154.80   6%1 <
   8   3   3   212.79   198.60   150.80   6%1 <
  -7   3  -1   851.43   822.20   269.20   7%1 o
  -6  -5  -3    37.79    36.10   137.40   7%1 <
  -6   2  -1   171.76   560.70   352.60   7%1 <
  -5  -6  -3    96.34   -10.70   131.00   7%1 <
  -5   8   1    90.21    21.60   120.80   7%1 <
  -4  -7  -3   396.58   262.20   139.10   7%1 <
  -4   7   1   149.07   234.00   149.50   7%1 <
  -3  -8  -3    73.01    33.70   117.40   7%1 <
  -3   3   0  2348.40  2536.10   376.30   7%1 o
  -3   6   1   251.69   479.80   173.10   7%1 <
  -3  10   2    54.36   146.10   100.90   7%1 <
  -2  -9  -3   605.23   276.20   124.70   7%1 <
  -2   2   0 29002.00 29021.10   823.00   7%1 o
  -2   9   2   157.13   188.10   127.90   7%1 <
  -1 -10  -3    55.75    44.20    97.50   7%1 <
  -1  -6  -2   129.06   211.40   170.30   7%1 <
  -1   1   0  3512.50 -2397.80   914.00   7%1 <
  -1   8   2   104.56   103.30   130.30   7%1 <
   0  -7  -2   144.48    91.20   141.80   7%1 <
   0   7   2   135.34   170.40   146.20   7%1 <
   0  10   3   197.44   132.20   103.30   7%1 <
   1  -9  -2   133.50   248.20   134.80   7%1 <
   1  -8  -2    58.65   121.00   135.40   7%1 <
   1  -1   0  3767.90 -2600.00   960.20   7%1 <
   1   6   2   169.43   165.10   160.10   7%1 <
   1   9   3    10.71    97.30   111.80   7%1 <
   2 -10  -2   108.44   105.60   104.30   7%1 <
   2  -9  -2   126.90   236.00   131.60   7%1 <
   2  -6  -1   232.63   353.20   185.90   7%1 <
   2  -2   0 30242.00 30833.70   829.60   7%1 o
   2   5   2   238.38   496.90   201.30   7%1 <
   2   8   3    69.27    46.20   115.90   7%1 <
   2   9   3   583.06   256.50   119.00   7%1 <
   3 -10  -2    15.94   -45.10    88.70   7%1 <
   3  -7  -1  1225.00  1107.60   186.30   7%1 o
   3  -3   0  2911.30  2925.30   383.30   7%1 o
   3   4   2   417.04   483.00   223.80   7%1 <
   3   8   3   150.74    23.80   111.70   7%1 <
   4  -8  -1   780.96   766.70   160.90   7%1 o
   4  -4   0  6352.90  7436.30   359.80   7%1 o
   4   3   2   648.56   868.10   246.60   7%1 o
   4   7   3   335.43   232.40   140.50   7%1 <
   5  -9  -1   687.56   651.10   129.00   7%1 o
   5  -5   0   360.10   827.50   209.30   7%1 o
   5   2   2    95.46   135.80   228.00   7%1 <
   6  -6   0   237.84   721.80   183.10   7%1 o
   6   1   2  6053.00  3967.70   324.40   7%1 o
   7  -7   0   303.42   456.30   141.90   7%1 o
  -8  -3  -3    78.98    13.50   145.50   8%1 <
  -7  -4  -3    40.81   -37.50   139.10   8%1 <
  -7   6   0  1619.70  1719.20   194.60   8%1 o
  -6  -5  -3    27.95    36.10   137.40   8%1 <
  -6   2  -1   118.43   560.70   352.60   8%1 <
  -6   5   0    48.42   156.10   174.70   8%1 <
  -6   8   1    22.36   117.70   114.10   8%1 <
  -4  -3  -2  1046.30   970.10   247.20   8%1 o
  -3  -7  -3     9.78    30.20   128.70   8%1 <
  -3  -4  -2   587.93   668.20   233.50   8%1 <
  -3   6   1   213.30   479.80   173.10   8%1 <
  -3   9   2   121.72   223.80   129.60   8%1 <
  -2  -8  -3    87.66    24.00   117.80   8%1 <
  -2  -5  -2   185.05   203.20   198.80   8%1 <
  -2   5   1  1534.90  1943.00   284.90   8%1 o
  -2   8   2    98.18   152.50   129.80   8%1 <
  -1  -9  -3     8.94    37.10   108.30   8%1 <
  -1  -6  -2   123.68   211.40   170.30   8%1 <
  -1   4   1  4544.50  3811.10   336.60   8%1 o
  -1   7   2   729.51   691.90   173.80   8%1 o
  -1  10   3    90.18   206.60   107.60   8%1 <
   0 -10  -3   159.29   181.80   103.50   8%1 <
   0  -7  -2   146.46    91.20   141.80   8%1 <
   0   6   2  1888.50  1696.50   210.40   8%1 o
   0   9   3    19.03    36.50   110.50   8%1 <
   1  -8  -2    71.69   121.00   135.40   8%1 <
   1  -4  -1  4608.60  4173.30   346.90   8%1 o
   1   9   3    10.12    97.30   111.80   8%1 <
   2  -9  -2    99.89   236.00   131.60   8%1 <
   2  -5  -1  1626.40  2028.90   279.50   8%1 o
   2   8   3    55.09    46.20   115.90   8%1 <
   3 -10  -2    17.25   -45.10    88.70   8%1 <
   3  -9  -2   189.57   210.90   120.60   8%1 <
   3  -6  -1   185.22   643.10   184.10   8%1 o
   3   7   3    31.11    60.80   129.20   8%1 <
   4  -7  -1   143.83    65.20   139.40   8%1 <
   4   6   3   156.28   291.70   145.70   8%1 <
   5  -8  -1   130.07   199.60   133.60   8%1 <
   5   5   3    43.16    44.60   137.10   8%1 <
   6   4   3    22.23   263.70   164.10   8%1 <
   7  -7   0   300.78   456.30   141.90   8%1 o
   7   3   3   422.66   321.00   171.90   8%1 <
   8   2   3    61.87   328.00   177.50   8%1 <
  -8   6   0    95.87   233.90   138.40   9%1 <
  -6  -4  -3    65.83   107.30   157.70   9%1 <
  -5  -5  -3    25.82   -21.30   148.30   9%1 <
  -5  -2  -2    48.44   212.70   235.10   9%1 <
  -5   4   0  1203.20  1296.70   244.20   9%1 o
  -5   7   1   152.43   367.60   152.50   9%1 <
  -4  -6  -3    79.99     0.60   132.60   9%1 <
  -4   6   1  1219.30  1076.50   190.10   9%1 o
  -4   9   2    40.45   160.50   117.80   9%1 <
  -3   8   2   696.92   668.20   155.40   9%1 o
  -2  -7  -3   392.01   363.60   146.70   9%1 <
  -2   7   2   145.97   270.40   149.40   9%1 <
  -2  10   3   386.56   436.30   116.40   9%1 o
  -1  -8  -3   383.76   856.10   152.90   9%1 o
  -1  -5  -2  3127.60  3242.50   287.30   9%1 o
  -1   9   3   796.95   364.90   128.20   9%1 <
   0  -9  -3    11.23   -11.50   109.50   9%1 <
   0  -6  -2  1942.00  1591.50   212.90   9%1 o
   0  -3  -1  5785.10  7543.10   530.70   9%1 o
   0   3   1  5844.30  7163.60   516.90   9%1 o
   0   6   2  2019.90  1696.50   210.40   9%1 o
   1 -10  -3   137.55   181.10   108.30   9%1 <
   1  -7  -2   657.76   847.70   178.90   9%1 o
   1  -4  -1  4915.90  4173.30   346.90   9%1 o
   1   2   1  1743.00  2849.00   527.10   9%1 o
   1   5   2  3312.80  2700.50   273.40   9%1 o
   1   8   3   385.29   588.10   145.20   9%1 o
   2  -8  -2    88.50    82.00   133.30   9%1 <
   2   4   2  2320.50  2290.40   300.50   9%1 o
   2   7   3   297.16   255.80   144.50   9%1 <
   3  -9  -2   201.20   210.90   120.60   9%1 <
   3   6   3  1162.70   953.80   168.80   9%1 o
   3   9   4   251.58   372.90   114.50   9%1 o
   4   8   4   385.11   258.80   116.50   9%1 <
   5  -7  -1    98.84   102.90   142.30   9%1 <
   5   7   4   912.12   628.30   132.20   9%1 o
   6  -8  -1    27.63   189.90   124.90   9%1 <
   6  -5   0    47.44   175.80   182.40   9%1 <
   7  -6   0  1694.90  1376.00   187.40   9%1 o
   7  -3   1   505.48   346.80   258.60   9%1 <
   8  -4   1   856.34   817.00   208.90   9%1 o
   8   2   3    87.33   328.00   177.50   9%1 <
  -8   6   0    87.72   233.90   138.40  10%1 <
  -7  -3  -3   414.61   445.60   182.40  10%1 <
  -7   5   0   278.22   450.20   184.60  10%1 <
  -6  -1  -2  5096.90  4050.90   343.40  10%1 o
  -6   7   1    36.50   229.70   142.10  10%1 <
  -5  -7  -4   926.06   657.20   133.60  10%1 o
  -5   9   2   103.39   153.60   106.20  10%1 <
  -4  -8  -4   265.65   268.00   119.70  10%1 <
  -4  -5  -3   209.50   124.10   152.60  10%1 <
  -4   3   0  9880.40 11082.30   468.30  10%1 o
  -4   8   2    25.27    59.40   126.30  10%1 <
  -3  -9  -4   347.60   386.60   110.20  10%1 o
  -3  -6  -3   576.21   560.40   164.90  10%1 o
  -3  -3  -2  2569.90  3507.90   349.70  10%1 o
  -3   5   1  2633.70  1904.20   257.90  10%1 o
  -3  10   3    49.21   171.60   103.50  10%1 <
  -2  -7  -3   293.50   363.60   146.70  10%1 <
  -2  -4  -2  1483.00  2021.60   298.10  10%1 o
  -2   4   1   354.71  1933.30   316.40  10%1 o
  -2   7   2    94.96   270.40   149.40  10%1 <
  -2   9   3   367.73   337.10   125.70  10%1 <
  -1  -2  -1  1009.20  3008.60   545.40  10%1 o
  -1   6   2  3137.30  1965.20   218.10  10%1 o
   0  -8  -3   192.39   196.30   132.30  10%1 <
   0   8   3   213.85   148.20   131.80  10%1 <
   0  10   4     6.16    60.90    92.10  10%1 <
   1  -9  -3   632.65   355.90   129.40  10%1 <
   1  -6  -2  1970.40  2151.10   219.60  10%1 o
   1   2   1  1655.60  2849.00   527.10  10%1 o
   1   7   3  1486.00   888.00   162.70  10%1 o
   2 -10  -3   267.86   336.70   112.60  10%1 <
   2  -7  -2    95.13   206.50   150.90  10%1 <
   2   9   4    74.74   172.60   111.10  10%1 <
   3  -8  -2   602.23   617.40   157.00  10%1 o
   3  -5  -1  3109.70  2239.30   258.70  10%1 o
   3   3   2  1468.60  2741.50   322.80  10%1 o
   3   8   4    88.02   196.10   120.70  10%1 <
   4  -9  -2    14.80   102.30   115.70  10%1 <
   4  -6  -1   647.01   850.30   193.30  10%1 o
   4   5   3    72.84   189.60   156.30  10%1 <
   4   7   4   476.81   377.20   136.40  10%1 <
   5  -7  -1    90.39   102.90   142.30  10%1 <
   5  -4   0   984.68  1401.00   243.90  10%1 o
   5   4   3   134.91   322.60   172.50  10%1 <
   6  -8  -1    20.38   189.90   124.90  10%1 <
   6  -5   0    48.24   175.80   182.40  10%1 <
   6   6   4   439.45   261.00   126.10  10%1 <
   7  -3   1   332.57   346.80   258.60  10%1 <
   7   5   4   675.21   430.80   130.40  10%1 o
  -8  -2  -3   141.24   176.20   178.90  11%1 <
  -8   3  -1   751.52   968.60   252.90  11%1 o
  -7  -5  -4   812.77   423.40   134.90  11%1 o
  -7   7   1   903.88   537.60   141.30  11%1 o
  -6  -6  -4   563.09   340.80   130.10  11%1 <
  -6   4   0    67.24   248.00   206.70  11%1 <
  -5  -4  -3   218.04   340.90   182.60  11%1 <
  -5   1  -1  5738.70  5877.90   782.70  11%1 o
  -5   6   1   753.62   647.20   178.40  11%1 o
  -5   8   2   198.96   263.00   132.50  11%1 <
  -4  -7  -4   572.09   324.70   137.00  11%1 <
  -4   5   1    75.53   213.60   181.50  11%1 <
  -3  -8  -4    33.68    91.90   109.20  11%1 <
  -3  -3  -2  3297.40  3507.90   349.70  11%1 o
  -3   7   2     8.10    99.40   136.80  11%1 <
  -3   9   3   464.13   247.50   123.70  11%1 <
  -2  -9  -4   204.82   161.50   107.80  11%1 <
  -2  -6  -3   205.62    47.60   140.60  11%1 <
  -2  -1  -1   390.63  2631.50   661.80  11%1 o
  -2   4   1   372.75  1933.30   316.40  11%1 o
  -2   6   2   349.13   354.50   167.00  11%1 <
  -1  -7  -3  1073.10   784.10   166.50  11%1 o
  -1   8   3    58.75   154.10   129.40  11%1 <
  -1  10   4    63.41    22.40    93.20  11%1 <
   0 -10  -4     4.53    80.00    93.50  11%1 <
   0  -8  -3   251.75   196.30   132.30  11%1 <
   0  -5  -2    55.86   224.20   203.90  11%1 <
   0   5   2    60.46   626.30   226.30  11%1 <
   0   7   3  1107.40   921.70   172.50  11%1 o
   0  10   4     7.95    60.90    92.10  11%1 <
   1  -8  -3    63.80   110.20   125.90  11%1 <
   1  -6  -2  1900.00  2151.10   219.60  11%1 o
   1   4   2  1161.20  1650.10   283.80  11%1 o
   1   9   4    70.47    99.90   105.20  11%1 <
   2  -9  -3   571.48   328.20   124.40  11%1 <
   2  -4  -1   244.12  1856.50   317.20  11%1 o
   2   1   1   496.97  3196.80   665.30  11%1 o
   2   6   3   536.27   263.80   152.80  11%1 <
   2   8   4     5.20   118.80   116.10  11%1 <
   3 -10  -3   398.82   289.40   107.30  11%1 <
   3  -7  -2    28.41    63.20   134.70  11%1 <
   3   5   3    81.58   136.20   162.50  11%1 <
   4  -8  -2    72.85     7.30   118.30  11%1 <
   4  -3   0 13165.00 12272.50   474.40  11%1 o
   4   2   2  3742.80  4108.30   354.10  11%1 o
   4   7   4   558.80   377.20   136.40  11%1 <
   5  -9  -2   220.49   342.60   116.20  11%1 <
   5  -6  -1   617.25   633.70   178.70  11%1 o
   5   6   4   116.08   307.80   133.30  11%1 <
   6  -7  -1    51.58   305.80   147.40  11%1 <
   6  -2   1   189.19   781.80   353.20  11%1 <
   6   3   3   710.41   270.30   182.50  11%1 <
   6   5   4    59.00   173.00   131.40  11%1 <
   7   2   3    50.98    56.10   187.30  11%1 <
   8  -6   0   162.75   187.20   139.10  11%1 <
  -8   5   0   169.83    41.70   153.60  12%1 <
  -6  -3  -3   469.03   256.70   182.30  12%1 <
  -6   4   0    77.81   248.00   206.70  12%1 <
  -6   6   1    16.52    -7.20   145.10  12%1 <
  -6   8   2    23.34    91.90   116.60  12%1 <
  -5  -6  -4   474.36   319.60   136.10  12%1 <
  -5   1  -1  6170.10  5877.90   782.70  12%1 o
  -4  -7  -4   638.75   324.70   137.00  12%1 <
  -4  -2  -2  5372.00  3740.90   353.90  12%1 o
  -4   5   1    80.14   213.60   181.50  12%1 <
  -4   7   2   240.78   246.50   147.60  12%1 <
  -4   9   3    22.39    -8.50   104.20  12%1 <
  -3  -7  -4   149.81    -3.80   119.40  12%1 <
  -3  -5  -3   114.42   295.10   168.70  12%1 <
  -3   2   0  2222.00  1635.40   432.30  12%1 o
  -2  -8  -4    19.05    33.80   113.10  12%1 <
  -2  -1  -1   489.26  2631.50   661.80  12%1 o
  -2   6   2   369.41   354.50   167.00  12%1 <
  -2   8   3   618.07   360.90   142.70  12%1 <
  -1  -9  -4   127.75    -5.80    99.90  12%1 <
  -1  -4  -2  1012.50  1332.00   278.00  12%1 o
  -1   3   1  2013.70  6994.80   534.00  12%1 o
  -1   5   2  1682.50  1769.90   271.90  12%1 o
   0  -9  -4    31.39    55.70   105.40  12%1 <
   0  -7  -3  1321.00  1056.00   169.30  12%1 o
   0   9   4    41.83    59.90   105.20  12%1 <
   1 -10  -4    74.57   114.60    97.60  12%1 <
   1  -8  -3    84.62   110.20   125.90  12%1 <
   1  -3  -1  1671.90  6300.20   526.00  12%1 o
   1   4   2  1379.00  1650.10   283.80  12%1 o
   1   6   3   228.17   241.70   152.10  12%1 <
   1   8   4    15.69    72.20   114.10  12%1 <
   2  -6  -2   217.05   223.60   163.50  12%1 <
   3  -9  -3   282.35   122.00   117.50  12%1 <
   3  -7  -2    30.48    63.20   134.70  12%1 <
   3  -2   0  3207.30  2459.50   438.10  12%1 o
   3   7   4   145.98    70.20   123.30  12%1 <
   4  -5  -1    47.57   -71.00   168.70  12%1 <
   4   4   3   302.61   594.30   185.10  12%1 o
   4   6   4   900.66   596.10   155.20  12%1 o
   5  -8  -2   164.28   139.20   125.10  12%1 <
   5  -6  -1   804.90   633.70   178.70  12%1 o
   5   1   2  8090.40  6522.60   381.40  12%1 o
   6   5   4    86.85   173.00   131.40  12%1 <
   7  -5   0   236.14   239.70   178.30  12%1 <
   7   2   3    46.96    56.10   187.30  12%1 <
   7   4   4   199.10   160.30   131.90  12%1 <
  -7  -2  -3    43.49   212.30   198.90  13%1 <
  -6  -5  -4    38.52   106.80   134.70  13%1 <
  -6   8   2    20.66    91.90   116.60  13%1 <
  -5   3   0   507.30   416.80   264.60  13%1 <
  -5   5   1  2970.00  2343.20   239.10  13%1 o
  -5   7   2     7.06    98.20   141.60  13%1 <
  -5   9   3    76.78    93.80   103.40  13%1 <
  -4  -6  -4   386.17   182.40   140.60  13%1 <
  -4  -4  -3   394.74   552.70   192.00  13%1 <
  -3  -7  -4   120.31    -3.80   119.40  13%1 <
  -3   4   1  1157.10  2093.60   306.10  13%1 o
  -3   6   2  3973.70  3864.10   252.80  13%1 o
  -3   8   3   106.78    73.00   126.60  13%1 <
  -2  -5  -3   557.13   538.30   188.60  13%1 <
  -2  -3  -2   203.10   164.40   268.20  13%1 <
  -1  -8  -4    15.29    16.00   120.60  13%1 <
  -1  -6  -3   232.41   215.90   152.70  13%1 <
  -1   7   3   266.21    87.80   142.00  13%1 <
  -1   9   4    42.96    76.90   106.50  13%1 <
   0  -9  -4    22.23    55.70   105.40  13%1 <
   0   4   2    90.17    63.20   228.70  13%1 <
   0   6   3   614.98   539.20   168.60  13%1 o
   0   8   4    49.88   -14.50   115.80  13%1 <
   1  -9  -4    42.16   143.70   113.00  13%1 <
   1  -7  -3   260.32   118.70   144.50  13%1 <
   1  -5  -2   970.06  1258.30   252.70  13%1 o
   2  -8  -3   246.53   387.10   145.70  13%1 <
   2   3   2   339.84   379.80   263.50  13%1 <
   2   5   3   718.37   561.90   180.80  13%1 o
   2   7   4   161.05   508.80   152.70  13%1 o
   2   9   5    29.70     4.60    94.80  13%1 <
   3  -4  -1  1483.00  2132.90   317.00  13%1 o
   3  -2   0  2277.60  2459.50   438.10  13%1 o
   3   8   5   217.59    81.70   102.40  13%1 <
   4  -9  -3    12.03    38.80   110.70  13%1 <
   4  -7  -2    65.57   188.30   146.90  13%1 <
   5   1   2  6127.40  6522.60   381.40  13%1 o
   5   3   3   561.05   327.50   186.60  13%1 <
   5   5   4    76.03   179.80   145.90  13%1 <
   5   7   5   801.45   347.60   119.40  13%1 <
   6  -8  -2   124.06   232.40   118.70  13%1 <
   6  -6  -1    39.53   167.60   154.60  13%1 <
   6  -4   0   101.94   105.60   207.50  13%1 <
   7  -7  -1  1012.90   608.70   150.90  13%1 o
   8   1   3   762.93   880.60   221.30  13%1 o
  -7  -4  -4    80.89   129.70   137.00  14%1 <
  -7  -2  -3    30.45   212.30   198.90  14%1 <
  -7   4   0   235.72   319.50   201.40  14%1 <
  -7   6   1   472.86   226.40   152.30  14%1 <
  -5  -7  -5   612.86   392.90   117.90  14%1 o
  -5  -5  -4   115.92   240.50   149.30  14%1 <
  -5  -3  -3   301.90   208.60   190.20  14%1 <
  -5  -1  -2  6166.90  6955.40   395.50  14%1 o
  -4   6   2    39.18    20.10   140.60  14%1 <
  -4   8   3    25.41    -6.90   116.90  14%1 <
  -3  -8  -5   144.02   124.20   110.40  14%1 <
  -3  -6  -4    22.49   -10.40   127.90  14%1 <
  -2  -9  -5     3.24   -19.90    89.30  14%1 <
  -2  -7  -4    33.35   207.10   137.70  14%1 <
  -2  -5  -3   493.67   538.30   188.60  14%1 <
  -2   5   2   796.08   631.10   219.40  14%1 <
  -2   7   3   253.35   245.70   140.30  14%1 <
  -2   9   4    81.43   117.00   108.20  14%1 <
  -1   8   4   268.76   303.20   135.00  14%1 <
   0  -8  -4    27.22   -53.00   110.20  14%1 <
   0  -6  -3   700.55   767.10   179.70  14%1 o
   0  -4  -2    85.70     5.90   242.60  14%1 <
   0  -2  -1   239.58  -362.30   458.00  14%1 <
   0   2   1   243.29  -142.90   475.80  14%1 <
   0   4   2    81.13    63.20   228.70  14%1 <
   0   6   3   554.43   539.20   168.60  14%1 o
   1  -9  -4    44.32   143.70   113.00  14%1 <
   1   5   3    67.76    -5.40   162.80  14%1 <
   1   7   4   203.64   147.70   129.60  14%1 <
   1   9   5   329.42   218.00   108.70  14%1 <
   2  -9  -4    56.59    27.00   101.20  14%1 <
   2  -7  -3    44.27   353.10   154.50  14%1 <
   3  -8  -3   146.95   100.80   131.90  14%1 <
   3  -6  -2  3984.20  4209.50   259.70  14%1 o
   3   2   2   121.00   402.70   310.20  14%1 <
   3   4   3  1205.40   766.90   207.90  14%1 o
   3   6   4    14.65   135.80   142.00  14%1 <
   3   8   5   203.35    81.70   102.40  14%1 <
   4   7   5   139.71   148.10   118.30  14%1 <
   5  -9  -3    56.51    64.30   101.50  14%1 <
   5  -7  -2    26.00   157.50   134.80  14%1 <
   5  -5  -1  2513.00  1792.40   231.20  14%1 o
   5  -3   0   368.32   539.20   262.50  14%1 <
   6  -8  -2   111.28   232.40   118.70  14%1 <
   6   4   4   695.39   497.10   164.80  14%1 o
   8  -5   0    48.49    97.60   153.60  14%1 <
   8  -3   1   804.47   630.20   241.70  14%1 <
  -9   3  -1    81.45   -97.40   199.80  15%1 <
  -8   6   1    57.81  -121.60   118.30  15%1 <
  -7   2  -1   440.91   657.20   335.70  15%1 <
  -6  -4  -4   589.19   459.10   167.00  15%1 <
  -6   5   1   143.33   130.70   172.70  15%1 <
  -6   7   2   318.92   142.60   131.60  15%1 <
  -5   8   3   161.30    22.10   108.20  15%1 <
  -4  -7  -5   120.72   192.90   118.30  15%1 <
  -4  -5  -4    45.38    25.30   143.30  15%1 <
  -4   4   1    77.17   -25.10   212.40  15%1 <
  -4   6   2    35.12    20.10   140.60  15%1 <
  -4   9   4    15.82    63.00    97.30  15%1 <
  -3  -8  -5   147.56   124.20   110.40  15%1 <
  -3  -6  -4    21.10   -10.40   127.90  15%1 <
  -3  -4  -3  1070.80   686.30   208.10  15%1 o
  -3  -2  -2   142.84   216.00   300.30  15%1 <
  -3   7   3   932.70   467.70   155.60  15%1 o
  -3   9   4   241.16   356.60   120.60  15%1 <
  -2  -8  -5   140.90    79.10   106.20  15%1 <
  -2   3   1    69.85  -213.70   294.30  15%1 <
  -2   8   4    54.54   219.00   129.20  15%1 <
  -1  -9  -5   414.86   237.20   111.60  15%1 <
  -1  -7  -4   144.29   140.40   139.70  15%1 <
  -1  -5  -3   117.44    60.80   178.30  15%1 <
  -1  -3  -2  4390.30  4651.70   378.10  15%1 o
  -1   6   3   126.72    25.20   149.30  15%1 <
  -1   8   4   248.37   303.20   135.00  15%1 <
   0   7   4   287.66   405.40   148.50  15%1 <
   0   9   5    11.03    11.10    97.70  15%1 <
   1  -8  -4   312.23   549.70   144.40  15%1 o
   1  -6  -3   155.94    94.60   154.30  15%1 <
   1   3   2  4573.90  4814.00   383.00  15%1 o
   1   5   3    60.14    -5.40   162.80  15%1 <
   2  -9  -4    53.48    27.00   101.20  15%1 <
   2  -7  -3    43.38   353.10   154.50  15%1 <
   2  -5  -2   917.45   844.30   232.20  15%1 o
   2  -3  -1    61.96  -424.20   293.00  15%1 <
   2   6   4   154.99    83.00   139.40  15%1 <
   2   8   5   109.34   225.20   110.40  15%1 <
   3  -9  -4   199.71   184.30   112.80  15%1 <
   3   7   5   105.89    29.50   112.10  15%1 <
   4  -8  -3    23.32    55.30   121.30  15%1 <
   4  -6  -2    37.76    98.00   149.00  15%1 <
   4   3   3   648.88   185.50   192.40  15%1 <
   4   5   4    41.76   118.20   146.90  15%1 <
   5  -3   0   370.12   539.20   262.50  15%1 <
   5   6   5   414.38   288.70   123.50  15%1 <
   6   2   3    64.56   114.10   202.30  15%1 <
   7  -6  -1   415.57   369.00   159.20  15%1 <
   7   3   4    56.31   175.80   156.00  15%1 <
   8  -3   1   731.89   630.20   241.70  15%1 <
  -8  -1  -3   437.74   310.90   219.30  16%1 <
  -8   4   0   154.70   287.20   186.40  16%1 <
  -7   7   2   288.93   303.40   131.00  16%1 <
  -6  -2  -3   260.91    69.10   200.30  16%1 <
  -6   8   3    15.14   -17.90   102.10  16%1 <
  -5  -6  -5   309.81   225.90   127.40  16%1 <
  -5   6   2   629.36   323.90   161.70  16%1 <
  -4  -5  -4    46.33    25.30   143.30  16%1 <
  -4  -3  -3   152.94   318.50   200.70  16%1 <
  -4   7   3    34.05   -61.30   131.50  16%1 <
  -4   9   4    15.25    63.00    97.30  16%1 <
  -3  -7  -5   107.32   -16.20   121.40  16%1 <
  -3   5   2   159.79   298.50   192.30  16%1 <
  -3   8   4    47.99   132.60   126.00  16%1 <
  -2  -8  -5   136.01    79.10   106.20  16%1 <
  -2  -6  -4   155.22   121.20   140.60  16%1 <
  -2  -4  -3    78.78   305.10   217.30  16%1 <
  -2   6   3   163.33    90.80   153.60  16%1 <
  -2   8   4    50.95   219.00   129.20  16%1 <
  -1  -8  -5    15.24    30.10   106.20  16%1 <
  -1  -3  -2  4285.40  4651.70   378.10  16%1 o
  -1   4   2  7441.60  7205.20   381.90  16%1 o
  -1   7   4   111.39   241.60   143.50  16%1 <
  -1   9   5    65.21   -91.60    92.30  16%1 <
   0  -9  -5     9.61    13.90    89.90  16%1 <
   0  -7  -4   370.15   506.00   149.80  16%1 o
   0   5   3   751.36   759.50   222.80  16%1 o
   1  -9  -5    77.84    43.00   100.30  16%1 <
   1  -4  -2  7606.30  7894.40   382.20  16%1 o
   1   6   4  1369.40  1243.90   186.80  16%1 o
   1   8   5    34.77    32.50   108.10  16%1 <
   2  -8  -4    45.50   156.40   129.70  16%1 <
   2   4   3    85.11   137.10   212.00  16%1 <
   2   7   5    84.05   179.70   128.90  16%1 <
   3  -9  -4   192.31   184.30   112.80  16%1 <
   3  -7  -3   919.90   621.20   164.60  16%1 o
   3  -5  -2   245.56    38.70   183.10  16%1 <
   3   5   4  1417.20  1331.90   193.90  16%1 o
   3   7   5   113.75    29.50   112.10  16%1 <
   4  -9  -4    46.03    21.70    95.70  16%1 <
   4  -4  -1   331.30   314.10   231.00  16%1 <
   4   3   3   588.64   185.50   192.40  16%1 <
   4   6   5   185.76   349.00   134.10  16%1 <
   5  -8  -3    53.83    24.70   111.30  16%1 <
   5   4   4   169.29   108.70   157.60  16%1 <
   6  -7  -2   248.81   112.20   132.00  16%1 <
   6  -5  -1   165.19   191.00   176.70  16%1 <
   6   5   5   392.51    87.40   124.10  16%1 <
   7  -4   0   141.98   369.30   206.90  16%1 <
  -8   4   0   174.74   287.20   186.40  17%1 <
  -7  -3  -4   379.14   423.80   166.40  17%1 <
  -7   5   1   464.64   472.10   176.60  17%1 <
  -6  -5  -5    53.79   185.80   125.00  17%1 <
  -6   3   0  1399.20  1517.10   272.90  17%1 o
  -6   6   2   292.07   350.60   155.70  17%1 <
  -5  -4  -4   855.98   686.60   178.50  17%1 o
  -5   4   1  2251.80  1570.00   247.70  17%1 o
  -5   7   3   221.29   216.70   139.40  17%1 <
  -4  -6  -5   108.24   170.30   130.20  17%1 <
  -4   2   0 10190.00  9444.10   522.50  17%1 o
  -4   5   2   257.02   280.50   177.20  17%1 <
  -4   8   4   278.41   157.30   122.70  17%1 <
  -3  -5  -4  1299.70   970.00   180.70  17%1 o
  -3   3   1  2308.20  1250.00   332.00  17%1 o
  -3   8   4    53.58   132.60   126.00  17%1 <
  -3   9   5    47.71   -11.30    92.90  17%1 <
  -2  -7  -5   314.53    26.30   123.40  17%1 <
  -2  -4  -3    76.93   305.10   217.30  17%1 <
  -2   1   0 15353.00 18694.60  1010.80  17%1 o
  -2   9   5   164.04   164.70   106.90  17%1 <
  -1  -6  -4   877.12  1001.70   182.90  17%1 o
  -1   7   4   129.43   241.60   143.50  17%1 <
   0  -8  -5   268.82    19.30   110.50  17%1 <
   0  -5  -3   882.33   851.80   208.10  17%1 o
   0   8   5   175.69    23.20   107.70  17%1 <
   1  -9  -5    83.98    43.00   100.30  17%1 <
   1  -7  -4   145.39   204.80   135.90  17%1 <
   2  -9  -5   127.27   151.30   105.90  17%1 <
   2  -6  -3   165.06    68.30   151.90  17%1 <
   2   7   5   101.69   179.70   128.90  17%1 <
   2   8   6    18.83    45.40    95.10  17%1 <
   3  -8  -4    65.67   -14.70   110.20  17%1 <
   4  -9  -4    46.54    21.70    95.70  17%1 <
   4  -7  -3    56.02   102.20   130.30  17%1 <
   5  -6  -2   192.59   485.10   167.40  17%1 <
   6  -8  -3    45.28    -4.90   103.20  17%1 <
   6   0   2  3483.50  3853.50   425.40  17%1 o
   6   3   4   251.98   425.50   183.30  17%1 <
   7  -7  -2   289.99   321.90   129.20  17%1 <
   7   1   3  1047.80   714.90   247.00  17%1 <
   8  -6  -1    37.11    -9.20   120.30  17%1 <
   8   2   4   365.22   289.70   161.10  17%1 <
  -6  -5  -5    45.58   185.80   125.00  18%1 <
  -6   7   3    14.15    41.90   115.00  18%1 <
  -5   7   3   163.30   216.70   139.40  18%1 <
  -5   8   4    64.37   102.70   108.70  18%1 <
  -4  -4  -4    93.39   248.00   170.00  18%1 <
  -4   5   2   197.13   280.50   177.20  18%1 <
  -4   8   4   233.04   157.30   122.70  18%1 <
  -3  -6  -5   277.57   435.40   145.50  18%1 <
  -3  -3  -3   323.66   573.70   244.90  18%1 <
  -3   3   1  1799.20  1250.00   332.00  18%1 o
  -3   6   3    67.47   418.20   170.40  18%1 <
  -3   9   5    36.43   -11.30    92.90  18%1 <
  -2  -8  -6   103.61    74.40   105.00  18%1 <
  -2  -5  -4   637.06   551.00   171.10  18%1 o
  -2  -2  -2  5355.60  4772.40   416.60  18%1 o
  -2   4   2   407.05  1265.50   291.20  18%1 o
  -2   7   4   262.40   321.80   147.80  18%1 <
  -2   8   5    12.70    40.50   111.10  18%1 <
  -1  -7  -5   253.45   225.60   138.00  18%1 <
  -1  -4  -3  1763.20  1250.40   263.90  18%1 o
  -1  -1  -1   602.41  -736.80   643.20  18%1 <
  -1   2   1  2506.40  3179.00   576.60  18%1 o
  -1   5   3   865.10   604.00   210.70  18%1 <
  -1   8   5    65.46    -6.00   110.10  18%1 <
   0  -6  -4   393.03   234.60   153.50  18%1 <
   0  -3  -2  1719.70  1595.00   357.30  18%1 o
   0   3   2  1683.80  1319.90   346.20  18%1 o
   0   6   4   156.42   425.60   154.00  18%1 <
   1  -8  -5    66.81   -10.80   116.70  18%1 <
   1  -5  -3  1081.40   590.00   202.80  18%1 <
   1  -2  -1   784.63  1939.90   551.10  18%1 o
   1   1   1  1478.80 -1004.30   627.40  18%1 <
   1   4   3   489.32  1050.00   267.00  18%1 o
   1   7   5   191.47   178.10   133.50  18%1 <
   1   8   6    26.69    85.20   101.10  18%1 <
   2  -9  -5    97.19   151.30   105.90  18%1 <
   2  -7  -4   485.08   355.40   145.30  18%1 <
   2  -4  -2  1848.20  1743.70   300.50  18%1 o
   2  -1   0  8671.90 13874.70   983.20  18%1 o
   2   2   2  4793.00  2912.60   386.20  18%1 o
   2   5   4   463.81   360.90   167.60  18%1 <
   2   8   6    15.07    45.40    95.10  18%1 <
   3  -9  -5    70.84   158.60   105.00  18%1 <
   3  -6  -3   301.65   501.50   162.50  18%1 o
   3  -3  -1  1309.10   896.90   312.00  18%1 <
   3   0   1 15304.00 12480.90   893.80  18%1 o
   3   3   3  1745.80  1163.80   250.40  18%1 o
   3   6   5   210.76   255.10   136.60  18%1 <
   4  -8  -4   112.99   156.10   125.10  18%1 <
   4  -5  -2   717.72   553.40   185.30  18%1 <
   4  -2   0  5728.90  5826.80   499.00  18%1 o
   4   1   2  1552.40  2856.70   409.80  18%1 o
   4   4   4   222.91   299.00   170.50  18%1 <
   5  -7  -3   340.21   315.80   147.50  18%1 <
   5  -4  -1  1014.20  1705.10   244.90  18%1 o
   5   2   3   785.12   813.90   232.00  18%1 o
   5   5   5   321.21   322.60   142.80  18%1 <
   6  -6  -2   141.45   300.50   158.80  18%1 <
   6  -3   0   465.67  1158.90   272.70  18%1 o
   6   3   4   210.05   425.50   183.30  18%1 <
   7  -5  -1    82.31   321.00   176.90  18%1 <
  -8   5   1   285.90   152.60   151.10  19%1 <
  -7   6   2    17.33   -73.90   127.00  19%1 <
  -6  -3  -4   416.12   381.20   177.40  19%1 <
  -6   4   1   845.44   636.80   211.80  19%1 o
  -6   7   3    12.85    41.90   115.00  19%1 <
  -5  -5  -5   333.13   500.00   149.60  19%1 o
  -5  -2  -3   318.63   301.70   217.90  19%1 <
  -5   5   2   253.49   474.80   182.40  19%1 <
  -5   8   4    64.07   102.70   108.70  19%1 <
  -4  -4  -4    99.30   248.00   170.00  19%1 <
  -4  -1  -2   997.57  2559.40   422.60  19%1 o
  -4   6   3   250.13   272.70   158.20  19%1 <
  -3  -7  -6    46.11   -26.80    96.00  19%1 <
  -3  -6  -5   272.50   435.40   145.50  19%1 <
  -3  -3  -3   330.13   573.70   244.90  19%1 <
  -3   7   4    11.49    41.20   130.20  19%1 <
  -3   8   5   314.10    18.70   106.60  19%1 <
  -2  -8  -6    91.99    74.40   105.00  19%1 <
  -2   5   3   632.74   460.60   198.00  19%1 <
  -2   8   5    11.15    40.50   111.10  19%1 <
  -1  -8  -6    44.94   -17.00    96.10  19%1 <
  -1   6   4  2550.80  1973.20   199.50  19%1 o
   0  -7  -5    18.00     0.20   118.00  19%1 <
   0   7   5    13.81    16.90   119.60  19%1 <
   0   8   6   130.73   111.20   103.80  19%1 <
   1  -6  -4  2311.00  1884.50   199.80  19%1 o
   1   5   4   332.96   192.40   153.70  19%1 <
   1   8   6    24.15    85.20   101.10  19%1 <
   2  -8  -5     9.97    -2.20   113.30  19%1 <
   2   6   5   615.49   551.60   154.60  19%1 o
   3  -7  -4    26.23    48.90   129.10  19%1 <
   3   4   4   276.51   297.00   170.70  19%1 <
   3   7   6    33.40   136.80   111.80  19%1 <
   4   5   5    40.99   161.00   138.40  19%1 <
   5  -8  -4   147.82    84.70   114.00  19%1 <
   5  -1   1  1307.30  3864.30   651.20  19%1 o
   6  -3   0   327.06  1158.90   272.70  19%1 o
   6   4   5   237.64    17.90   129.50  19%1 <
   7  -5  -1    77.25   321.00   176.90  19%1 <
   7  -2   1   766.26   884.90   349.40  19%1 <
   8  -4   0   237.19   395.90   192.10  19%1 <
   9  -3   1    65.67    70.20   209.00  19%1 <
  -8  -2  -4   691.22   283.60   164.70  20%1 <
  -8   6   2    88.12    73.80   121.30  20%1 <
  -7  -1  -3   376.06   691.20   247.00  20%1 <
  -7   3   0   161.82   126.70   230.60  20%1 <
  -7   7   3    14.15    88.20   115.50  20%1 <
  -6  -4  -5    86.57   180.80   146.60  20%1 <
  -6   4   1   743.67   636.80   211.80  20%1 o
  -5   6   3   190.93   197.60   154.00  20%1 <
  -4  -5  -5    43.54   211.90   146.70  20%1 <
  -4   3   1   733.34   796.90   299.50  20%1 <
  -4   7   4   676.43   291.50   137.90  20%1 <
  -4   8   5    45.90    99.60   106.20  20%1 <
  -3  -7  -6    56.14   -26.80    96.00  20%1 <
  -3  -4  -4   150.99   234.30   174.20  20%1 <
  -3   0  -1 17725.00 16257.70   849.60  20%1 o
  -3   4   2  2969.90  3064.20   318.60  20%1 o
  -3   8   5   237.01    18.70   106.60  20%1 <
  -2  -7  -6   204.65    58.70   114.30  20%1 <
  -2  -6  -5   523.26   514.70   156.20  20%1 o
  -2   6   4    35.99   -71.30   133.50  20%1 <
  -1  -5  -4   193.45   317.60   166.90  20%1 <
  -1   3   2  1184.40  1660.60   347.70  20%1 o
  -1   7   5   706.21   478.60   144.50  20%1 o
  -1   8   6   215.79   183.20   107.90  20%1 <
   0  -8  -6    80.40   -47.50    98.20  20%1 <
   0  -7  -5    16.09     0.20   118.00  20%1 <
   0  -4  -3   485.77   706.40   259.30  20%1 <
   0   4   3   262.07   797.00   260.20  20%1 o
   0   8   6   115.42   111.20   103.80  20%1 <
   1  -7  -5   758.21   326.80   144.50  20%1 <
   1  -6  -4  1794.20  1884.50   199.80  20%1 o
   1   6   5    92.63   173.70   145.60  20%1 <
   2  -5  -3   639.52   646.90   204.30  20%1 o
   2   3   3  1417.60  1397.20   287.90  20%1 o
   2   7   6   272.20    94.60   114.50  20%1 <
   3  -8  -5   104.46   144.10   121.60  20%1 <
   3  -7  -4    22.70    48.90   129.10  20%1 <
   3  -4  -2  3101.90  3280.50   318.80  20%1 o
   3   4   4   212.52   297.00   170.70  20%1 <
   3   5   5   220.37   156.50   146.30  20%1 <
   4  -6  -3    72.34   193.40   150.10  20%1 <
   4   6   6    13.67   -82.30   106.50  20%1 <
   5  -8  -4   131.01    84.70   114.00  20%1 <
   5  -5  -2   340.35   595.10   188.20  20%1 o
   5  -1   1  1372.50  3864.30   651.20  20%1 o
   5   3   4  1073.80  1321.60   214.00  20%1 o
   6  -7  -3     8.19    68.30   127.80  20%1 <
   7  -6  -2    99.88    39.50   136.00  20%1 <
   7   2   4    47.89   -89.10   162.40  20%1 <
   8  -5  -1    60.14    54.10   148.40  20%1 <
   9  -3   1    71.80    70.20   209.00  20%1 <
  -8   2  -1    80.86   353.70   258.50  21%1 <
  -6  -4  -5    87.49   180.80   146.60  21%1 <
  -6   0  -2  1860.00  2438.10   363.20  21%1 o
  -6   5   2   803.21   660.60   187.60  21%1 o
  -6   6   3     9.33   214.90   146.80  21%1 <
  -5  -3  -4  1116.40   668.70   200.70  21%1 o
  -5   7   4   182.35   256.10   133.90  21%1 <
  -5   8   5    51.92   -58.50    94.90  21%1 <
  -4  -6  -6    83.50   162.70   120.50  21%1 <
  -4  -2  -3   392.78   228.50   241.80  21%1 <
  -4   3   1   732.19   796.90   299.50  21%1 <
  -4   8   5    59.30    99.60   106.20  21%1 <
  -3  -5  -5   225.96    45.00   148.00  21%1 <
  -3   5   3    69.19   285.60   178.00  21%1 <
  -3   6   4   323.51   110.10   144.40  21%1 <
  -2  -7  -6   231.65    58.70   114.30  21%1 <
  -2  -3  -3  1416.50  1763.50   317.80  21%1 o
  -2   7   5    57.78    39.90   119.90  21%1 <
  -2   8   6     2.81    38.20   102.00  21%1 <
  -1  -7  -6     9.71   -41.10   108.80  21%1 <
  -1  -6  -5    47.90   139.40   147.30  21%1 <
  -1   3   2  1346.00  1660.60   347.70  21%1 o
  -1   4   3   124.21   486.80   257.80  21%1 <
   0  -5  -4   175.62    34.50   154.10  21%1 <
   0   5   4   114.47   239.10   166.70  21%1 <
   0   6   5    23.18     6.50   126.70  21%1 <
   1  -8  -6   283.56   227.30   114.10  21%1 <
   1  -7  -5   850.58   326.80   144.50  21%1 <
   1  -3  -2  1484.80  1477.90   347.70  21%1 o
   1   2   2    80.23  1072.20   432.40  21%1 <
   1   7   6     5.40    20.50   110.20  21%1 <
   2  -7  -5    53.78    69.30   127.80  21%1 <
   2  -6  -4    24.59    39.80   142.60  21%1 <
   2   4   4   479.55   393.90   191.10  21%1 <
   3  -5  -3   257.96    86.30   166.80  21%1 <
   3   5   5   239.09   156.50   146.30  21%1 <
   3   6   6   475.29   326.50   138.20  21%1 <
   4  -8  -5    55.76   188.20   116.20  21%1 <
   4  -7  -4   390.02   188.70   136.30  21%1 <
   4  -3  -1    54.26   778.90   313.90  21%1 <
   4   2   3   334.31   170.40   226.90  21%1 <
   5  -6  -3   285.69   154.30   154.20  21%1 <
   5   4   5   115.02    80.60   139.70  21%1 <
   5   5   6   361.31    85.50   116.90  21%1 <
   6  -4  -1   204.42   515.20   203.90  21%1 <
   6   1   3   246.11   292.80   232.70  21%1 <
   7  -7  -3     5.78    18.40   112.40  21%1 <
   7   3   5   112.77    49.40   134.30  21%1 <
   8  -6  -2    88.75   -95.10   120.70  21%1 <
   8  -5  -1    61.21    54.10   148.40  21%1 <
  -8   2  -1    88.57   353.70   258.50  22%1 <
  -7  -2  -4    76.66    60.50   174.80  22%1 <
  -7   4   1    40.48   -66.50   186.00  22%1 <
  -7   5   2    81.85   197.80   144.30  22%1 <
  -6   6   3     9.51   214.90   146.80  22%1 <
  -6   7   4    59.73   136.00   122.10  22%1 <
  -5  -5  -6   256.27    75.60   110.00  22%1 <
  -5  -4  -5   129.98   151.10   147.20  22%1 <
  -5   2   0  5127.10  4594.80   370.10  22%1 o
  -4  -2  -3   360.75   228.50   241.80  22%1 <
  -4   4   2   307.18    16.40   207.50  22%1 <
  -4   5   3     9.96  -218.10   144.50  22%1 <
  -3  -6  -6   332.73   238.30   132.90  22%1 <
  -3   6   4   276.60   110.10   144.40  22%1 <
  -3   7   5    57.44    70.90   130.40  22%1 <
  -3   8   6    54.73     1.10    95.60  22%1 <
  -2  -5  -5    65.76   195.70   142.30  22%1 <
  -2  -4  -4   277.20   315.30   188.70  22%1 <
  -2   2   1   109.15  1913.80   519.90  22%1 o
  -1  -7  -6     6.22   -41.10   108.80  22%1 <
  -1  -2  -2    95.39  1084.70   451.50  22%1 <
  -1   4   3   101.37   486.80   257.80  22%1 <
  -1   5   4    39.28  -135.40   148.20  22%1 <
  -1   6   5    64.67   -26.10   125.70  22%1 <
   0  -7  -6   229.35   242.40   125.90  22%1 <
   0  -6  -5    68.00   244.80   150.40  22%1 <
   0   7   6   195.91    82.90   118.20  22%1 <
   1  -4  -3    92.97   651.70   265.80  22%1 <
   1   3   3    14.05   112.10   231.60  22%1 <
   2  -8  -6     4.65    80.00   103.10  22%1 <
   2  -7  -5    46.82    69.30   127.80  22%1 <
   2  -2  -1    37.94  1734.00   481.80  22%1 o
   2   5   5    25.91     7.90   136.60  22%1 <
   2   6   6   103.85    -0.50   119.00  22%1 <
   2   7   7    14.32   -17.50    97.50  22%1 <
   3  -6  -4   260.64   383.60   166.80  22%1 <
   3  -5  -3   216.72    86.30   166.80  22%1 <
   4  -4  -2   357.04   297.40   199.60  22%1 <
   4   3   4    25.97   -72.10   172.40  22%1 <
   4   4   5   344.49   205.50   155.60  22%1 <
   5  -8  -5    45.32   122.70   104.70  22%1 <
   5  -7  -4   238.16   236.90   137.80  22%1 <
   6  -6  -3     7.22    66.40   122.50  22%1 <
   6  -5  -2   468.55   529.00   191.70  22%1 <
   6   2   4    31.22   174.60   159.10  22%1 <
   7  -3   0   141.65   100.20   197.30  22%1 <
   8  -6  -2    69.85   -95.10   120.70  22%1 <


# For import please use the tool of Jana2020 program:
# "Structure->New->from Jana2020 embedded in CIF"


_Jana_m40_file
;
   16    0    0    1    0
 1.000000 0.000000 0.000000 0.000000 0.000000 0.000000      000000
 0.000000 0.000000 0.000000                                 000
 0.000000 0.000000 0.000000 0.000000 0.000000 0.000000      000000
 0.000000 0.000000 0.000000 0.000000 0.000000 0.000000      000000
 1.000000 0.000000 0.000000 0.000000 0.000000 0.000000      000000
 0.000000 0.000000 0.000000                                 000
 0.000000 0.000000 0.000000 0.000000 0.000000 0.000000      000000
 0.000000 0.000000 0.000000 0.000000 0.000000 0.000000      000000
 1.000000 0.000000 0.000000 0.000000 0.000000 0.000000      000000
 0.000000 0.000000 0.000000                                 000
 0.000000 0.000000 0.000000 0.000000 0.000000 0.000000      000000
 0.000000 0.000000 0.000000 0.000000 0.000000 0.000000      000000
 1.000000 0.000000 0.000000 0.000000 0.000000 0.000000      000000
 0.000000 0.000000 0.000000                                 000
 0.000000 0.000000 0.000000 0.000000 0.000000 0.000000      000000
 0.000000 0.000000 0.000000 0.000000 0.000000 0.000000      000000
Xe1       1  2     1.000000 0.952361 0.274627-0.458590
 0.014953 0.030700 0.033264-0.001186 0.007887 0.006228      0111111111
Xe2       1  2     1.000000 0.962904 0.309698 0.061802
 0.028867 0.026670 0.019325-0.002023 0.006187-0.001640      0111111111
Mn2       2  1     1.000000 0.358036 0.473625-0.301476
 0.013867 0.000000 0.000000 0.000000 0.000000 0.000000      0111100000
Mn1       2  1     1.000000 0.727833 0.507063-0.326423
 0.008776 0.000000 0.000000 0.000000 0.000000 0.000000      0111100000
F1        3  1     1.000000 1.118681 0.209603-0.520369
 0.024738 0.000000 0.000000 0.000000 0.000000 0.000000      0111100000
F2        3  1     1.000000 0.761873 0.350756-0.390114
 0.026148 0.000000 0.000000 0.000000 0.000000 0.000000      0111100000
F3        3  1     1.000000 0.645273 0.548158-0.505865
 0.032198 0.000000 0.000000 0.000000 0.000000 0.000000      0111100000
F4        3  1     1.000000 0.555843 0.444464-0.293676
 0.013452 0.000000 0.000000 0.000000 0.000000 0.000000      0111100000
F5        3  1     1.000000 0.893239 0.538339-0.370980
 0.046441 0.000000 0.000000 0.000000 0.000000 0.000000      0111100000
F6        3  1     1.000000 0.789128 0.466441-0.161025
 0.053508 0.000000 0.000000 0.000000 0.000000 0.000000      0111100000
F7        3  1     1.000000 0.686860 0.644627-0.281059
 0.045576 0.000000 0.000000 0.000000 0.000000 0.000000      0111100000
F8        3  1     1.000000 1.066011 0.399179-0.059742
 0.048205 0.000000 0.000000 0.000000 0.000000 0.000000      0111100000
F9        3  1     1.000000 0.849805 0.202690 0.200129
 0.023740 0.000000 0.000000 0.000000 0.000000 0.000000      0111100000
F10       3  1     1.000000 0.176995 0.485720-0.311867
 0.024737 0.000000 0.000000 0.000000 0.000000 0.000000      0111100000
F11       3  1     1.000000 0.381197 0.632827-0.313000
 0.054518 0.000000 0.000000 0.000000 0.000000 0.000000      0111100000
F12       3  1     1.000000 0.375667 0.470714-0.123403
 0.035871 0.000000 0.000000 0.000000 0.000000 0.000000      0111100000
--------------------------   s.u. block   --------------------------------------
 0.000000 0.000000 0.000000 0.000000 0.000000 0.000000
 0.000000 0.000000 0.000000
 0.000000 0.000000 0.000000 0.000000 0.000000 0.000000
 0.000000 0.000000 0.000000 0.000000 0.000000 0.000000
 0.000000 0.000000 0.000000 0.000000 0.000000 0.000000
 0.000000 0.000000 0.000000
 0.000000 0.000000 0.000000 0.000000 0.000000 0.000000
 0.000000 0.000000 0.000000 0.000000 0.000000 0.000000
 0.000000 0.000000 0.000000 0.000000 0.000000 0.000000
 0.000000 0.000000 0.000000
 0.000000 0.000000 0.000000 0.000000 0.000000 0.000000
 0.000000 0.000000 0.000000 0.000000 0.000000 0.000000
 0.000000 0.000000 0.000000 0.000000 0.000000 0.000000
 0.000000 0.000000 0.000000
 0.000000 0.000000 0.000000 0.000000 0.000000 0.000000
 0.000000 0.000000 0.000000 0.000000 0.000000 0.000000
Xe1                0.000000 0.000276 0.000345 0.000350
 0.001582 0.003302 0.001982 0.001628 0.001391 0.002119
Xe2                0.000000 0.000294 0.000342 0.000323
 0.001817 0.003173 0.001994 0.001773 0.001443 0.002036
Mn2                0.000000 0.000476 0.000565 0.000536
 0.001379 0.000000 0.000000 0.000000 0.000000 0.000000
Mn1                0.000000 0.000441 0.000564 0.000520
 0.001305 0.000000 0.000000 0.000000 0.000000 0.000000
F1                 0.000000 0.001209 0.001465 0.001379
 0.003437 0.000000 0.000000 0.000000 0.000000 0.000000
F2                 0.000000 0.001248 0.001492 0.001426
 0.003573 0.000000 0.000000 0.000000 0.000000 0.000000
F3                 0.000000 0.001242 0.001579 0.001449
 0.003978 0.000000 0.000000 0.000000 0.000000 0.000000
F4                 0.000000 0.001081 0.001325 0.001239
 0.002924 0.000000 0.000000 0.000000 0.000000 0.000000
F5                 0.000000 0.001394 0.001792 0.001616
 0.004563 0.000000 0.000000 0.000000 0.000000 0.000000
F6                 0.000000 0.001571 0.001873 0.001821
 0.004911 0.000000 0.000000 0.000000 0.000000 0.000000
F7                 0.000000 0.001523 0.001789 0.001794
 0.004523 0.000000 0.000000 0.000000 0.000000 0.000000
F8                 0.000000 0.001550 0.001716 0.001801
 0.004856 0.000000 0.000000 0.000000 0.000000 0.000000
F9                 0.000000 0.001173 0.001436 0.001364
 0.003421 0.000000 0.000000 0.000000 0.000000 0.000000
F10                0.000000 0.001180 0.001520 0.001335
 0.003453 0.000000 0.000000 0.000000 0.000000 0.000000
F11                0.000000 0.001645 0.001895 0.001800
 0.005098 0.000000 0.000000 0.000000 0.000000 0.000000
F12                0.000000 0.001340 0.001626 0.001460
 0.003998 0.000000 0.000000 0.000000 0.000000 0.000000
--------------------------   Saved points   ------------------------------------
    0
--------------------------   Critical points   ---------------------------------
    0
--------------------------   Fourier maxima   ----------------------------------
    1    1    3
Max1      1  1     1.000000 0.422706 0.320864 0.095373      000  0  0  0
     0.82     0.80
Max2      1  1     1.000000 0.678955 0.143170 0.139559      000  0  0  0
     0.91     0.79
Max3      1  1     1.000000 0.493768 0.584732 0.077773      000  0  0  0
     0.67     0.63
Max4      1  1     1.000000 0.000398 0.500000 0.002104      000  0  0  0
     0.71     0.58
Max5      1  1     1.000000 0.754445 0.352070 0.011012      000  0  0  0
     0.78     0.56
Max6      1  1     1.000000 0.754347 0.733271 0.091394      000  0  0  0
     0.57     0.54
Max7      1  1     1.000000 0.543983 0.200764 0.149746      000  0  0  0
     0.58     0.52
Max8      1  1     1.000000 0.564822 0.896461 0.241992      000  0  0  0
     0.58     0.52
Max9      1  1     1.000000 0.869071 0.362396 0.145314      000  0  0  0
     0.55     0.50
Max10     1  1     1.000000 0.202202 0.671246 0.226689      000  0  0  0
     0.68     0.48
--------------------------   Fourier minima   ----------------------------------
    1    1    3
Min1      1  1     1.000000 0.956844 0.168349 0.114409      000  0  0  0
     0.83     0.80
Min2      1  1     1.000000 0.690117 0.872943 0.008979      000  0  0  0
     0.77     0.56
Min3      1  1     1.000000 0.551154 0.726153 0.365571      000  0  0  0
     0.71     0.55
Min4      1  1     1.000000 0.066073 0.195713 0.153408      000  0  0  0
     0.74     0.53
Min5      1  1     1.000000 0.882380 0.865831 0.018897      000  0  0  0
     0.64     0.52
--------------------------------------------------------------------------------
;


_Jana_m50_file
;
Version Jana2020
title
cell 9.6505 11.1085 9.79 90 96.858 90
esdcell 0.0009 0.0022 0.0011 0 0.008 0
spgroup P21/n 14 22
lattice P
symmetry x y z
symmetry -x+1/2 y+1/2 -z+1/2
symmetry -x -y -z
symmetry x+1/2 -y+1/2 z+1/2
unitsnumb 4
atlist Xe Mn F6
formtab -62
atom Xe atradius 2.18 color 154161248
atom Mn atradius 1.37 color 168008158
atom F atradius 0.72 color 176185230
roundmethod 1
end
*******************************************************************************
refine
  cycles 20 fsquare 0 uisolim 0
end refine
fourier
  maptype 6 positive 10 negative 5 usesnlim 1 snlmx 0.5
  datblocks T T T T
end fourier
dist
  angles 1 fullcoor 0 dmax 3 expdmax 2.8
  bondval Xe F 2.02 0.37
  bondval Mn F 1.63 0.37
end dist
contour
  plane Plane#1
    pntplane 1 Mn1
    pntplane 1 F6
    pntplane 1 F7
    dltplane 0.1
    scpplane 5 5 1
    shfplane 2.5 2.5 0.5
    drawatom Mn1 0 2
    drawatom F2 0 2
    drawatom F7 0 2
    drawatom F6 0 2
  endplane
  plane Plane#2
    pntplane 1 Mn2
    pntplane 1 F12
    pntplane 1 F10
    dltplane 0.1
    scpplane 5 5 1
    shfplane 2.5 2.5 0.5
    drawatom Mn2 0 2
    drawatom F10 0 2
    drawatom F12 0 2
    drawatom F3#s3t1,1,0 0 2
    drawatom F4 0 2
  endplane
  plane Plane#3
    pntplane 1 Mn1
    pntplane 1 F7
    pntplane 1 F2
    dltplane 0.1
    scpplane 5 5 1
    shfplane 2.5 2.5 0.5
    drawatom Mn1 0 2
    drawatom F2 0 2
    drawatom F7 0 2
  endplane
  plane Plane#4
    pntplane 1 Mn1
    pntplane 1 F4
    pntplane 1 F3
    dltplane 0.1
    scpplane 5 5 1
    shfplane 2.5 2.5 0.5
    drawatom Mn1 0 2
    drawatom F4 0 2
    drawatom F3 0 2
    drawatom F6 0 2
  endplane
end contour
;


_Jana_m90_file
;
eformat91 0
datblock Block1
nref 3068 obslim 3 sctom90 1 norefitems 1 diffscales 1 dataave 0 scalelim 10 hklf5 0
radtype 3 dattype 1
lambda 0.0251 lpfactor 3
datcolltemp 293
datblock Block2
nref 3334 obslim 3 sctom90 1 norefitems 1 diffscales 1 dataave 0 scalelim 10 hklf5 0
radtype 3 dattype 1
lambda 0.0251 lpfactor 3
datcolltemp 293
datblock Block3
nref 2714 obslim 3 sctom90 1 norefitems 1 diffscales 1 dataave 0 scalelim 10 hklf5 0
radtype 3 dattype 1
lambda 0.0251 lpfactor 3
datcolltemp 293
datblock Block4
nref 2446 obslim 3 sctom90 1 norefitems 1 diffscales 1 dataave 0 scalelim 10 hklf5 0
radtype 3 dattype 1
lambda 0.0251 lpfactor 3
datcolltemp 293
end
Data Block1
  -9  -1  -2     13.4     63.8   1   0   1  0.0000  0.0000  0.0000  0.0000  0.0000  0.0000  0.0000  0.0000   0.000000E+00           1001
  -9   1  -2   1874.3    424.6   1   0   1  0.0000  0.0000  0.0000  0.0000  0.0000  0.0000  0.0000  0.0000   0.000000E+00           3001
  -8  -4  -2     24.8     40.6   1   0   1  0.0000  0.0000  0.0000  0.0000  0.0000  0.0000  0.0000  0.0000   0.000000E+00           4001
  -8  -3  -2     32.7     89.1   1   0   1  0.0000  0.0000  0.0000  0.0000  0.0000  0.0000  0.0000  0.0000   0.000000E+00           5001
  -8  -2  -2    135.5    144.8   1   0   1  0.0000  0.0000  0.0000  0.0000  0.0000  0.0000  0.0000  0.0000   0.000000E+00           6001
  -8  -1  -2   3926.6    275.9   1   0   1  0.0000  0.0000  0.0000  0.0000  0.0000  0.0000  0.0000  0.0000   0.000000E+00           7001
  -8   0  -2   2176.5    342.5   1   0   1  0.0000  0.0000  0.0000  0.0000  0.0000  0.0000  0.0000  0.0000   0.000000E+00           8001
  -7  -6  -2     29.1     71.1   1   0   1  0.0000  0.0000  0.0000  0.0000  0.0000  0.0000  0.0000  0.0000   0.000000E+00           9001
  -7  -5  -2    178.6    110.7   1   0   1  0.0000  0.0000  0.0000  0.0000  0.0000  0.0000  0.0000  0.0000   0.000000E+00          10001
  -7  -4  -2   2464.9    205.1   1   0   1  0.0000  0.0000  0.0000  0.0000  0.0000  0.0000  0.0000  0.0000   0.000000E+00          11001
  -7  -3  -2   1986.2    230.4   1   0   1  0.0000  0.0000  0.0000  0.0000  0.0000  0.0000  0.0000  0.0000   0.000000E+00          12001
  -7  -2  -2   1037.1    231.2   1   0   1  0.0000  0.0000  0.0000  0.0000  0.0000  0.0000  0.0000  0.0000   0.000000E+00          13001
  -7   5  -1   2450.0    228.8   1   0   1  0.0000  0.0000  0.0000  0.0000  0.0000  0.0000  0.0000  0.0000   0.000000E+00          14001
  -7   6  -1    299.4    148.5   1   0   1  0.0000  0.0000  0.0000  0.0000  0.0000  0.0000  0.0000  0.0000   0.000000E+00          15001
  -7   7  -1    344.9    108.7   1   0   1  0.0000  0.0000  0.0000  0.0000  0.0000  0.0000  0.0000  0.0000   0.000000E+00          16001
  -6  -8  -2     95.0     85.0   1   0   1  0.0000  0.0000  0.0000  0.0000  0.0000  0.0000  0.0000  0.0000   0.000000E+00          17001
  -6  -7  -2    312.8    116.9   1   0   1  0.0000  0.0000  0.0000  0.0000  0.0000  0.0000  0.0000  0.0000   0.000000E+00          18001
  -6  -6  -2    280.0    142.7   1   0   1  0.0000  0.0000  0.0000  0.0000  0.0000  0.0000  0.0000  0.0000   0.000000E+00          19001
  -6  -5  -2    270.1    156.6   1   0   1  0.0000  0.0000  0.0000  0.0000  0.0000  0.0000  0.0000  0.0000   0.000000E+00          20001
  -6  -4  -2    230.4    179.5   1   0   1  0.0000  0.0000  0.0000  0.0000  0.0000  0.0000  0.0000  0.0000   0.000000E+00          21001
  -6   3  -1    738.4    268.6   1   0   1  0.0000  0.0000  0.0000  0.0000  0.0000  0.0000  0.0000  0.0000   0.000000E+00          22001
  -6   4  -1    177.5    185.4   1   0   1  0.0000  0.0000  0.0000  0.0000  0.0000  0.0000  0.0000  0.0000   0.000000E+00          23001
  -6   5  -1    487.7    139.7   1   0   1  0.0000  0.0000  0.0000  0.0000  0.0000  0.0000  0.0000  0.0000   0.000000E+00          24001
  -6   6  -1      1.9     56.0   1   0   1  0.0000  0.0000  0.0000  0.0000  0.0000  0.0000  0.0000  0.0000   0.000000E+00          25001
  -5  -9  -2    121.3    101.3   1   0   1  0.0000  0.0000  0.0000  0.0000  0.0000  0.0000  0.0000  0.0000   0.000000E+00          26001
  -5  -8  -2    390.4    121.3   1   0   1  0.0000  0.0000  0.0000  0.0000  0.0000  0.0000  0.0000  0.0000   0.000000E+00          27001
  -5  -7  -2     -1.1    114.3   1   0   1  0.0000  0.0000  0.0000  0.0000  0.0000  0.0000  0.0000  0.0000   0.000000E+00          28001
  -5  -6  -2    -21.9    138.8   1   0   1  0.0000  0.0000  0.0000  0.0000  0.0000  0.0000  0.0000  0.0000   0.000000E+00          29001
  -5   1  -1   5877.9    782.7   1   0   1  0.0000  0.0000  0.0000  0.0000  0.0000  0.0000  0.0000  0.0000   0.000000E+00          30001
  -5   2  -1   9203.0    402.9   1   0   1  0.0000  0.0000  0.0000  0.0000  0.0000  0.0000  0.0000  0.0000   0.000000E+00          31001
  -5   3  -1     95.7    122.4   1   0   1  0.0000  0.0000  0.0000  0.0000  0.0000  0.0000  0.0000  0.0000   0.000000E+00          32001
  -5   8   0    489.4    141.3   1   0   1  0.0000  0.0000  0.0000  0.0000  0.0000  0.0000  0.0000  0.0000   0.000000E+00          33001
  -5   9   0     56.6    102.5   1   0   1  0.0000  0.0000  0.0000  0.0000  0.0000  0.0000  0.0000  0.0000   0.000000E+00          34001
  -4  -9  -2     43.2     98.8   1   0   1  0.0000  0.0000  0.0000  0.0000  0.0000  0.0000  0.0000  0.0000   0.000000E+00          35001
  -4  -8  -2     95.0    118.9   1   0   1  0.0000  0.0000  0.0000  0.0000  0.0000  0.0000  0.0000  0.0000   0.000000E+00          36001
  -4  -1  -1    741.2    280.5   1   0   1  0.0000  0.0000  0.0000  0.0000  0.0000  0.0000  0.0000  0.0000   0.000000E+00          37001
  -4   7   0    302.7    154.1   1   0   1  0.0000  0.0000  0.0000  0.0000  0.0000  0.0000  0.0000  0.0000   0.000000E+00          39001
  -4   8   0    123.6    133.9   1   0   1  0.0000  0.0000  0.0000  0.0000  0.0000  0.0000  0.0000  0.0000   0.000000E+00          40001
  -4   9   0    649.2    137.8   1   0   1  0.0000  0.0000  0.0000  0.0000  0.0000  0.0000  0.0000  0.0000   0.000000E+00          41001
  -4  10   0    163.5     90.3   1   0   1  0.0000  0.0000  0.0000  0.0000  0.0000  0.0000  0.0000  0.0000   0.000000E+00          42001
  -3 -10  -2     61.4     93.4   1   0   1  0.0000  0.0000  0.0000  0.0000  0.0000  0.0000  0.0000  0.0000   0.000000E+00          43001
  -3  -5  -1     19.5     77.7   1   0   1  0.0000  0.0000  0.0000  0.0000  0.0000  0.0000  0.0000  0.0000   0.000000E+00          44001
  -3  -4  -1    439.1    171.9   1   0   1  0.0000  0.0000  0.0000  0.0000  0.0000  0.0000  0.0000  0.0000   0.000000E+00          45001
  -3  -3  -1    302.0    253.2   1   0   1  0.0000  0.0000  0.0000  0.0000  0.0000  0.0000  0.0000  0.0000   0.000000E+00          46001
  -3  -2  -1   1165.9    358.5   1   0   1  0.0000  0.0000  0.0000  0.0000  0.0000  0.0000  0.0000  0.0000   0.000000E+00          47001
  -3   5   0   8229.2    339.3   1   0   1  0.0000  0.0000  0.0000  0.0000  0.0000  0.0000  0.0000  0.0000   0.000000E+00          48001
  -3   6   0   1543.1    208.4   1   0   1  0.0000  0.0000  0.0000  0.0000  0.0000  0.0000  0.0000  0.0000   0.000000E+00          49001
  -3   7   0    631.7    166.9   1   0   1  0.0000  0.0000  0.0000  0.0000  0.0000  0.0000  0.0000  0.0000   0.000000E+00          50001
  -3   8   0   1067.2    142.4   1   0   1  0.0000  0.0000  0.0000  0.0000  0.0000  0.0000  0.0000  0.0000   0.000000E+00          51001
  -3   9   0     25.6     57.0   1   0   1  0.0000  0.0000  0.0000  0.0000  0.0000  0.0000  0.0000  0.0000   0.000000E+00          52001
  -2  -9  -1     19.6     44.2   1   0   1  0.0000  0.0000  0.0000  0.0000  0.0000  0.0000  0.0000  0.0000   0.000000E+00          53001
  -2  -8  -1     51.9     80.5   1   0   1  0.0000  0.0000  0.0000  0.0000  0.0000  0.0000  0.0000  0.0000   0.000000E+00          54001
  -2  -7  -1    553.7    134.6   1   0   1  0.0000  0.0000  0.0000  0.0000  0.0000  0.0000  0.0000  0.0000   0.000000E+00          55001
  -2  -6  -1    796.1    178.9   1   0   1  0.0000  0.0000  0.0000  0.0000  0.0000  0.0000  0.0000  0.0000   0.000000E+00          56001
  -2  -5  -1    365.8    222.0   1   0   1  0.0000  0.0000  0.0000  0.0000  0.0000  0.0000  0.0000  0.0000   0.000000E+00          57001
  -2  -4  -1   1225.4    286.3   1   0   1  0.0000  0.0000  0.0000  0.0000  0.0000  0.0000  0.0000  0.0000   0.000000E+00          58001
  -2   4   0    190.4    268.0   1   0   1  0.0000  0.0000  0.0000  0.0000  0.0000  0.0000  0.0000  0.0000   0.000000E+00          59001
  -2   5   0   1645.8    260.5   1   0   1  0.0000  0.0000  0.0000  0.0000  0.0000  0.0000  0.0000  0.0000   0.000000E+00          60001
  -2   6   0    666.0    144.8   1   0   1  0.0000  0.0000  0.0000  0.0000  0.0000  0.0000  0.0000  0.0000   0.000000E+00          61001
  -2  10   1    436.4    120.7   1   0   1  0.0000  0.0000  0.0000  0.0000  0.0000  0.0000  0.0000  0.0000   0.000000E+00          62001
  -1 -10  -1    885.8    130.6   1   0   1  0.0000  0.0000  0.0000  0.0000  0.0000  0.0000  0.0000  0.0000   0.000000E+00          63001
  -1  -9  -1    300.2    130.6   1   0   1  0.0000  0.0000  0.0000  0.0000  0.0000  0.0000  0.0000  0.0000   0.000000E+00          64001
  -1  -8  -1   1055.1    165.1   1   0   1  0.0000  0.0000  0.0000  0.0000  0.0000  0.0000  0.0000  0.0000   0.000000E+00          65001
  -1  -7  -1    259.0    147.1   1   0   1  0.0000  0.0000  0.0000  0.0000  0.0000  0.0000  0.0000  0.0000   0.000000E+00          66001
  -1  -6  -1   1323.0    210.3   1   0   1  0.0000  0.0000  0.0000  0.0000  0.0000  0.0000  0.0000  0.0000   0.000000E+00          67001
  -1   2   0   -296.0    526.0   1   0   1  0.0000  0.0000  0.0000  0.0000  0.0000  0.0000  0.0000  0.0000   0.000000E+00          68001
  -1   3   0   6904.3    403.8   1   0   1  0.0000  0.0000  0.0000  0.0000  0.0000  0.0000  0.0000  0.0000   0.000000E+00          69001
  -1   9   1    167.3    127.4   1   0   1  0.0000  0.0000  0.0000  0.0000  0.0000  0.0000  0.0000  0.0000   0.000000E+00          70001
  -1  10   1    160.1    113.7   1   0   1  0.0000  0.0000  0.0000  0.0000  0.0000  0.0000  0.0000  0.0000   0.000000E+00          71001
  -1  11   1    203.6     96.9   1   0   1  0.0000  0.0000  0.0000  0.0000  0.0000  0.0000  0.0000  0.0000   0.000000E+00          72001
   0 -11  -1    573.7    119.3   1   0   1  0.0000  0.0000  0.0000  0.0000  0.0000  0.0000  0.0000  0.0000   0.000000E+00          73001
   0 -10  -1    231.5    118.2   1   0   1  0.0000  0.0000  0.0000  0.0000  0.0000  0.0000  0.0000  0.0000   0.000000E+00          74001
   0  -9  -1    106.2    122.0   1   0   1  0.0000  0.0000  0.0000  0.0000  0.0000  0.0000  0.0000  0.0000   0.000000E+00          75001
   0  -8  -1    271.7    149.0   1   0   1  0.0000  0.0000  0.0000  0.0000  0.0000  0.0000  0.0000  0.0000   0.000000E+00          76001
   0   7   1    284.3    144.4   1   0   1  0.0000  0.0000  0.0000  0.0000  0.0000  0.0000  0.0000  0.0000   0.000000E+00          77001
   0   8   1     56.3    125.8   1   0   1  0.0000  0.0000  0.0000  0.0000  0.0000  0.0000  0.0000  0.0000   0.000000E+00          78001
   0   9   1    151.0    121.1   1   0   1  0.0000  0.0000  0.0000  0.0000  0.0000  0.0000  0.0000  0.0000   0.000000E+00          79001
   0  10   1    422.8    117.9   1   0   1  0.0000  0.0000  0.0000  0.0000  0.0000  0.0000  0.0000  0.0000   0.000000E+00          80001
   0  11   1    439.4     91.1   1   0   1  0.0000  0.0000  0.0000  0.0000  0.0000  0.0000  0.0000  0.0000   0.000000E+00          81001
   1 -11  -1    178.0     95.8   1   0   1  0.0000  0.0000  0.0000  0.0000  0.0000  0.0000  0.0000  0.0000   0.000000E+00          82001
   1 -10  -1    105.9    109.5   1   0   1  0.0000  0.0000  0.0000  0.0000  0.0000  0.0000  0.0000  0.0000   0.000000E+00          83001
   1  -4   0    141.0    132.8   1   0   1  0.0000  0.0000  0.0000  0.0000  0.0000  0.0000  0.0000  0.0000   0.000000E+00          84001
   1  -3   0  14462.7    512.0   1   0   1  0.0000  0.0000  0.0000  0.0000  0.0000  0.0000  0.0000  0.0000   0.000000E+00          85001
   1  -2   0   -371.7    529.5   1   0   1  0.0000  0.0000  0.0000  0.0000  0.0000  0.0000  0.0000  0.0000   0.000000E+00          86001
   1   5   1    524.4    243.1   1   0   1  0.0000  0.0000  0.0000  0.0000  0.0000  0.0000  0.0000  0.0000   0.000000E+00          87001
   1   6   1   1402.8    210.5   1   0   1  0.0000  0.0000  0.0000  0.0000  0.0000  0.0000  0.0000  0.0000   0.000000E+00          88001
   1   7   1    375.1    159.5   1   0   1  0.0000  0.0000  0.0000  0.0000  0.0000  0.0000  0.0000  0.0000   0.000000E+00          89001
   1   8   1    925.6    147.6   1   0   1  0.0000  0.0000  0.0000  0.0000  0.0000  0.0000  0.0000  0.0000   0.000000E+00          90001
   1   9   1     43.7     75.6   1   0   1  0.0000  0.0000  0.0000  0.0000  0.0000  0.0000  0.0000  0.0000   0.000000E+00          91001
   1  10   1     10.1     37.8   1   0   1  0.0000  0.0000  0.0000  0.0000  0.0000  0.0000  0.0000  0.0000   0.000000E+00          92001
   2  -9   0    -19.1     38.4   1   0   1  0.0000  0.0000  0.0000  0.0000  0.0000  0.0000  0.0000  0.0000   0.000000E+00          93001
   2  -8   0     92.2     76.3   1   0   1  0.0000  0.0000  0.0000  0.0000  0.0000  0.0000  0.0000  0.0000   0.000000E+00          94001
   2  -7   0    523.3    127.2   1   0   1  0.0000  0.0000  0.0000  0.0000  0.0000  0.0000  0.0000  0.0000   0.000000E+00          95001
   2  -6   0   6270.3    275.2   1   0   1  0.0000  0.0000  0.0000  0.0000  0.0000  0.0000  0.0000  0.0000   0.000000E+00          96001
   2  -5   0   1830.0    285.8   1   0   1  0.0000  0.0000  0.0000  0.0000  0.0000  0.0000  0.0000  0.0000   0.000000E+00          97001
   2  -4   0    286.8    270.6   1   0   1  0.0000  0.0000  0.0000  0.0000  0.0000  0.0000  0.0000  0.0000   0.000000E+00          98001
   2   4   1   1175.1    277.0   1   0   1  0.0000  0.0000  0.0000  0.0000  0.0000  0.0000  0.0000  0.0000   0.000000E+00          99001
   2   5   1    287.2    208.9   1   0   1  0.0000  0.0000  0.0000  0.0000  0.0000  0.0000  0.0000  0.0000   0.000000E+00         100001
   2   6   1    160.9    123.7   1   0   1  0.0000  0.0000  0.0000  0.0000  0.0000  0.0000  0.0000  0.0000   0.000000E+00         101001
   2   7   1     86.4     57.8   1   0   1  0.0000  0.0000  0.0000  0.0000  0.0000  0.0000  0.0000  0.0000   0.000000E+00         102001
   2  10   2    703.1    120.4   1   0   1  0.0000  0.0000  0.0000  0.0000  0.0000  0.0000  0.0000  0.0000   0.000000E+00         103001
   3 -10   0    838.3    123.4   1   0   1  0.0000  0.0000  0.0000  0.0000  0.0000  0.0000  0.0000  0.0000   0.000000E+00         104001
   3  -9   0    370.3    132.8   1   0   1  0.0000  0.0000  0.0000  0.0000  0.0000  0.0000  0.0000  0.0000   0.000000E+00         105001
   3  -8   0   1159.2    171.8   1   0   1  0.0000  0.0000  0.0000  0.0000  0.0000  0.0000  0.0000  0.0000   0.000000E+00         106001
   3  -7   0    532.8    170.4   1   0   1  0.0000  0.0000  0.0000  0.0000  0.0000  0.0000  0.0000  0.0000   0.000000E+00         107001
   3  -6   0   1502.7    215.8   1   0   1  0.0000  0.0000  0.0000  0.0000  0.0000  0.0000  0.0000  0.0000   0.000000E+00         108001
   3   2   1   1030.0    344.5   1   0   1  0.0000  0.0000  0.0000  0.0000  0.0000  0.0000  0.0000  0.0000   0.000000E+00         109001
   3   3   1    330.0    215.7   1   0   1  0.0000  0.0000  0.0000  0.0000  0.0000  0.0000  0.0000  0.0000   0.000000E+00         110001
   3   4   1     14.2     93.6   1   0   1  0.0000  0.0000  0.0000  0.0000  0.0000  0.0000  0.0000  0.0000   0.000000E+00         111001
   3   9   2     21.6    103.1   1   0   1  0.0000  0.0000  0.0000  0.0000  0.0000  0.0000  0.0000  0.0000   0.000000E+00         112001
   3  10   2    -18.8     84.2   1   0   1  0.0000  0.0000  0.0000  0.0000  0.0000  0.0000  0.0000  0.0000   0.000000E+00         113001
   4 -10   0    114.0    104.3   1   0   1  0.0000  0.0000  0.0000  0.0000  0.0000  0.0000  0.0000  0.0000   0.000000E+00         114001
   4  -9   0    433.0    130.2   1   0   1  0.0000  0.0000  0.0000  0.0000  0.0000  0.0000  0.0000  0.0000   0.000000E+00         115001
   4  -8   0    136.4    133.1   1   0   1  0.0000  0.0000  0.0000  0.0000  0.0000  0.0000  0.0000  0.0000   0.000000E+00         116001
   4  -1   1    387.5    252.9   1   0   1  0.0000  0.0000  0.0000  0.0000  0.0000  0.0000  0.0000  0.0000   0.000000E+00         117001
   4   1   1     60.7    140.5   1   0   1  0.0000  0.0000  0.0000  0.0000  0.0000  0.0000  0.0000  0.0000   0.000000E+00         119001
   4   7   2    123.6    131.4   1   0   1  0.0000  0.0000  0.0000  0.0000  0.0000  0.0000  0.0000  0.0000   0.000000E+00         120001
   4   8   2    233.0    127.8   1   0   1  0.0000  0.0000  0.0000  0.0000  0.0000  0.0000  0.0000  0.0000   0.000000E+00         121001
   4   9   2     88.7     99.9   1   0   1  0.0000  0.0000  0.0000  0.0000  0.0000  0.0000  0.0000  0.0000   0.000000E+00         122001
   5  -5   1     18.8     47.3   1   0   1  0.0000  0.0000  0.0000  0.0000  0.0000  0.0000  0.0000  0.0000   0.000000E+00         123001
   5  -4   1    215.6    128.8   1   0   1  0.0000  0.0000  0.0000  0.0000  0.0000  0.0000  0.0000  0.0000   0.000000E+00         124001
   5  -3   1   1679.6    250.3   1   0   1  0.0000  0.0000  0.0000  0.0000  0.0000  0.0000  0.0000  0.0000   0.000000E+00         125001
   5  -2   1  10836.9    489.4   1   0   1  0.0000  0.0000  0.0000  0.0000  0.0000  0.0000  0.0000  0.0000   0.000000E+00         126001
   5   5   2   3829.2    238.3   1   0   1  0.0000  0.0000  0.0000  0.0000  0.0000  0.0000  0.0000  0.0000   0.000000E+00         127001
   5   6   2    -21.0    135.7   1   0   1  0.0000  0.0000  0.0000  0.0000  0.0000  0.0000  0.0000  0.0000   0.000000E+00         128001
   5   7   2    165.6    125.0   1   0   1  0.0000  0.0000  0.0000  0.0000  0.0000  0.0000  0.0000  0.0000   0.000000E+00         129001
   5   8   2    419.0    112.1   1   0   1  0.0000  0.0000  0.0000  0.0000  0.0000  0.0000  0.0000  0.0000   0.000000E+00         130001
   5   9   2     45.3     60.3   1   0   1  0.0000  0.0000  0.0000  0.0000  0.0000  0.0000  0.0000  0.0000   0.000000E+00         131001
   6  -8   1    130.6     77.2   1   0   1  0.0000  0.0000  0.0000  0.0000  0.0000  0.0000  0.0000  0.0000   0.000000E+00         132001
   6  -7   1    232.4    113.5   1   0   1  0.0000  0.0000  0.0000  0.0000  0.0000  0.0000  0.0000  0.0000   0.000000E+00         133001
   6  -6   1   1541.0    188.6   1   0   1  0.0000  0.0000  0.0000  0.0000  0.0000  0.0000  0.0000  0.0000   0.000000E+00         134001
   6  -5   1   2428.6    240.6   1   0   1  0.0000  0.0000  0.0000  0.0000  0.0000  0.0000  0.0000  0.0000   0.000000E+00         135001
   6  -4   1    301.5    219.6   1   0   1  0.0000  0.0000  0.0000  0.0000  0.0000  0.0000  0.0000  0.0000   0.000000E+00         136001
   6   3   2   2915.3    247.0   1   0   1  0.0000  0.0000  0.0000  0.0000  0.0000  0.0000  0.0000  0.0000   0.000000E+00         137001
   6   4   2     29.4    160.2   1   0   1  0.0000  0.0000  0.0000  0.0000  0.0000  0.0000  0.0000  0.0000   0.000000E+00         138001
   6   5   2    355.2    139.6   1   0   1  0.0000  0.0000  0.0000  0.0000  0.0000  0.0000  0.0000  0.0000   0.000000E+00         139001
   6   6   2    233.0    103.9   1   0   1  0.0000  0.0000  0.0000  0.0000  0.0000  0.0000  0.0000  0.0000   0.000000E+00         140001
   6   7   2    -12.9     33.0   1   0   1  0.0000  0.0000  0.0000  0.0000  0.0000  0.0000  0.0000  0.0000   0.000000E+00         141001
   7  -7   1     54.1    124.6   1   0   1  0.0000  0.0000  0.0000  0.0000  0.0000  0.0000  0.0000  0.0000   0.000000E+00         142001
   7  -6   1    162.6    151.8   1   0   1  0.0000  0.0000  0.0000  0.0000  0.0000  0.0000  0.0000  0.0000   0.000000E+00         143001
   7   1   2   1761.3    283.2   1   0   1  0.0000  0.0000  0.0000  0.0000  0.0000  0.0000  0.0000  0.0000   0.000000E+00         144001
   7   2   2   1171.7    205.6   1   0   1  0.0000  0.0000  0.0000  0.0000  0.0000  0.0000  0.0000  0.0000   0.000000E+00         145001
   7   3   2    210.6    124.0   1   0   1  0.0000  0.0000  0.0000  0.0000  0.0000  0.0000  0.0000  0.0000   0.000000E+00         146001
   7   4   2      1.9     53.0   1   0   1  0.0000  0.0000  0.0000  0.0000  0.0000  0.0000  0.0000  0.0000   0.000000E+00         147001
   8  -2   2    -76.2    134.8   1   0   1  0.0000  0.0000  0.0000  0.0000  0.0000  0.0000  0.0000  0.0000   0.000000E+00         148001
   8  -1   2  22075.0    667.8   1   0   1  0.0000  0.0000  0.0000  0.0000  0.0000  0.0000  0.0000  0.0000   0.000000E+00         149001
   8   0   2    397.8    195.5   1   0   1  0.0000  0.0000  0.0000  0.0000  0.0000  0.0000  0.0000  0.0000   0.000000E+00         150001
   8   1   2     -6.4     71.3   1   0   1  0.0000  0.0000  0.0000  0.0000  0.0000  0.0000  0.0000  0.0000   0.000000E+00         151001
  -9   1  -2   1874.3    424.6   2   0   1  0.0000  0.0000  0.0000  0.0000  0.0000  0.0000  0.0000  0.0000   0.000000E+00         153001
  -8  -2  -2    135.5    144.8   2   0   1  0.0000  0.0000  0.0000  0.0000  0.0000  0.0000  0.0000  0.0000   0.000000E+00         154001
  -8  -1  -2   3926.6    275.9   2   0   1  0.0000  0.0000  0.0000  0.0000  0.0000  0.0000  0.0000  0.0000   0.000000E+00         155001
  -8   0  -2   2176.5    342.5   2   0   1  0.0000  0.0000  0.0000  0.0000  0.0000  0.0000  0.0000  0.0000   0.000000E+00         156001
  -8   5  -1    149.2    158.3   2   0   1  0.0000  0.0000  0.0000  0.0000  0.0000  0.0000  0.0000  0.0000   0.000000E+00         157001
  -7  -4  -2   2464.9    205.1   2   0   1  0.0000  0.0000  0.0000  0.0000  0.0000  0.0000  0.0000  0.0000   0.000000E+00         158001
  -7  -3  -2   1986.2    230.4   2   0   1  0.0000  0.0000  0.0000  0.0000  0.0000  0.0000  0.0000  0.0000   0.000000E+00         159001
  -7  -2  -2   1037.1    231.2   2   0   1  0.0000  0.0000  0.0000  0.0000  0.0000  0.0000  0.0000  0.0000   0.000000E+00         160001
  -7   4  -1    977.0    227.7   2   0   1  0.0000  0.0000  0.0000  0.0000  0.0000  0.0000  0.0000  0.0000   0.000000E+00         161001
  -7   5  -1   2450.0    228.8   2   0   1  0.0000  0.0000  0.0000  0.0000  0.0000  0.0000  0.0000  0.0000   0.000000E+00         162001
  -7   6  -1    299.4    148.5   2   0   1  0.0000  0.0000  0.0000  0.0000  0.0000  0.0000  0.0000  0.0000   0.000000E+00         163001
  -7   7  -1    344.9    108.7   2   0   1  0.0000  0.0000  0.0000  0.0000  0.0000  0.0000  0.0000  0.0000   0.000000E+00         164001
  -6  -7  -2    312.8    116.9   2   0   1  0.0000  0.0000  0.0000  0.0000  0.0000  0.0000  0.0000  0.0000   0.000000E+00         165001
  -6  -6  -2    280.0    142.7   2   0   1  0.0000  0.0000  0.0000  0.0000  0.0000  0.0000  0.0000  0.0000   0.000000E+00         166001
  -6  -5  -2    270.1    156.6   2   0   1  0.0000  0.0000  0.0000  0.0000  0.0000  0.0000  0.0000  0.0000   0.000000E+00         167001
  -6  -4  -2    230.4    179.5   2   0   1  0.0000  0.0000  0.0000  0.0000  0.0000  0.0000  0.0000  0.0000   0.000000E+00         168001
  -6  -3  -2   2736.5    254.1   2   0   1  0.0000  0.0000  0.0000  0.0000  0.0000  0.0000  0.0000  0.0000   0.000000E+00         169001
  -6   3  -1    738.4    268.6   2   0   1  0.0000  0.0000  0.0000  0.0000  0.0000  0.0000  0.0000  0.0000   0.000000E+00         170001
  -6   4  -1    177.5    185.4   2   0   1  0.0000  0.0000  0.0000  0.0000  0.0000  0.0000  0.0000  0.0000   0.000000E+00         171001
  -5  -9  -2    121.3    101.3   2   0   1  0.0000  0.0000  0.0000  0.0000  0.0000  0.0000  0.0000  0.0000   0.000000E+00         172001
  -5  -8  -2    390.4    121.3   2   0   1  0.0000  0.0000  0.0000  0.0000  0.0000  0.0000  0.0000  0.0000   0.000000E+00         173001
  -5  -7  -2     -1.1    114.3   2   0   1  0.0000  0.0000  0.0000  0.0000  0.0000  0.0000  0.0000  0.0000   0.000000E+00         174001
  -5  -6  -2    -21.9    138.8   2   0   1  0.0000  0.0000  0.0000  0.0000  0.0000  0.0000  0.0000  0.0000   0.000000E+00         175001
  -5  -5  -2   2879.8    224.8   2   0   1  0.0000  0.0000  0.0000  0.0000  0.0000  0.0000  0.0000  0.0000   0.000000E+00         176001
  -5   1  -1   5877.9    782.7   2   0   1  0.0000  0.0000  0.0000  0.0000  0.0000  0.0000  0.0000  0.0000   0.000000E+00         177001
  -5   2  -1   9203.0    402.9   2   0   1  0.0000  0.0000  0.0000  0.0000  0.0000  0.0000  0.0000  0.0000   0.000000E+00         178001
  -5   7   0    250.1    148.4   2   0   1  0.0000  0.0000  0.0000  0.0000  0.0000  0.0000  0.0000  0.0000   0.000000E+00         179001
  -5   8   0    489.4    141.3   2   0   1  0.0000  0.0000  0.0000  0.0000  0.0000  0.0000  0.0000  0.0000   0.000000E+00         180001
  -5   9   0     56.6    102.5   2   0   1  0.0000  0.0000  0.0000  0.0000  0.0000  0.0000  0.0000  0.0000   0.000000E+00         181001
  -4  -9  -2     43.2     98.8   2   0   1  0.0000  0.0000  0.0000  0.0000  0.0000  0.0000  0.0000  0.0000   0.000000E+00         182001
  -4  -8  -2     95.0    118.9   2   0   1  0.0000  0.0000  0.0000  0.0000  0.0000  0.0000  0.0000  0.0000   0.000000E+00         183001
  -4  -7  -2    223.8    139.8   2   0   1  0.0000  0.0000  0.0000  0.0000  0.0000  0.0000  0.0000  0.0000   0.000000E+00         184001
  -4  -6  -2    322.0    156.0   2   0   1  0.0000  0.0000  0.0000  0.0000  0.0000  0.0000  0.0000  0.0000   0.000000E+00         185001
  -4  -1  -1    741.2    280.5   2   0   1  0.0000  0.0000  0.0000  0.0000  0.0000  0.0000  0.0000  0.0000   0.000000E+00         186001
  -4   6   0    143.4    167.2   2   0   1  0.0000  0.0000  0.0000  0.0000  0.0000  0.0000  0.0000  0.0000   0.000000E+00         188001
  -4   7   0    302.7    154.1   2   0   1  0.0000  0.0000  0.0000  0.0000  0.0000  0.0000  0.0000  0.0000   0.000000E+00         189001
  -4   8   0    123.6    133.9   2   0   1  0.0000  0.0000  0.0000  0.0000  0.0000  0.0000  0.0000  0.0000   0.000000E+00         190001
  -4   9   0    649.2    137.8   2   0   1  0.0000  0.0000  0.0000  0.0000  0.0000  0.0000  0.0000  0.0000   0.000000E+00         191001
  -3 -10  -2     61.4     93.4   2   0   1  0.0000  0.0000  0.0000  0.0000  0.0000  0.0000  0.0000  0.0000   0.000000E+00         192001
  -3  -9  -2     28.5    112.1   2   0   1  0.0000  0.0000  0.0000  0.0000  0.0000  0.0000  0.0000  0.0000   0.000000E+00         193001
  -3  -8  -2    276.8    140.6   2   0   1  0.0000  0.0000  0.0000  0.0000  0.0000  0.0000  0.0000  0.0000   0.000000E+00         194001
  -3  -3  -1    302.0    253.2   2   0   1  0.0000  0.0000  0.0000  0.0000  0.0000  0.0000  0.0000  0.0000   0.000000E+00         195001
  -3  -2  -1   1165.9    358.5   2   0   1  0.0000  0.0000  0.0000  0.0000  0.0000  0.0000  0.0000  0.0000   0.000000E+00         196001
  -3   5   0   8229.2    339.3   2   0   1  0.0000  0.0000  0.0000  0.0000  0.0000  0.0000  0.0000  0.0000   0.000000E+00         197001
  -3   6   0   1543.1    208.4   2   0   1  0.0000  0.0000  0.0000  0.0000  0.0000  0.0000  0.0000  0.0000   0.000000E+00         198001
  -3   7   0    631.7    166.9   2   0   1  0.0000  0.0000  0.0000  0.0000  0.0000  0.0000  0.0000  0.0000   0.000000E+00         199001
  -3  10   1    155.1    108.1   2   0   1  0.0000  0.0000  0.0000  0.0000  0.0000  0.0000  0.0000  0.0000   0.000000E+00         200001
  -2 -10  -2    801.1    131.2   2   0   1  0.0000  0.0000  0.0000  0.0000  0.0000  0.0000  0.0000  0.0000   0.000000E+00         201001
  -2  -6  -1    796.1    178.9   2   0   1  0.0000  0.0000  0.0000  0.0000  0.0000  0.0000  0.0000  0.0000   0.000000E+00         202001
  -2  -5  -1    365.8    222.0   2   0   1  0.0000  0.0000  0.0000  0.0000  0.0000  0.0000  0.0000  0.0000   0.000000E+00         203001
  -2  -4  -1   1225.4    286.3   2   0   1  0.0000  0.0000  0.0000  0.0000  0.0000  0.0000  0.0000  0.0000   0.000000E+00         204001
  -2  -3  -1   3557.7    377.8   2   0   1  0.0000  0.0000  0.0000  0.0000  0.0000  0.0000  0.0000  0.0000   0.000000E+00         205001
  -2   3   0   2471.5    402.5   2   0   1  0.0000  0.0000  0.0000  0.0000  0.0000  0.0000  0.0000  0.0000   0.000000E+00         206001
  -2   4   0    190.4    268.0   2   0   1  0.0000  0.0000  0.0000  0.0000  0.0000  0.0000  0.0000  0.0000   0.000000E+00         207001
  -2   5   0   1645.8    260.5   2   0   1  0.0000  0.0000  0.0000  0.0000  0.0000  0.0000  0.0000  0.0000   0.000000E+00         208001
  -2   9   1    243.1    127.5   2   0   1  0.0000  0.0000  0.0000  0.0000  0.0000  0.0000  0.0000  0.0000   0.000000E+00         209001
  -2  10   1    436.4    120.7   2   0   1  0.0000  0.0000  0.0000  0.0000  0.0000  0.0000  0.0000  0.0000   0.000000E+00         210001
  -1  -9  -1    300.2    130.6   2   0   1  0.0000  0.0000  0.0000  0.0000  0.0000  0.0000  0.0000  0.0000   0.000000E+00         211001
  -1  -8  -1   1055.1    165.1   2   0   1  0.0000  0.0000  0.0000  0.0000  0.0000  0.0000  0.0000  0.0000   0.000000E+00         212001
  -1  -7  -1    259.0    147.1   2   0   1  0.0000  0.0000  0.0000  0.0000  0.0000  0.0000  0.0000  0.0000   0.000000E+00         213001
  -1  -6  -1   1323.0    210.3   2   0   1  0.0000  0.0000  0.0000  0.0000  0.0000  0.0000  0.0000  0.0000   0.000000E+00         214001
  -1  -5  -1    941.5    262.5   2   0   1  0.0000  0.0000  0.0000  0.0000  0.0000  0.0000  0.0000  0.0000   0.000000E+00         215001
  -1   2   0   -296.0    526.0   2   0   1  0.0000  0.0000  0.0000  0.0000  0.0000  0.0000  0.0000  0.0000   0.000000E+00         216001
  -1   7   1   3119.4    228.9   2   0   1  0.0000  0.0000  0.0000  0.0000  0.0000  0.0000  0.0000  0.0000   0.000000E+00         217001
  -1   8   1    630.1    157.4   2   0   1  0.0000  0.0000  0.0000  0.0000  0.0000  0.0000  0.0000  0.0000   0.000000E+00         218001
  -1   9   1    167.3    127.4   2   0   1  0.0000  0.0000  0.0000  0.0000  0.0000  0.0000  0.0000  0.0000   0.000000E+00         219001
  -1  10   1    160.1    113.7   2   0   1  0.0000  0.0000  0.0000  0.0000  0.0000  0.0000  0.0000  0.0000   0.000000E+00         220001
  -1  11   1    203.6     96.9   2   0   1  0.0000  0.0000  0.0000  0.0000  0.0000  0.0000  0.0000  0.0000   0.000000E+00         221001
   0 -11  -1    573.7    119.3   2   0   1  0.0000  0.0000  0.0000  0.0000  0.0000  0.0000  0.0000  0.0000   0.000000E+00         222001
   0 -10  -1    231.5    118.2   2   0   1  0.0000  0.0000  0.0000  0.0000  0.0000  0.0000  0.0000  0.0000   0.000000E+00         223001
   0  -9  -1    106.2    122.0   2   0   1  0.0000  0.0000  0.0000  0.0000  0.0000  0.0000  0.0000  0.0000   0.000000E+00         224001
   0  -8  -1    271.7    149.0   2   0   1  0.0000  0.0000  0.0000  0.0000  0.0000  0.0000  0.0000  0.0000   0.000000E+00         225001
   0  -7  -1    594.7    169.3   2   0   1  0.0000  0.0000  0.0000  0.0000  0.0000  0.0000  0.0000  0.0000   0.000000E+00         226001
   0   6   1   1442.6    229.4   2   0   1  0.0000  0.0000  0.0000  0.0000  0.0000  0.0000  0.0000  0.0000   0.000000E+00         227001
   0   7   1    284.3    144.4   2   0   1  0.0000  0.0000  0.0000  0.0000  0.0000  0.0000  0.0000  0.0000   0.000000E+00         228001
   0   8   1     56.3    125.8   2   0   1  0.0000  0.0000  0.0000  0.0000  0.0000  0.0000  0.0000  0.0000   0.000000E+00         229001
   0   9   1    151.0    121.1   2   0   1  0.0000  0.0000  0.0000  0.0000  0.0000  0.0000  0.0000  0.0000   0.000000E+00         230001
   1 -11  -1    178.0     95.8   2   0   1  0.0000  0.0000  0.0000  0.0000  0.0000  0.0000  0.0000  0.0000   0.000000E+00         231001
   1 -10  -1    105.9    109.5   2   0   1  0.0000  0.0000  0.0000  0.0000  0.0000  0.0000  0.0000  0.0000   0.000000E+00         232001
   1  -9  -1     73.7    121.5   2   0   1  0.0000  0.0000  0.0000  0.0000  0.0000  0.0000  0.0000  0.0000   0.000000E+00         233001
   1  -8  -1    627.5    162.0   2   0   1  0.0000  0.0000  0.0000  0.0000  0.0000  0.0000  0.0000  0.0000   0.000000E+00         234001
   1  -3   0  14462.7    512.0   2   0   1  0.0000  0.0000  0.0000  0.0000  0.0000  0.0000  0.0000  0.0000   0.000000E+00         235001
   1  -2   0   -371.7    529.5   2   0   1  0.0000  0.0000  0.0000  0.0000  0.0000  0.0000  0.0000  0.0000   0.000000E+00         236001
   1   5   1    524.4    243.1   2   0   1  0.0000  0.0000  0.0000  0.0000  0.0000  0.0000  0.0000  0.0000   0.000000E+00         237001
   1   6   1   1402.8    210.5   2   0   1  0.0000  0.0000  0.0000  0.0000  0.0000  0.0000  0.0000  0.0000   0.000000E+00         238001
   1   7   1    375.1    159.5   2   0   1  0.0000  0.0000  0.0000  0.0000  0.0000  0.0000  0.0000  0.0000   0.000000E+00         239001
   1  10   2    331.0    117.0   2   0   1  0.0000  0.0000  0.0000  0.0000  0.0000  0.0000  0.0000  0.0000   0.000000E+00         240001
   2 -10  -1    277.4    116.9   2   0   1  0.0000  0.0000  0.0000  0.0000  0.0000  0.0000  0.0000  0.0000   0.000000E+00         241001
   2  -5   0   1830.0    285.8   2   0   1  0.0000  0.0000  0.0000  0.0000  0.0000  0.0000  0.0000  0.0000   0.000000E+00         242001
   2  -4   0    286.8    270.6   2   0   1  0.0000  0.0000  0.0000  0.0000  0.0000  0.0000  0.0000  0.0000   0.000000E+00         243001
   2  -3   0   3509.4    427.2   2   0   1  0.0000  0.0000  0.0000  0.0000  0.0000  0.0000  0.0000  0.0000   0.000000E+00         244001
   2   3   1   3716.1    371.0   2   0   1  0.0000  0.0000  0.0000  0.0000  0.0000  0.0000  0.0000  0.0000   0.000000E+00         245001
   2   4   1   1175.1    277.0   2   0   1  0.0000  0.0000  0.0000  0.0000  0.0000  0.0000  0.0000  0.0000   0.000000E+00         246001
   2   5   1    287.2    208.9   2   0   1  0.0000  0.0000  0.0000  0.0000  0.0000  0.0000  0.0000  0.0000   0.000000E+00         247001
   2   9   2    213.1    121.6   2   0   1  0.0000  0.0000  0.0000  0.0000  0.0000  0.0000  0.0000  0.0000   0.000000E+00         248001
   2  10   2    703.1    120.4   2   0   1  0.0000  0.0000  0.0000  0.0000  0.0000  0.0000  0.0000  0.0000   0.000000E+00         249001
   3  -9   0    370.3    132.8   2   0   1  0.0000  0.0000  0.0000  0.0000  0.0000  0.0000  0.0000  0.0000   0.000000E+00         250001
   3  -8   0   1159.2    171.8   2   0   1  0.0000  0.0000  0.0000  0.0000  0.0000  0.0000  0.0000  0.0000   0.000000E+00         251001
   3  -7   0    532.8    170.4   2   0   1  0.0000  0.0000  0.0000  0.0000  0.0000  0.0000  0.0000  0.0000   0.000000E+00         252001
   3  -6   0   1502.7    215.8   2   0   1  0.0000  0.0000  0.0000  0.0000  0.0000  0.0000  0.0000  0.0000   0.000000E+00         253001
   3  -5   0   6383.8    324.4   2   0   1  0.0000  0.0000  0.0000  0.0000  0.0000  0.0000  0.0000  0.0000   0.000000E+00         254001
   3   1   1    203.5    446.9   2   0   1  0.0000  0.0000  0.0000  0.0000  0.0000  0.0000  0.0000  0.0000   0.000000E+00         255001
   3   2   1   1030.0    344.5   2   0   1  0.0000  0.0000  0.0000  0.0000  0.0000  0.0000  0.0000  0.0000   0.000000E+00         256001
   3   3   1    330.0    215.7   2   0   1  0.0000  0.0000  0.0000  0.0000  0.0000  0.0000  0.0000  0.0000   0.000000E+00         257001
   3   7   2   3440.0    222.5   2   0   1  0.0000  0.0000  0.0000  0.0000  0.0000  0.0000  0.0000  0.0000   0.000000E+00         258001
   3   8   2    451.8    138.4   2   0   1  0.0000  0.0000  0.0000  0.0000  0.0000  0.0000  0.0000  0.0000   0.000000E+00         259001
   3   9   2     21.6    103.1   2   0   1  0.0000  0.0000  0.0000  0.0000  0.0000  0.0000  0.0000  0.0000   0.000000E+00         260001
   3  10   2    -18.8     84.2   2   0   1  0.0000  0.0000  0.0000  0.0000  0.0000  0.0000  0.0000  0.0000   0.000000E+00         261001
   4 -10   0    114.0    104.3   2   0   1  0.0000  0.0000  0.0000  0.0000  0.0000  0.0000  0.0000  0.0000   0.000000E+00         262001
   4  -9   0    433.0    130.2   2   0   1  0.0000  0.0000  0.0000  0.0000  0.0000  0.0000  0.0000  0.0000   0.000000E+00         263001
   4  -8   0    136.4    133.1   2   0   1  0.0000  0.0000  0.0000  0.0000  0.0000  0.0000  0.0000  0.0000   0.000000E+00         264001
   4  -7   0    282.4    150.1   2   0   1  0.0000  0.0000  0.0000  0.0000  0.0000  0.0000  0.0000  0.0000   0.000000E+00         265001
   4  -1   1    387.5    252.9   2   0   1  0.0000  0.0000  0.0000  0.0000  0.0000  0.0000  0.0000  0.0000   0.000000E+00         266001
   4   6   2    423.0    162.1   2   0   1  0.0000  0.0000  0.0000  0.0000  0.0000  0.0000  0.0000  0.0000   0.000000E+00         268001
   4   7   2    123.6    131.4   2   0   1  0.0000  0.0000  0.0000  0.0000  0.0000  0.0000  0.0000  0.0000   0.000000E+00         269001
   4   8   2    233.0    127.8   2   0   1  0.0000  0.0000  0.0000  0.0000  0.0000  0.0000  0.0000  0.0000   0.000000E+00         270001
   4   9   2     88.7     99.9   2   0   1  0.0000  0.0000  0.0000  0.0000  0.0000  0.0000  0.0000  0.0000   0.000000E+00         271001
   5  -9   0     25.3    106.7   2   0   1  0.0000  0.0000  0.0000  0.0000  0.0000  0.0000  0.0000  0.0000   0.000000E+00         272001
   5  -8   0    421.4    141.5   2   0   1  0.0000  0.0000  0.0000  0.0000  0.0000  0.0000  0.0000  0.0000   0.000000E+00         273001
   5  -3   1   1679.6    250.3   2   0   1  0.0000  0.0000  0.0000  0.0000  0.0000  0.0000  0.0000  0.0000   0.000000E+00         274001
   5  -2   1  10836.9    489.4   2   0   1  0.0000  0.0000  0.0000  0.0000  0.0000  0.0000  0.0000  0.0000   0.000000E+00         275001
   5   4   2   1791.8    213.6   2   0   1  0.0000  0.0000  0.0000  0.0000  0.0000  0.0000  0.0000  0.0000   0.000000E+00         276001
   5   5   2   3829.2    238.3   2   0   1  0.0000  0.0000  0.0000  0.0000  0.0000  0.0000  0.0000  0.0000   0.000000E+00         277001
   5   6   2    -21.0    135.7   2   0   1  0.0000  0.0000  0.0000  0.0000  0.0000  0.0000  0.0000  0.0000   0.000000E+00         278001
   5   7   2    165.6    125.0   2   0   1  0.0000  0.0000  0.0000  0.0000  0.0000  0.0000  0.0000  0.0000   0.000000E+00         279001
   6  -6   1   1541.0    188.6   2   0   1  0.0000  0.0000  0.0000  0.0000  0.0000  0.0000  0.0000  0.0000   0.000000E+00         280001
   6  -5   1   2428.6    240.6   2   0   1  0.0000  0.0000  0.0000  0.0000  0.0000  0.0000  0.0000  0.0000   0.000000E+00         281001
   6  -4   1    301.5    219.6   2   0   1  0.0000  0.0000  0.0000  0.0000  0.0000  0.0000  0.0000  0.0000   0.000000E+00         282001
   6  -3   1    623.8    270.0   2   0   1  0.0000  0.0000  0.0000  0.0000  0.0000  0.0000  0.0000  0.0000   0.000000E+00         283001
   6   2   2   4091.1    293.1   2   0   1  0.0000  0.0000  0.0000  0.0000  0.0000  0.0000  0.0000  0.0000   0.000000E+00         284001
   6   3   2   2915.3    247.0   2   0   1  0.0000  0.0000  0.0000  0.0000  0.0000  0.0000  0.0000  0.0000   0.000000E+00         285001
   6   4   2     29.4    160.2   2   0   1  0.0000  0.0000  0.0000  0.0000  0.0000  0.0000  0.0000  0.0000   0.000000E+00         286001
   6   5   2    355.2    139.6   2   0   1  0.0000  0.0000  0.0000  0.0000  0.0000  0.0000  0.0000  0.0000   0.000000E+00         287001
   7  -7   1     54.1    124.6   2   0   1  0.0000  0.0000  0.0000  0.0000  0.0000  0.0000  0.0000  0.0000   0.000000E+00         288001
   7  -6   1    162.6    151.8   2   0   1  0.0000  0.0000  0.0000  0.0000  0.0000  0.0000  0.0000  0.0000   0.000000E+00         289001
   7  -5   1   2748.2    239.5   2   0   1  0.0000  0.0000  0.0000  0.0000  0.0000  0.0000  0.0000  0.0000   0.000000E+00         290001
   7   1   2   1761.3    283.2   2   0   1  0.0000  0.0000  0.0000  0.0000  0.0000  0.0000  0.0000  0.0000   0.000000E+00         291001
   7   2   2   1171.7    205.6   2   0   1  0.0000  0.0000  0.0000  0.0000  0.0000  0.0000  0.0000  0.0000   0.000000E+00         292001
   7   3   2    210.6    124.0   2   0   1  0.0000  0.0000  0.0000  0.0000  0.0000  0.0000  0.0000  0.0000   0.000000E+00         293001
   8  -2   2    -76.2    134.8   2   0   1  0.0000  0.0000  0.0000  0.0000  0.0000  0.0000  0.0000  0.0000   0.000000E+00         294001
   8  -1   2  22075.0    667.8   2   0   1  0.0000  0.0000  0.0000  0.0000  0.0000  0.0000  0.0000  0.0000   0.000000E+00         295001
   8   0   2    397.8    195.5   2   0   1  0.0000  0.0000  0.0000  0.0000  0.0000  0.0000  0.0000  0.0000   0.000000E+00         296001
  -9   1  -2   1874.3    424.6   3   0   1  0.0000  0.0000  0.0000  0.0000  0.0000  0.0000  0.0000  0.0000   0.000000E+00         298001
  -8  -1  -2   3926.6    275.9   3   0   1  0.0000  0.0000  0.0000  0.0000  0.0000  0.0000  0.0000  0.0000   0.000000E+00         299001
  -8   0  -2   2176.5    342.5   3   0   1  0.0000  0.0000  0.0000  0.0000  0.0000  0.0000  0.0000  0.0000   0.000000E+00         300001
  -8   5  -1    149.2    158.3   3   0   1  0.0000  0.0000  0.0000  0.0000  0.0000  0.0000  0.0000  0.0000   0.000000E+00         301001
  -7  -3  -2   1986.2    230.4   3   0   1  0.0000  0.0000  0.0000  0.0000  0.0000  0.0000  0.0000  0.0000   0.000000E+00         302001
  -7  -2  -2   1037.1    231.2   3   0   1  0.0000  0.0000  0.0000  0.0000  0.0000  0.0000  0.0000  0.0000   0.000000E+00         303001
  -7  -1  -2   1090.7    279.5   3   0   1  0.0000  0.0000  0.0000  0.0000  0.0000  0.0000  0.0000  0.0000   0.000000E+00         304001
  -7   4  -1    977.0    227.7   3   0   1  0.0000  0.0000  0.0000  0.0000  0.0000  0.0000  0.0000  0.0000   0.000000E+00         305001
  -7   5  -1   2450.0    228.8   3   0   1  0.0000  0.0000  0.0000  0.0000  0.0000  0.0000  0.0000  0.0000   0.000000E+00         306001
  -6  -5  -2    270.1    156.6   3   0   1  0.0000  0.0000  0.0000  0.0000  0.0000  0.0000  0.0000  0.0000   0.000000E+00         307001
  -6  -4  -2    230.4    179.5   3   0   1  0.0000  0.0000  0.0000  0.0000  0.0000  0.0000  0.0000  0.0000   0.000000E+00         308001
  -6  -3  -2   2736.5    254.1   3   0   1  0.0000  0.0000  0.0000  0.0000  0.0000  0.0000  0.0000  0.0000   0.000000E+00         309001
  -6   2  -1    560.7    352.6   3   0   1  0.0000  0.0000  0.0000  0.0000  0.0000  0.0000  0.0000  0.0000   0.000000E+00         310001
  -6   3  -1    738.4    268.6   3   0   1  0.0000  0.0000  0.0000  0.0000  0.0000  0.0000  0.0000  0.0000   0.000000E+00         311001
  -6   4  -1    177.5    185.4   3   0   1  0.0000  0.0000  0.0000  0.0000  0.0000  0.0000  0.0000  0.0000   0.000000E+00         312001
  -6   8   0    232.9    126.8   3   0   1  0.0000  0.0000  0.0000  0.0000  0.0000  0.0000  0.0000  0.0000   0.000000E+00         313001
  -5  -7  -2     -1.1    114.3   3   0   1  0.0000  0.0000  0.0000  0.0000  0.0000  0.0000  0.0000  0.0000   0.000000E+00         314001
  -5  -6  -2    -21.9    138.8   3   0   1  0.0000  0.0000  0.0000  0.0000  0.0000  0.0000  0.0000  0.0000   0.000000E+00         315001
  -5  -5  -2   2879.8    224.8   3   0   1  0.0000  0.0000  0.0000  0.0000  0.0000  0.0000  0.0000  0.0000   0.000000E+00         316001
  -5  -4  -2   1084.9    202.2   3   0   1  0.0000  0.0000  0.0000  0.0000  0.0000  0.0000  0.0000  0.0000   0.000000E+00         317001
  -5   1  -1   5877.9    782.7   3   0   1  0.0000  0.0000  0.0000  0.0000  0.0000  0.0000  0.0000  0.0000   0.000000E+00         318001
  -5   2  -1   9203.0    402.9   3   0   1  0.0000  0.0000  0.0000  0.0000  0.0000  0.0000  0.0000  0.0000   0.000000E+00         319001
  -5   6   0   6596.0    288.7   3   0   1  0.0000  0.0000  0.0000  0.0000  0.0000  0.0000  0.0000  0.0000   0.000000E+00         320001
  -5   7   0    250.1    148.4   3   0   1  0.0000  0.0000  0.0000  0.0000  0.0000  0.0000  0.0000  0.0000   0.000000E+00         321001
  -5   8   0    489.4    141.3   3   0   1  0.0000  0.0000  0.0000  0.0000  0.0000  0.0000  0.0000  0.0000   0.000000E+00         322001
  -5   9   0     56.6    102.5   3   0   1  0.0000  0.0000  0.0000  0.0000  0.0000  0.0000  0.0000  0.0000   0.000000E+00         323001
  -4  -9  -2     43.2     98.8   3   0   1  0.0000  0.0000  0.0000  0.0000  0.0000  0.0000  0.0000  0.0000   0.000000E+00         324001
  -4  -8  -2     95.0    118.9   3   0   1  0.0000  0.0000  0.0000  0.0000  0.0000  0.0000  0.0000  0.0000   0.000000E+00         325001
  -4  -7  -2    223.8    139.8   3   0   1  0.0000  0.0000  0.0000  0.0000  0.0000  0.0000  0.0000  0.0000   0.000000E+00         326001
  -4  -6  -2    322.0    156.0   3   0   1  0.0000  0.0000  0.0000  0.0000  0.0000  0.0000  0.0000  0.0000   0.000000E+00         327001
  -4  -5  -2    429.6    169.3   3   0   1  0.0000  0.0000  0.0000  0.0000  0.0000  0.0000  0.0000  0.0000   0.000000E+00         328001
  -4   5   0    164.6    191.2   3   0   1  0.0000  0.0000  0.0000  0.0000  0.0000  0.0000  0.0000  0.0000   0.000000E+00         330001
  -4   6   0    143.4    167.2   3   0   1  0.0000  0.0000  0.0000  0.0000  0.0000  0.0000  0.0000  0.0000   0.000000E+00         331001
  -4   7   0    302.7    154.1   3   0   1  0.0000  0.0000  0.0000  0.0000  0.0000  0.0000  0.0000  0.0000   0.000000E+00         332001
  -4  10   1    205.7    108.4   3   0   1  0.0000  0.0000  0.0000  0.0000  0.0000  0.0000  0.0000  0.0000   0.000000E+00         333001
  -3 -10  -2     61.4     93.4   3   0   1  0.0000  0.0000  0.0000  0.0000  0.0000  0.0000  0.0000  0.0000   0.000000E+00         334001
  -3  -9  -2     28.5    112.1   3   0   1  0.0000  0.0000  0.0000  0.0000  0.0000  0.0000  0.0000  0.0000   0.000000E+00         335001
  -3  -8  -2    276.8    140.6   3   0   1  0.0000  0.0000  0.0000  0.0000  0.0000  0.0000  0.0000  0.0000   0.000000E+00         336001
  -3  -7  -2   3262.9    223.4   3   0   1  0.0000  0.0000  0.0000  0.0000  0.0000  0.0000  0.0000  0.0000   0.000000E+00         337001
  -3  -2  -1   1165.9    358.5   3   0   1  0.0000  0.0000  0.0000  0.0000  0.0000  0.0000  0.0000  0.0000   0.000000E+00         338001
  -3  -1  -1    214.3    438.8   3   0   1  0.0000  0.0000  0.0000  0.0000  0.0000  0.0000  0.0000  0.0000   0.000000E+00         339001
  -3   4   0   7049.4    393.7   3   0   1  0.0000  0.0000  0.0000  0.0000  0.0000  0.0000  0.0000  0.0000   0.000000E+00         340001
  -3   5   0   8229.2    339.3   3   0   1  0.0000  0.0000  0.0000  0.0000  0.0000  0.0000  0.0000  0.0000   0.000000E+00         341001
  -3   9   1    163.6    125.1   3   0   1  0.0000  0.0000  0.0000  0.0000  0.0000  0.0000  0.0000  0.0000   0.000000E+00         342001
  -3  10   1    155.1    108.1   3   0   1  0.0000  0.0000  0.0000  0.0000  0.0000  0.0000  0.0000  0.0000   0.000000E+00         343001
  -2 -10  -2    801.1    131.2   3   0   1  0.0000  0.0000  0.0000  0.0000  0.0000  0.0000  0.0000  0.0000   0.000000E+00         344001
  -2  -9  -2    257.4    124.5   3   0   1  0.0000  0.0000  0.0000  0.0000  0.0000  0.0000  0.0000  0.0000   0.000000E+00         345001
  -2  -8  -2    157.6    135.2   3   0   1  0.0000  0.0000  0.0000  0.0000  0.0000  0.0000  0.0000  0.0000   0.000000E+00         346001
  -2  -4  -1   1225.4    286.3   3   0   1  0.0000  0.0000  0.0000  0.0000  0.0000  0.0000  0.0000  0.0000   0.000000E+00         347001
  -2  -3  -1   3557.7    377.8   3   0   1  0.0000  0.0000  0.0000  0.0000  0.0000  0.0000  0.0000  0.0000   0.000000E+00         348001
  -2   3   0   2471.5    402.5   3   0   1  0.0000  0.0000  0.0000  0.0000  0.0000  0.0000  0.0000  0.0000   0.000000E+00         349001
  -2   4   0    190.4    268.0   3   0   1  0.0000  0.0000  0.0000  0.0000  0.0000  0.0000  0.0000  0.0000   0.000000E+00         350001
  -2   8   1    447.1    151.5   3   0   1  0.0000  0.0000  0.0000  0.0000  0.0000  0.0000  0.0000  0.0000   0.000000E+00         351001
  -2   9   1    243.1    127.5   3   0   1  0.0000  0.0000  0.0000  0.0000  0.0000  0.0000  0.0000  0.0000   0.000000E+00         352001
  -2  10   1    436.4    120.7   3   0   1  0.0000  0.0000  0.0000  0.0000  0.0000  0.0000  0.0000  0.0000   0.000000E+00         353001
  -1 -10  -2    299.6    116.7   3   0   1  0.0000  0.0000  0.0000  0.0000  0.0000  0.0000  0.0000  0.0000   0.000000E+00         354001
  -1  -6  -1   1323.0    210.3   3   0   1  0.0000  0.0000  0.0000  0.0000  0.0000  0.0000  0.0000  0.0000   0.000000E+00         355001
  -1  -5  -1    941.5    262.5   3   0   1  0.0000  0.0000  0.0000  0.0000  0.0000  0.0000  0.0000  0.0000   0.000000E+00         356001
  -1  -4  -1   3913.2    336.2   3   0   1  0.0000  0.0000  0.0000  0.0000  0.0000  0.0000  0.0000  0.0000   0.000000E+00         357001
  -1   2   0   -296.0    526.0   3   0   1  0.0000  0.0000  0.0000  0.0000  0.0000  0.0000  0.0000  0.0000   0.000000E+00         358001
  -1   7   1   3119.4    228.9   3   0   1  0.0000  0.0000  0.0000  0.0000  0.0000  0.0000  0.0000  0.0000   0.000000E+00         359001
  -1   8   1    630.1    157.4   3   0   1  0.0000  0.0000  0.0000  0.0000  0.0000  0.0000  0.0000  0.0000   0.000000E+00         360001
  -1   9   1    167.3    127.4   3   0   1  0.0000  0.0000  0.0000  0.0000  0.0000  0.0000  0.0000  0.0000   0.000000E+00         361001
   0  -8  -1    271.7    149.0   3   0   1  0.0000  0.0000  0.0000  0.0000  0.0000  0.0000  0.0000  0.0000   0.000000E+00         362001
   0  -7  -1    594.7    169.3   3   0   1  0.0000  0.0000  0.0000  0.0000  0.0000  0.0000  0.0000  0.0000   0.000000E+00         363001
   0  -6  -1   1371.0    219.1   3   0   1  0.0000  0.0000  0.0000  0.0000  0.0000  0.0000  0.0000  0.0000   0.000000E+00         364001
   0   5   1    304.3    234.3   3   0   1  0.0000  0.0000  0.0000  0.0000  0.0000  0.0000  0.0000  0.0000   0.000000E+00         365001
   0   6   1   1442.6    229.4   3   0   1  0.0000  0.0000  0.0000  0.0000  0.0000  0.0000  0.0000  0.0000   0.000000E+00         366001
   0   7   1    284.3    144.4   3   0   1  0.0000  0.0000  0.0000  0.0000  0.0000  0.0000  0.0000  0.0000   0.000000E+00         367001
   0  10   2     50.7    103.7   3   0   1  0.0000  0.0000  0.0000  0.0000  0.0000  0.0000  0.0000  0.0000   0.000000E+00         368001
   1 -11  -1    178.0     95.8   3   0   1  0.0000  0.0000  0.0000  0.0000  0.0000  0.0000  0.0000  0.0000   0.000000E+00         369001
   1 -10  -1    105.9    109.5   3   0   1  0.0000  0.0000  0.0000  0.0000  0.0000  0.0000  0.0000  0.0000   0.000000E+00         370001
   1  -9  -1     73.7    121.5   3   0   1  0.0000  0.0000  0.0000  0.0000  0.0000  0.0000  0.0000  0.0000   0.000000E+00         371001
   1  -8  -1    627.5    162.0   3   0   1  0.0000  0.0000  0.0000  0.0000  0.0000  0.0000  0.0000  0.0000   0.000000E+00         372001
   1  -7  -1   2967.4    223.9   3   0   1  0.0000  0.0000  0.0000  0.0000  0.0000  0.0000  0.0000  0.0000   0.000000E+00         373001
   1  -2   0   -371.7    529.5   3   0   1  0.0000  0.0000  0.0000  0.0000  0.0000  0.0000  0.0000  0.0000   0.000000E+00         374001
   1   4   1   3389.5    328.7   3   0   1  0.0000  0.0000  0.0000  0.0000  0.0000  0.0000  0.0000  0.0000   0.000000E+00         375001
   1   5   1    524.4    243.1   3   0   1  0.0000  0.0000  0.0000  0.0000  0.0000  0.0000  0.0000  0.0000   0.000000E+00         376001
   1   9   2    361.0    139.7   3   0   1  0.0000  0.0000  0.0000  0.0000  0.0000  0.0000  0.0000  0.0000   0.000000E+00         377001
   1  10   2    331.0    117.0   3   0   1  0.0000  0.0000  0.0000  0.0000  0.0000  0.0000  0.0000  0.0000   0.000000E+00         378001
   2 -10  -1    277.4    116.9   3   0   1  0.0000  0.0000  0.0000  0.0000  0.0000  0.0000  0.0000  0.0000   0.000000E+00         379001
   2  -9  -1    353.2    140.1   3   0   1  0.0000  0.0000  0.0000  0.0000  0.0000  0.0000  0.0000  0.0000   0.000000E+00         380001
   2  -8  -1    745.5    163.1   3   0   1  0.0000  0.0000  0.0000  0.0000  0.0000  0.0000  0.0000  0.0000   0.000000E+00         381001
   2  -4   0    286.8    270.6   3   0   1  0.0000  0.0000  0.0000  0.0000  0.0000  0.0000  0.0000  0.0000   0.000000E+00         382001
   2  -3   0   3509.4    427.2   3   0   1  0.0000  0.0000  0.0000  0.0000  0.0000  0.0000  0.0000  0.0000   0.000000E+00         383001
   2   3   1   3716.1    371.0   3   0   1  0.0000  0.0000  0.0000  0.0000  0.0000  0.0000  0.0000  0.0000   0.000000E+00         384001
   2   4   1   1175.1    277.0   3   0   1  0.0000  0.0000  0.0000  0.0000  0.0000  0.0000  0.0000  0.0000   0.000000E+00         385001
   2   8   2    181.1    131.1   3   0   1  0.0000  0.0000  0.0000  0.0000  0.0000  0.0000  0.0000  0.0000   0.000000E+00         386001
   2   9   2    213.1    121.6   3   0   1  0.0000  0.0000  0.0000  0.0000  0.0000  0.0000  0.0000  0.0000   0.000000E+00         387001
   2  10   2    703.1    120.4   3   0   1  0.0000  0.0000  0.0000  0.0000  0.0000  0.0000  0.0000  0.0000   0.000000E+00         388001
   3 -10  -1    127.3    106.5   3   0   1  0.0000  0.0000  0.0000  0.0000  0.0000  0.0000  0.0000  0.0000   0.000000E+00         389001
   3  -6   0   1502.7    215.8   3   0   1  0.0000  0.0000  0.0000  0.0000  0.0000  0.0000  0.0000  0.0000   0.000000E+00         390001
   3  -5   0   6383.8    324.4   3   0   1  0.0000  0.0000  0.0000  0.0000  0.0000  0.0000  0.0000  0.0000   0.000000E+00         391001
   3  -4   0   7712.5    396.6   3   0   1  0.0000  0.0000  0.0000  0.0000  0.0000  0.0000  0.0000  0.0000   0.000000E+00         392001
   3   1   1    203.5    446.9   3   0   1  0.0000  0.0000  0.0000  0.0000  0.0000  0.0000  0.0000  0.0000   0.000000E+00         393001
   3   2   1   1030.0    344.5   3   0   1  0.0000  0.0000  0.0000  0.0000  0.0000  0.0000  0.0000  0.0000   0.000000E+00         394001
   3   6   2    157.5    151.9   3   0   1  0.0000  0.0000  0.0000  0.0000  0.0000  0.0000  0.0000  0.0000   0.000000E+00         395001
   3   7   2   3440.0    222.5   3   0   1  0.0000  0.0000  0.0000  0.0000  0.0000  0.0000  0.0000  0.0000   0.000000E+00         396001
   3   8   2    451.8    138.4   3   0   1  0.0000  0.0000  0.0000  0.0000  0.0000  0.0000  0.0000  0.0000   0.000000E+00         397001
   3   9   2     21.6    103.1   3   0   1  0.0000  0.0000  0.0000  0.0000  0.0000  0.0000  0.0000  0.0000   0.000000E+00         398001
   4  -9   0    433.0    130.2   3   0   1  0.0000  0.0000  0.0000  0.0000  0.0000  0.0000  0.0000  0.0000   0.000000E+00         399001
   4  -8   0    136.4    133.1   3   0   1  0.0000  0.0000  0.0000  0.0000  0.0000  0.0000  0.0000  0.0000   0.000000E+00         400001
   4  -7   0    282.4    150.1   3   0   1  0.0000  0.0000  0.0000  0.0000  0.0000  0.0000  0.0000  0.0000   0.000000E+00         401001
   4  -6   0    325.2    176.7   3   0   1  0.0000  0.0000  0.0000  0.0000  0.0000  0.0000  0.0000  0.0000   0.000000E+00         402001
   4   5   2    725.3    176.1   3   0   1  0.0000  0.0000  0.0000  0.0000  0.0000  0.0000  0.0000  0.0000   0.000000E+00         404001
   4   6   2    423.0    162.1   3   0   1  0.0000  0.0000  0.0000  0.0000  0.0000  0.0000  0.0000  0.0000   0.000000E+00         405001
   4   7   2    123.6    131.4   3   0   1  0.0000  0.0000  0.0000  0.0000  0.0000  0.0000  0.0000  0.0000   0.000000E+00         406001
   5  -9   0     25.3    106.7   3   0   1  0.0000  0.0000  0.0000  0.0000  0.0000  0.0000  0.0000  0.0000   0.000000E+00         407001
   5  -8   0    421.4    141.5   3   0   1  0.0000  0.0000  0.0000  0.0000  0.0000  0.0000  0.0000  0.0000   0.000000E+00         408001
   5  -7   0    296.0    158.4   3   0   1  0.0000  0.0000  0.0000  0.0000  0.0000  0.0000  0.0000  0.0000   0.000000E+00         409001
   5  -3   1   1679.6    250.3   3   0   1  0.0000  0.0000  0.0000  0.0000  0.0000  0.0000  0.0000  0.0000   0.000000E+00         410001
   5  -2   1  10836.9    489.4   3   0   1  0.0000  0.0000  0.0000  0.0000  0.0000  0.0000  0.0000  0.0000   0.000000E+00         411001
   5   3   2   1678.2    234.9   3   0   1  0.0000  0.0000  0.0000  0.0000  0.0000  0.0000  0.0000  0.0000   0.000000E+00         412001
   5   4   2   1791.8    213.6   3   0   1  0.0000  0.0000  0.0000  0.0000  0.0000  0.0000  0.0000  0.0000   0.000000E+00         413001
   5   5   2   3829.2    238.3   3   0   1  0.0000  0.0000  0.0000  0.0000  0.0000  0.0000  0.0000  0.0000   0.000000E+00         414001
   5   8   3    207.7    111.9   3   0   1  0.0000  0.0000  0.0000  0.0000  0.0000  0.0000  0.0000  0.0000   0.000000E+00         415001
   6  -5   1   2428.6    240.6   3   0   1  0.0000  0.0000  0.0000  0.0000  0.0000  0.0000  0.0000  0.0000   0.000000E+00         416001
   6  -4   1    301.5    219.6   3   0   1  0.0000  0.0000  0.0000  0.0000  0.0000  0.0000  0.0000  0.0000   0.000000E+00         417001
   6  -3   1    623.8    270.0   3   0   1  0.0000  0.0000  0.0000  0.0000  0.0000  0.0000  0.0000  0.0000   0.000000E+00         418001
   6   2   2   4091.1    293.1   3   0   1  0.0000  0.0000  0.0000  0.0000  0.0000  0.0000  0.0000  0.0000   0.000000E+00         419001
   6   3   2   2915.3    247.0   3   0   1  0.0000  0.0000  0.0000  0.0000  0.0000  0.0000  0.0000  0.0000   0.000000E+00         420001
   6   4   2     29.4    160.2   3   0   1  0.0000  0.0000  0.0000  0.0000  0.0000  0.0000  0.0000  0.0000   0.000000E+00         421001
   6   7   3     65.9    106.9   3   0   1  0.0000  0.0000  0.0000  0.0000  0.0000  0.0000  0.0000  0.0000   0.000000E+00         422001
   7  -7   1     54.1    124.6   3   0   1  0.0000  0.0000  0.0000  0.0000  0.0000  0.0000  0.0000  0.0000   0.000000E+00         423001
   7  -6   1    162.6    151.8   3   0   1  0.0000  0.0000  0.0000  0.0000  0.0000  0.0000  0.0000  0.0000   0.000000E+00         424001
   7  -5   1   2748.2    239.5   3   0   1  0.0000  0.0000  0.0000  0.0000  0.0000  0.0000  0.0000  0.0000   0.000000E+00         425001
   7   1   2   1761.3    283.2   3   0   1  0.0000  0.0000  0.0000  0.0000  0.0000  0.0000  0.0000  0.0000   0.000000E+00         427001
   7   2   2   1171.7    205.6   3   0   1  0.0000  0.0000  0.0000  0.0000  0.0000  0.0000  0.0000  0.0000   0.000000E+00         428001
   7   5   3    120.9    130.7   3   0   1  0.0000  0.0000  0.0000  0.0000  0.0000  0.0000  0.0000  0.0000   0.000000E+00         429001
   7   6   3    339.2    121.4   3   0   1  0.0000  0.0000  0.0000  0.0000  0.0000  0.0000  0.0000  0.0000   0.000000E+00         430001
   8  -1   2  22075.0    667.8   3   0   1  0.0000  0.0000  0.0000  0.0000  0.0000  0.0000  0.0000  0.0000   0.000000E+00         431001
   8   0   2    397.8    195.5   3   0   1  0.0000  0.0000  0.0000  0.0000  0.0000  0.0000  0.0000  0.0000   0.000000E+00         432001
   8   4   3    155.5    132.0   3   0   1  0.0000  0.0000  0.0000  0.0000  0.0000  0.0000  0.0000  0.0000   0.000000E+00         433001
  -9   1  -2   1874.3    424.6   4   0   1  0.0000  0.0000  0.0000  0.0000  0.0000  0.0000  0.0000  0.0000   0.000000E+00         435001
  -8  -1  -2   3926.6    275.9   4   0   1  0.0000  0.0000  0.0000  0.0000  0.0000  0.0000  0.0000  0.0000   0.000000E+00         436001
  -8   0  -2   2176.5    342.5   4   0   1  0.0000  0.0000  0.0000  0.0000  0.0000  0.0000  0.0000  0.0000   0.000000E+00         437001
  -8   4  -1    912.0    211.2   4   0   1  0.0000  0.0000  0.0000  0.0000  0.0000  0.0000  0.0000  0.0000   0.000000E+00         438001
  -8   5  -1    149.2    158.3   4   0   1  0.0000  0.0000  0.0000  0.0000  0.0000  0.0000  0.0000  0.0000   0.000000E+00         439001
  -7  -6  -3    228.1    121.2   4   0   1  0.0000  0.0000  0.0000  0.0000  0.0000  0.0000  0.0000  0.0000   0.000000E+00         440001
  -7  -2  -2   1037.1    231.2   4   0   1  0.0000  0.0000  0.0000  0.0000  0.0000  0.0000  0.0000  0.0000   0.000000E+00         441001
  -7  -1  -2   1090.7    279.5   4   0   1  0.0000  0.0000  0.0000  0.0000  0.0000  0.0000  0.0000  0.0000   0.000000E+00         442001
  -7   3  -1    822.2    269.2   4   0   1  0.0000  0.0000  0.0000  0.0000  0.0000  0.0000  0.0000  0.0000   0.000000E+00         443001
  -7   4  -1    977.0    227.7   4   0   1  0.0000  0.0000  0.0000  0.0000  0.0000  0.0000  0.0000  0.0000   0.000000E+00         444001
  -7   5  -1   2450.0    228.8   4   0   1  0.0000  0.0000  0.0000  0.0000  0.0000  0.0000  0.0000  0.0000   0.000000E+00         445001
  -6  -7  -3     49.1    111.7   4   0   1  0.0000  0.0000  0.0000  0.0000  0.0000  0.0000  0.0000  0.0000   0.000000E+00         446001
  -6  -4  -2    230.4    179.5   4   0   1  0.0000  0.0000  0.0000  0.0000  0.0000  0.0000  0.0000  0.0000   0.000000E+00         447001
  -6  -3  -2   2736.5    254.1   4   0   1  0.0000  0.0000  0.0000  0.0000  0.0000  0.0000  0.0000  0.0000   0.000000E+00         448001
  -6  -2  -2   3162.3    279.0   4   0   1  0.0000  0.0000  0.0000  0.0000  0.0000  0.0000  0.0000  0.0000   0.000000E+00         449001
  -6   2  -1    560.7    352.6   4   0   1  0.0000  0.0000  0.0000  0.0000  0.0000  0.0000  0.0000  0.0000   0.000000E+00         450001
  -6   3  -1    738.4    268.6   4   0   1  0.0000  0.0000  0.0000  0.0000  0.0000  0.0000  0.0000  0.0000   0.000000E+00         451001
  -6   7   0    -34.1    131.9   4   0   1  0.0000  0.0000  0.0000  0.0000  0.0000  0.0000  0.0000  0.0000   0.000000E+00         452001
  -6   8   0    232.9    126.8   4   0   1  0.0000  0.0000  0.0000  0.0000  0.0000  0.0000  0.0000  0.0000   0.000000E+00         453001
  -5  -8  -3    297.5    114.5   4   0   1  0.0000  0.0000  0.0000  0.0000  0.0000  0.0000  0.0000  0.0000   0.000000E+00         454001
  -5  -5  -2   2879.8    224.8   4   0   1  0.0000  0.0000  0.0000  0.0000  0.0000  0.0000  0.0000  0.0000   0.000000E+00         455001
  -5  -4  -2   1084.9    202.2   4   0   1  0.0000  0.0000  0.0000  0.0000  0.0000  0.0000  0.0000  0.0000   0.000000E+00         456001
  -5  -3  -2   1617.3    232.0   4   0   1  0.0000  0.0000  0.0000  0.0000  0.0000  0.0000  0.0000  0.0000   0.000000E+00         457001
  -5   1  -1   5877.9    782.7   4   0   1  0.0000  0.0000  0.0000  0.0000  0.0000  0.0000  0.0000  0.0000   0.000000E+00         458001
  -5   2  -1   9203.0    402.9   4   0   1  0.0000  0.0000  0.0000  0.0000  0.0000  0.0000  0.0000  0.0000   0.000000E+00         459001
  -5   6   0   6596.0    288.7   4   0   1  0.0000  0.0000  0.0000  0.0000  0.0000  0.0000  0.0000  0.0000   0.000000E+00         460001
  -5   7   0    250.1    148.4   4   0   1  0.0000  0.0000  0.0000  0.0000  0.0000  0.0000  0.0000  0.0000   0.000000E+00         461001
  -4  -9  -3     83.7    103.4   4   0   1  0.0000  0.0000  0.0000  0.0000  0.0000  0.0000  0.0000  0.0000   0.000000E+00         462001
  -4  -7  -2    223.8    139.8   4   0   1  0.0000  0.0000  0.0000  0.0000  0.0000  0.0000  0.0000  0.0000   0.000000E+00         463001
  -4  -6  -2    322.0    156.0   4   0   1  0.0000  0.0000  0.0000  0.0000  0.0000  0.0000  0.0000  0.0000   0.000000E+00         464001
  -4  -5  -2    429.6    169.3   4   0   1  0.0000  0.0000  0.0000  0.0000  0.0000  0.0000  0.0000  0.0000   0.000000E+00         465001
  -4   5   0    164.6    191.2   4   0   1  0.0000  0.0000  0.0000  0.0000  0.0000  0.0000  0.0000  0.0000   0.000000E+00         467001
  -4   6   0    143.4    167.2   4   0   1  0.0000  0.0000  0.0000  0.0000  0.0000  0.0000  0.0000  0.0000   0.000000E+00         468001
  -4   9   1     -8.4    109.8   4   0   1  0.0000  0.0000  0.0000  0.0000  0.0000  0.0000  0.0000  0.0000   0.000000E+00         469001
  -4  10   1    205.7    108.4   4   0   1  0.0000  0.0000  0.0000  0.0000  0.0000  0.0000  0.0000  0.0000   0.000000E+00         470001
  -3  -9  -2     28.5    112.1   4   0   1  0.0000  0.0000  0.0000  0.0000  0.0000  0.0000  0.0000  0.0000   0.000000E+00         471001
  -3  -8  -2    276.8    140.6   4   0   1  0.0000  0.0000  0.0000  0.0000  0.0000  0.0000  0.0000  0.0000   0.000000E+00         472001
  -3  -7  -2   3262.9    223.4   4   0   1  0.0000  0.0000  0.0000  0.0000  0.0000  0.0000  0.0000  0.0000   0.000000E+00         473001
  -3  -6  -2    193.0    146.0   4   0   1  0.0000  0.0000  0.0000  0.0000  0.0000  0.0000  0.0000  0.0000   0.000000E+00         474001
  -3  -2  -1   1165.9    358.5   4   0   1  0.0000  0.0000  0.0000  0.0000  0.0000  0.0000  0.0000  0.0000   0.000000E+00         475001
  -3  -1  -1    214.3    438.8   4   0   1  0.0000  0.0000  0.0000  0.0000  0.0000  0.0000  0.0000  0.0000   0.000000E+00         476001
  -3   4   0   7049.4    393.7   4   0   1  0.0000  0.0000  0.0000  0.0000  0.0000  0.0000  0.0000  0.0000   0.000000E+00         477001
  -3   5   0   8229.2    339.3   4   0   1  0.0000  0.0000  0.0000  0.0000  0.0000  0.0000  0.0000  0.0000   0.000000E+00         478001
  -3   8   1   1458.3    180.3   4   0   1  0.0000  0.0000  0.0000  0.0000  0.0000  0.0000  0.0000  0.0000   0.000000E+00         479001
  -3   9   1    163.6    125.1   4   0   1  0.0000  0.0000  0.0000  0.0000  0.0000  0.0000  0.0000  0.0000   0.000000E+00         480001
  -3  10   1    155.1    108.1   4   0   1  0.0000  0.0000  0.0000  0.0000  0.0000  0.0000  0.0000  0.0000   0.000000E+00         481001
  -2 -10  -2    801.1    131.2   4   0   1  0.0000  0.0000  0.0000  0.0000  0.0000  0.0000  0.0000  0.0000   0.000000E+00         482001
  -2  -9  -2    257.4    124.5   4   0   1  0.0000  0.0000  0.0000  0.0000  0.0000  0.0000  0.0000  0.0000   0.000000E+00         483001
  -2  -8  -2    157.6    135.2   4   0   1  0.0000  0.0000  0.0000  0.0000  0.0000  0.0000  0.0000  0.0000   0.000000E+00         484001
  -2  -7  -2    413.3    157.4   4   0   1  0.0000  0.0000  0.0000  0.0000  0.0000  0.0000  0.0000  0.0000   0.000000E+00         485001
  -2  -3  -1   3557.7    377.8   4   0   1  0.0000  0.0000  0.0000  0.0000  0.0000  0.0000  0.0000  0.0000   0.000000E+00         486001
  -2  -2  -1   1834.7    467.6   4   0   1  0.0000  0.0000  0.0000  0.0000  0.0000  0.0000  0.0000  0.0000   0.000000E+00         487001
  -2   3   0   2471.5    402.5   4   0   1  0.0000  0.0000  0.0000  0.0000  0.0000  0.0000  0.0000  0.0000   0.000000E+00         488001
  -2   7   1    385.0    155.2   4   0   1  0.0000  0.0000  0.0000  0.0000  0.0000  0.0000  0.0000  0.0000   0.000000E+00         489001
  -2   8   1    447.1    151.5   4   0   1  0.0000  0.0000  0.0000  0.0000  0.0000  0.0000  0.0000  0.0000   0.000000E+00         490001
  -2   9   1    243.1    127.5   4   0   1  0.0000  0.0000  0.0000  0.0000  0.0000  0.0000  0.0000  0.0000   0.000000E+00         491001
  -1 -10  -2    299.6    116.7   4   0   1  0.0000  0.0000  0.0000  0.0000  0.0000  0.0000  0.0000  0.0000   0.000000E+00         492001
  -1  -9  -2    406.6    142.5   4   0   1  0.0000  0.0000  0.0000  0.0000  0.0000  0.0000  0.0000  0.0000   0.000000E+00         493001
  -1  -8  -2    371.8    141.0   4   0   1  0.0000  0.0000  0.0000  0.0000  0.0000  0.0000  0.0000  0.0000   0.000000E+00         494001
  -1  -5  -1    941.5    262.5   4   0   1  0.0000  0.0000  0.0000  0.0000  0.0000  0.0000  0.0000  0.0000   0.000000E+00         495001
  -1  -4  -1   3913.2    336.2   4   0   1  0.0000  0.0000  0.0000  0.0000  0.0000  0.0000  0.0000  0.0000   0.000000E+00         496001
  -1   1   0  -2397.8    914.0   4   0   1  0.0000  0.0000  0.0000  0.0000  0.0000  0.0000  0.0000  0.0000   0.000000E+00         497001
  -1   6   1   2237.0    237.5   4   0   1  0.0000  0.0000  0.0000  0.0000  0.0000  0.0000  0.0000  0.0000   0.000000E+00         498001
  -1   7   1   3119.4    228.9   4   0   1  0.0000  0.0000  0.0000  0.0000  0.0000  0.0000  0.0000  0.0000   0.000000E+00         499001
  -1  10   2    146.0    109.2   4   0   1  0.0000  0.0000  0.0000  0.0000  0.0000  0.0000  0.0000  0.0000   0.000000E+00         500001
   0 -10  -2     47.1    103.9   4   0   1  0.0000  0.0000  0.0000  0.0000  0.0000  0.0000  0.0000  0.0000   0.000000E+00         501001
   0  -7  -1    594.7    169.3   4   0   1  0.0000  0.0000  0.0000  0.0000  0.0000  0.0000  0.0000  0.0000   0.000000E+00         502001
   0  -6  -1   1371.0    219.1   4   0   1  0.0000  0.0000  0.0000  0.0000  0.0000  0.0000  0.0000  0.0000   0.000000E+00         503001
   0  -5  -1    642.1    257.8   4   0   1  0.0000  0.0000  0.0000  0.0000  0.0000  0.0000  0.0000  0.0000   0.000000E+00         504001
   0   5   1    304.3    234.3   4   0   1  0.0000  0.0000  0.0000  0.0000  0.0000  0.0000  0.0000  0.0000   0.000000E+00         505001
   0   6   1   1442.6    229.4   4   0   1  0.0000  0.0000  0.0000  0.0000  0.0000  0.0000  0.0000  0.0000   0.000000E+00         506001
   0   9   2    219.1    120.7   4   0   1  0.0000  0.0000  0.0000  0.0000  0.0000  0.0000  0.0000  0.0000   0.000000E+00         507001
   0  10   2     50.7    103.7   4   0   1  0.0000  0.0000  0.0000  0.0000  0.0000  0.0000  0.0000  0.0000   0.000000E+00         508001
   1  -8  -1    627.5    162.0   4   0   1  0.0000  0.0000  0.0000  0.0000  0.0000  0.0000  0.0000  0.0000   0.000000E+00         509001
   1  -7  -1   2967.4    223.9   4   0   1  0.0000  0.0000  0.0000  0.0000  0.0000  0.0000  0.0000  0.0000   0.000000E+00         510001
   1  -6  -1   2592.9    241.0   4   0   1  0.0000  0.0000  0.0000  0.0000  0.0000  0.0000  0.0000  0.0000   0.000000E+00         511001
   1  -1   0  -2600.0    960.2   4   0   1  0.0000  0.0000  0.0000  0.0000  0.0000  0.0000  0.0000  0.0000   0.000000E+00         512001
   1   4   1   3389.5    328.7   4   0   1  0.0000  0.0000  0.0000  0.0000  0.0000  0.0000  0.0000  0.0000   0.000000E+00         513001
   1   8   2    452.5    147.6   4   0   1  0.0000  0.0000  0.0000  0.0000  0.0000  0.0000  0.0000  0.0000   0.000000E+00         514001
   1   9   2    361.0    139.7   4   0   1  0.0000  0.0000  0.0000  0.0000  0.0000  0.0000  0.0000  0.0000   0.000000E+00         515001
   1  10   2    331.0    117.0   4   0   1  0.0000  0.0000  0.0000  0.0000  0.0000  0.0000  0.0000  0.0000   0.000000E+00         516001
   2 -10  -1    277.4    116.9   4   0   1  0.0000  0.0000  0.0000  0.0000  0.0000  0.0000  0.0000  0.0000   0.000000E+00         517001
   2  -9  -1    353.2    140.1   4   0   1  0.0000  0.0000  0.0000  0.0000  0.0000  0.0000  0.0000  0.0000   0.000000E+00         518001
   2  -8  -1    745.5    163.1   4   0   1  0.0000  0.0000  0.0000  0.0000  0.0000  0.0000  0.0000  0.0000   0.000000E+00         519001
   2  -7  -1    489.2    169.9   4   0   1  0.0000  0.0000  0.0000  0.0000  0.0000  0.0000  0.0000  0.0000   0.000000E+00         520001
   2  -3   0   3509.4    427.2   4   0   1  0.0000  0.0000  0.0000  0.0000  0.0000  0.0000  0.0000  0.0000   0.000000E+00         521001
   2   2   1   2055.9    473.0   4   0   1  0.0000  0.0000  0.0000  0.0000  0.0000  0.0000  0.0000  0.0000   0.000000E+00         522001
   2   3   1   3716.1    371.0   4   0   1  0.0000  0.0000  0.0000  0.0000  0.0000  0.0000  0.0000  0.0000   0.000000E+00         523001
   2   7   2    344.3    143.6   4   0   1  0.0000  0.0000  0.0000  0.0000  0.0000  0.0000  0.0000  0.0000   0.000000E+00         524001
   2   8   2    181.1    131.1   4   0   1  0.0000  0.0000  0.0000  0.0000  0.0000  0.0000  0.0000  0.0000   0.000000E+00         525001
   2   9   2    213.1    121.6   4   0   1  0.0000  0.0000  0.0000  0.0000  0.0000  0.0000  0.0000  0.0000   0.000000E+00         526001
   3 -10  -1    127.3    106.5   4   0   1  0.0000  0.0000  0.0000  0.0000  0.0000  0.0000  0.0000  0.0000   0.000000E+00         527001
   3  -9  -1    267.9    131.4   4   0   1  0.0000  0.0000  0.0000  0.0000  0.0000  0.0000  0.0000  0.0000   0.000000E+00         528001
   3  -5   0   6383.8    324.4   4   0   1  0.0000  0.0000  0.0000  0.0000  0.0000  0.0000  0.0000  0.0000   0.000000E+00         529001
   3  -4   0   7712.5    396.6   4   0   1  0.0000  0.0000  0.0000  0.0000  0.0000  0.0000  0.0000  0.0000   0.000000E+00         530001
   3   1   1    203.5    446.9   4   0   1  0.0000  0.0000  0.0000  0.0000  0.0000  0.0000  0.0000  0.0000   0.000000E+00         531001
   3   5   2    821.0    188.2   4   0   1  0.0000  0.0000  0.0000  0.0000  0.0000  0.0000  0.0000  0.0000   0.000000E+00         532001
   3   6   2    157.5    151.9   4   0   1  0.0000  0.0000  0.0000  0.0000  0.0000  0.0000  0.0000  0.0000   0.000000E+00         533001
   3   7   2   3440.0    222.5   4   0   1  0.0000  0.0000  0.0000  0.0000  0.0000  0.0000  0.0000  0.0000   0.000000E+00         534001
   4 -10  -1    286.6    106.3   4   0   1  0.0000  0.0000  0.0000  0.0000  0.0000  0.0000  0.0000  0.0000   0.000000E+00         535001
   4  -7   0    282.4    150.1   4   0   1  0.0000  0.0000  0.0000  0.0000  0.0000  0.0000  0.0000  0.0000   0.000000E+00         536001
   4  -6   0    325.2    176.7   4   0   1  0.0000  0.0000  0.0000  0.0000  0.0000  0.0000  0.0000  0.0000   0.000000E+00         537001
   4  -5   0   -107.3    175.7   4   0   1  0.0000  0.0000  0.0000  0.0000  0.0000  0.0000  0.0000  0.0000   0.000000E+00         538001
   4   4   2   1059.6    213.1   4   0   1  0.0000  0.0000  0.0000  0.0000  0.0000  0.0000  0.0000  0.0000   0.000000E+00         540001
   4   5   2    725.3    176.1   4   0   1  0.0000  0.0000  0.0000  0.0000  0.0000  0.0000  0.0000  0.0000   0.000000E+00         541001
   4   6   2    423.0    162.1   4   0   1  0.0000  0.0000  0.0000  0.0000  0.0000  0.0000  0.0000  0.0000   0.000000E+00         542001
   4   8   3     64.0    109.4   4   0   1  0.0000  0.0000  0.0000  0.0000  0.0000  0.0000  0.0000  0.0000   0.000000E+00         543001
   4   9   3    103.6    104.6   4   0   1  0.0000  0.0000  0.0000  0.0000  0.0000  0.0000  0.0000  0.0000   0.000000E+00         544001
   5  -9   0     25.3    106.7   4   0   1  0.0000  0.0000  0.0000  0.0000  0.0000  0.0000  0.0000  0.0000   0.000000E+00         545001
   5  -8   0    421.4    141.5   4   0   1  0.0000  0.0000  0.0000  0.0000  0.0000  0.0000  0.0000  0.0000   0.000000E+00         546001
   5  -7   0    296.0    158.4   4   0   1  0.0000  0.0000  0.0000  0.0000  0.0000  0.0000  0.0000  0.0000   0.000000E+00         547001
   5  -6   0   5192.4    275.1   4   0   1  0.0000  0.0000  0.0000  0.0000  0.0000  0.0000  0.0000  0.0000   0.000000E+00         548001
   5  -2   1  10836.9    489.4   4   0   1  0.0000  0.0000  0.0000  0.0000  0.0000  0.0000  0.0000  0.0000   0.000000E+00         549001
   5   3   2   1678.2    234.9   4   0   1  0.0000  0.0000  0.0000  0.0000  0.0000  0.0000  0.0000  0.0000   0.000000E+00         550001
   5   4   2   1791.8    213.6   4   0   1  0.0000  0.0000  0.0000  0.0000  0.0000  0.0000  0.0000  0.0000   0.000000E+00         551001
   5   7   3    299.4    123.0   4   0   1  0.0000  0.0000  0.0000  0.0000  0.0000  0.0000  0.0000  0.0000   0.000000E+00         552001
   5   8   3    207.7    111.9   4   0   1  0.0000  0.0000  0.0000  0.0000  0.0000  0.0000  0.0000  0.0000   0.000000E+00         553001
   6  -8   0    420.5    132.6   4   0   1  0.0000  0.0000  0.0000  0.0000  0.0000  0.0000  0.0000  0.0000   0.000000E+00         554001
   6  -4   1    301.5    219.6   4   0   1  0.0000  0.0000  0.0000  0.0000  0.0000  0.0000  0.0000  0.0000   0.000000E+00         555001
   6  -3   1    623.8    270.0   4   0   1  0.0000  0.0000  0.0000  0.0000  0.0000  0.0000  0.0000  0.0000   0.000000E+00         556001
   6   2   2   4091.1    293.1   4   0   1  0.0000  0.0000  0.0000  0.0000  0.0000  0.0000  0.0000  0.0000   0.000000E+00         557001
   6   3   2   2915.3    247.0   4   0   1  0.0000  0.0000  0.0000  0.0000  0.0000  0.0000  0.0000  0.0000   0.000000E+00         558001
   6   6   3    355.4    139.9   4   0   1  0.0000  0.0000  0.0000  0.0000  0.0000  0.0000  0.0000  0.0000   0.000000E+00         559001
   6   7   3     65.9    106.9   4   0   1  0.0000  0.0000  0.0000  0.0000  0.0000  0.0000  0.0000  0.0000   0.000000E+00         560001
   7  -6   1    162.6    151.8   4   0   1  0.0000  0.0000  0.0000  0.0000  0.0000  0.0000  0.0000  0.0000   0.000000E+00         561001
   7  -5   1   2748.2    239.5   4   0   1  0.0000  0.0000  0.0000  0.0000  0.0000  0.0000  0.0000  0.0000   0.000000E+00         562001
   7  -4   1    922.3    226.4   4   0   1  0.0000  0.0000  0.0000  0.0000  0.0000  0.0000  0.0000  0.0000   0.000000E+00         563001
   7   1   2   1761.3    283.2   4   0   1  0.0000  0.0000  0.0000  0.0000  0.0000  0.0000  0.0000  0.0000   0.000000E+00         565001
   7   5   3    120.9    130.7   4   0   1  0.0000  0.0000  0.0000  0.0000  0.0000  0.0000  0.0000  0.0000   0.000000E+00         566001
   7   6   3    339.2    121.4   4   0   1  0.0000  0.0000  0.0000  0.0000  0.0000  0.0000  0.0000  0.0000   0.000000E+00         567001
   8  -5   1     -0.9    154.8   4   0   1  0.0000  0.0000  0.0000  0.0000  0.0000  0.0000  0.0000  0.0000   0.000000E+00         568001
   8  -1   2  22075.0    667.8   4   0   1  0.0000  0.0000  0.0000  0.0000  0.0000  0.0000  0.0000  0.0000   0.000000E+00         569001
   8   0   2    397.8    195.5   4   0   1  0.0000  0.0000  0.0000  0.0000  0.0000  0.0000  0.0000  0.0000   0.000000E+00         570001
   8   3   3    198.6    150.8   4   0   1  0.0000  0.0000  0.0000  0.0000  0.0000  0.0000  0.0000  0.0000   0.000000E+00         571001
   8   4   3    155.5    132.0   4   0   1  0.0000  0.0000  0.0000  0.0000  0.0000  0.0000  0.0000  0.0000   0.000000E+00         572001
  -9   1  -2   1874.3    424.6   5   0   1  0.0000  0.0000  0.0000  0.0000  0.0000  0.0000  0.0000  0.0000   0.000000E+00         573001
  -8  -4  -3     96.4    134.7   5   0   1  0.0000  0.0000  0.0000  0.0000  0.0000  0.0000  0.0000  0.0000   0.000000E+00         574001
  -8   0  -2   2176.5    342.5   5   0   1  0.0000  0.0000  0.0000  0.0000  0.0000  0.0000  0.0000  0.0000   0.000000E+00         575001
  -8   4  -1    912.0    211.2   5   0   1  0.0000  0.0000  0.0000  0.0000  0.0000  0.0000  0.0000  0.0000   0.000000E+00         576001
  -8   5  -1    149.2    158.3   5   0   1  0.0000  0.0000  0.0000  0.0000  0.0000  0.0000  0.0000  0.0000   0.000000E+00         577001
  -7  -6  -3    228.1    121.2   5   0   1  0.0000  0.0000  0.0000  0.0000  0.0000  0.0000  0.0000  0.0000   0.000000E+00         578001
  -7  -5  -3    152.4    131.6   5   0   1  0.0000  0.0000  0.0000  0.0000  0.0000  0.0000  0.0000  0.0000   0.000000E+00         579001
  -7  -2  -2   1037.1    231.2   5   0   1  0.0000  0.0000  0.0000  0.0000  0.0000  0.0000  0.0000  0.0000   0.000000E+00         580001
  -7  -1  -2   1090.7    279.5   5   0   1  0.0000  0.0000  0.0000  0.0000  0.0000  0.0000  0.0000  0.0000   0.000000E+00         581001
  -7   3  -1    822.2    269.2   5   0   1  0.0000  0.0000  0.0000  0.0000  0.0000  0.0000  0.0000  0.0000   0.000000E+00         582001
  -7   4  -1    977.0    227.7   5   0   1  0.0000  0.0000  0.0000  0.0000  0.0000  0.0000  0.0000  0.0000   0.000000E+00         583001
  -7   7   0    333.7    139.1   5   0   1  0.0000  0.0000  0.0000  0.0000  0.0000  0.0000  0.0000  0.0000   0.000000E+00         584001
  -6  -7  -3     49.1    111.7   5   0   1  0.0000  0.0000  0.0000  0.0000  0.0000  0.0000  0.0000  0.0000   0.000000E+00         585001
  -6  -6  -3    317.9    137.4   5   0   1  0.0000  0.0000  0.0000  0.0000  0.0000  0.0000  0.0000  0.0000   0.000000E+00         586001
  -6  -3  -2   2736.5    254.1   5   0   1  0.0000  0.0000  0.0000  0.0000  0.0000  0.0000  0.0000  0.0000   0.000000E+00         587001
  -6  -2  -2   3162.3    279.0   5   0   1  0.0000  0.0000  0.0000  0.0000  0.0000  0.0000  0.0000  0.0000   0.000000E+00         588001
  -6   2  -1    560.7    352.6   5   0   1  0.0000  0.0000  0.0000  0.0000  0.0000  0.0000  0.0000  0.0000   0.000000E+00         589001
  -6   3  -1    738.4    268.6   5   0   1  0.0000  0.0000  0.0000  0.0000  0.0000  0.0000  0.0000  0.0000   0.000000E+00         590001
  -6   6   0    757.5    185.1   5   0   1  0.0000  0.0000  0.0000  0.0000  0.0000  0.0000  0.0000  0.0000   0.000000E+00         591001
  -6   7   0    -34.1    131.9   5   0   1  0.0000  0.0000  0.0000  0.0000  0.0000  0.0000  0.0000  0.0000   0.000000E+00         592001
  -6   8   0    232.9    126.8   5   0   1  0.0000  0.0000  0.0000  0.0000  0.0000  0.0000  0.0000  0.0000   0.000000E+00         593001
  -5  -8  -3    297.5    114.5   5   0   1  0.0000  0.0000  0.0000  0.0000  0.0000  0.0000  0.0000  0.0000   0.000000E+00         594001
  -5  -7  -3    359.3    136.2   5   0   1  0.0000  0.0000  0.0000  0.0000  0.0000  0.0000  0.0000  0.0000   0.000000E+00         595001
  -5  -4  -2   1084.9    202.2   5   0   1  0.0000  0.0000  0.0000  0.0000  0.0000  0.0000  0.0000  0.0000   0.000000E+00         596001
  -5  -3  -2   1617.3    232.0   5   0   1  0.0000  0.0000  0.0000  0.0000  0.0000  0.0000  0.0000  0.0000   0.000000E+00         597001
  -5   1  -1   5877.9    782.7   5   0   1  0.0000  0.0000  0.0000  0.0000  0.0000  0.0000  0.0000  0.0000   0.000000E+00         598001
  -5   5   0   1078.8    218.8   5   0   1  0.0000  0.0000  0.0000  0.0000  0.0000  0.0000  0.0000  0.0000   0.000000E+00         599001
  -5   6   0   6596.0    288.7   5   0   1  0.0000  0.0000  0.0000  0.0000  0.0000  0.0000  0.0000  0.0000   0.000000E+00         600001
  -5   9   1    351.1    121.3   5   0   1  0.0000  0.0000  0.0000  0.0000  0.0000  0.0000  0.0000  0.0000   0.000000E+00         601001
  -4  -9  -3     83.7    103.4   5   0   1  0.0000  0.0000  0.0000  0.0000  0.0000  0.0000  0.0000  0.0000   0.000000E+00         602001
  -4  -8  -3    112.9    114.5   5   0   1  0.0000  0.0000  0.0000  0.0000  0.0000  0.0000  0.0000  0.0000   0.000000E+00         603001
  -4  -5  -2    429.6    169.3   5   0   1  0.0000  0.0000  0.0000  0.0000  0.0000  0.0000  0.0000  0.0000   0.000000E+00         604001
  -4  -4  -2    790.7    214.5   5   0   1  0.0000  0.0000  0.0000  0.0000  0.0000  0.0000  0.0000  0.0000   0.000000E+00         605001
  -4   4   0   6527.0    342.9   5   0   1  0.0000  0.0000  0.0000  0.0000  0.0000  0.0000  0.0000  0.0000   0.000000E+00         607001
  -4   5   0    164.6    191.2   5   0   1  0.0000  0.0000  0.0000  0.0000  0.0000  0.0000  0.0000  0.0000   0.000000E+00         608001
  -4   8   1   1087.0    170.9   5   0   1  0.0000  0.0000  0.0000  0.0000  0.0000  0.0000  0.0000  0.0000   0.000000E+00         609001
  -4   9   1     -8.4    109.8   5   0   1  0.0000  0.0000  0.0000  0.0000  0.0000  0.0000  0.0000  0.0000   0.000000E+00         610001
  -4  10   1    205.7    108.4   5   0   1  0.0000  0.0000  0.0000  0.0000  0.0000  0.0000  0.0000  0.0000   0.000000E+00         611001
  -3  -9  -3    -49.2     97.5   5   0   1  0.0000  0.0000  0.0000  0.0000  0.0000  0.0000  0.0000  0.0000   0.000000E+00         612001
  -3  -7  -2   3262.9    223.4   5   0   1  0.0000  0.0000  0.0000  0.0000  0.0000  0.0000  0.0000  0.0000   0.000000E+00         613001
  -3  -6  -2    193.0    146.0   5   0   1  0.0000  0.0000  0.0000  0.0000  0.0000  0.0000  0.0000  0.0000   0.000000E+00         614001
  -3  -5  -2    891.4    198.8   5   0   1  0.0000  0.0000  0.0000  0.0000  0.0000  0.0000  0.0000  0.0000   0.000000E+00         615001
  -3  -1  -1    214.3    438.8   5   0   1  0.0000  0.0000  0.0000  0.0000  0.0000  0.0000  0.0000  0.0000   0.000000E+00         616001
  -3   3   0   2536.1    376.3   5   0   1  0.0000  0.0000  0.0000  0.0000  0.0000  0.0000  0.0000  0.0000   0.000000E+00         617001
  -3   4   0   7049.4    393.7   5   0   1  0.0000  0.0000  0.0000  0.0000  0.0000  0.0000  0.0000  0.0000   0.000000E+00         618001
  -3   7   1   1267.8    193.8   5   0   1  0.0000  0.0000  0.0000  0.0000  0.0000  0.0000  0.0000  0.0000   0.000000E+00         619001
  -3   8   1   1458.3    180.3   5   0   1  0.0000  0.0000  0.0000  0.0000  0.0000  0.0000  0.0000  0.0000   0.000000E+00         620001
  -3   9   1    163.6    125.1   5   0   1  0.0000  0.0000  0.0000  0.0000  0.0000  0.0000  0.0000  0.0000   0.000000E+00         621001
  -2  -8  -2    157.6    135.2   5   0   1  0.0000  0.0000  0.0000  0.0000  0.0000  0.0000  0.0000  0.0000   0.000000E+00         622001
  -2  -7  -2    413.3    157.4   5   0   1  0.0000  0.0000  0.0000  0.0000  0.0000  0.0000  0.0000  0.0000   0.000000E+00         623001
  -2  -6  -2    142.8    165.1   5   0   1  0.0000  0.0000  0.0000  0.0000  0.0000  0.0000  0.0000  0.0000   0.000000E+00         624001
  -2  -3  -1   3557.7    377.8   5   0   1  0.0000  0.0000  0.0000  0.0000  0.0000  0.0000  0.0000  0.0000   0.000000E+00         625001
  -2  -2  -1   1834.7    467.6   5   0   1  0.0000  0.0000  0.0000  0.0000  0.0000  0.0000  0.0000  0.0000   0.000000E+00         626001
  -2   2   0  29021.1    823.0   5   0   1  0.0000  0.0000  0.0000  0.0000  0.0000  0.0000  0.0000  0.0000   0.000000E+00         627001
  -2   3   0   2471.5    402.5   5   0   1  0.0000  0.0000  0.0000  0.0000  0.0000  0.0000  0.0000  0.0000   0.000000E+00         628001
  -2   6   1    556.3    194.1   5   0   1  0.0000  0.0000  0.0000  0.0000  0.0000  0.0000  0.0000  0.0000   0.000000E+00         629001
  -2   7   1    385.0    155.2   5   0   1  0.0000  0.0000  0.0000  0.0000  0.0000  0.0000  0.0000  0.0000   0.000000E+00         630001
  -2   8   1    447.1    151.5   5   0   1  0.0000  0.0000  0.0000  0.0000  0.0000  0.0000  0.0000  0.0000   0.000000E+00         631001
  -2  10   2    208.9    109.3   5   0   1  0.0000  0.0000  0.0000  0.0000  0.0000  0.0000  0.0000  0.0000   0.000000E+00         632001
  -1 -10  -2    299.6    116.7   5   0   1  0.0000  0.0000  0.0000  0.0000  0.0000  0.0000  0.0000  0.0000   0.000000E+00         633001
  -1  -9  -2    406.6    142.5   5   0   1  0.0000  0.0000  0.0000  0.0000  0.0000  0.0000  0.0000  0.0000   0.000000E+00         634001
  -1  -8  -2    371.8    141.0   5   0   1  0.0000  0.0000  0.0000  0.0000  0.0000  0.0000  0.0000  0.0000   0.000000E+00         635001
  -1  -7  -2    169.8    140.1   5   0   1  0.0000  0.0000  0.0000  0.0000  0.0000  0.0000  0.0000  0.0000   0.000000E+00         636001
  -1  -4  -1   3913.2    336.2   5   0   1  0.0000  0.0000  0.0000  0.0000  0.0000  0.0000  0.0000  0.0000   0.000000E+00         637001
  -1  -3  -1    264.6    343.6   5   0   1  0.0000  0.0000  0.0000  0.0000  0.0000  0.0000  0.0000  0.0000   0.000000E+00         638001
  -1   1   0  -2397.8    914.0   5   0   1  0.0000  0.0000  0.0000  0.0000  0.0000  0.0000  0.0000  0.0000   0.000000E+00         639001
  -1   5   1   2247.4    284.8   5   0   1  0.0000  0.0000  0.0000  0.0000  0.0000  0.0000  0.0000  0.0000   0.000000E+00         640001
  -1   6   1   2237.0    237.5   5   0   1  0.0000  0.0000  0.0000  0.0000  0.0000  0.0000  0.0000  0.0000   0.000000E+00         641001
  -1   9   2    127.6    123.3   5   0   1  0.0000  0.0000  0.0000  0.0000  0.0000  0.0000  0.0000  0.0000   0.000000E+00         642001
  -1  10   2    146.0    109.2   5   0   1  0.0000  0.0000  0.0000  0.0000  0.0000  0.0000  0.0000  0.0000   0.000000E+00         643001
   0 -10  -2     47.1    103.9   5   0   1  0.0000  0.0000  0.0000  0.0000  0.0000  0.0000  0.0000  0.0000   0.000000E+00         644001
   0  -9  -2    395.5    131.8   5   0   1  0.0000  0.0000  0.0000  0.0000  0.0000  0.0000  0.0000  0.0000   0.000000E+00         645001
   0  -8  -2    336.6    149.2   5   0   1  0.0000  0.0000  0.0000  0.0000  0.0000  0.0000  0.0000  0.0000   0.000000E+00         646001
   0  -5  -1    642.1    257.8   5   0   1  0.0000  0.0000  0.0000  0.0000  0.0000  0.0000  0.0000  0.0000   0.000000E+00         647001
   0  -4  -1   1673.2    306.8   5   0   1  0.0000  0.0000  0.0000  0.0000  0.0000  0.0000  0.0000  0.0000   0.000000E+00         648001
   0   4   1   1864.3    304.9   5   0   1  0.0000  0.0000  0.0000  0.0000  0.0000  0.0000  0.0000  0.0000   0.000000E+00         649001
   0   5   1    304.3    234.3   5   0   1  0.0000  0.0000  0.0000  0.0000  0.0000  0.0000  0.0000  0.0000   0.000000E+00         650001
   0   8   2    450.8    148.4   5   0   1  0.0000  0.0000  0.0000  0.0000  0.0000  0.0000  0.0000  0.0000   0.000000E+00         651001
   0   9   2    219.1    120.7   5   0   1  0.0000  0.0000  0.0000  0.0000  0.0000  0.0000  0.0000  0.0000   0.000000E+00         652001
   0  10   2     50.7    103.7   5   0   1  0.0000  0.0000  0.0000  0.0000  0.0000  0.0000  0.0000  0.0000   0.000000E+00         653001
   1 -10  -2    183.4    111.8   5   0   1  0.0000  0.0000  0.0000  0.0000  0.0000  0.0000  0.0000  0.0000   0.000000E+00         654001
   1  -7  -1   2967.4    223.9   5   0   1  0.0000  0.0000  0.0000  0.0000  0.0000  0.0000  0.0000  0.0000   0.000000E+00         655001
   1  -6  -1   2592.9    241.0   5   0   1  0.0000  0.0000  0.0000  0.0000  0.0000  0.0000  0.0000  0.0000   0.000000E+00         656001
   1  -5  -1   3043.5    303.7   5   0   1  0.0000  0.0000  0.0000  0.0000  0.0000  0.0000  0.0000  0.0000   0.000000E+00         657001
   1  -1   0  -2600.0    960.2   5   0   1  0.0000  0.0000  0.0000  0.0000  0.0000  0.0000  0.0000  0.0000   0.000000E+00         658001
   1   3   1    227.9    339.0   5   0   1  0.0000  0.0000  0.0000  0.0000  0.0000  0.0000  0.0000  0.0000   0.000000E+00         659001
   1   4   1   3389.5    328.7   5   0   1  0.0000  0.0000  0.0000  0.0000  0.0000  0.0000  0.0000  0.0000   0.000000E+00         660001
   1   7   2    345.6    156.7   5   0   1  0.0000  0.0000  0.0000  0.0000  0.0000  0.0000  0.0000  0.0000   0.000000E+00         661001
   1   8   2    452.5    147.6   5   0   1  0.0000  0.0000  0.0000  0.0000  0.0000  0.0000  0.0000  0.0000   0.000000E+00         662001
   1   9   2    361.0    139.7   5   0   1  0.0000  0.0000  0.0000  0.0000  0.0000  0.0000  0.0000  0.0000   0.000000E+00         663001
   2  -9  -1    353.2    140.1   5   0   1  0.0000  0.0000  0.0000  0.0000  0.0000  0.0000  0.0000  0.0000   0.000000E+00         664001
   2  -8  -1    745.5    163.1   5   0   1  0.0000  0.0000  0.0000  0.0000  0.0000  0.0000  0.0000  0.0000   0.000000E+00         665001
   2  -7  -1    489.2    169.9   5   0   1  0.0000  0.0000  0.0000  0.0000  0.0000  0.0000  0.0000  0.0000   0.000000E+00         666001
   2  -3   0   3509.4    427.2   5   0   1  0.0000  0.0000  0.0000  0.0000  0.0000  0.0000  0.0000  0.0000   0.000000E+00         667001
   2  -2   0  30833.7    829.6   5   0   1  0.0000  0.0000  0.0000  0.0000  0.0000  0.0000  0.0000  0.0000   0.000000E+00         668001
   2   2   1   2055.9    473.0   5   0   1  0.0000  0.0000  0.0000  0.0000  0.0000  0.0000  0.0000  0.0000   0.000000E+00         669001
   2   6   2    115.4    158.5   5   0   1  0.0000  0.0000  0.0000  0.0000  0.0000  0.0000  0.0000  0.0000   0.000000E+00         670001
   2   7   2    344.3    143.6   5   0   1  0.0000  0.0000  0.0000  0.0000  0.0000  0.0000  0.0000  0.0000   0.000000E+00         671001
   2  10   3    -48.4     87.7   5   0   1  0.0000  0.0000  0.0000  0.0000  0.0000  0.0000  0.0000  0.0000   0.000000E+00         672001
   3 -10  -1    127.3    106.5   5   0   1  0.0000  0.0000  0.0000  0.0000  0.0000  0.0000  0.0000  0.0000   0.000000E+00         673001
   3  -9  -1    267.9    131.4   5   0   1  0.0000  0.0000  0.0000  0.0000  0.0000  0.0000  0.0000  0.0000   0.000000E+00         674001
   3  -8  -1   1078.2    178.8   5   0   1  0.0000  0.0000  0.0000  0.0000  0.0000  0.0000  0.0000  0.0000   0.000000E+00         675001
   3  -4   0   7712.5    396.6   5   0   1  0.0000  0.0000  0.0000  0.0000  0.0000  0.0000  0.0000  0.0000   0.000000E+00         676001
   3  -3   0   2925.3    383.3   5   0   1  0.0000  0.0000  0.0000  0.0000  0.0000  0.0000  0.0000  0.0000   0.000000E+00         677001
   3   1   1    203.5    446.9   5   0   1  0.0000  0.0000  0.0000  0.0000  0.0000  0.0000  0.0000  0.0000   0.000000E+00         678001
   3   5   2    821.0    188.2   5   0   1  0.0000  0.0000  0.0000  0.0000  0.0000  0.0000  0.0000  0.0000   0.000000E+00         679001
   3   6   2    157.5    151.9   5   0   1  0.0000  0.0000  0.0000  0.0000  0.0000  0.0000  0.0000  0.0000   0.000000E+00         680001
   3   9   3    235.2    111.8   5   0   1  0.0000  0.0000  0.0000  0.0000  0.0000  0.0000  0.0000  0.0000   0.000000E+00         681001
   4 -10  -1    286.6    106.3   5   0   1  0.0000  0.0000  0.0000  0.0000  0.0000  0.0000  0.0000  0.0000   0.000000E+00         682001
   4  -9  -1    -17.5    107.7   5   0   1  0.0000  0.0000  0.0000  0.0000  0.0000  0.0000  0.0000  0.0000   0.000000E+00         683001
   4  -6   0    325.2    176.7   5   0   1  0.0000  0.0000  0.0000  0.0000  0.0000  0.0000  0.0000  0.0000   0.000000E+00         684001
   4  -5   0   -107.3    175.7   5   0   1  0.0000  0.0000  0.0000  0.0000  0.0000  0.0000  0.0000  0.0000   0.000000E+00         685001
   4   4   2   1059.6    213.1   5   0   1  0.0000  0.0000  0.0000  0.0000  0.0000  0.0000  0.0000  0.0000   0.000000E+00         687001
   4   5   2    725.3    176.1   5   0   1  0.0000  0.0000  0.0000  0.0000  0.0000  0.0000  0.0000  0.0000   0.000000E+00         688001
   4   7   3    232.4    140.5   5   0   1  0.0000  0.0000  0.0000  0.0000  0.0000  0.0000  0.0000  0.0000   0.000000E+00         689001
   4   8   3     64.0    109.4   5   0   1  0.0000  0.0000  0.0000  0.0000  0.0000  0.0000  0.0000  0.0000   0.000000E+00         690001
   4   9   3    103.6    104.6   5   0   1  0.0000  0.0000  0.0000  0.0000  0.0000  0.0000  0.0000  0.0000   0.000000E+00         691001
   5  -7   0    296.0    158.4   5   0   1  0.0000  0.0000  0.0000  0.0000  0.0000  0.0000  0.0000  0.0000   0.000000E+00         692001
   5  -6   0   5192.4    275.1   5   0   1  0.0000  0.0000  0.0000  0.0000  0.0000  0.0000  0.0000  0.0000   0.000000E+00         693001
   5  -2   1  10836.9    489.4   5   0   1  0.0000  0.0000  0.0000  0.0000  0.0000  0.0000  0.0000  0.0000   0.000000E+00         694001
   5   3   2   1678.2    234.9   5   0   1  0.0000  0.0000  0.0000  0.0000  0.0000  0.0000  0.0000  0.0000   0.000000E+00         695001
   5   6   3    143.7    137.2   5   0   1  0.0000  0.0000  0.0000  0.0000  0.0000  0.0000  0.0000  0.0000   0.000000E+00         696001
   5   7   3    299.4    123.0   5   0   1  0.0000  0.0000  0.0000  0.0000  0.0000  0.0000  0.0000  0.0000   0.000000E+00         697001
   5   8   3    207.7    111.9   5   0   1  0.0000  0.0000  0.0000  0.0000  0.0000  0.0000  0.0000  0.0000   0.000000E+00         698001
   6  -8   0    420.5    132.6   5   0   1  0.0000  0.0000  0.0000  0.0000  0.0000  0.0000  0.0000  0.0000   0.000000E+00         699001
   6  -7   0    -26.9    129.1   5   0   1  0.0000  0.0000  0.0000  0.0000  0.0000  0.0000  0.0000  0.0000   0.000000E+00         700001
   6  -3   1    623.8    270.0   5   0   1  0.0000  0.0000  0.0000  0.0000  0.0000  0.0000  0.0000  0.0000   0.000000E+00         701001
   6   1   2   3967.7    324.4   5   0   1  0.0000  0.0000  0.0000  0.0000  0.0000  0.0000  0.0000  0.0000   0.000000E+00         702001
   6   2   2   4091.1    293.1   5   0   1  0.0000  0.0000  0.0000  0.0000  0.0000  0.0000  0.0000  0.0000   0.000000E+00         703001
   6   5   3    167.2    141.7   5   0   1  0.0000  0.0000  0.0000  0.0000  0.0000  0.0000  0.0000  0.0000   0.000000E+00         704001
   6   6   3    355.4    139.9   5   0   1  0.0000  0.0000  0.0000  0.0000  0.0000  0.0000  0.0000  0.0000   0.000000E+00         705001
   6   7   3     65.9    106.9   5   0   1  0.0000  0.0000  0.0000  0.0000  0.0000  0.0000  0.0000  0.0000   0.000000E+00         706001
   7  -5   1   2748.2    239.5   5   0   1  0.0000  0.0000  0.0000  0.0000  0.0000  0.0000  0.0000  0.0000   0.000000E+00         707001
   7  -4   1    922.3    226.4   5   0   1  0.0000  0.0000  0.0000  0.0000  0.0000  0.0000  0.0000  0.0000   0.000000E+00         708001
   7   1   2   1761.3    283.2   5   0   1  0.0000  0.0000  0.0000  0.0000  0.0000  0.0000  0.0000  0.0000   0.000000E+00         710001
   7   4   3    145.8    145.7   5   0   1  0.0000  0.0000  0.0000  0.0000  0.0000  0.0000  0.0000  0.0000   0.000000E+00         711001
   7   5   3    120.9    130.7   5   0   1  0.0000  0.0000  0.0000  0.0000  0.0000  0.0000  0.0000  0.0000   0.000000E+00         712001
   7   6   3    339.2    121.4   5   0   1  0.0000  0.0000  0.0000  0.0000  0.0000  0.0000  0.0000  0.0000   0.000000E+00         713001
   8  -5   1     -0.9    154.8   5   0   1  0.0000  0.0000  0.0000  0.0000  0.0000  0.0000  0.0000  0.0000   0.000000E+00         714001
   8  -1   2  22075.0    667.8   5   0   1  0.0000  0.0000  0.0000  0.0000  0.0000  0.0000  0.0000  0.0000   0.000000E+00         715001
   8   3   3    198.6    150.8   5   0   1  0.0000  0.0000  0.0000  0.0000  0.0000  0.0000  0.0000  0.0000   0.000000E+00         716001
   8   4   3    155.5    132.0   5   0   1  0.0000  0.0000  0.0000  0.0000  0.0000  0.0000  0.0000  0.0000   0.000000E+00         717001
  -9   1  -2   1874.3    424.6   6   0   1  0.0000  0.0000  0.0000  0.0000  0.0000  0.0000  0.0000  0.0000   0.000000E+00         718001
  -8  -4  -3     96.4    134.7   6   0   1  0.0000  0.0000  0.0000  0.0000  0.0000  0.0000  0.0000  0.0000   0.000000E+00         719001
  -8  -3  -3     13.5    145.5   6   0   1  0.0000  0.0000  0.0000  0.0000  0.0000  0.0000  0.0000  0.0000   0.000000E+00         720001
  -8   0  -2   2176.5    342.5   6   0   1  0.0000  0.0000  0.0000  0.0000  0.0000  0.0000  0.0000  0.0000   0.000000E+00         721001
  -8   4  -1    912.0    211.2   6   0   1  0.0000  0.0000  0.0000  0.0000  0.0000  0.0000  0.0000  0.0000   0.000000E+00         722001
  -8   5  -1    149.2    158.3   6   0   1  0.0000  0.0000  0.0000  0.0000  0.0000  0.0000  0.0000  0.0000   0.000000E+00         723001
  -7  -6  -3    228.1    121.2   6   0   1  0.0000  0.0000  0.0000  0.0000  0.0000  0.0000  0.0000  0.0000   0.000000E+00         724001
  -7  -5  -3    152.4    131.6   6   0   1  0.0000  0.0000  0.0000  0.0000  0.0000  0.0000  0.0000  0.0000   0.000000E+00         725001
  -7  -4  -3    -37.5    139.1   6   0   1  0.0000  0.0000  0.0000  0.0000  0.0000  0.0000  0.0000  0.0000   0.000000E+00         726001
  -7  -1  -2   1090.7    279.5   6   0   1  0.0000  0.0000  0.0000  0.0000  0.0000  0.0000  0.0000  0.0000   0.000000E+00         727001
  -7   3  -1    822.2    269.2   6   0   1  0.0000  0.0000  0.0000  0.0000  0.0000  0.0000  0.0000  0.0000   0.000000E+00         728001
  -7   4  -1    977.0    227.7   6   0   1  0.0000  0.0000  0.0000  0.0000  0.0000  0.0000  0.0000  0.0000   0.000000E+00         729001
  -7   6   0   1719.2    194.6   6   0   1  0.0000  0.0000  0.0000  0.0000  0.0000  0.0000  0.0000  0.0000   0.000000E+00         730001
  -7   7   0    333.7    139.1   6   0   1  0.0000  0.0000  0.0000  0.0000  0.0000  0.0000  0.0000  0.0000   0.000000E+00         731001
  -6  -7  -3     49.1    111.7   6   0   1  0.0000  0.0000  0.0000  0.0000  0.0000  0.0000  0.0000  0.0000   0.000000E+00         732001
  -6  -6  -3    317.9    137.4   6   0   1  0.0000  0.0000  0.0000  0.0000  0.0000  0.0000  0.0000  0.0000   0.000000E+00         733001
  -6  -5  -3     36.1    137.4   6   0   1  0.0000  0.0000  0.0000  0.0000  0.0000  0.0000  0.0000  0.0000   0.000000E+00         734001
  -6  -2  -2   3162.3    279.0   6   0   1  0.0000  0.0000  0.0000  0.0000  0.0000  0.0000  0.0000  0.0000   0.000000E+00         735001
  -6   2  -1    560.7    352.6   6   0   1  0.0000  0.0000  0.0000  0.0000  0.0000  0.0000  0.0000  0.0000   0.000000E+00         736001
  -6   6   0    757.5    185.1   6   0   1  0.0000  0.0000  0.0000  0.0000  0.0000  0.0000  0.0000  0.0000   0.000000E+00         737001
  -6   7   0    -34.1    131.9   6   0   1  0.0000  0.0000  0.0000  0.0000  0.0000  0.0000  0.0000  0.0000   0.000000E+00         738001
  -5  -8  -3    297.5    114.5   6   0   1  0.0000  0.0000  0.0000  0.0000  0.0000  0.0000  0.0000  0.0000   0.000000E+00         739001
  -5  -7  -3    359.3    136.2   6   0   1  0.0000  0.0000  0.0000  0.0000  0.0000  0.0000  0.0000  0.0000   0.000000E+00         740001
  -5  -6  -3    -10.7    131.0   6   0   1  0.0000  0.0000  0.0000  0.0000  0.0000  0.0000  0.0000  0.0000   0.000000E+00         741001
  -5  -3  -2   1617.3    232.0   6   0   1  0.0000  0.0000  0.0000  0.0000  0.0000  0.0000  0.0000  0.0000   0.000000E+00         742001
  -5   1  -1   5877.9    782.7   6   0   1  0.0000  0.0000  0.0000  0.0000  0.0000  0.0000  0.0000  0.0000   0.000000E+00         743001
  -5   5   0   1078.8    218.8   6   0   1  0.0000  0.0000  0.0000  0.0000  0.0000  0.0000  0.0000  0.0000   0.000000E+00         744001
  -5   6   0   6596.0    288.7   6   0   1  0.0000  0.0000  0.0000  0.0000  0.0000  0.0000  0.0000  0.0000   0.000000E+00         745001
  -5   8   1     21.6    120.8   6   0   1  0.0000  0.0000  0.0000  0.0000  0.0000  0.0000  0.0000  0.0000   0.000000E+00         746001
  -5   9   1    351.1    121.3   6   0   1  0.0000  0.0000  0.0000  0.0000  0.0000  0.0000  0.0000  0.0000   0.000000E+00         747001
  -4  -9  -3     83.7    103.4   6   0   1  0.0000  0.0000  0.0000  0.0000  0.0000  0.0000  0.0000  0.0000   0.000000E+00         748001
  -4  -8  -3    112.9    114.5   6   0   1  0.0000  0.0000  0.0000  0.0000  0.0000  0.0000  0.0000  0.0000   0.000000E+00         749001
  -4  -7  -3    262.2    139.1   6   0   1  0.0000  0.0000  0.0000  0.0000  0.0000  0.0000  0.0000  0.0000   0.000000E+00         750001
  -4  -5  -2    429.6    169.3   6   0   1  0.0000  0.0000  0.0000  0.0000  0.0000  0.0000  0.0000  0.0000   0.000000E+00         751001
  -4  -4  -2    790.7    214.5   6   0   1  0.0000  0.0000  0.0000  0.0000  0.0000  0.0000  0.0000  0.0000   0.000000E+00         752001
  -4   4   0   6527.0    342.9   6   0   1  0.0000  0.0000  0.0000  0.0000  0.0000  0.0000  0.0000  0.0000   0.000000E+00         754001
  -4   5   0    164.6    191.2   6   0   1  0.0000  0.0000  0.0000  0.0000  0.0000  0.0000  0.0000  0.0000   0.000000E+00         755001
  -4   7   1    234.0    149.5   6   0   1  0.0000  0.0000  0.0000  0.0000  0.0000  0.0000  0.0000  0.0000   0.000000E+00         756001
  -4   8   1   1087.0    170.9   6   0   1  0.0000  0.0000  0.0000  0.0000  0.0000  0.0000  0.0000  0.0000   0.000000E+00         757001
  -4   9   1     -8.4    109.8   6   0   1  0.0000  0.0000  0.0000  0.0000  0.0000  0.0000  0.0000  0.0000   0.000000E+00         758001
  -3  -9  -3    -49.2     97.5   6   0   1  0.0000  0.0000  0.0000  0.0000  0.0000  0.0000  0.0000  0.0000   0.000000E+00         759001
  -3  -8  -3     33.7    117.4   6   0   1  0.0000  0.0000  0.0000  0.0000  0.0000  0.0000  0.0000  0.0000   0.000000E+00         760001
  -3  -6  -2    193.0    146.0   6   0   1  0.0000  0.0000  0.0000  0.0000  0.0000  0.0000  0.0000  0.0000   0.000000E+00         761001
  -3  -5  -2    891.4    198.8   6   0   1  0.0000  0.0000  0.0000  0.0000  0.0000  0.0000  0.0000  0.0000   0.000000E+00         762001
  -3  -1  -1    214.3    438.8   6   0   1  0.0000  0.0000  0.0000  0.0000  0.0000  0.0000  0.0000  0.0000   0.000000E+00         763001
  -3   3   0   2536.1    376.3   6   0   1  0.0000  0.0000  0.0000  0.0000  0.0000  0.0000  0.0000  0.0000   0.000000E+00         764001
  -3   7   1   1267.8    193.8   6   0   1  0.0000  0.0000  0.0000  0.0000  0.0000  0.0000  0.0000  0.0000   0.000000E+00         765001
  -3   8   1   1458.3    180.3   6   0   1  0.0000  0.0000  0.0000  0.0000  0.0000  0.0000  0.0000  0.0000   0.000000E+00         766001
  -3  10   2    146.1    100.9   6   0   1  0.0000  0.0000  0.0000  0.0000  0.0000  0.0000  0.0000  0.0000   0.000000E+00         767001
  -2 -10  -3    115.5     98.3   6   0   1  0.0000  0.0000  0.0000  0.0000  0.0000  0.0000  0.0000  0.0000   0.000000E+00         768001
  -2  -9  -3    276.2    124.7   6   0   1  0.0000  0.0000  0.0000  0.0000  0.0000  0.0000  0.0000  0.0000   0.000000E+00         769001
  -2  -7  -2    413.3    157.4   6   0   1  0.0000  0.0000  0.0000  0.0000  0.0000  0.0000  0.0000  0.0000   0.000000E+00         770001
  -2  -6  -2    142.8    165.1   6   0   1  0.0000  0.0000  0.0000  0.0000  0.0000  0.0000  0.0000  0.0000   0.000000E+00         771001
  -2  -2  -1   1834.7    467.6   6   0   1  0.0000  0.0000  0.0000  0.0000  0.0000  0.0000  0.0000  0.0000   0.000000E+00         772001
  -2   2   0  29021.1    823.0   6   0   1  0.0000  0.0000  0.0000  0.0000  0.0000  0.0000  0.0000  0.0000   0.000000E+00         773001
  -2   6   1    556.3    194.1   6   0   1  0.0000  0.0000  0.0000  0.0000  0.0000  0.0000  0.0000  0.0000   0.000000E+00         774001
  -2   7   1    385.0    155.2   6   0   1  0.0000  0.0000  0.0000  0.0000  0.0000  0.0000  0.0000  0.0000   0.000000E+00         775001
  -2   9   2    188.1    127.9   6   0   1  0.0000  0.0000  0.0000  0.0000  0.0000  0.0000  0.0000  0.0000   0.000000E+00         776001
  -2  10   2    208.9    109.3   6   0   1  0.0000  0.0000  0.0000  0.0000  0.0000  0.0000  0.0000  0.0000   0.000000E+00         777001
  -1 -10  -3     44.2     97.5   6   0   1  0.0000  0.0000  0.0000  0.0000  0.0000  0.0000  0.0000  0.0000   0.000000E+00         778001
  -1  -8  -2    371.8    141.0   6   0   1  0.0000  0.0000  0.0000  0.0000  0.0000  0.0000  0.0000  0.0000   0.000000E+00         779001
  -1  -7  -2    169.8    140.1   6   0   1  0.0000  0.0000  0.0000  0.0000  0.0000  0.0000  0.0000  0.0000   0.000000E+00         780001
  -1  -3  -1    264.6    343.6   6   0   1  0.0000  0.0000  0.0000  0.0000  0.0000  0.0000  0.0000  0.0000   0.000000E+00         781001
  -1   1   0  -2397.8    914.0   6   0   1  0.0000  0.0000  0.0000  0.0000  0.0000  0.0000  0.0000  0.0000   0.000000E+00         782001
  -1   5   1   2247.4    284.8   6   0   1  0.0000  0.0000  0.0000  0.0000  0.0000  0.0000  0.0000  0.0000   0.000000E+00         783001
  -1   8   2    103.3    130.3   6   0   1  0.0000  0.0000  0.0000  0.0000  0.0000  0.0000  0.0000  0.0000   0.000000E+00         784001
  -1   9   2    127.6    123.3   6   0   1  0.0000  0.0000  0.0000  0.0000  0.0000  0.0000  0.0000  0.0000   0.000000E+00         785001
  -1  10   2    146.0    109.2   6   0   1  0.0000  0.0000  0.0000  0.0000  0.0000  0.0000  0.0000  0.0000   0.000000E+00         786001
   0 -10  -2     47.1    103.9   6   0   1  0.0000  0.0000  0.0000  0.0000  0.0000  0.0000  0.0000  0.0000   0.000000E+00         787001
   0  -9  -2    395.5    131.8   6   0   1  0.0000  0.0000  0.0000  0.0000  0.0000  0.0000  0.0000  0.0000   0.000000E+00         788001
   0  -8  -2    336.6    149.2   6   0   1  0.0000  0.0000  0.0000  0.0000  0.0000  0.0000  0.0000  0.0000   0.000000E+00         789001
   0  -5  -1    642.1    257.8   6   0   1  0.0000  0.0000  0.0000  0.0000  0.0000  0.0000  0.0000  0.0000   0.000000E+00         790001
   0  -4  -1   1673.2    306.8   6   0   1  0.0000  0.0000  0.0000  0.0000  0.0000  0.0000  0.0000  0.0000   0.000000E+00         791001
   0   4   1   1864.3    304.9   6   0   1  0.0000  0.0000  0.0000  0.0000  0.0000  0.0000  0.0000  0.0000   0.000000E+00         792001
   0   7   2    170.4    146.2   6   0   1  0.0000  0.0000  0.0000  0.0000  0.0000  0.0000  0.0000  0.0000   0.000000E+00         793001
   0   8   2    450.8    148.4   6   0   1  0.0000  0.0000  0.0000  0.0000  0.0000  0.0000  0.0000  0.0000   0.000000E+00         794001
   0   9   2    219.1    120.7   6   0   1  0.0000  0.0000  0.0000  0.0000  0.0000  0.0000  0.0000  0.0000   0.000000E+00         795001
   0  10   3    132.2    103.3   6   0   1  0.0000  0.0000  0.0000  0.0000  0.0000  0.0000  0.0000  0.0000   0.000000E+00         796001
   1 -10  -2    183.4    111.8   6   0   1  0.0000  0.0000  0.0000  0.0000  0.0000  0.0000  0.0000  0.0000   0.000000E+00         797001
   1  -9  -2    248.2    134.8   6   0   1  0.0000  0.0000  0.0000  0.0000  0.0000  0.0000  0.0000  0.0000   0.000000E+00         798001
   1  -6  -1   2592.9    241.0   6   0   1  0.0000  0.0000  0.0000  0.0000  0.0000  0.0000  0.0000  0.0000   0.000000E+00         799001
   1  -5  -1   3043.5    303.7   6   0   1  0.0000  0.0000  0.0000  0.0000  0.0000  0.0000  0.0000  0.0000   0.000000E+00         800001
   1  -1   0  -2600.0    960.2   6   0   1  0.0000  0.0000  0.0000  0.0000  0.0000  0.0000  0.0000  0.0000   0.000000E+00         801001
   1   3   1    227.9    339.0   6   0   1  0.0000  0.0000  0.0000  0.0000  0.0000  0.0000  0.0000  0.0000   0.000000E+00         802001
   1   6   2    165.1    160.1   6   0   1  0.0000  0.0000  0.0000  0.0000  0.0000  0.0000  0.0000  0.0000   0.000000E+00         803001
   1   7   2    345.6    156.7   6   0   1  0.0000  0.0000  0.0000  0.0000  0.0000  0.0000  0.0000  0.0000   0.000000E+00         804001
   1   8   2    452.5    147.6   6   0   1  0.0000  0.0000  0.0000  0.0000  0.0000  0.0000  0.0000  0.0000   0.000000E+00         805001
   1  10   3    101.9    100.9   6   0   1  0.0000  0.0000  0.0000  0.0000  0.0000  0.0000  0.0000  0.0000   0.000000E+00         806001
   2 -10  -2    105.6    104.3   6   0   1  0.0000  0.0000  0.0000  0.0000  0.0000  0.0000  0.0000  0.0000   0.000000E+00         807001
   2  -7  -1    489.2    169.9   6   0   1  0.0000  0.0000  0.0000  0.0000  0.0000  0.0000  0.0000  0.0000   0.000000E+00         808001
   2  -6  -1    353.2    185.9   6   0   1  0.0000  0.0000  0.0000  0.0000  0.0000  0.0000  0.0000  0.0000   0.000000E+00         809001
   2  -2   0  30833.7    829.6   6   0   1  0.0000  0.0000  0.0000  0.0000  0.0000  0.0000  0.0000  0.0000   0.000000E+00         810001
   2   2   1   2055.9    473.0   6   0   1  0.0000  0.0000  0.0000  0.0000  0.0000  0.0000  0.0000  0.0000   0.000000E+00         811001
   2   5   2    496.9    201.3   6   0   1  0.0000  0.0000  0.0000  0.0000  0.0000  0.0000  0.0000  0.0000   0.000000E+00         812001
   2   6   2    115.4    158.5   6   0   1  0.0000  0.0000  0.0000  0.0000  0.0000  0.0000  0.0000  0.0000   0.000000E+00         813001
   2   9   3    256.5    119.0   6   0   1  0.0000  0.0000  0.0000  0.0000  0.0000  0.0000  0.0000  0.0000   0.000000E+00         814001
   2  10   3    -48.4     87.7   6   0   1  0.0000  0.0000  0.0000  0.0000  0.0000  0.0000  0.0000  0.0000   0.000000E+00         815001
   3  -9  -1    267.9    131.4   6   0   1  0.0000  0.0000  0.0000  0.0000  0.0000  0.0000  0.0000  0.0000   0.000000E+00         816001
   3  -8  -1   1078.2    178.8   6   0   1  0.0000  0.0000  0.0000  0.0000  0.0000  0.0000  0.0000  0.0000   0.000000E+00         817001
   3  -7  -1   1107.6    186.3   6   0   1  0.0000  0.0000  0.0000  0.0000  0.0000  0.0000  0.0000  0.0000   0.000000E+00         818001
   3  -4   0   7712.5    396.6   6   0   1  0.0000  0.0000  0.0000  0.0000  0.0000  0.0000  0.0000  0.0000   0.000000E+00         819001
   3  -3   0   2925.3    383.3   6   0   1  0.0000  0.0000  0.0000  0.0000  0.0000  0.0000  0.0000  0.0000   0.000000E+00         820001
   3   1   1    203.5    446.9   6   0   1  0.0000  0.0000  0.0000  0.0000  0.0000  0.0000  0.0000  0.0000   0.000000E+00         821001
   3   4   2    483.0    223.8   6   0   1  0.0000  0.0000  0.0000  0.0000  0.0000  0.0000  0.0000  0.0000   0.000000E+00         822001
   3   5   2    821.0    188.2   6   0   1  0.0000  0.0000  0.0000  0.0000  0.0000  0.0000  0.0000  0.0000   0.000000E+00         823001
   3   8   3     23.8    111.7   6   0   1  0.0000  0.0000  0.0000  0.0000  0.0000  0.0000  0.0000  0.0000   0.000000E+00         824001
   3   9   3    235.2    111.8   6   0   1  0.0000  0.0000  0.0000  0.0000  0.0000  0.0000  0.0000  0.0000   0.000000E+00         825001
   4 -10  -1    286.6    106.3   6   0   1  0.0000  0.0000  0.0000  0.0000  0.0000  0.0000  0.0000  0.0000   0.000000E+00         826001
   4  -9  -1    -17.5    107.7   6   0   1  0.0000  0.0000  0.0000  0.0000  0.0000  0.0000  0.0000  0.0000   0.000000E+00         827001
   4  -8  -1    766.7    160.9   6   0   1  0.0000  0.0000  0.0000  0.0000  0.0000  0.0000  0.0000  0.0000   0.000000E+00         828001
   4  -5   0   -107.3    175.7   6   0   1  0.0000  0.0000  0.0000  0.0000  0.0000  0.0000  0.0000  0.0000   0.000000E+00         829001
   4  -4   0   7436.3    359.8   6   0   1  0.0000  0.0000  0.0000  0.0000  0.0000  0.0000  0.0000  0.0000   0.000000E+00         830001
   4   3   2    868.1    246.6   6   0   1  0.0000  0.0000  0.0000  0.0000  0.0000  0.0000  0.0000  0.0000   0.000000E+00         832001
   4   4   2   1059.6    213.1   6   0   1  0.0000  0.0000  0.0000  0.0000  0.0000  0.0000  0.0000  0.0000   0.000000E+00         833001
   4   7   3    232.4    140.5   6   0   1  0.0000  0.0000  0.0000  0.0000  0.0000  0.0000  0.0000  0.0000   0.000000E+00         834001
   4   8   3     64.0    109.4   6   0   1  0.0000  0.0000  0.0000  0.0000  0.0000  0.0000  0.0000  0.0000   0.000000E+00         835001
   5  -9  -1    651.1    129.0   6   0   1  0.0000  0.0000  0.0000  0.0000  0.0000  0.0000  0.0000  0.0000   0.000000E+00         836001
   5  -6   0   5192.4    275.1   6   0   1  0.0000  0.0000  0.0000  0.0000  0.0000  0.0000  0.0000  0.0000   0.000000E+00         837001
   5  -5   0    827.5    209.3   6   0   1  0.0000  0.0000  0.0000  0.0000  0.0000  0.0000  0.0000  0.0000   0.000000E+00         838001
   5  -2   1  10836.9    489.4   6   0   1  0.0000  0.0000  0.0000  0.0000  0.0000  0.0000  0.0000  0.0000   0.000000E+00         839001
   5   2   2    135.8    228.0   6   0   1  0.0000  0.0000  0.0000  0.0000  0.0000  0.0000  0.0000  0.0000   0.000000E+00         840001
   5   3   2   1678.2    234.9   6   0   1  0.0000  0.0000  0.0000  0.0000  0.0000  0.0000  0.0000  0.0000   0.000000E+00         841001
   5   6   3    143.7    137.2   6   0   1  0.0000  0.0000  0.0000  0.0000  0.0000  0.0000  0.0000  0.0000   0.000000E+00         842001
   5   7   3    299.4    123.0   6   0   1  0.0000  0.0000  0.0000  0.0000  0.0000  0.0000  0.0000  0.0000   0.000000E+00         843001
   6  -8   0    420.5    132.6   6   0   1  0.0000  0.0000  0.0000  0.0000  0.0000  0.0000  0.0000  0.0000   0.000000E+00         844001
   6  -7   0    -26.9    129.1   6   0   1  0.0000  0.0000  0.0000  0.0000  0.0000  0.0000  0.0000  0.0000   0.000000E+00         845001
   6  -6   0    721.8    183.1   6   0   1  0.0000  0.0000  0.0000  0.0000  0.0000  0.0000  0.0000  0.0000   0.000000E+00         846001
   6  -3   1    623.8    270.0   6   0   1  0.0000  0.0000  0.0000  0.0000  0.0000  0.0000  0.0000  0.0000   0.000000E+00         847001
   6   1   2   3967.7    324.4   6   0   1  0.0000  0.0000  0.0000  0.0000  0.0000  0.0000  0.0000  0.0000   0.000000E+00         848001
   6   2   2   4091.1    293.1   6   0   1  0.0000  0.0000  0.0000  0.0000  0.0000  0.0000  0.0000  0.0000   0.000000E+00         849001
   6   5   3    167.2    141.7   6   0   1  0.0000  0.0000  0.0000  0.0000  0.0000  0.0000  0.0000  0.0000   0.000000E+00         850001
   6   6   3    355.4    139.9   6   0   1  0.0000  0.0000  0.0000  0.0000  0.0000  0.0000  0.0000  0.0000   0.000000E+00         851001
   7  -7   0    456.3    141.9   6   0   1  0.0000  0.0000  0.0000  0.0000  0.0000  0.0000  0.0000  0.0000   0.000000E+00         852001
   7  -4   1    922.3    226.4   6   0   1  0.0000  0.0000  0.0000  0.0000  0.0000  0.0000  0.0000  0.0000   0.000000E+00         853001
   7   4   3    145.8    145.7   6   0   1  0.0000  0.0000  0.0000  0.0000  0.0000  0.0000  0.0000  0.0000   0.000000E+00         855001
   7   5   3    120.9    130.7   6   0   1  0.0000  0.0000  0.0000  0.0000  0.0000  0.0000  0.0000  0.0000   0.000000E+00         856001
   8  -5   1     -0.9    154.8   6   0   1  0.0000  0.0000  0.0000  0.0000  0.0000  0.0000  0.0000  0.0000   0.000000E+00         857001
   8  -1   2  22075.0    667.8   6   0   1  0.0000  0.0000  0.0000  0.0000  0.0000  0.0000  0.0000  0.0000   0.000000E+00         858001
   8   2   3    328.0    177.5   6   0   1  0.0000  0.0000  0.0000  0.0000  0.0000  0.0000  0.0000  0.0000   0.000000E+00         859001
   8   3   3    198.6    150.8   6   0   1  0.0000  0.0000  0.0000  0.0000  0.0000  0.0000  0.0000  0.0000   0.000000E+00         860001
   8   4   3    155.5    132.0   6   0   1  0.0000  0.0000  0.0000  0.0000  0.0000  0.0000  0.0000  0.0000   0.000000E+00         861001
  -9   1  -2   1874.3    424.6   7   0   1  0.0000  0.0000  0.0000  0.0000  0.0000  0.0000  0.0000  0.0000   0.000000E+00         862001
  -8  -4  -3     96.4    134.7   7   0   1  0.0000  0.0000  0.0000  0.0000  0.0000  0.0000  0.0000  0.0000   0.000000E+00         863001
  -8  -3  -3     13.5    145.5   7   0   1  0.0000  0.0000  0.0000  0.0000  0.0000  0.0000  0.0000  0.0000   0.000000E+00         864001
  -8   0  -2   2176.5    342.5   7   0   1  0.0000  0.0000  0.0000  0.0000  0.0000  0.0000  0.0000  0.0000   0.000000E+00         865001
  -8   4  -1    912.0    211.2   7   0   1  0.0000  0.0000  0.0000  0.0000  0.0000  0.0000  0.0000  0.0000   0.000000E+00         866001
  -7  -5  -3    152.4    131.6   7   0   1  0.0000  0.0000  0.0000  0.0000  0.0000  0.0000  0.0000  0.0000   0.000000E+00         867001
  -7  -4  -3    -37.5    139.1   7   0   1  0.0000  0.0000  0.0000  0.0000  0.0000  0.0000  0.0000  0.0000   0.000000E+00         868001
  -7  -1  -2   1090.7    279.5   7   0   1  0.0000  0.0000  0.0000  0.0000  0.0000  0.0000  0.0000  0.0000   0.000000E+00         869001
  -7   3  -1    822.2    269.2   7   0   1  0.0000  0.0000  0.0000  0.0000  0.0000  0.0000  0.0000  0.0000   0.000000E+00         870001
  -7   6   0   1719.2    194.6   7   0   1  0.0000  0.0000  0.0000  0.0000  0.0000  0.0000  0.0000  0.0000   0.000000E+00         871001
  -7   7   0    333.7    139.1   7   0   1  0.0000  0.0000  0.0000  0.0000  0.0000  0.0000  0.0000  0.0000   0.000000E+00         872001
  -6  -6  -3    317.9    137.4   7   0   1  0.0000  0.0000  0.0000  0.0000  0.0000  0.0000  0.0000  0.0000   0.000000E+00         873001
  -6  -5  -3     36.1    137.4   7   0   1  0.0000  0.0000  0.0000  0.0000  0.0000  0.0000  0.0000  0.0000   0.000000E+00         874001
  -6  -2  -2   3162.3    279.0   7   0   1  0.0000  0.0000  0.0000  0.0000  0.0000  0.0000  0.0000  0.0000   0.000000E+00         875001
  -6  -1  -2   4050.9    343.4   7   0   1  0.0000  0.0000  0.0000  0.0000  0.0000  0.0000  0.0000  0.0000   0.000000E+00         876001
  -6   2  -1    560.7    352.6   7   0   1  0.0000  0.0000  0.0000  0.0000  0.0000  0.0000  0.0000  0.0000   0.000000E+00         877001
  -6   5   0    156.1    174.7   7   0   1  0.0000  0.0000  0.0000  0.0000  0.0000  0.0000  0.0000  0.0000   0.000000E+00         878001
  -6   6   0    757.5    185.1   7   0   1  0.0000  0.0000  0.0000  0.0000  0.0000  0.0000  0.0000  0.0000   0.000000E+00         879001
  -6   8   1    117.7    114.1   7   0   1  0.0000  0.0000  0.0000  0.0000  0.0000  0.0000  0.0000  0.0000   0.000000E+00         880001
  -5  -7  -3    359.3    136.2   7   0   1  0.0000  0.0000  0.0000  0.0000  0.0000  0.0000  0.0000  0.0000   0.000000E+00         881001
  -5  -6  -3    -10.7    131.0   7   0   1  0.0000  0.0000  0.0000  0.0000  0.0000  0.0000  0.0000  0.0000   0.000000E+00         882001
  -5  -3  -2   1617.3    232.0   7   0   1  0.0000  0.0000  0.0000  0.0000  0.0000  0.0000  0.0000  0.0000   0.000000E+00         883001
  -5  -2  -2    212.7    235.1   7   0   1  0.0000  0.0000  0.0000  0.0000  0.0000  0.0000  0.0000  0.0000   0.000000E+00         884001
  -5   1  -1   5877.9    782.7   7   0   1  0.0000  0.0000  0.0000  0.0000  0.0000  0.0000  0.0000  0.0000   0.000000E+00         885001
  -5   4   0   1296.7    244.2   7   0   1  0.0000  0.0000  0.0000  0.0000  0.0000  0.0000  0.0000  0.0000   0.000000E+00         886001
  -5   5   0   1078.8    218.8   7   0   1  0.0000  0.0000  0.0000  0.0000  0.0000  0.0000  0.0000  0.0000   0.000000E+00         887001
  -5   8   1     21.6    120.8   7   0   1  0.0000  0.0000  0.0000  0.0000  0.0000  0.0000  0.0000  0.0000   0.000000E+00         888001
  -5   9   1    351.1    121.3   7   0   1  0.0000  0.0000  0.0000  0.0000  0.0000  0.0000  0.0000  0.0000   0.000000E+00         889001
  -4  -8  -3    112.9    114.5   7   0   1  0.0000  0.0000  0.0000  0.0000  0.0000  0.0000  0.0000  0.0000   0.000000E+00         890001
  -4  -7  -3    262.2    139.1   7   0   1  0.0000  0.0000  0.0000  0.0000  0.0000  0.0000  0.0000  0.0000   0.000000E+00         891001
  -4  -4  -2    790.7    214.5   7   0   1  0.0000  0.0000  0.0000  0.0000  0.0000  0.0000  0.0000  0.0000   0.000000E+00         892001
  -4  -3  -2    970.1    247.2   7   0   1  0.0000  0.0000  0.0000  0.0000  0.0000  0.0000  0.0000  0.0000   0.000000E+00         893001
  -4   4   0   6527.0    342.9   7   0   1  0.0000  0.0000  0.0000  0.0000  0.0000  0.0000  0.0000  0.0000   0.000000E+00         895001
  -4   7   1    234.0    149.5   7   0   1  0.0000  0.0000  0.0000  0.0000  0.0000  0.0000  0.0000  0.0000   0.000000E+00         896001
  -4   8   1   1087.0    170.9   7   0   1  0.0000  0.0000  0.0000  0.0000  0.0000  0.0000  0.0000  0.0000   0.000000E+00         897001
  -3  -9  -3    -49.2     97.5   7   0   1  0.0000  0.0000  0.0000  0.0000  0.0000  0.0000  0.0000  0.0000   0.000000E+00         898001
  -3  -8  -3     33.7    117.4   7   0   1  0.0000  0.0000  0.0000  0.0000  0.0000  0.0000  0.0000  0.0000   0.000000E+00         899001
  -3  -7  -3     30.2    128.7   7   0   1  0.0000  0.0000  0.0000  0.0000  0.0000  0.0000  0.0000  0.0000   0.000000E+00         900001
  -3  -5  -2    891.4    198.8   7   0   1  0.0000  0.0000  0.0000  0.0000  0.0000  0.0000  0.0000  0.0000   0.000000E+00         901001
  -3  -4  -2    668.2    233.5   7   0   1  0.0000  0.0000  0.0000  0.0000  0.0000  0.0000  0.0000  0.0000   0.000000E+00         902001
  -3  -1  -1    214.3    438.8   7   0   1  0.0000  0.0000  0.0000  0.0000  0.0000  0.0000  0.0000  0.0000   0.000000E+00         903001
  -3   3   0   2536.1    376.3   7   0   1  0.0000  0.0000  0.0000  0.0000  0.0000  0.0000  0.0000  0.0000   0.000000E+00         904001
  -3   6   1    479.8    173.1   7   0   1  0.0000  0.0000  0.0000  0.0000  0.0000  0.0000  0.0000  0.0000   0.000000E+00         905001
  -3   7   1   1267.8    193.8   7   0   1  0.0000  0.0000  0.0000  0.0000  0.0000  0.0000  0.0000  0.0000   0.000000E+00         906001
  -3   9   2    223.8    129.6   7   0   1  0.0000  0.0000  0.0000  0.0000  0.0000  0.0000  0.0000  0.0000   0.000000E+00         907001
  -3  10   2    146.1    100.9   7   0   1  0.0000  0.0000  0.0000  0.0000  0.0000  0.0000  0.0000  0.0000   0.000000E+00         908001
  -2 -10  -3    115.5     98.3   7   0   1  0.0000  0.0000  0.0000  0.0000  0.0000  0.0000  0.0000  0.0000   0.000000E+00         909001
  -2  -9  -3    276.2    124.7   7   0   1  0.0000  0.0000  0.0000  0.0000  0.0000  0.0000  0.0000  0.0000   0.000000E+00         910001
  -2  -8  -3     24.0    117.8   7   0   1  0.0000  0.0000  0.0000  0.0000  0.0000  0.0000  0.0000  0.0000   0.000000E+00         911001
  -2  -6  -2    142.8    165.1   7   0   1  0.0000  0.0000  0.0000  0.0000  0.0000  0.0000  0.0000  0.0000   0.000000E+00         912001
  -2  -5  -2    203.2    198.8   7   0   1  0.0000  0.0000  0.0000  0.0000  0.0000  0.0000  0.0000  0.0000   0.000000E+00         913001
  -2  -2  -1   1834.7    467.6   7   0   1  0.0000  0.0000  0.0000  0.0000  0.0000  0.0000  0.0000  0.0000   0.000000E+00         914001
  -2   2   0  29021.1    823.0   7   0   1  0.0000  0.0000  0.0000  0.0000  0.0000  0.0000  0.0000  0.0000   0.000000E+00         915001
  -2   5   1   1943.0    284.9   7   0   1  0.0000  0.0000  0.0000  0.0000  0.0000  0.0000  0.0000  0.0000   0.000000E+00         916001
  -2   6   1    556.3    194.1   7   0   1  0.0000  0.0000  0.0000  0.0000  0.0000  0.0000  0.0000  0.0000   0.000000E+00         917001
  -2   8   2    152.5    129.8   7   0   1  0.0000  0.0000  0.0000  0.0000  0.0000  0.0000  0.0000  0.0000   0.000000E+00         918001
  -2   9   2    188.1    127.9   7   0   1  0.0000  0.0000  0.0000  0.0000  0.0000  0.0000  0.0000  0.0000   0.000000E+00         919001
  -2  10   2    208.9    109.3   7   0   1  0.0000  0.0000  0.0000  0.0000  0.0000  0.0000  0.0000  0.0000   0.000000E+00         920001
  -1 -10  -3     44.2     97.5   7   0   1  0.0000  0.0000  0.0000  0.0000  0.0000  0.0000  0.0000  0.0000   0.000000E+00         921001
  -1  -9  -3     37.1    108.3   7   0   1  0.0000  0.0000  0.0000  0.0000  0.0000  0.0000  0.0000  0.0000   0.000000E+00         922001
  -1  -7  -2    169.8    140.1   7   0   1  0.0000  0.0000  0.0000  0.0000  0.0000  0.0000  0.0000  0.0000   0.000000E+00         923001
  -1  -6  -2    211.4    170.3   7   0   1  0.0000  0.0000  0.0000  0.0000  0.0000  0.0000  0.0000  0.0000   0.000000E+00         924001
  -1  -3  -1    264.6    343.6   7   0   1  0.0000  0.0000  0.0000  0.0000  0.0000  0.0000  0.0000  0.0000   0.000000E+00         925001
  -1   1   0  -2397.8    914.0   7   0   1  0.0000  0.0000  0.0000  0.0000  0.0000  0.0000  0.0000  0.0000   0.000000E+00         926001
  -1   4   1   3811.1    336.6   7   0   1  0.0000  0.0000  0.0000  0.0000  0.0000  0.0000  0.0000  0.0000   0.000000E+00         927001
  -1   5   1   2247.4    284.8   7   0   1  0.0000  0.0000  0.0000  0.0000  0.0000  0.0000  0.0000  0.0000   0.000000E+00         928001
  -1   7   2    691.9    173.8   7   0   1  0.0000  0.0000  0.0000  0.0000  0.0000  0.0000  0.0000  0.0000   0.000000E+00         929001
  -1   8   2    103.3    130.3   7   0   1  0.0000  0.0000  0.0000  0.0000  0.0000  0.0000  0.0000  0.0000   0.000000E+00         930001
  -1   9   2    127.6    123.3   7   0   1  0.0000  0.0000  0.0000  0.0000  0.0000  0.0000  0.0000  0.0000   0.000000E+00         931001
  -1  10   3    206.6    107.6   7   0   1  0.0000  0.0000  0.0000  0.0000  0.0000  0.0000  0.0000  0.0000   0.000000E+00         932001
   0 -10  -3    181.8    103.5   7   0   1  0.0000  0.0000  0.0000  0.0000  0.0000  0.0000  0.0000  0.0000   0.000000E+00         933001
   0  -8  -2    336.6    149.2   7   0   1  0.0000  0.0000  0.0000  0.0000  0.0000  0.0000  0.0000  0.0000   0.000000E+00         934001
   0  -7  -2     91.2    141.8   7   0   1  0.0000  0.0000  0.0000  0.0000  0.0000  0.0000  0.0000  0.0000   0.000000E+00         935001
   0  -4  -1   1673.2    306.8   7   0   1  0.0000  0.0000  0.0000  0.0000  0.0000  0.0000  0.0000  0.0000   0.000000E+00         936001
   0   3   1   7163.6    516.9   7   0   1  0.0000  0.0000  0.0000  0.0000  0.0000  0.0000  0.0000  0.0000   0.000000E+00         937001
   0   4   1   1864.3    304.9   7   0   1  0.0000  0.0000  0.0000  0.0000  0.0000  0.0000  0.0000  0.0000   0.000000E+00         938001
   0   7   2    170.4    146.2   7   0   1  0.0000  0.0000  0.0000  0.0000  0.0000  0.0000  0.0000  0.0000   0.000000E+00         939001
   0   8   2    450.8    148.4   7   0   1  0.0000  0.0000  0.0000  0.0000  0.0000  0.0000  0.0000  0.0000   0.000000E+00         940001
   0  10   3    132.2    103.3   7   0   1  0.0000  0.0000  0.0000  0.0000  0.0000  0.0000  0.0000  0.0000   0.000000E+00         941001
   1 -10  -2    183.4    111.8   7   0   1  0.0000  0.0000  0.0000  0.0000  0.0000  0.0000  0.0000  0.0000   0.000000E+00         942001
   1  -9  -2    248.2    134.8   7   0   1  0.0000  0.0000  0.0000  0.0000  0.0000  0.0000  0.0000  0.0000   0.000000E+00         943001
   1  -8  -2    121.0    135.4   7   0   1  0.0000  0.0000  0.0000  0.0000  0.0000  0.0000  0.0000  0.0000   0.000000E+00         944001
   1  -5  -1   3043.5    303.7   7   0   1  0.0000  0.0000  0.0000  0.0000  0.0000  0.0000  0.0000  0.0000   0.000000E+00         945001
   1  -4  -1   4173.3    346.9   7   0   1  0.0000  0.0000  0.0000  0.0000  0.0000  0.0000  0.0000  0.0000   0.000000E+00         946001
   1  -1   0  -2600.0    960.2   7   0   1  0.0000  0.0000  0.0000  0.0000  0.0000  0.0000  0.0000  0.0000   0.000000E+00         947001
   1   3   1    227.9    339.0   7   0   1  0.0000  0.0000  0.0000  0.0000  0.0000  0.0000  0.0000  0.0000   0.000000E+00         948001
   1   6   2    165.1    160.1   7   0   1  0.0000  0.0000  0.0000  0.0000  0.0000  0.0000  0.0000  0.0000   0.000000E+00         949001
   1   7   2    345.6    156.7   7   0   1  0.0000  0.0000  0.0000  0.0000  0.0000  0.0000  0.0000  0.0000   0.000000E+00         950001
   1   9   3     97.3    111.8   7   0   1  0.0000  0.0000  0.0000  0.0000  0.0000  0.0000  0.0000  0.0000   0.000000E+00         951001
   1  10   3    101.9    100.9   7   0   1  0.0000  0.0000  0.0000  0.0000  0.0000  0.0000  0.0000  0.0000   0.000000E+00         952001
   2 -10  -2    105.6    104.3   7   0   1  0.0000  0.0000  0.0000  0.0000  0.0000  0.0000  0.0000  0.0000   0.000000E+00         953001
   2  -9  -2    236.0    131.6   7   0   1  0.0000  0.0000  0.0000  0.0000  0.0000  0.0000  0.0000  0.0000   0.000000E+00         954001
   2  -6  -1    353.2    185.9   7   0   1  0.0000  0.0000  0.0000  0.0000  0.0000  0.0000  0.0000  0.0000   0.000000E+00         955001
   2  -5  -1   2028.9    279.5   7   0   1  0.0000  0.0000  0.0000  0.0000  0.0000  0.0000  0.0000  0.0000   0.000000E+00         956001
   2  -2   0  30833.7    829.6   7   0   1  0.0000  0.0000  0.0000  0.0000  0.0000  0.0000  0.0000  0.0000   0.000000E+00         957001
   2   2   1   2055.9    473.0   7   0   1  0.0000  0.0000  0.0000  0.0000  0.0000  0.0000  0.0000  0.0000   0.000000E+00         958001
   2   5   2    496.9    201.3   7   0   1  0.0000  0.0000  0.0000  0.0000  0.0000  0.0000  0.0000  0.0000   0.000000E+00         959001
   2   6   2    115.4    158.5   7   0   1  0.0000  0.0000  0.0000  0.0000  0.0000  0.0000  0.0000  0.0000   0.000000E+00         960001
   2   8   3     46.2    115.9   7   0   1  0.0000  0.0000  0.0000  0.0000  0.0000  0.0000  0.0000  0.0000   0.000000E+00         961001
   2   9   3    256.5    119.0   7   0   1  0.0000  0.0000  0.0000  0.0000  0.0000  0.0000  0.0000  0.0000   0.000000E+00         962001
   3 -10  -2    -45.1     88.7   7   0   1  0.0000  0.0000  0.0000  0.0000  0.0000  0.0000  0.0000  0.0000   0.000000E+00         963001
   3  -8  -1   1078.2    178.8   7   0   1  0.0000  0.0000  0.0000  0.0000  0.0000  0.0000  0.0000  0.0000   0.000000E+00         964001
   3  -7  -1   1107.6    186.3   7   0   1  0.0000  0.0000  0.0000  0.0000  0.0000  0.0000  0.0000  0.0000   0.000000E+00         965001
   3  -6  -1    643.1    184.1   7   0   1  0.0000  0.0000  0.0000  0.0000  0.0000  0.0000  0.0000  0.0000   0.000000E+00         966001
   3  -3   0   2925.3    383.3   7   0   1  0.0000  0.0000  0.0000  0.0000  0.0000  0.0000  0.0000  0.0000   0.000000E+00         967001
   3   1   1    203.5    446.9   7   0   1  0.0000  0.0000  0.0000  0.0000  0.0000  0.0000  0.0000  0.0000   0.000000E+00         968001
   3   4   2    483.0    223.8   7   0   1  0.0000  0.0000  0.0000  0.0000  0.0000  0.0000  0.0000  0.0000   0.000000E+00         969001
   3   7   3     60.8    129.2   7   0   1  0.0000  0.0000  0.0000  0.0000  0.0000  0.0000  0.0000  0.0000   0.000000E+00         970001
   3   8   3     23.8    111.7   7   0   1  0.0000  0.0000  0.0000  0.0000  0.0000  0.0000  0.0000  0.0000   0.000000E+00         971001
   4  -9  -1    -17.5    107.7   7   0   1  0.0000  0.0000  0.0000  0.0000  0.0000  0.0000  0.0000  0.0000   0.000000E+00         972001
   4  -8  -1    766.7    160.9   7   0   1  0.0000  0.0000  0.0000  0.0000  0.0000  0.0000  0.0000  0.0000   0.000000E+00         973001
   4  -7  -1     65.2    139.4   7   0   1  0.0000  0.0000  0.0000  0.0000  0.0000  0.0000  0.0000  0.0000   0.000000E+00         974001
   4  -4   0   7436.3    359.8   7   0   1  0.0000  0.0000  0.0000  0.0000  0.0000  0.0000  0.0000  0.0000   0.000000E+00         975001
   4   3   2    868.1    246.6   7   0   1  0.0000  0.0000  0.0000  0.0000  0.0000  0.0000  0.0000  0.0000   0.000000E+00         977001
   4   6   3    291.7    145.7   7   0   1  0.0000  0.0000  0.0000  0.0000  0.0000  0.0000  0.0000  0.0000   0.000000E+00         978001
   4   7   3    232.4    140.5   7   0   1  0.0000  0.0000  0.0000  0.0000  0.0000  0.0000  0.0000  0.0000   0.000000E+00         979001
   5  -9  -1    651.1    129.0   7   0   1  0.0000  0.0000  0.0000  0.0000  0.0000  0.0000  0.0000  0.0000   0.000000E+00         980001
   5  -8  -1    199.6    133.6   7   0   1  0.0000  0.0000  0.0000  0.0000  0.0000  0.0000  0.0000  0.0000   0.000000E+00         981001
   5  -6   0   5192.4    275.1   7   0   1  0.0000  0.0000  0.0000  0.0000  0.0000  0.0000  0.0000  0.0000   0.000000E+00         982001
   5  -5   0    827.5    209.3   7   0   1  0.0000  0.0000  0.0000  0.0000  0.0000  0.0000  0.0000  0.0000   0.000000E+00         983001
   5  -1   1   3864.3    651.2   7   0   1  0.0000  0.0000  0.0000  0.0000  0.0000  0.0000  0.0000  0.0000   0.000000E+00         984001
   5   2   2    135.8    228.0   7   0   1  0.0000  0.0000  0.0000  0.0000  0.0000  0.0000  0.0000  0.0000   0.000000E+00         985001
   5   5   3     44.6    137.1   7   0   1  0.0000  0.0000  0.0000  0.0000  0.0000  0.0000  0.0000  0.0000   0.000000E+00         986001
   5   6   3    143.7    137.2   7   0   1  0.0000  0.0000  0.0000  0.0000  0.0000  0.0000  0.0000  0.0000   0.000000E+00         987001
   6  -7   0    -26.9    129.1   7   0   1  0.0000  0.0000  0.0000  0.0000  0.0000  0.0000  0.0000  0.0000   0.000000E+00         988001
   6  -6   0    721.8    183.1   7   0   1  0.0000  0.0000  0.0000  0.0000  0.0000  0.0000  0.0000  0.0000   0.000000E+00         989001
   6  -3   1    623.8    270.0   7   0   1  0.0000  0.0000  0.0000  0.0000  0.0000  0.0000  0.0000  0.0000   0.000000E+00         990001
   6  -2   1    781.8    353.2   7   0   1  0.0000  0.0000  0.0000  0.0000  0.0000  0.0000  0.0000  0.0000   0.000000E+00         991001
   6   1   2   3967.7    324.4   7   0   1  0.0000  0.0000  0.0000  0.0000  0.0000  0.0000  0.0000  0.0000   0.000000E+00         992001
   6   4   3    263.7    164.1   7   0   1  0.0000  0.0000  0.0000  0.0000  0.0000  0.0000  0.0000  0.0000   0.000000E+00         993001
   6   5   3    167.2    141.7   7   0   1  0.0000  0.0000  0.0000  0.0000  0.0000  0.0000  0.0000  0.0000   0.000000E+00         994001
   7  -7   0    456.3    141.9   7   0   1  0.0000  0.0000  0.0000  0.0000  0.0000  0.0000  0.0000  0.0000   0.000000E+00         995001
   7  -4   1    922.3    226.4   7   0   1  0.0000  0.0000  0.0000  0.0000  0.0000  0.0000  0.0000  0.0000   0.000000E+00         996001
   7  -3   1    346.8    258.6   7   0   1  0.0000  0.0000  0.0000  0.0000  0.0000  0.0000  0.0000  0.0000   0.000000E+00         997001
   7   3   3    321.0    171.9   7   0   1  0.0000  0.0000  0.0000  0.0000  0.0000  0.0000  0.0000  0.0000   0.000000E+00         999001
   7   4   3    145.8    145.7   7   0   1  0.0000  0.0000  0.0000  0.0000  0.0000  0.0000  0.0000  0.0000   0.000000E+00        1000001
   8  -5   1     -0.9    154.8   7   0   1  0.0000  0.0000  0.0000  0.0000  0.0000  0.0000  0.0000  0.0000   0.000000E+00        1001001
   8  -4   1    817.0    208.9   7   0   1  0.0000  0.0000  0.0000  0.0000  0.0000  0.0000  0.0000  0.0000   0.000000E+00        1002001
   8  -1   2  22075.0    667.8   7   0   1  0.0000  0.0000  0.0000  0.0000  0.0000  0.0000  0.0000  0.0000   0.000000E+00        1003001
   8   2   3    328.0    177.5   7   0   1  0.0000  0.0000  0.0000  0.0000  0.0000  0.0000  0.0000  0.0000   0.000000E+00        1004001
   8   3   3    198.6    150.8   7   0   1  0.0000  0.0000  0.0000  0.0000  0.0000  0.0000  0.0000  0.0000   0.000000E+00        1005001
  -9   1  -2   1874.3    424.6   8   0   1  0.0000  0.0000  0.0000  0.0000  0.0000  0.0000  0.0000  0.0000   0.000000E+00        1006001
  -8  -3  -3     13.5    145.5   8   0   1  0.0000  0.0000  0.0000  0.0000  0.0000  0.0000  0.0000  0.0000   0.000000E+00        1007001
  -8   0  -2   2176.5    342.5   8   0   1  0.0000  0.0000  0.0000  0.0000  0.0000  0.0000  0.0000  0.0000   0.000000E+00        1008001
  -8   3  -1    968.6    252.9   8   0   1  0.0000  0.0000  0.0000  0.0000  0.0000  0.0000  0.0000  0.0000   0.000000E+00        1009001
  -8   4  -1    912.0    211.2   8   0   1  0.0000  0.0000  0.0000  0.0000  0.0000  0.0000  0.0000  0.0000   0.000000E+00        1010001
  -8   6   0    233.9    138.4   8   0   1  0.0000  0.0000  0.0000  0.0000  0.0000  0.0000  0.0000  0.0000   0.000000E+00        1011001
  -7  -4  -3    -37.5    139.1   8   0   1  0.0000  0.0000  0.0000  0.0000  0.0000  0.0000  0.0000  0.0000   0.000000E+00        1012001
  -7  -3  -3    445.6    182.4   8   0   1  0.0000  0.0000  0.0000  0.0000  0.0000  0.0000  0.0000  0.0000   0.000000E+00        1013001
  -7  -1  -2   1090.7    279.5   8   0   1  0.0000  0.0000  0.0000  0.0000  0.0000  0.0000  0.0000  0.0000   0.000000E+00        1014001
  -7   3  -1    822.2    269.2   8   0   1  0.0000  0.0000  0.0000  0.0000  0.0000  0.0000  0.0000  0.0000   0.000000E+00        1016001
  -7   6   0   1719.2    194.6   8   0   1  0.0000  0.0000  0.0000  0.0000  0.0000  0.0000  0.0000  0.0000   0.000000E+00        1017001
  -6  -5  -3     36.1    137.4   8   0   1  0.0000  0.0000  0.0000  0.0000  0.0000  0.0000  0.0000  0.0000   0.000000E+00        1018001
  -6  -4  -3    107.3    157.7   8   0   1  0.0000  0.0000  0.0000  0.0000  0.0000  0.0000  0.0000  0.0000   0.000000E+00        1019001
  -6  -1  -2   4050.9    343.4   8   0   1  0.0000  0.0000  0.0000  0.0000  0.0000  0.0000  0.0000  0.0000   0.000000E+00        1020001
  -6   2  -1    560.7    352.6   8   0   1  0.0000  0.0000  0.0000  0.0000  0.0000  0.0000  0.0000  0.0000   0.000000E+00        1021001
  -6   5   0    156.1    174.7   8   0   1  0.0000  0.0000  0.0000  0.0000  0.0000  0.0000  0.0000  0.0000   0.000000E+00        1022001
  -6   8   1    117.7    114.1   8   0   1  0.0000  0.0000  0.0000  0.0000  0.0000  0.0000  0.0000  0.0000   0.000000E+00        1023001
  -5  -6  -3    -10.7    131.0   8   0   1  0.0000  0.0000  0.0000  0.0000  0.0000  0.0000  0.0000  0.0000   0.000000E+00        1024001
  -5  -5  -3    -21.3    148.3   8   0   1  0.0000  0.0000  0.0000  0.0000  0.0000  0.0000  0.0000  0.0000   0.000000E+00        1025001
  -5  -2  -2    212.7    235.1   8   0   1  0.0000  0.0000  0.0000  0.0000  0.0000  0.0000  0.0000  0.0000   0.000000E+00        1026001
  -5   1  -1   5877.9    782.7   8   0   1  0.0000  0.0000  0.0000  0.0000  0.0000  0.0000  0.0000  0.0000   0.000000E+00        1027001
  -5   4   0   1296.7    244.2   8   0   1  0.0000  0.0000  0.0000  0.0000  0.0000  0.0000  0.0000  0.0000   0.000000E+00        1028001
  -5   5   0   1078.8    218.8   8   0   1  0.0000  0.0000  0.0000  0.0000  0.0000  0.0000  0.0000  0.0000   0.000000E+00        1029001
  -5   7   1    367.6    152.5   8   0   1  0.0000  0.0000  0.0000  0.0000  0.0000  0.0000  0.0000  0.0000   0.000000E+00        1030001
  -5   8   1     21.6    120.8   8   0   1  0.0000  0.0000  0.0000  0.0000  0.0000  0.0000  0.0000  0.0000   0.000000E+00        1031001
  -4  -7  -3    262.2    139.1   8   0   1  0.0000  0.0000  0.0000  0.0000  0.0000  0.0000  0.0000  0.0000   0.000000E+00        1032001
  -4  -6  -3      0.6    132.6   8   0   1  0.0000  0.0000  0.0000  0.0000  0.0000  0.0000  0.0000  0.0000   0.000000E+00        1033001
  -4  -3  -2    970.1    247.2   8   0   1  0.0000  0.0000  0.0000  0.0000  0.0000  0.0000  0.0000  0.0000   0.000000E+00        1034001
  -4   3   0  11082.3    468.3   8   0   1  0.0000  0.0000  0.0000  0.0000  0.0000  0.0000  0.0000  0.0000   0.000000E+00        1036001
  -4   4   0   6527.0    342.9   8   0   1  0.0000  0.0000  0.0000  0.0000  0.0000  0.0000  0.0000  0.0000   0.000000E+00        1037001
  -4   6   1   1076.5    190.1   8   0   1  0.0000  0.0000  0.0000  0.0000  0.0000  0.0000  0.0000  0.0000   0.000000E+00        1038001
  -4   7   1    234.0    149.5   8   0   1  0.0000  0.0000  0.0000  0.0000  0.0000  0.0000  0.0000  0.0000   0.000000E+00        1039001
  -4   9   2    160.5    117.8   8   0   1  0.0000  0.0000  0.0000  0.0000  0.0000  0.0000  0.0000  0.0000   0.000000E+00        1040001
  -3  -8  -3     33.7    117.4   8   0   1  0.0000  0.0000  0.0000  0.0000  0.0000  0.0000  0.0000  0.0000   0.000000E+00        1041001
  -3  -7  -3     30.2    128.7   8   0   1  0.0000  0.0000  0.0000  0.0000  0.0000  0.0000  0.0000  0.0000   0.000000E+00        1042001
  -3  -4  -2    668.2    233.5   8   0   1  0.0000  0.0000  0.0000  0.0000  0.0000  0.0000  0.0000  0.0000   0.000000E+00        1043001
  -3  -1  -1    214.3    438.8   8   0   1  0.0000  0.0000  0.0000  0.0000  0.0000  0.0000  0.0000  0.0000   0.000000E+00        1044001
  -3   3   0   2536.1    376.3   8   0   1  0.0000  0.0000  0.0000  0.0000  0.0000  0.0000  0.0000  0.0000   0.000000E+00        1045001
  -3   6   1    479.8    173.1   8   0   1  0.0000  0.0000  0.0000  0.0000  0.0000  0.0000  0.0000  0.0000   0.000000E+00        1046001
  -3   8   2    668.2    155.4   8   0   1  0.0000  0.0000  0.0000  0.0000  0.0000  0.0000  0.0000  0.0000   0.000000E+00        1047001
  -3   9   2    223.8    129.6   8   0   1  0.0000  0.0000  0.0000  0.0000  0.0000  0.0000  0.0000  0.0000   0.000000E+00        1048001
  -3  10   2    146.1    100.9   8   0   1  0.0000  0.0000  0.0000  0.0000  0.0000  0.0000  0.0000  0.0000   0.000000E+00        1049001
  -2  -9  -3    276.2    124.7   8   0   1  0.0000  0.0000  0.0000  0.0000  0.0000  0.0000  0.0000  0.0000   0.000000E+00        1050001
  -2  -8  -3     24.0    117.8   8   0   1  0.0000  0.0000  0.0000  0.0000  0.0000  0.0000  0.0000  0.0000   0.000000E+00        1051001
  -2  -5  -2    203.2    198.8   8   0   1  0.0000  0.0000  0.0000  0.0000  0.0000  0.0000  0.0000  0.0000   0.000000E+00        1052001
  -2   2   0  29021.1    823.0   8   0   1  0.0000  0.0000  0.0000  0.0000  0.0000  0.0000  0.0000  0.0000   0.000000E+00        1053001
  -2   5   1   1943.0    284.9   8   0   1  0.0000  0.0000  0.0000  0.0000  0.0000  0.0000  0.0000  0.0000   0.000000E+00        1054001
  -2   8   2    152.5    129.8   8   0   1  0.0000  0.0000  0.0000  0.0000  0.0000  0.0000  0.0000  0.0000   0.000000E+00        1055001
  -2   9   2    188.1    127.9   8   0   1  0.0000  0.0000  0.0000  0.0000  0.0000  0.0000  0.0000  0.0000   0.000000E+00        1056001
  -2  10   3    436.3    116.4   8   0   1  0.0000  0.0000  0.0000  0.0000  0.0000  0.0000  0.0000  0.0000   0.000000E+00        1057001
  -1 -10  -3     44.2     97.5   8   0   1  0.0000  0.0000  0.0000  0.0000  0.0000  0.0000  0.0000  0.0000   0.000000E+00        1058001
  -1  -9  -3     37.1    108.3   8   0   1  0.0000  0.0000  0.0000  0.0000  0.0000  0.0000  0.0000  0.0000   0.000000E+00        1059001
  -1  -8  -3    856.1    152.9   8   0   1  0.0000  0.0000  0.0000  0.0000  0.0000  0.0000  0.0000  0.0000   0.000000E+00        1060001
  -1  -6  -2    211.4    170.3   8   0   1  0.0000  0.0000  0.0000  0.0000  0.0000  0.0000  0.0000  0.0000   0.000000E+00        1061001
  -1  -5  -2   3242.5    287.3   8   0   1  0.0000  0.0000  0.0000  0.0000  0.0000  0.0000  0.0000  0.0000   0.000000E+00        1062001
  -1  -2  -1   3008.6    545.4   8   0   1  0.0000  0.0000  0.0000  0.0000  0.0000  0.0000  0.0000  0.0000   0.000000E+00        1063001
  -1   1   0  -2397.8    914.0   8   0   1  0.0000  0.0000  0.0000  0.0000  0.0000  0.0000  0.0000  0.0000   0.000000E+00        1064001
  -1   4   1   3811.1    336.6   8   0   1  0.0000  0.0000  0.0000  0.0000  0.0000  0.0000  0.0000  0.0000   0.000000E+00        1065001
  -1   7   2    691.9    173.8   8   0   1  0.0000  0.0000  0.0000  0.0000  0.0000  0.0000  0.0000  0.0000   0.000000E+00        1066001
  -1   8   2    103.3    130.3   8   0   1  0.0000  0.0000  0.0000  0.0000  0.0000  0.0000  0.0000  0.0000   0.000000E+00        1067001
  -1  10   3    206.6    107.6   8   0   1  0.0000  0.0000  0.0000  0.0000  0.0000  0.0000  0.0000  0.0000   0.000000E+00        1068001
   0 -10  -3    181.8    103.5   8   0   1  0.0000  0.0000  0.0000  0.0000  0.0000  0.0000  0.0000  0.0000   0.000000E+00        1069001
   0  -9  -3    -11.5    109.5   8   0   1  0.0000  0.0000  0.0000  0.0000  0.0000  0.0000  0.0000  0.0000   0.000000E+00        1070001
   0  -7  -2     91.2    141.8   8   0   1  0.0000  0.0000  0.0000  0.0000  0.0000  0.0000  0.0000  0.0000   0.000000E+00        1071001
   0  -6  -2   1591.5    212.9   8   0   1  0.0000  0.0000  0.0000  0.0000  0.0000  0.0000  0.0000  0.0000   0.000000E+00        1072001
   0  -3  -1   7543.1    530.7   8   0   1  0.0000  0.0000  0.0000  0.0000  0.0000  0.0000  0.0000  0.0000   0.000000E+00        1073001
   0   3   1   7163.6    516.9   8   0   1  0.0000  0.0000  0.0000  0.0000  0.0000  0.0000  0.0000  0.0000   0.000000E+00        1074001
   0   6   2   1696.5    210.4   8   0   1  0.0000  0.0000  0.0000  0.0000  0.0000  0.0000  0.0000  0.0000   0.000000E+00        1075001
   0   7   2    170.4    146.2   8   0   1  0.0000  0.0000  0.0000  0.0000  0.0000  0.0000  0.0000  0.0000   0.000000E+00        1076001
   0   9   3     36.5    110.5   8   0   1  0.0000  0.0000  0.0000  0.0000  0.0000  0.0000  0.0000  0.0000   0.000000E+00        1077001
   0  10   3    132.2    103.3   8   0   1  0.0000  0.0000  0.0000  0.0000  0.0000  0.0000  0.0000  0.0000   0.000000E+00        1078001
   1 -10  -3    181.1    108.3   8   0   1  0.0000  0.0000  0.0000  0.0000  0.0000  0.0000  0.0000  0.0000   0.000000E+00        1079001
   1  -8  -2    121.0    135.4   8   0   1  0.0000  0.0000  0.0000  0.0000  0.0000  0.0000  0.0000  0.0000   0.000000E+00        1080001
   1  -7  -2    847.7    178.9   8   0   1  0.0000  0.0000  0.0000  0.0000  0.0000  0.0000  0.0000  0.0000   0.000000E+00        1081001
   1  -4  -1   4173.3    346.9   8   0   1  0.0000  0.0000  0.0000  0.0000  0.0000  0.0000  0.0000  0.0000   0.000000E+00        1082001
   1  -1   0  -2600.0    960.2   8   0   1  0.0000  0.0000  0.0000  0.0000  0.0000  0.0000  0.0000  0.0000   0.000000E+00        1083001
   1   2   1   2849.0    527.1   8   0   1  0.0000  0.0000  0.0000  0.0000  0.0000  0.0000  0.0000  0.0000   0.000000E+00        1084001
   1   5   2   2700.5    273.4   8   0   1  0.0000  0.0000  0.0000  0.0000  0.0000  0.0000  0.0000  0.0000   0.000000E+00        1085001
   1   6   2    165.1    160.1   8   0   1  0.0000  0.0000  0.0000  0.0000  0.0000  0.0000  0.0000  0.0000   0.000000E+00        1086001
   1   8   3    588.1    145.2   8   0   1  0.0000  0.0000  0.0000  0.0000  0.0000  0.0000  0.0000  0.0000   0.000000E+00        1087001
   1   9   3     97.3    111.8   8   0   1  0.0000  0.0000  0.0000  0.0000  0.0000  0.0000  0.0000  0.0000   0.000000E+00        1088001
   2  -9  -2    236.0    131.6   8   0   1  0.0000  0.0000  0.0000  0.0000  0.0000  0.0000  0.0000  0.0000   0.000000E+00        1089001
   2  -8  -2     82.0    133.3   8   0   1  0.0000  0.0000  0.0000  0.0000  0.0000  0.0000  0.0000  0.0000   0.000000E+00        1090001
   2  -6  -1    353.2    185.9   8   0   1  0.0000  0.0000  0.0000  0.0000  0.0000  0.0000  0.0000  0.0000   0.000000E+00        1091001
   2  -5  -1   2028.9    279.5   8   0   1  0.0000  0.0000  0.0000  0.0000  0.0000  0.0000  0.0000  0.0000   0.000000E+00        1092001
   2  -2   0  30833.7    829.6   8   0   1  0.0000  0.0000  0.0000  0.0000  0.0000  0.0000  0.0000  0.0000   0.000000E+00        1093001
   2   4   2   2290.4    300.5   8   0   1  0.0000  0.0000  0.0000  0.0000  0.0000  0.0000  0.0000  0.0000   0.000000E+00        1094001
   2   5   2    496.9    201.3   8   0   1  0.0000  0.0000  0.0000  0.0000  0.0000  0.0000  0.0000  0.0000   0.000000E+00        1095001
   2   7   3    255.8    144.5   8   0   1  0.0000  0.0000  0.0000  0.0000  0.0000  0.0000  0.0000  0.0000   0.000000E+00        1096001
   2   8   3     46.2    115.9   8   0   1  0.0000  0.0000  0.0000  0.0000  0.0000  0.0000  0.0000  0.0000   0.000000E+00        1097001
   3 -10  -2    -45.1     88.7   8   0   1  0.0000  0.0000  0.0000  0.0000  0.0000  0.0000  0.0000  0.0000   0.000000E+00        1098001
   3  -9  -2    210.9    120.6   8   0   1  0.0000  0.0000  0.0000  0.0000  0.0000  0.0000  0.0000  0.0000   0.000000E+00        1099001
   3  -7  -1   1107.6    186.3   8   0   1  0.0000  0.0000  0.0000  0.0000  0.0000  0.0000  0.0000  0.0000   0.000000E+00        1100001
   3  -6  -1    643.1    184.1   8   0   1  0.0000  0.0000  0.0000  0.0000  0.0000  0.0000  0.0000  0.0000   0.000000E+00        1101001
   3  -3   0   2925.3    383.3   8   0   1  0.0000  0.0000  0.0000  0.0000  0.0000  0.0000  0.0000  0.0000   0.000000E+00        1102001
   3   4   2    483.0    223.8   8   0   1  0.0000  0.0000  0.0000  0.0000  0.0000  0.0000  0.0000  0.0000   0.000000E+00        1103001
   3   6   3    953.8    168.8   8   0   1  0.0000  0.0000  0.0000  0.0000  0.0000  0.0000  0.0000  0.0000   0.000000E+00        1104001
   3   7   3     60.8    129.2   8   0   1  0.0000  0.0000  0.0000  0.0000  0.0000  0.0000  0.0000  0.0000   0.000000E+00        1105001
   3   9   4    372.9    114.5   8   0   1  0.0000  0.0000  0.0000  0.0000  0.0000  0.0000  0.0000  0.0000   0.000000E+00        1106001
   4  -8  -1    766.7    160.9   8   0   1  0.0000  0.0000  0.0000  0.0000  0.0000  0.0000  0.0000  0.0000   0.000000E+00        1107001
   4  -7  -1     65.2    139.4   8   0   1  0.0000  0.0000  0.0000  0.0000  0.0000  0.0000  0.0000  0.0000   0.000000E+00        1108001
   4  -4   0   7436.3    359.8   8   0   1  0.0000  0.0000  0.0000  0.0000  0.0000  0.0000  0.0000  0.0000   0.000000E+00        1109001
   4   3   2    868.1    246.6   8   0   1  0.0000  0.0000  0.0000  0.0000  0.0000  0.0000  0.0000  0.0000   0.000000E+00        1110001
   4   6   3    291.7    145.7   8   0   1  0.0000  0.0000  0.0000  0.0000  0.0000  0.0000  0.0000  0.0000   0.000000E+00        1111001
   4   8   4    258.8    116.5   8   0   1  0.0000  0.0000  0.0000  0.0000  0.0000  0.0000  0.0000  0.0000   0.000000E+00        1112001
   5  -9  -1    651.1    129.0   8   0   1  0.0000  0.0000  0.0000  0.0000  0.0000  0.0000  0.0000  0.0000   0.000000E+00        1113001
   5  -8  -1    199.6    133.6   8   0   1  0.0000  0.0000  0.0000  0.0000  0.0000  0.0000  0.0000  0.0000   0.000000E+00        1114001
   5  -5   0    827.5    209.3   8   0   1  0.0000  0.0000  0.0000  0.0000  0.0000  0.0000  0.0000  0.0000   0.000000E+00        1115001
   5  -4   0   1401.0    243.9   8   0   1  0.0000  0.0000  0.0000  0.0000  0.0000  0.0000  0.0000  0.0000   0.000000E+00        1116001
   5  -1   1   3864.3    651.2   8   0   1  0.0000  0.0000  0.0000  0.0000  0.0000  0.0000  0.0000  0.0000   0.000000E+00        1117001
   5   2   2    135.8    228.0   8   0   1  0.0000  0.0000  0.0000  0.0000  0.0000  0.0000  0.0000  0.0000   0.000000E+00        1118001
   5   5   3     44.6    137.1   8   0   1  0.0000  0.0000  0.0000  0.0000  0.0000  0.0000  0.0000  0.0000   0.000000E+00        1119001
   5   7   4    628.3    132.2   8   0   1  0.0000  0.0000  0.0000  0.0000  0.0000  0.0000  0.0000  0.0000   0.000000E+00        1120001
   6  -8  -1    189.9    124.9   8   0   1  0.0000  0.0000  0.0000  0.0000  0.0000  0.0000  0.0000  0.0000   0.000000E+00        1121001
   6  -6   0    721.8    183.1   8   0   1  0.0000  0.0000  0.0000  0.0000  0.0000  0.0000  0.0000  0.0000   0.000000E+00        1122001
   6  -5   0    175.8    182.4   8   0   1  0.0000  0.0000  0.0000  0.0000  0.0000  0.0000  0.0000  0.0000   0.000000E+00        1123001
   6  -2   1    781.8    353.2   8   0   1  0.0000  0.0000  0.0000  0.0000  0.0000  0.0000  0.0000  0.0000   0.000000E+00        1124001
   6   1   2   3967.7    324.4   8   0   1  0.0000  0.0000  0.0000  0.0000  0.0000  0.0000  0.0000  0.0000   0.000000E+00        1125001
   6   4   3    263.7    164.1   8   0   1  0.0000  0.0000  0.0000  0.0000  0.0000  0.0000  0.0000  0.0000   0.000000E+00        1126001
   7  -7   0    456.3    141.9   8   0   1  0.0000  0.0000  0.0000  0.0000  0.0000  0.0000  0.0000  0.0000   0.000000E+00        1127001
   7  -6   0   1376.0    187.4   8   0   1  0.0000  0.0000  0.0000  0.0000  0.0000  0.0000  0.0000  0.0000   0.000000E+00        1128001
   7  -4   1    922.3    226.4   8   0   1  0.0000  0.0000  0.0000  0.0000  0.0000  0.0000  0.0000  0.0000   0.000000E+00        1129001
   7  -3   1    346.8    258.6   8   0   1  0.0000  0.0000  0.0000  0.0000  0.0000  0.0000  0.0000  0.0000   0.000000E+00        1130001
   7   3   3    321.0    171.9   8   0   1  0.0000  0.0000  0.0000  0.0000  0.0000  0.0000  0.0000  0.0000   0.000000E+00        1132001
   7   4   3    145.8    145.7   8   0   1  0.0000  0.0000  0.0000  0.0000  0.0000  0.0000  0.0000  0.0000   0.000000E+00        1133001
   8  -5   1     -0.9    154.8   8   0   1  0.0000  0.0000  0.0000  0.0000  0.0000  0.0000  0.0000  0.0000   0.000000E+00        1134001
   8  -4   1    817.0    208.9   8   0   1  0.0000  0.0000  0.0000  0.0000  0.0000  0.0000  0.0000  0.0000   0.000000E+00        1135001
   8  -1   2  22075.0    667.8   8   0   1  0.0000  0.0000  0.0000  0.0000  0.0000  0.0000  0.0000  0.0000   0.000000E+00        1136001
   8   2   3    328.0    177.5   8   0   1  0.0000  0.0000  0.0000  0.0000  0.0000  0.0000  0.0000  0.0000   0.000000E+00        1137001
   8   3   3    198.6    150.8   8   0   1  0.0000  0.0000  0.0000  0.0000  0.0000  0.0000  0.0000  0.0000   0.000000E+00        1138001
  -9   1  -2   1874.3    424.6   9   0   1  0.0000  0.0000  0.0000  0.0000  0.0000  0.0000  0.0000  0.0000   0.000000E+00        1139001
  -8  -3  -3     13.5    145.5   9   0   1  0.0000  0.0000  0.0000  0.0000  0.0000  0.0000  0.0000  0.0000   0.000000E+00        1140001
  -8  -2  -3    176.2    178.9   9   0   1  0.0000  0.0000  0.0000  0.0000  0.0000  0.0000  0.0000  0.0000   0.000000E+00        1141001
  -8   0  -2   2176.5    342.5   9   0   1  0.0000  0.0000  0.0000  0.0000  0.0000  0.0000  0.0000  0.0000   0.000000E+00        1142001
  -8   3  -1    968.6    252.9   9   0   1  0.0000  0.0000  0.0000  0.0000  0.0000  0.0000  0.0000  0.0000   0.000000E+00        1143001
  -8   4  -1    912.0    211.2   9   0   1  0.0000  0.0000  0.0000  0.0000  0.0000  0.0000  0.0000  0.0000   0.000000E+00        1144001
  -8   6   0    233.9    138.4   9   0   1  0.0000  0.0000  0.0000  0.0000  0.0000  0.0000  0.0000  0.0000   0.000000E+00        1145001
  -7  -4  -3    -37.5    139.1   9   0   1  0.0000  0.0000  0.0000  0.0000  0.0000  0.0000  0.0000  0.0000   0.000000E+00        1146001
  -7  -3  -3    445.6    182.4   9   0   1  0.0000  0.0000  0.0000  0.0000  0.0000  0.0000  0.0000  0.0000   0.000000E+00        1147001
  -7   3  -1    822.2    269.2   9   0   1  0.0000  0.0000  0.0000  0.0000  0.0000  0.0000  0.0000  0.0000   0.000000E+00        1149001
  -7   5   0    450.2    184.6   9   0   1  0.0000  0.0000  0.0000  0.0000  0.0000  0.0000  0.0000  0.0000   0.000000E+00        1150001
  -7   6   0   1719.2    194.6   9   0   1  0.0000  0.0000  0.0000  0.0000  0.0000  0.0000  0.0000  0.0000   0.000000E+00        1151001
  -6  -5  -3     36.1    137.4   9   0   1  0.0000  0.0000  0.0000  0.0000  0.0000  0.0000  0.0000  0.0000   0.000000E+00        1152001
  -6  -4  -3    107.3    157.7   9   0   1  0.0000  0.0000  0.0000  0.0000  0.0000  0.0000  0.0000  0.0000   0.000000E+00        1153001
  -6  -1  -2   4050.9    343.4   9   0   1  0.0000  0.0000  0.0000  0.0000  0.0000  0.0000  0.0000  0.0000   0.000000E+00        1154001
  -6   2  -1    560.7    352.6   9   0   1  0.0000  0.0000  0.0000  0.0000  0.0000  0.0000  0.0000  0.0000   0.000000E+00        1155001
  -6   5   0    156.1    174.7   9   0   1  0.0000  0.0000  0.0000  0.0000  0.0000  0.0000  0.0000  0.0000   0.000000E+00        1156001
  -6   7   1    229.7    142.1   9   0   1  0.0000  0.0000  0.0000  0.0000  0.0000  0.0000  0.0000  0.0000   0.000000E+00        1157001
  -6   8   1    117.7    114.1   9   0   1  0.0000  0.0000  0.0000  0.0000  0.0000  0.0000  0.0000  0.0000   0.000000E+00        1158001
  -5  -7  -4    657.2    133.6   9   0   1  0.0000  0.0000  0.0000  0.0000  0.0000  0.0000  0.0000  0.0000   0.000000E+00        1159001
  -5  -5  -3    -21.3    148.3   9   0   1  0.0000  0.0000  0.0000  0.0000  0.0000  0.0000  0.0000  0.0000   0.000000E+00        1160001
  -5  -2  -2    212.7    235.1   9   0   1  0.0000  0.0000  0.0000  0.0000  0.0000  0.0000  0.0000  0.0000   0.000000E+00        1161001
  -5   1  -1   5877.9    782.7   9   0   1  0.0000  0.0000  0.0000  0.0000  0.0000  0.0000  0.0000  0.0000   0.000000E+00        1162001
  -5   4   0   1296.7    244.2   9   0   1  0.0000  0.0000  0.0000  0.0000  0.0000  0.0000  0.0000  0.0000   0.000000E+00        1163001
  -5   7   1    367.6    152.5   9   0   1  0.0000  0.0000  0.0000  0.0000  0.0000  0.0000  0.0000  0.0000   0.000000E+00        1164001
  -5   9   2    153.6    106.2   9   0   1  0.0000  0.0000  0.0000  0.0000  0.0000  0.0000  0.0000  0.0000   0.000000E+00        1165001
  -4  -8  -4    268.0    119.7   9   0   1  0.0000  0.0000  0.0000  0.0000  0.0000  0.0000  0.0000  0.0000   0.000000E+00        1166001
  -4  -6  -3      0.6    132.6   9   0   1  0.0000  0.0000  0.0000  0.0000  0.0000  0.0000  0.0000  0.0000   0.000000E+00        1167001
  -4  -5  -3    124.1    152.6   9   0   1  0.0000  0.0000  0.0000  0.0000  0.0000  0.0000  0.0000  0.0000   0.000000E+00        1168001
  -4  -3  -2    970.1    247.2   9   0   1  0.0000  0.0000  0.0000  0.0000  0.0000  0.0000  0.0000  0.0000   0.000000E+00        1169001
  -4   3   0  11082.3    468.3   9   0   1  0.0000  0.0000  0.0000  0.0000  0.0000  0.0000  0.0000  0.0000   0.000000E+00        1171001
  -4   6   1   1076.5    190.1   9   0   1  0.0000  0.0000  0.0000  0.0000  0.0000  0.0000  0.0000  0.0000   0.000000E+00        1172001
  -4   8   2     59.4    126.3   9   0   1  0.0000  0.0000  0.0000  0.0000  0.0000  0.0000  0.0000  0.0000   0.000000E+00        1173001
  -4   9   2    160.5    117.8   9   0   1  0.0000  0.0000  0.0000  0.0000  0.0000  0.0000  0.0000  0.0000   0.000000E+00        1174001
  -3  -9  -4    386.6    110.2   9   0   1  0.0000  0.0000  0.0000  0.0000  0.0000  0.0000  0.0000  0.0000   0.000000E+00        1175001
  -3  -7  -3     30.2    128.7   9   0   1  0.0000  0.0000  0.0000  0.0000  0.0000  0.0000  0.0000  0.0000   0.000000E+00        1176001
  -3  -6  -3    560.4    164.9   9   0   1  0.0000  0.0000  0.0000  0.0000  0.0000  0.0000  0.0000  0.0000   0.000000E+00        1177001
  -3  -4  -2    668.2    233.5   9   0   1  0.0000  0.0000  0.0000  0.0000  0.0000  0.0000  0.0000  0.0000   0.000000E+00        1178001
  -3  -3  -2   3507.9    349.7   9   0   1  0.0000  0.0000  0.0000  0.0000  0.0000  0.0000  0.0000  0.0000   0.000000E+00        1179001
  -3   5   1   1904.2    257.9   9   0   1  0.0000  0.0000  0.0000  0.0000  0.0000  0.0000  0.0000  0.0000   0.000000E+00        1180001
  -3   6   1    479.8    173.1   9   0   1  0.0000  0.0000  0.0000  0.0000  0.0000  0.0000  0.0000  0.0000   0.000000E+00        1181001
  -3   8   2    668.2    155.4   9   0   1  0.0000  0.0000  0.0000  0.0000  0.0000  0.0000  0.0000  0.0000   0.000000E+00        1182001
  -3   9   2    223.8    129.6   9   0   1  0.0000  0.0000  0.0000  0.0000  0.0000  0.0000  0.0000  0.0000   0.000000E+00        1183001
  -3  10   3    171.6    103.5   9   0   1  0.0000  0.0000  0.0000  0.0000  0.0000  0.0000  0.0000  0.0000   0.000000E+00        1184001
  -2  -8  -3     24.0    117.8   9   0   1  0.0000  0.0000  0.0000  0.0000  0.0000  0.0000  0.0000  0.0000   0.000000E+00        1185001
  -2  -7  -3    363.6    146.7   9   0   1  0.0000  0.0000  0.0000  0.0000  0.0000  0.0000  0.0000  0.0000   0.000000E+00        1186001
  -2  -5  -2    203.2    198.8   9   0   1  0.0000  0.0000  0.0000  0.0000  0.0000  0.0000  0.0000  0.0000   0.000000E+00        1187001
  -2  -4  -2   2021.6    298.1   9   0   1  0.0000  0.0000  0.0000  0.0000  0.0000  0.0000  0.0000  0.0000   0.000000E+00        1188001
  -2  -1  -1   2631.5    661.8   9   0   1  0.0000  0.0000  0.0000  0.0000  0.0000  0.0000  0.0000  0.0000   0.000000E+00        1189001
  -2   4   1   1933.3    316.4   9   0   1  0.0000  0.0000  0.0000  0.0000  0.0000  0.0000  0.0000  0.0000   0.000000E+00        1190001
  -2   5   1   1943.0    284.9   9   0   1  0.0000  0.0000  0.0000  0.0000  0.0000  0.0000  0.0000  0.0000   0.000000E+00        1191001
  -2   7   2    270.4    149.4   9   0   1  0.0000  0.0000  0.0000  0.0000  0.0000  0.0000  0.0000  0.0000   0.000000E+00        1192001
  -2   8   2    152.5    129.8   9   0   1  0.0000  0.0000  0.0000  0.0000  0.0000  0.0000  0.0000  0.0000   0.000000E+00        1193001
  -2  10   3    436.3    116.4   9   0   1  0.0000  0.0000  0.0000  0.0000  0.0000  0.0000  0.0000  0.0000   0.000000E+00        1194001
  -1  -9  -3     37.1    108.3   9   0   1  0.0000  0.0000  0.0000  0.0000  0.0000  0.0000  0.0000  0.0000   0.000000E+00        1195001
  -1  -8  -3    856.1    152.9   9   0   1  0.0000  0.0000  0.0000  0.0000  0.0000  0.0000  0.0000  0.0000   0.000000E+00        1196001
  -1  -6  -2    211.4    170.3   9   0   1  0.0000  0.0000  0.0000  0.0000  0.0000  0.0000  0.0000  0.0000   0.000000E+00        1197001
  -1  -5  -2   3242.5    287.3   9   0   1  0.0000  0.0000  0.0000  0.0000  0.0000  0.0000  0.0000  0.0000   0.000000E+00        1198001
  -1  -2  -1   3008.6    545.4   9   0   1  0.0000  0.0000  0.0000  0.0000  0.0000  0.0000  0.0000  0.0000   0.000000E+00        1199001
  -1   1   0  -2397.8    914.0   9   0   1  0.0000  0.0000  0.0000  0.0000  0.0000  0.0000  0.0000  0.0000   0.000000E+00        1200001
  -1   4   1   3811.1    336.6   9   0   1  0.0000  0.0000  0.0000  0.0000  0.0000  0.0000  0.0000  0.0000   0.000000E+00        1201001
  -1   6   2   1965.2    218.1   9   0   1  0.0000  0.0000  0.0000  0.0000  0.0000  0.0000  0.0000  0.0000   0.000000E+00        1202001
  -1   7   2    691.9    173.8   9   0   1  0.0000  0.0000  0.0000  0.0000  0.0000  0.0000  0.0000  0.0000   0.000000E+00        1203001
  -1   9   3    364.9    128.2   9   0   1  0.0000  0.0000  0.0000  0.0000  0.0000  0.0000  0.0000  0.0000   0.000000E+00        1204001
  -1  10   3    206.6    107.6   9   0   1  0.0000  0.0000  0.0000  0.0000  0.0000  0.0000  0.0000  0.0000   0.000000E+00        1205001
   0 -10  -3    181.8    103.5   9   0   1  0.0000  0.0000  0.0000  0.0000  0.0000  0.0000  0.0000  0.0000   0.000000E+00        1206001
   0  -9  -3    -11.5    109.5   9   0   1  0.0000  0.0000  0.0000  0.0000  0.0000  0.0000  0.0000  0.0000   0.000000E+00        1207001
   0  -6  -2   1591.5    212.9   9   0   1  0.0000  0.0000  0.0000  0.0000  0.0000  0.0000  0.0000  0.0000   0.000000E+00        1208001
   0  -3  -1   7543.1    530.7   9   0   1  0.0000  0.0000  0.0000  0.0000  0.0000  0.0000  0.0000  0.0000   0.000000E+00        1209001
   0   3   1   7163.6    516.9   9   0   1  0.0000  0.0000  0.0000  0.0000  0.0000  0.0000  0.0000  0.0000   0.000000E+00        1210001
   0   6   2   1696.5    210.4   9   0   1  0.0000  0.0000  0.0000  0.0000  0.0000  0.0000  0.0000  0.0000   0.000000E+00        1211001
   0   8   3    148.2    131.8   9   0   1  0.0000  0.0000  0.0000  0.0000  0.0000  0.0000  0.0000  0.0000   0.000000E+00        1212001
   0   9   3     36.5    110.5   9   0   1  0.0000  0.0000  0.0000  0.0000  0.0000  0.0000  0.0000  0.0000   0.000000E+00        1213001
   1 -10  -3    181.1    108.3   9   0   1  0.0000  0.0000  0.0000  0.0000  0.0000  0.0000  0.0000  0.0000   0.000000E+00        1214001
   1  -9  -3    355.9    129.4   9   0   1  0.0000  0.0000  0.0000  0.0000  0.0000  0.0000  0.0000  0.0000   0.000000E+00        1215001
   1  -7  -2    847.7    178.9   9   0   1  0.0000  0.0000  0.0000  0.0000  0.0000  0.0000  0.0000  0.0000   0.000000E+00        1216001
   1  -4  -1   4173.3    346.9   9   0   1  0.0000  0.0000  0.0000  0.0000  0.0000  0.0000  0.0000  0.0000   0.000000E+00        1217001
   1  -1   0  -2600.0    960.2   9   0   1  0.0000  0.0000  0.0000  0.0000  0.0000  0.0000  0.0000  0.0000   0.000000E+00        1218001
   1   2   1   2849.0    527.1   9   0   1  0.0000  0.0000  0.0000  0.0000  0.0000  0.0000  0.0000  0.0000   0.000000E+00        1219001
   1   5   2   2700.5    273.4   9   0   1  0.0000  0.0000  0.0000  0.0000  0.0000  0.0000  0.0000  0.0000   0.000000E+00        1220001
   1   7   3    888.0    162.7   9   0   1  0.0000  0.0000  0.0000  0.0000  0.0000  0.0000  0.0000  0.0000   0.000000E+00        1221001
   1   8   3    588.1    145.2   9   0   1  0.0000  0.0000  0.0000  0.0000  0.0000  0.0000  0.0000  0.0000   0.000000E+00        1222001
   2 -10  -3    336.7    112.6   9   0   1  0.0000  0.0000  0.0000  0.0000  0.0000  0.0000  0.0000  0.0000   0.000000E+00        1223001
   2  -8  -2     82.0    133.3   9   0   1  0.0000  0.0000  0.0000  0.0000  0.0000  0.0000  0.0000  0.0000   0.000000E+00        1224001
   2  -7  -2    206.5    150.9   9   0   1  0.0000  0.0000  0.0000  0.0000  0.0000  0.0000  0.0000  0.0000   0.000000E+00        1225001
   2  -5  -1   2028.9    279.5   9   0   1  0.0000  0.0000  0.0000  0.0000  0.0000  0.0000  0.0000  0.0000   0.000000E+00        1226001
   2  -2   0  30833.7    829.6   9   0   1  0.0000  0.0000  0.0000  0.0000  0.0000  0.0000  0.0000  0.0000   0.000000E+00        1227001
   2   1   1   3196.8    665.3   9   0   1  0.0000  0.0000  0.0000  0.0000  0.0000  0.0000  0.0000  0.0000   0.000000E+00        1228001
   2   4   2   2290.4    300.5   9   0   1  0.0000  0.0000  0.0000  0.0000  0.0000  0.0000  0.0000  0.0000   0.000000E+00        1229001
   2   7   3    255.8    144.5   9   0   1  0.0000  0.0000  0.0000  0.0000  0.0000  0.0000  0.0000  0.0000   0.000000E+00        1230001
   2   9   4    172.6    111.1   9   0   1  0.0000  0.0000  0.0000  0.0000  0.0000  0.0000  0.0000  0.0000   0.000000E+00        1231001
   3  -9  -2    210.9    120.6   9   0   1  0.0000  0.0000  0.0000  0.0000  0.0000  0.0000  0.0000  0.0000   0.000000E+00        1232001
   3  -8  -2    617.4    157.0   9   0   1  0.0000  0.0000  0.0000  0.0000  0.0000  0.0000  0.0000  0.0000   0.000000E+00        1233001
   3  -6  -1    643.1    184.1   9   0   1  0.0000  0.0000  0.0000  0.0000  0.0000  0.0000  0.0000  0.0000   0.000000E+00        1234001
   3  -5  -1   2239.3    258.7   9   0   1  0.0000  0.0000  0.0000  0.0000  0.0000  0.0000  0.0000  0.0000   0.000000E+00        1235001
   3  -3   0   2925.3    383.3   9   0   1  0.0000  0.0000  0.0000  0.0000  0.0000  0.0000  0.0000  0.0000   0.000000E+00        1236001
   3   3   2   2741.5    322.8   9   0   1  0.0000  0.0000  0.0000  0.0000  0.0000  0.0000  0.0000  0.0000   0.000000E+00        1237001
   3   6   3    953.8    168.8   9   0   1  0.0000  0.0000  0.0000  0.0000  0.0000  0.0000  0.0000  0.0000   0.000000E+00        1238001
   3   7   3     60.8    129.2   9   0   1  0.0000  0.0000  0.0000  0.0000  0.0000  0.0000  0.0000  0.0000   0.000000E+00        1239001
   3   8   4    196.1    120.7   9   0   1  0.0000  0.0000  0.0000  0.0000  0.0000  0.0000  0.0000  0.0000   0.000000E+00        1240001
   3   9   4    372.9    114.5   9   0   1  0.0000  0.0000  0.0000  0.0000  0.0000  0.0000  0.0000  0.0000   0.000000E+00        1241001
   4  -9  -2    102.3    115.7   9   0   1  0.0000  0.0000  0.0000  0.0000  0.0000  0.0000  0.0000  0.0000   0.000000E+00        1242001
   4  -7  -1     65.2    139.4   9   0   1  0.0000  0.0000  0.0000  0.0000  0.0000  0.0000  0.0000  0.0000   0.000000E+00        1243001
   4  -6  -1    850.3    193.3   9   0   1  0.0000  0.0000  0.0000  0.0000  0.0000  0.0000  0.0000  0.0000   0.000000E+00        1244001
   4  -4   0   7436.3    359.8   9   0   1  0.0000  0.0000  0.0000  0.0000  0.0000  0.0000  0.0000  0.0000   0.000000E+00        1245001
   4  -3   0  12272.5    474.4   9   0   1  0.0000  0.0000  0.0000  0.0000  0.0000  0.0000  0.0000  0.0000   0.000000E+00        1246001
   4   2   2   4108.3    354.1   9   0   1  0.0000  0.0000  0.0000  0.0000  0.0000  0.0000  0.0000  0.0000   0.000000E+00        1247001
   4   3   2    868.1    246.6   9   0   1  0.0000  0.0000  0.0000  0.0000  0.0000  0.0000  0.0000  0.0000   0.000000E+00        1248001
   4   5   3    189.6    156.3   9   0   1  0.0000  0.0000  0.0000  0.0000  0.0000  0.0000  0.0000  0.0000   0.000000E+00        1249001
   4   6   3    291.7    145.7   9   0   1  0.0000  0.0000  0.0000  0.0000  0.0000  0.0000  0.0000  0.0000   0.000000E+00        1250001
   4   8   4    258.8    116.5   9   0   1  0.0000  0.0000  0.0000  0.0000  0.0000  0.0000  0.0000  0.0000   0.000000E+00        1251001
   5  -8  -1    199.6    133.6   9   0   1  0.0000  0.0000  0.0000  0.0000  0.0000  0.0000  0.0000  0.0000   0.000000E+00        1252001
   5  -7  -1    102.9    142.3   9   0   1  0.0000  0.0000  0.0000  0.0000  0.0000  0.0000  0.0000  0.0000   0.000000E+00        1253001
   5  -5   0    827.5    209.3   9   0   1  0.0000  0.0000  0.0000  0.0000  0.0000  0.0000  0.0000  0.0000   0.000000E+00        1254001
   5  -4   0   1401.0    243.9   9   0   1  0.0000  0.0000  0.0000  0.0000  0.0000  0.0000  0.0000  0.0000   0.000000E+00        1255001
   5  -1   1   3864.3    651.2   9   0   1  0.0000  0.0000  0.0000  0.0000  0.0000  0.0000  0.0000  0.0000   0.000000E+00        1256001
   5   2   2    135.8    228.0   9   0   1  0.0000  0.0000  0.0000  0.0000  0.0000  0.0000  0.0000  0.0000   0.000000E+00        1257001
   5   4   3    322.6    172.5   9   0   1  0.0000  0.0000  0.0000  0.0000  0.0000  0.0000  0.0000  0.0000   0.000000E+00        1258001
   5   5   3     44.6    137.1   9   0   1  0.0000  0.0000  0.0000  0.0000  0.0000  0.0000  0.0000  0.0000   0.000000E+00        1259001
   5   7   4    628.3    132.2   9   0   1  0.0000  0.0000  0.0000  0.0000  0.0000  0.0000  0.0000  0.0000   0.000000E+00        1260001
   6  -8  -1    189.9    124.9   9   0   1  0.0000  0.0000  0.0000  0.0000  0.0000  0.0000  0.0000  0.0000   0.000000E+00        1261001
   6  -6   0    721.8    183.1   9   0   1  0.0000  0.0000  0.0000  0.0000  0.0000  0.0000  0.0000  0.0000   0.000000E+00        1262001
   6  -5   0    175.8    182.4   9   0   1  0.0000  0.0000  0.0000  0.0000  0.0000  0.0000  0.0000  0.0000   0.000000E+00        1263001
   6  -2   1    781.8    353.2   9   0   1  0.0000  0.0000  0.0000  0.0000  0.0000  0.0000  0.0000  0.0000   0.000000E+00        1264001
   6   1   2   3967.7    324.4   9   0   1  0.0000  0.0000  0.0000  0.0000  0.0000  0.0000  0.0000  0.0000   0.000000E+00        1265001
   6   3   3    270.3    182.5   9   0   1  0.0000  0.0000  0.0000  0.0000  0.0000  0.0000  0.0000  0.0000   0.000000E+00        1266001
   6   4   3    263.7    164.1   9   0   1  0.0000  0.0000  0.0000  0.0000  0.0000  0.0000  0.0000  0.0000   0.000000E+00        1267001
   6   6   4    261.0    126.1   9   0   1  0.0000  0.0000  0.0000  0.0000  0.0000  0.0000  0.0000  0.0000   0.000000E+00        1268001
   7  -7   0    456.3    141.9   9   0   1  0.0000  0.0000  0.0000  0.0000  0.0000  0.0000  0.0000  0.0000   0.000000E+00        1269001
   7  -6   0   1376.0    187.4   9   0   1  0.0000  0.0000  0.0000  0.0000  0.0000  0.0000  0.0000  0.0000   0.000000E+00        1270001
   7  -3   1    346.8    258.6   9   0   1  0.0000  0.0000  0.0000  0.0000  0.0000  0.0000  0.0000  0.0000   0.000000E+00        1271001
   7   3   3    321.0    171.9   9   0   1  0.0000  0.0000  0.0000  0.0000  0.0000  0.0000  0.0000  0.0000   0.000000E+00        1273001
   7   5   4    430.8    130.4   9   0   1  0.0000  0.0000  0.0000  0.0000  0.0000  0.0000  0.0000  0.0000   0.000000E+00        1274001
   8  -4   1    817.0    208.9   9   0   1  0.0000  0.0000  0.0000  0.0000  0.0000  0.0000  0.0000  0.0000   0.000000E+00        1275001
   8  -1   2  22075.0    667.8   9   0   1  0.0000  0.0000  0.0000  0.0000  0.0000  0.0000  0.0000  0.0000   0.000000E+00        1276001
   8   2   3    328.0    177.5   9   0   1  0.0000  0.0000  0.0000  0.0000  0.0000  0.0000  0.0000  0.0000   0.000000E+00        1277001
  -9   1  -2   1874.3    424.6  10   0   1  0.0000  0.0000  0.0000  0.0000  0.0000  0.0000  0.0000  0.0000   0.000000E+00        1278001
  -8  -3  -3     13.5    145.5  10   0   1  0.0000  0.0000  0.0000  0.0000  0.0000  0.0000  0.0000  0.0000   0.000000E+00        1279001
  -8  -2  -3    176.2    178.9  10   0   1  0.0000  0.0000  0.0000  0.0000  0.0000  0.0000  0.0000  0.0000   0.000000E+00        1280001
  -8   0  -2   2176.5    342.5  10   0   1  0.0000  0.0000  0.0000  0.0000  0.0000  0.0000  0.0000  0.0000   0.000000E+00        1281001
  -8   3  -1    968.6    252.9  10   0   1  0.0000  0.0000  0.0000  0.0000  0.0000  0.0000  0.0000  0.0000   0.000000E+00        1282001
  -8   6   0    233.9    138.4  10   0   1  0.0000  0.0000  0.0000  0.0000  0.0000  0.0000  0.0000  0.0000   0.000000E+00        1283001
  -7  -5  -4    423.4    134.9  10   0   1  0.0000  0.0000  0.0000  0.0000  0.0000  0.0000  0.0000  0.0000   0.000000E+00        1284001
  -7  -3  -3    445.6    182.4  10   0   1  0.0000  0.0000  0.0000  0.0000  0.0000  0.0000  0.0000  0.0000   0.000000E+00        1285001
  -7   2  -1    657.2    335.7  10   0   1  0.0000  0.0000  0.0000  0.0000  0.0000  0.0000  0.0000  0.0000   0.000000E+00        1287001
  -7   5   0    450.2    184.6  10   0   1  0.0000  0.0000  0.0000  0.0000  0.0000  0.0000  0.0000  0.0000   0.000000E+00        1288001
  -7   7   1    537.6    141.3  10   0   1  0.0000  0.0000  0.0000  0.0000  0.0000  0.0000  0.0000  0.0000   0.000000E+00        1289001
  -6  -6  -4    340.8    130.1  10   0   1  0.0000  0.0000  0.0000  0.0000  0.0000  0.0000  0.0000  0.0000   0.000000E+00        1290001
  -6  -4  -3    107.3    157.7  10   0   1  0.0000  0.0000  0.0000  0.0000  0.0000  0.0000  0.0000  0.0000   0.000000E+00        1291001
  -6  -1  -2   4050.9    343.4  10   0   1  0.0000  0.0000  0.0000  0.0000  0.0000  0.0000  0.0000  0.0000   0.000000E+00        1292001
  -6   2  -1    560.7    352.6  10   0   1  0.0000  0.0000  0.0000  0.0000  0.0000  0.0000  0.0000  0.0000   0.000000E+00        1293001
  -6   4   0    248.0    206.7  10   0   1  0.0000  0.0000  0.0000  0.0000  0.0000  0.0000  0.0000  0.0000   0.000000E+00        1294001
  -6   5   0    156.1    174.7  10   0   1  0.0000  0.0000  0.0000  0.0000  0.0000  0.0000  0.0000  0.0000   0.000000E+00        1295001
  -6   7   1    229.7    142.1  10   0   1  0.0000  0.0000  0.0000  0.0000  0.0000  0.0000  0.0000  0.0000   0.000000E+00        1296001
  -5  -7  -4    657.2    133.6  10   0   1  0.0000  0.0000  0.0000  0.0000  0.0000  0.0000  0.0000  0.0000   0.000000E+00        1297001
  -5  -5  -3    -21.3    148.3  10   0   1  0.0000  0.0000  0.0000  0.0000  0.0000  0.0000  0.0000  0.0000   0.000000E+00        1298001
  -5  -4  -3    340.9    182.6  10   0   1  0.0000  0.0000  0.0000  0.0000  0.0000  0.0000  0.0000  0.0000   0.000000E+00        1299001
  -5  -2  -2    212.7    235.1  10   0   1  0.0000  0.0000  0.0000  0.0000  0.0000  0.0000  0.0000  0.0000   0.000000E+00        1300001
  -5   1  -1   5877.9    782.7  10   0   1  0.0000  0.0000  0.0000  0.0000  0.0000  0.0000  0.0000  0.0000   0.000000E+00        1301001
  -5   4   0   1296.7    244.2  10   0   1  0.0000  0.0000  0.0000  0.0000  0.0000  0.0000  0.0000  0.0000   0.000000E+00        1302001
  -5   6   1    647.2    178.4  10   0   1  0.0000  0.0000  0.0000  0.0000  0.0000  0.0000  0.0000  0.0000   0.000000E+00        1303001
  -5   7   1    367.6    152.5  10   0   1  0.0000  0.0000  0.0000  0.0000  0.0000  0.0000  0.0000  0.0000   0.000000E+00        1304001
  -5   8   2    263.0    132.5  10   0   1  0.0000  0.0000  0.0000  0.0000  0.0000  0.0000  0.0000  0.0000   0.000000E+00        1305001
  -5   9   2    153.6    106.2  10   0   1  0.0000  0.0000  0.0000  0.0000  0.0000  0.0000  0.0000  0.0000   0.000000E+00        1306001
  -4  -8  -4    268.0    119.7  10   0   1  0.0000  0.0000  0.0000  0.0000  0.0000  0.0000  0.0000  0.0000   0.000000E+00        1307001
  -4  -7  -4    324.7    137.0  10   0   1  0.0000  0.0000  0.0000  0.0000  0.0000  0.0000  0.0000  0.0000   0.000000E+00        1308001
  -4  -6  -3      0.6    132.6  10   0   1  0.0000  0.0000  0.0000  0.0000  0.0000  0.0000  0.0000  0.0000   0.000000E+00        1309001
  -4  -5  -3    124.1    152.6  10   0   1  0.0000  0.0000  0.0000  0.0000  0.0000  0.0000  0.0000  0.0000   0.000000E+00        1310001
  -4  -2  -2   3740.9    353.9  10   0   1  0.0000  0.0000  0.0000  0.0000  0.0000  0.0000  0.0000  0.0000   0.000000E+00        1311001
  -4   3   0  11082.3    468.3  10   0   1  0.0000  0.0000  0.0000  0.0000  0.0000  0.0000  0.0000  0.0000   0.000000E+00        1313001
  -4   5   1    213.6    181.5  10   0   1  0.0000  0.0000  0.0000  0.0000  0.0000  0.0000  0.0000  0.0000   0.000000E+00        1314001
  -4   6   1   1076.5    190.1  10   0   1  0.0000  0.0000  0.0000  0.0000  0.0000  0.0000  0.0000  0.0000   0.000000E+00        1315001
  -4   8   2     59.4    126.3  10   0   1  0.0000  0.0000  0.0000  0.0000  0.0000  0.0000  0.0000  0.0000   0.000000E+00        1316001
  -4   9   2    160.5    117.8  10   0   1  0.0000  0.0000  0.0000  0.0000  0.0000  0.0000  0.0000  0.0000   0.000000E+00        1317001
  -3  -9  -4    386.6    110.2  10   0   1  0.0000  0.0000  0.0000  0.0000  0.0000  0.0000  0.0000  0.0000   0.000000E+00        1318001
  -3  -8  -4     91.9    109.2  10   0   1  0.0000  0.0000  0.0000  0.0000  0.0000  0.0000  0.0000  0.0000   0.000000E+00        1319001
  -3  -6  -3    560.4    164.9  10   0   1  0.0000  0.0000  0.0000  0.0000  0.0000  0.0000  0.0000  0.0000   0.000000E+00        1320001
  -3  -3  -2   3507.9    349.7  10   0   1  0.0000  0.0000  0.0000  0.0000  0.0000  0.0000  0.0000  0.0000   0.000000E+00        1321001
  -3   2   0   1635.4    432.3  10   0   1  0.0000  0.0000  0.0000  0.0000  0.0000  0.0000  0.0000  0.0000   0.000000E+00        1322001
  -3   5   1   1904.2    257.9  10   0   1  0.0000  0.0000  0.0000  0.0000  0.0000  0.0000  0.0000  0.0000   0.000000E+00        1323001
  -3   7   2     99.4    136.8  10   0   1  0.0000  0.0000  0.0000  0.0000  0.0000  0.0000  0.0000  0.0000   0.000000E+00        1324001
  -3   8   2    668.2    155.4  10   0   1  0.0000  0.0000  0.0000  0.0000  0.0000  0.0000  0.0000  0.0000   0.000000E+00        1325001
  -3   9   3    247.5    123.7  10   0   1  0.0000  0.0000  0.0000  0.0000  0.0000  0.0000  0.0000  0.0000   0.000000E+00        1326001
  -3  10   3    171.6    103.5  10   0   1  0.0000  0.0000  0.0000  0.0000  0.0000  0.0000  0.0000  0.0000   0.000000E+00        1327001
  -2  -9  -4    161.5    107.8  10   0   1  0.0000  0.0000  0.0000  0.0000  0.0000  0.0000  0.0000  0.0000   0.000000E+00        1328001
  -2  -7  -3    363.6    146.7  10   0   1  0.0000  0.0000  0.0000  0.0000  0.0000  0.0000  0.0000  0.0000   0.000000E+00        1329001
  -2  -6  -3     47.6    140.6  10   0   1  0.0000  0.0000  0.0000  0.0000  0.0000  0.0000  0.0000  0.0000   0.000000E+00        1330001
  -2  -4  -2   2021.6    298.1  10   0   1  0.0000  0.0000  0.0000  0.0000  0.0000  0.0000  0.0000  0.0000   0.000000E+00        1331001
  -2  -1  -1   2631.5    661.8  10   0   1  0.0000  0.0000  0.0000  0.0000  0.0000  0.0000  0.0000  0.0000   0.000000E+00        1332001
  -2   4   1   1933.3    316.4  10   0   1  0.0000  0.0000  0.0000  0.0000  0.0000  0.0000  0.0000  0.0000   0.000000E+00        1333001
  -2   7   2    270.4    149.4  10   0   1  0.0000  0.0000  0.0000  0.0000  0.0000  0.0000  0.0000  0.0000   0.000000E+00        1334001
  -2   9   3    337.1    125.7  10   0   1  0.0000  0.0000  0.0000  0.0000  0.0000  0.0000  0.0000  0.0000   0.000000E+00        1335001
  -2  10   3    436.3    116.4  10   0   1  0.0000  0.0000  0.0000  0.0000  0.0000  0.0000  0.0000  0.0000   0.000000E+00        1336001
  -1  -8  -3    856.1    152.9  10   0   1  0.0000  0.0000  0.0000  0.0000  0.0000  0.0000  0.0000  0.0000   0.000000E+00        1337001
  -1  -7  -3    784.1    166.5  10   0   1  0.0000  0.0000  0.0000  0.0000  0.0000  0.0000  0.0000  0.0000   0.000000E+00        1338001
  -1  -5  -2   3242.5    287.3  10   0   1  0.0000  0.0000  0.0000  0.0000  0.0000  0.0000  0.0000  0.0000   0.000000E+00        1339001
  -1  -2  -1   3008.6    545.4  10   0   1  0.0000  0.0000  0.0000  0.0000  0.0000  0.0000  0.0000  0.0000   0.000000E+00        1340001
  -1   3   1   6994.8    534.0  10   0   1  0.0000  0.0000  0.0000  0.0000  0.0000  0.0000  0.0000  0.0000   0.000000E+00        1341001
  -1   6   2   1965.2    218.1  10   0   1  0.0000  0.0000  0.0000  0.0000  0.0000  0.0000  0.0000  0.0000   0.000000E+00        1342001
  -1   8   3    154.1    129.4  10   0   1  0.0000  0.0000  0.0000  0.0000  0.0000  0.0000  0.0000  0.0000   0.000000E+00        1343001
  -1   9   3    364.9    128.2  10   0   1  0.0000  0.0000  0.0000  0.0000  0.0000  0.0000  0.0000  0.0000   0.000000E+00        1344001
  -1  10   4     22.4     93.2  10   0   1  0.0000  0.0000  0.0000  0.0000  0.0000  0.0000  0.0000  0.0000   0.000000E+00        1345001
   0 -10  -4     80.0     93.5  10   0   1  0.0000  0.0000  0.0000  0.0000  0.0000  0.0000  0.0000  0.0000   0.000000E+00        1346001
   0  -9  -3    -11.5    109.5  10   0   1  0.0000  0.0000  0.0000  0.0000  0.0000  0.0000  0.0000  0.0000   0.000000E+00        1347001
   0  -8  -3    196.3    132.3  10   0   1  0.0000  0.0000  0.0000  0.0000  0.0000  0.0000  0.0000  0.0000   0.000000E+00        1348001
   0  -6  -2   1591.5    212.9  10   0   1  0.0000  0.0000  0.0000  0.0000  0.0000  0.0000  0.0000  0.0000   0.000000E+00        1349001
   0  -5  -2    224.2    203.9  10   0   1  0.0000  0.0000  0.0000  0.0000  0.0000  0.0000  0.0000  0.0000   0.000000E+00        1350001
   0  -3  -1   7543.1    530.7  10   0   1  0.0000  0.0000  0.0000  0.0000  0.0000  0.0000  0.0000  0.0000   0.000000E+00        1351001
   0   3   1   7163.6    516.9  10   0   1  0.0000  0.0000  0.0000  0.0000  0.0000  0.0000  0.0000  0.0000   0.000000E+00        1352001
   0   5   2    626.3    226.3  10   0   1  0.0000  0.0000  0.0000  0.0000  0.0000  0.0000  0.0000  0.0000   0.000000E+00        1353001
   0   7   3    921.7    172.5  10   0   1  0.0000  0.0000  0.0000  0.0000  0.0000  0.0000  0.0000  0.0000   0.000000E+00        1354001
   0   8   3    148.2    131.8  10   0   1  0.0000  0.0000  0.0000  0.0000  0.0000  0.0000  0.0000  0.0000   0.000000E+00        1355001
   0  10   4     60.9     92.1  10   0   1  0.0000  0.0000  0.0000  0.0000  0.0000  0.0000  0.0000  0.0000   0.000000E+00        1356001
   1 -10  -3    181.1    108.3  10   0   1  0.0000  0.0000  0.0000  0.0000  0.0000  0.0000  0.0000  0.0000   0.000000E+00        1357001
   1  -9  -3    355.9    129.4  10   0   1  0.0000  0.0000  0.0000  0.0000  0.0000  0.0000  0.0000  0.0000   0.000000E+00        1358001
   1  -7  -2    847.7    178.9  10   0   1  0.0000  0.0000  0.0000  0.0000  0.0000  0.0000  0.0000  0.0000   0.000000E+00        1359001
   1  -6  -2   2151.1    219.6  10   0   1  0.0000  0.0000  0.0000  0.0000  0.0000  0.0000  0.0000  0.0000   0.000000E+00        1360001
   1  -4  -1   4173.3    346.9  10   0   1  0.0000  0.0000  0.0000  0.0000  0.0000  0.0000  0.0000  0.0000   0.000000E+00        1361001
   1  -1   0  -2600.0    960.2  10   0   1  0.0000  0.0000  0.0000  0.0000  0.0000  0.0000  0.0000  0.0000   0.000000E+00        1362001
   1   2   1   2849.0    527.1  10   0   1  0.0000  0.0000  0.0000  0.0000  0.0000  0.0000  0.0000  0.0000   0.000000E+00        1363001
   1   4   2   1650.1    283.8  10   0   1  0.0000  0.0000  0.0000  0.0000  0.0000  0.0000  0.0000  0.0000   0.000000E+00        1364001
   1   5   2   2700.5    273.4  10   0   1  0.0000  0.0000  0.0000  0.0000  0.0000  0.0000  0.0000  0.0000   0.000000E+00        1365001
   1   7   3    888.0    162.7  10   0   1  0.0000  0.0000  0.0000  0.0000  0.0000  0.0000  0.0000  0.0000   0.000000E+00        1366001
   1   8   3    588.1    145.2  10   0   1  0.0000  0.0000  0.0000  0.0000  0.0000  0.0000  0.0000  0.0000   0.000000E+00        1367001
   1   9   4     99.9    105.2  10   0   1  0.0000  0.0000  0.0000  0.0000  0.0000  0.0000  0.0000  0.0000   0.000000E+00        1368001
   2 -10  -3    336.7    112.6  10   0   1  0.0000  0.0000  0.0000  0.0000  0.0000  0.0000  0.0000  0.0000   0.000000E+00        1369001
   2  -9  -3    328.2    124.4  10   0   1  0.0000  0.0000  0.0000  0.0000  0.0000  0.0000  0.0000  0.0000   0.000000E+00        1370001
   2  -8  -2     82.0    133.3  10   0   1  0.0000  0.0000  0.0000  0.0000  0.0000  0.0000  0.0000  0.0000   0.000000E+00        1371001
   2  -7  -2    206.5    150.9  10   0   1  0.0000  0.0000  0.0000  0.0000  0.0000  0.0000  0.0000  0.0000   0.000000E+00        1372001
   2  -4  -1   1856.5    317.2  10   0   1  0.0000  0.0000  0.0000  0.0000  0.0000  0.0000  0.0000  0.0000   0.000000E+00        1373001
   2   1   1   3196.8    665.3  10   0   1  0.0000  0.0000  0.0000  0.0000  0.0000  0.0000  0.0000  0.0000   0.000000E+00        1374001
   2   4   2   2290.4    300.5  10   0   1  0.0000  0.0000  0.0000  0.0000  0.0000  0.0000  0.0000  0.0000   0.000000E+00        1375001
   2   6   3    263.8    152.8  10   0   1  0.0000  0.0000  0.0000  0.0000  0.0000  0.0000  0.0000  0.0000   0.000000E+00        1376001
   2   7   3    255.8    144.5  10   0   1  0.0000  0.0000  0.0000  0.0000  0.0000  0.0000  0.0000  0.0000   0.000000E+00        1377001
   2   8   4    118.8    116.1  10   0   1  0.0000  0.0000  0.0000  0.0000  0.0000  0.0000  0.0000  0.0000   0.000000E+00        1378001
   2   9   4    172.6    111.1  10   0   1  0.0000  0.0000  0.0000  0.0000  0.0000  0.0000  0.0000  0.0000   0.000000E+00        1379001
   3 -10  -3    289.4    107.3  10   0   1  0.0000  0.0000  0.0000  0.0000  0.0000  0.0000  0.0000  0.0000   0.000000E+00        1380001
   3  -8  -2    617.4    157.0  10   0   1  0.0000  0.0000  0.0000  0.0000  0.0000  0.0000  0.0000  0.0000   0.000000E+00        1381001
   3  -5  -1   2239.3    258.7  10   0   1  0.0000  0.0000  0.0000  0.0000  0.0000  0.0000  0.0000  0.0000   0.000000E+00        1382001
   3  -2   0   2459.5    438.1  10   0   1  0.0000  0.0000  0.0000  0.0000  0.0000  0.0000  0.0000  0.0000   0.000000E+00        1383001
   3   3   2   2741.5    322.8  10   0   1  0.0000  0.0000  0.0000  0.0000  0.0000  0.0000  0.0000  0.0000   0.000000E+00        1384001
   3   5   3    136.2    162.5  10   0   1  0.0000  0.0000  0.0000  0.0000  0.0000  0.0000  0.0000  0.0000   0.000000E+00        1385001
   3   6   3    953.8    168.8  10   0   1  0.0000  0.0000  0.0000  0.0000  0.0000  0.0000  0.0000  0.0000   0.000000E+00        1386001
   3   8   4    196.1    120.7  10   0   1  0.0000  0.0000  0.0000  0.0000  0.0000  0.0000  0.0000  0.0000   0.000000E+00        1387001
   3   9   4    372.9    114.5  10   0   1  0.0000  0.0000  0.0000  0.0000  0.0000  0.0000  0.0000  0.0000   0.000000E+00        1388001
   4  -9  -2    102.3    115.7  10   0   1  0.0000  0.0000  0.0000  0.0000  0.0000  0.0000  0.0000  0.0000   0.000000E+00        1389001
   4  -8  -2      7.3    118.3  10   0   1  0.0000  0.0000  0.0000  0.0000  0.0000  0.0000  0.0000  0.0000   0.000000E+00        1390001
   4  -6  -1    850.3    193.3  10   0   1  0.0000  0.0000  0.0000  0.0000  0.0000  0.0000  0.0000  0.0000   0.000000E+00        1391001
   4  -3   0  12272.5    474.4  10   0   1  0.0000  0.0000  0.0000  0.0000  0.0000  0.0000  0.0000  0.0000   0.000000E+00        1392001
   4   2   2   4108.3    354.1  10   0   1  0.0000  0.0000  0.0000  0.0000  0.0000  0.0000  0.0000  0.0000   0.000000E+00        1393001
   4   5   3    189.6    156.3  10   0   1  0.0000  0.0000  0.0000  0.0000  0.0000  0.0000  0.0000  0.0000   0.000000E+00        1394001
   4   7   4    377.2    136.4  10   0   1  0.0000  0.0000  0.0000  0.0000  0.0000  0.0000  0.0000  0.0000   0.000000E+00        1395001
   4   8   4    258.8    116.5  10   0   1  0.0000  0.0000  0.0000  0.0000  0.0000  0.0000  0.0000  0.0000   0.000000E+00        1396001
   5  -9  -2    342.6    116.2  10   0   1  0.0000  0.0000  0.0000  0.0000  0.0000  0.0000  0.0000  0.0000   0.000000E+00        1397001
   5  -7  -1    102.9    142.3  10   0   1  0.0000  0.0000  0.0000  0.0000  0.0000  0.0000  0.0000  0.0000   0.000000E+00        1398001
   5  -6  -1    633.7    178.7  10   0   1  0.0000  0.0000  0.0000  0.0000  0.0000  0.0000  0.0000  0.0000   0.000000E+00        1399001
   5  -4   0   1401.0    243.9  10   0   1  0.0000  0.0000  0.0000  0.0000  0.0000  0.0000  0.0000  0.0000   0.000000E+00        1400001
   5  -1   1   3864.3    651.2  10   0   1  0.0000  0.0000  0.0000  0.0000  0.0000  0.0000  0.0000  0.0000   0.000000E+00        1401001
   5   1   2   6522.6    381.4  10   0   1  0.0000  0.0000  0.0000  0.0000  0.0000  0.0000  0.0000  0.0000   0.000000E+00        1402001
   5   4   3    322.6    172.5  10   0   1  0.0000  0.0000  0.0000  0.0000  0.0000  0.0000  0.0000  0.0000   0.000000E+00        1403001
   5   6   4    307.8    133.3  10   0   1  0.0000  0.0000  0.0000  0.0000  0.0000  0.0000  0.0000  0.0000   0.000000E+00        1404001
   5   7   4    628.3    132.2  10   0   1  0.0000  0.0000  0.0000  0.0000  0.0000  0.0000  0.0000  0.0000   0.000000E+00        1405001
   6  -8  -1    189.9    124.9  10   0   1  0.0000  0.0000  0.0000  0.0000  0.0000  0.0000  0.0000  0.0000   0.000000E+00        1406001
   6  -7  -1    305.8    147.4  10   0   1  0.0000  0.0000  0.0000  0.0000  0.0000  0.0000  0.0000  0.0000   0.000000E+00        1407001
   6  -5   0    175.8    182.4  10   0   1  0.0000  0.0000  0.0000  0.0000  0.0000  0.0000  0.0000  0.0000   0.000000E+00        1408001
   6  -2   1    781.8    353.2  10   0   1  0.0000  0.0000  0.0000  0.0000  0.0000  0.0000  0.0000  0.0000   0.000000E+00        1409001
   6   1   2   3967.7    324.4  10   0   1  0.0000  0.0000  0.0000  0.0000  0.0000  0.0000  0.0000  0.0000   0.000000E+00        1410001
   6   3   3    270.3    182.5  10   0   1  0.0000  0.0000  0.0000  0.0000  0.0000  0.0000  0.0000  0.0000   0.000000E+00        1411001
   6   5   4    173.0    131.4  10   0   1  0.0000  0.0000  0.0000  0.0000  0.0000  0.0000  0.0000  0.0000   0.000000E+00        1412001
   6   6   4    261.0    126.1  10   0   1  0.0000  0.0000  0.0000  0.0000  0.0000  0.0000  0.0000  0.0000   0.000000E+00        1413001
   7  -6   0   1376.0    187.4  10   0   1  0.0000  0.0000  0.0000  0.0000  0.0000  0.0000  0.0000  0.0000   0.000000E+00        1414001
   7  -5   0    239.7    178.3  10   0   1  0.0000  0.0000  0.0000  0.0000  0.0000  0.0000  0.0000  0.0000   0.000000E+00        1415001
   7  -3   1    346.8    258.6  10   0   1  0.0000  0.0000  0.0000  0.0000  0.0000  0.0000  0.0000  0.0000   0.000000E+00        1416001
   7   2   3     56.1    187.3  10   0   1  0.0000  0.0000  0.0000  0.0000  0.0000  0.0000  0.0000  0.0000   0.000000E+00        1418001
   7   3   3    321.0    171.9  10   0   1  0.0000  0.0000  0.0000  0.0000  0.0000  0.0000  0.0000  0.0000   0.000000E+00        1419001
   7   5   4    430.8    130.4  10   0   1  0.0000  0.0000  0.0000  0.0000  0.0000  0.0000  0.0000  0.0000   0.000000E+00        1420001
   8  -6   0    187.2    139.1  10   0   1  0.0000  0.0000  0.0000  0.0000  0.0000  0.0000  0.0000  0.0000   0.000000E+00        1421001
   8  -4   1    817.0    208.9  10   0   1  0.0000  0.0000  0.0000  0.0000  0.0000  0.0000  0.0000  0.0000   0.000000E+00        1422001
   8  -1   2  22075.0    667.8  10   0   1  0.0000  0.0000  0.0000  0.0000  0.0000  0.0000  0.0000  0.0000   0.000000E+00        1423001
   8   1   3    880.6    221.3  10   0   1  0.0000  0.0000  0.0000  0.0000  0.0000  0.0000  0.0000  0.0000   0.000000E+00        1424001
   8   2   3    328.0    177.5  10   0   1  0.0000  0.0000  0.0000  0.0000  0.0000  0.0000  0.0000  0.0000   0.000000E+00        1425001
  -9   1  -2   1874.3    424.6  11   0   1  0.0000  0.0000  0.0000  0.0000  0.0000  0.0000  0.0000  0.0000   0.000000E+00        1426001
  -8  -2  -3    176.2    178.9  11   0   1  0.0000  0.0000  0.0000  0.0000  0.0000  0.0000  0.0000  0.0000   0.000000E+00        1427001
  -8   3  -1    968.6    252.9  11   0   1  0.0000  0.0000  0.0000  0.0000  0.0000  0.0000  0.0000  0.0000   0.000000E+00        1428001
  -8   5   0     41.7    153.6  11   0   1  0.0000  0.0000  0.0000  0.0000  0.0000  0.0000  0.0000  0.0000   0.000000E+00        1429001
  -8   6   0    233.9    138.4  11   0   1  0.0000  0.0000  0.0000  0.0000  0.0000  0.0000  0.0000  0.0000   0.000000E+00        1430001
  -7  -5  -4    423.4    134.9  11   0   1  0.0000  0.0000  0.0000  0.0000  0.0000  0.0000  0.0000  0.0000   0.000000E+00        1431001
  -7  -3  -3    445.6    182.4  11   0   1  0.0000  0.0000  0.0000  0.0000  0.0000  0.0000  0.0000  0.0000   0.000000E+00        1432001
  -7   2  -1    657.2    335.7  11   0   1  0.0000  0.0000  0.0000  0.0000  0.0000  0.0000  0.0000  0.0000   0.000000E+00        1434001
  -7   5   0    450.2    184.6  11   0   1  0.0000  0.0000  0.0000  0.0000  0.0000  0.0000  0.0000  0.0000   0.000000E+00        1435001
  -7   7   1    537.6    141.3  11   0   1  0.0000  0.0000  0.0000  0.0000  0.0000  0.0000  0.0000  0.0000   0.000000E+00        1436001
  -6  -6  -4    340.8    130.1  11   0   1  0.0000  0.0000  0.0000  0.0000  0.0000  0.0000  0.0000  0.0000   0.000000E+00        1437001
  -6  -4  -3    107.3    157.7  11   0   1  0.0000  0.0000  0.0000  0.0000  0.0000  0.0000  0.0000  0.0000   0.000000E+00        1438001
  -6  -3  -3    256.7    182.3  11   0   1  0.0000  0.0000  0.0000  0.0000  0.0000  0.0000  0.0000  0.0000   0.000000E+00        1439001
  -6  -1  -2   4050.9    343.4  11   0   1  0.0000  0.0000  0.0000  0.0000  0.0000  0.0000  0.0000  0.0000   0.000000E+00        1440001
  -6   2  -1    560.7    352.6  11   0   1  0.0000  0.0000  0.0000  0.0000  0.0000  0.0000  0.0000  0.0000   0.000000E+00        1441001
  -6   4   0    248.0    206.7  11   0   1  0.0000  0.0000  0.0000  0.0000  0.0000  0.0000  0.0000  0.0000   0.000000E+00        1442001
  -6   6   1     -7.2    145.1  11   0   1  0.0000  0.0000  0.0000  0.0000  0.0000  0.0000  0.0000  0.0000   0.000000E+00        1443001
  -6   7   1    229.7    142.1  11   0   1  0.0000  0.0000  0.0000  0.0000  0.0000  0.0000  0.0000  0.0000   0.000000E+00        1444001
  -6   8   2     91.9    116.6  11   0   1  0.0000  0.0000  0.0000  0.0000  0.0000  0.0000  0.0000  0.0000   0.000000E+00        1445001
  -5  -7  -4    657.2    133.6  11   0   1  0.0000  0.0000  0.0000  0.0000  0.0000  0.0000  0.0000  0.0000   0.000000E+00        1446001
  -5  -6  -4    319.6    136.1  11   0   1  0.0000  0.0000  0.0000  0.0000  0.0000  0.0000  0.0000  0.0000   0.000000E+00        1447001
  -5  -4  -3    340.9    182.6  11   0   1  0.0000  0.0000  0.0000  0.0000  0.0000  0.0000  0.0000  0.0000   0.000000E+00        1448001
  -5   1  -1   5877.9    782.7  11   0   1  0.0000  0.0000  0.0000  0.0000  0.0000  0.0000  0.0000  0.0000   0.000000E+00        1449001
  -5   3   0    416.8    264.6  11   0   1  0.0000  0.0000  0.0000  0.0000  0.0000  0.0000  0.0000  0.0000   0.000000E+00        1450001
  -5   6   1    647.2    178.4  11   0   1  0.0000  0.0000  0.0000  0.0000  0.0000  0.0000  0.0000  0.0000   0.000000E+00        1451001
  -5   8   2    263.0    132.5  11   0   1  0.0000  0.0000  0.0000  0.0000  0.0000  0.0000  0.0000  0.0000   0.000000E+00        1452001
  -5   9   2    153.6    106.2  11   0   1  0.0000  0.0000  0.0000  0.0000  0.0000  0.0000  0.0000  0.0000   0.000000E+00        1453001
  -4  -8  -4    268.0    119.7  11   0   1  0.0000  0.0000  0.0000  0.0000  0.0000  0.0000  0.0000  0.0000   0.000000E+00        1454001
  -4  -7  -4    324.7    137.0  11   0   1  0.0000  0.0000  0.0000  0.0000  0.0000  0.0000  0.0000  0.0000   0.000000E+00        1455001
  -4  -5  -3    124.1    152.6  11   0   1  0.0000  0.0000  0.0000  0.0000  0.0000  0.0000  0.0000  0.0000   0.000000E+00        1456001
  -4  -2  -2   3740.9    353.9  11   0   1  0.0000  0.0000  0.0000  0.0000  0.0000  0.0000  0.0000  0.0000   0.000000E+00        1457001
  -4   3   0  11082.3    468.3  11   0   1  0.0000  0.0000  0.0000  0.0000  0.0000  0.0000  0.0000  0.0000   0.000000E+00        1458001
  -4   5   1    213.6    181.5  11   0   1  0.0000  0.0000  0.0000  0.0000  0.0000  0.0000  0.0000  0.0000   0.000000E+00        1459001
  -4   7   2    246.5    147.6  11   0   1  0.0000  0.0000  0.0000  0.0000  0.0000  0.0000  0.0000  0.0000   0.000000E+00        1460001
  -4   8   2     59.4    126.3  11   0   1  0.0000  0.0000  0.0000  0.0000  0.0000  0.0000  0.0000  0.0000   0.000000E+00        1461001
  -4   9   3     -8.5    104.2  11   0   1  0.0000  0.0000  0.0000  0.0000  0.0000  0.0000  0.0000  0.0000   0.000000E+00        1462001
  -3  -9  -4    386.6    110.2  11   0   1  0.0000  0.0000  0.0000  0.0000  0.0000  0.0000  0.0000  0.0000   0.000000E+00        1463001
  -3  -8  -4     91.9    109.2  11   0   1  0.0000  0.0000  0.0000  0.0000  0.0000  0.0000  0.0000  0.0000   0.000000E+00        1464001
  -3  -6  -3    560.4    164.9  11   0   1  0.0000  0.0000  0.0000  0.0000  0.0000  0.0000  0.0000  0.0000   0.000000E+00        1465001
  -3  -5  -3    295.1    168.7  11   0   1  0.0000  0.0000  0.0000  0.0000  0.0000  0.0000  0.0000  0.0000   0.000000E+00        1466001
  -3  -3  -2   3507.9    349.7  11   0   1  0.0000  0.0000  0.0000  0.0000  0.0000  0.0000  0.0000  0.0000   0.000000E+00        1467001
  -3   2   0   1635.4    432.3  11   0   1  0.0000  0.0000  0.0000  0.0000  0.0000  0.0000  0.0000  0.0000   0.000000E+00        1468001
  -3   5   1   1904.2    257.9  11   0   1  0.0000  0.0000  0.0000  0.0000  0.0000  0.0000  0.0000  0.0000   0.000000E+00        1469001
  -3   7   2     99.4    136.8  11   0   1  0.0000  0.0000  0.0000  0.0000  0.0000  0.0000  0.0000  0.0000   0.000000E+00        1470001
  -3   9   3    247.5    123.7  11   0   1  0.0000  0.0000  0.0000  0.0000  0.0000  0.0000  0.0000  0.0000   0.000000E+00        1471001
  -3  10   3    171.6    103.5  11   0   1  0.0000  0.0000  0.0000  0.0000  0.0000  0.0000  0.0000  0.0000   0.000000E+00        1472001
  -2  -9  -4    161.5    107.8  11   0   1  0.0000  0.0000  0.0000  0.0000  0.0000  0.0000  0.0000  0.0000   0.000000E+00        1473001
  -2  -8  -4     33.8    113.1  11   0   1  0.0000  0.0000  0.0000  0.0000  0.0000  0.0000  0.0000  0.0000   0.000000E+00        1474001
  -2  -6  -3     47.6    140.6  11   0   1  0.0000  0.0000  0.0000  0.0000  0.0000  0.0000  0.0000  0.0000   0.000000E+00        1475001
  -2  -4  -2   2021.6    298.1  11   0   1  0.0000  0.0000  0.0000  0.0000  0.0000  0.0000  0.0000  0.0000   0.000000E+00        1476001
  -2  -1  -1   2631.5    661.8  11   0   1  0.0000  0.0000  0.0000  0.0000  0.0000  0.0000  0.0000  0.0000   0.000000E+00        1477001
  -2   4   1   1933.3    316.4  11   0   1  0.0000  0.0000  0.0000  0.0000  0.0000  0.0000  0.0000  0.0000   0.000000E+00        1478001
  -2   6   2    354.5    167.0  11   0   1  0.0000  0.0000  0.0000  0.0000  0.0000  0.0000  0.0000  0.0000   0.000000E+00        1479001
  -2   8   3    360.9    142.7  11   0   1  0.0000  0.0000  0.0000  0.0000  0.0000  0.0000  0.0000  0.0000   0.000000E+00        1480001
  -2   9   3    337.1    125.7  11   0   1  0.0000  0.0000  0.0000  0.0000  0.0000  0.0000  0.0000  0.0000   0.000000E+00        1481001
  -1  -9  -4     -5.8     99.9  11   0   1  0.0000  0.0000  0.0000  0.0000  0.0000  0.0000  0.0000  0.0000   0.000000E+00        1482001
  -1  -7  -3    784.1    166.5  11   0   1  0.0000  0.0000  0.0000  0.0000  0.0000  0.0000  0.0000  0.0000   0.000000E+00        1483001
  -1  -4  -2   1332.0    278.0  11   0   1  0.0000  0.0000  0.0000  0.0000  0.0000  0.0000  0.0000  0.0000   0.000000E+00        1484001
  -1  -2  -1   3008.6    545.4  11   0   1  0.0000  0.0000  0.0000  0.0000  0.0000  0.0000  0.0000  0.0000   0.000000E+00        1485001
  -1   3   1   6994.8    534.0  11   0   1  0.0000  0.0000  0.0000  0.0000  0.0000  0.0000  0.0000  0.0000   0.000000E+00        1486001
  -1   5   2   1769.9    271.9  11   0   1  0.0000  0.0000  0.0000  0.0000  0.0000  0.0000  0.0000  0.0000   0.000000E+00        1487001
  -1   6   2   1965.2    218.1  11   0   1  0.0000  0.0000  0.0000  0.0000  0.0000  0.0000  0.0000  0.0000   0.000000E+00        1488001
  -1   8   3    154.1    129.4  11   0   1  0.0000  0.0000  0.0000  0.0000  0.0000  0.0000  0.0000  0.0000   0.000000E+00        1489001
  -1  10   4     22.4     93.2  11   0   1  0.0000  0.0000  0.0000  0.0000  0.0000  0.0000  0.0000  0.0000   0.000000E+00        1490001
   0 -10  -4     80.0     93.5  11   0   1  0.0000  0.0000  0.0000  0.0000  0.0000  0.0000  0.0000  0.0000   0.000000E+00        1491001
   0  -8  -3    196.3    132.3  11   0   1  0.0000  0.0000  0.0000  0.0000  0.0000  0.0000  0.0000  0.0000   0.000000E+00        1492001
   0  -7  -3   1056.0    169.3  11   0   1  0.0000  0.0000  0.0000  0.0000  0.0000  0.0000  0.0000  0.0000   0.000000E+00        1493001
   0  -5  -2    224.2    203.9  11   0   1  0.0000  0.0000  0.0000  0.0000  0.0000  0.0000  0.0000  0.0000   0.000000E+00        1494001
   0   5   2    626.3    226.3  11   0   1  0.0000  0.0000  0.0000  0.0000  0.0000  0.0000  0.0000  0.0000   0.000000E+00        1495001
   0   7   3    921.7    172.5  11   0   1  0.0000  0.0000  0.0000  0.0000  0.0000  0.0000  0.0000  0.0000   0.000000E+00        1496001
   0   8   3    148.2    131.8  11   0   1  0.0000  0.0000  0.0000  0.0000  0.0000  0.0000  0.0000  0.0000   0.000000E+00        1497001
   0   9   4     59.9    105.2  11   0   1  0.0000  0.0000  0.0000  0.0000  0.0000  0.0000  0.0000  0.0000   0.000000E+00        1498001
   0  10   4     60.9     92.1  11   0   1  0.0000  0.0000  0.0000  0.0000  0.0000  0.0000  0.0000  0.0000   0.000000E+00        1499001
   1 -10  -4    114.6     97.6  11   0   1  0.0000  0.0000  0.0000  0.0000  0.0000  0.0000  0.0000  0.0000   0.000000E+00        1500001
   1  -9  -3    355.9    129.4  11   0   1  0.0000  0.0000  0.0000  0.0000  0.0000  0.0000  0.0000  0.0000   0.000000E+00        1501001
   1  -8  -3    110.2    125.9  11   0   1  0.0000  0.0000  0.0000  0.0000  0.0000  0.0000  0.0000  0.0000   0.000000E+00        1502001
   1  -6  -2   2151.1    219.6  11   0   1  0.0000  0.0000  0.0000  0.0000  0.0000  0.0000  0.0000  0.0000   0.000000E+00        1503001
   1  -3  -1   6300.2    526.0  11   0   1  0.0000  0.0000  0.0000  0.0000  0.0000  0.0000  0.0000  0.0000   0.000000E+00        1504001
   1   2   1   2849.0    527.1  11   0   1  0.0000  0.0000  0.0000  0.0000  0.0000  0.0000  0.0000  0.0000   0.000000E+00        1505001
   1   4   2   1650.1    283.8  11   0   1  0.0000  0.0000  0.0000  0.0000  0.0000  0.0000  0.0000  0.0000   0.000000E+00        1506001
   1   6   3    241.7    152.1  11   0   1  0.0000  0.0000  0.0000  0.0000  0.0000  0.0000  0.0000  0.0000   0.000000E+00        1507001
   1   7   3    888.0    162.7  11   0   1  0.0000  0.0000  0.0000  0.0000  0.0000  0.0000  0.0000  0.0000   0.000000E+00        1508001
   1   8   4     72.2    114.1  11   0   1  0.0000  0.0000  0.0000  0.0000  0.0000  0.0000  0.0000  0.0000   0.000000E+00        1509001
   1   9   4     99.9    105.2  11   0   1  0.0000  0.0000  0.0000  0.0000  0.0000  0.0000  0.0000  0.0000   0.000000E+00        1510001
   2 -10  -3    336.7    112.6  11   0   1  0.0000  0.0000  0.0000  0.0000  0.0000  0.0000  0.0000  0.0000   0.000000E+00        1511001
   2  -9  -3    328.2    124.4  11   0   1  0.0000  0.0000  0.0000  0.0000  0.0000  0.0000  0.0000  0.0000   0.000000E+00        1512001
   2  -7  -2    206.5    150.9  11   0   1  0.0000  0.0000  0.0000  0.0000  0.0000  0.0000  0.0000  0.0000   0.000000E+00        1513001
   2  -6  -2    223.6    163.5  11   0   1  0.0000  0.0000  0.0000  0.0000  0.0000  0.0000  0.0000  0.0000   0.000000E+00        1514001
   2  -4  -1   1856.5    317.2  11   0   1  0.0000  0.0000  0.0000  0.0000  0.0000  0.0000  0.0000  0.0000   0.000000E+00        1515001
   2   1   1   3196.8    665.3  11   0   1  0.0000  0.0000  0.0000  0.0000  0.0000  0.0000  0.0000  0.0000   0.000000E+00        1516001
   2   3   2    379.8    263.5  11   0   1  0.0000  0.0000  0.0000  0.0000  0.0000  0.0000  0.0000  0.0000   0.000000E+00        1517001
   2   6   3    263.8    152.8  11   0   1  0.0000  0.0000  0.0000  0.0000  0.0000  0.0000  0.0000  0.0000   0.000000E+00        1518001
   2   8   4    118.8    116.1  11   0   1  0.0000  0.0000  0.0000  0.0000  0.0000  0.0000  0.0000  0.0000   0.000000E+00        1519001
   2   9   4    172.6    111.1  11   0   1  0.0000  0.0000  0.0000  0.0000  0.0000  0.0000  0.0000  0.0000   0.000000E+00        1520001
   3 -10  -3    289.4    107.3  11   0   1  0.0000  0.0000  0.0000  0.0000  0.0000  0.0000  0.0000  0.0000   0.000000E+00        1521001
   3  -9  -3    122.0    117.5  11   0   1  0.0000  0.0000  0.0000  0.0000  0.0000  0.0000  0.0000  0.0000   0.000000E+00        1522001
   3  -8  -2    617.4    157.0  11   0   1  0.0000  0.0000  0.0000  0.0000  0.0000  0.0000  0.0000  0.0000   0.000000E+00        1523001
   3  -7  -2     63.2    134.7  11   0   1  0.0000  0.0000  0.0000  0.0000  0.0000  0.0000  0.0000  0.0000   0.000000E+00        1524001
   3  -5  -1   2239.3    258.7  11   0   1  0.0000  0.0000  0.0000  0.0000  0.0000  0.0000  0.0000  0.0000   0.000000E+00        1525001
   3  -2   0   2459.5    438.1  11   0   1  0.0000  0.0000  0.0000  0.0000  0.0000  0.0000  0.0000  0.0000   0.000000E+00        1526001
   3   3   2   2741.5    322.8  11   0   1  0.0000  0.0000  0.0000  0.0000  0.0000  0.0000  0.0000  0.0000   0.000000E+00        1527001
   3   5   3    136.2    162.5  11   0   1  0.0000  0.0000  0.0000  0.0000  0.0000  0.0000  0.0000  0.0000   0.000000E+00        1528001
   3   7   4     70.2    123.3  11   0   1  0.0000  0.0000  0.0000  0.0000  0.0000  0.0000  0.0000  0.0000   0.000000E+00        1529001
   3   8   4    196.1    120.7  11   0   1  0.0000  0.0000  0.0000  0.0000  0.0000  0.0000  0.0000  0.0000   0.000000E+00        1530001
   4  -9  -2    102.3    115.7  11   0   1  0.0000  0.0000  0.0000  0.0000  0.0000  0.0000  0.0000  0.0000   0.000000E+00        1531001
   4  -8  -2      7.3    118.3  11   0   1  0.0000  0.0000  0.0000  0.0000  0.0000  0.0000  0.0000  0.0000   0.000000E+00        1532001
   4  -6  -1    850.3    193.3  11   0   1  0.0000  0.0000  0.0000  0.0000  0.0000  0.0000  0.0000  0.0000   0.000000E+00        1533001
   4  -5  -1    -71.0    168.7  11   0   1  0.0000  0.0000  0.0000  0.0000  0.0000  0.0000  0.0000  0.0000   0.000000E+00        1534001
   4  -3   0  12272.5    474.4  11   0   1  0.0000  0.0000  0.0000  0.0000  0.0000  0.0000  0.0000  0.0000   0.000000E+00        1535001
   4   2   2   4108.3    354.1  11   0   1  0.0000  0.0000  0.0000  0.0000  0.0000  0.0000  0.0000  0.0000   0.000000E+00        1536001
   4   4   3    594.3    185.1  11   0   1  0.0000  0.0000  0.0000  0.0000  0.0000  0.0000  0.0000  0.0000   0.000000E+00        1537001
   4   5   3    189.6    156.3  11   0   1  0.0000  0.0000  0.0000  0.0000  0.0000  0.0000  0.0000  0.0000   0.000000E+00        1538001
   4   6   4    596.1    155.2  11   0   1  0.0000  0.0000  0.0000  0.0000  0.0000  0.0000  0.0000  0.0000   0.000000E+00        1539001
   4   7   4    377.2    136.4  11   0   1  0.0000  0.0000  0.0000  0.0000  0.0000  0.0000  0.0000  0.0000   0.000000E+00        1540001
   5  -9  -2    342.6    116.2  11   0   1  0.0000  0.0000  0.0000  0.0000  0.0000  0.0000  0.0000  0.0000   0.000000E+00        1541001
   5  -8  -2    139.2    125.1  11   0   1  0.0000  0.0000  0.0000  0.0000  0.0000  0.0000  0.0000  0.0000   0.000000E+00        1542001
   5  -7  -1    102.9    142.3  11   0   1  0.0000  0.0000  0.0000  0.0000  0.0000  0.0000  0.0000  0.0000   0.000000E+00        1543001
   5  -6  -1    633.7    178.7  11   0   1  0.0000  0.0000  0.0000  0.0000  0.0000  0.0000  0.0000  0.0000   0.000000E+00        1544001
   5  -4   0   1401.0    243.9  11   0   1  0.0000  0.0000  0.0000  0.0000  0.0000  0.0000  0.0000  0.0000   0.000000E+00        1545001
   5  -1   1   3864.3    651.2  11   0   1  0.0000  0.0000  0.0000  0.0000  0.0000  0.0000  0.0000  0.0000   0.000000E+00        1546001
   5   1   2   6522.6    381.4  11   0   1  0.0000  0.0000  0.0000  0.0000  0.0000  0.0000  0.0000  0.0000   0.000000E+00        1547001
   5   4   3    322.6    172.5  11   0   1  0.0000  0.0000  0.0000  0.0000  0.0000  0.0000  0.0000  0.0000   0.000000E+00        1548001
   5   6   4    307.8    133.3  11   0   1  0.0000  0.0000  0.0000  0.0000  0.0000  0.0000  0.0000  0.0000   0.000000E+00        1549001
   6  -7  -1    305.8    147.4  11   0   1  0.0000  0.0000  0.0000  0.0000  0.0000  0.0000  0.0000  0.0000   0.000000E+00        1550001
   6  -5   0    175.8    182.4  11   0   1  0.0000  0.0000  0.0000  0.0000  0.0000  0.0000  0.0000  0.0000   0.000000E+00        1551001
   6  -4   0    105.6    207.5  11   0   1  0.0000  0.0000  0.0000  0.0000  0.0000  0.0000  0.0000  0.0000   0.000000E+00        1552001
   6  -2   1    781.8    353.2  11   0   1  0.0000  0.0000  0.0000  0.0000  0.0000  0.0000  0.0000  0.0000   0.000000E+00        1553001
   6   3   3    270.3    182.5  11   0   1  0.0000  0.0000  0.0000  0.0000  0.0000  0.0000  0.0000  0.0000   0.000000E+00        1554001
   6   5   4    173.0    131.4  11   0   1  0.0000  0.0000  0.0000  0.0000  0.0000  0.0000  0.0000  0.0000   0.000000E+00        1555001
   6   6   4    261.0    126.1  11   0   1  0.0000  0.0000  0.0000  0.0000  0.0000  0.0000  0.0000  0.0000   0.000000E+00        1556001
   7  -7  -1    608.7    150.9  11   0   1  0.0000  0.0000  0.0000  0.0000  0.0000  0.0000  0.0000  0.0000   0.000000E+00        1557001
   7  -6   0   1376.0    187.4  11   0   1  0.0000  0.0000  0.0000  0.0000  0.0000  0.0000  0.0000  0.0000   0.000000E+00        1558001
   7  -5   0    239.7    178.3  11   0   1  0.0000  0.0000  0.0000  0.0000  0.0000  0.0000  0.0000  0.0000   0.000000E+00        1559001
   7  -3   1    346.8    258.6  11   0   1  0.0000  0.0000  0.0000  0.0000  0.0000  0.0000  0.0000  0.0000   0.000000E+00        1560001
   7   2   3     56.1    187.3  11   0   1  0.0000  0.0000  0.0000  0.0000  0.0000  0.0000  0.0000  0.0000   0.000000E+00        1562001
   7   4   4    160.3    131.9  11   0   1  0.0000  0.0000  0.0000  0.0000  0.0000  0.0000  0.0000  0.0000   0.000000E+00        1563001
   7   5   4    430.8    130.4  11   0   1  0.0000  0.0000  0.0000  0.0000  0.0000  0.0000  0.0000  0.0000   0.000000E+00        1564001
   8  -6   0    187.2    139.1  11   0   1  0.0000  0.0000  0.0000  0.0000  0.0000  0.0000  0.0000  0.0000   0.000000E+00        1565001
   8  -4   1    817.0    208.9  11   0   1  0.0000  0.0000  0.0000  0.0000  0.0000  0.0000  0.0000  0.0000   0.000000E+00        1566001
   8  -1   2  22075.0    667.8  11   0   1  0.0000  0.0000  0.0000  0.0000  0.0000  0.0000  0.0000  0.0000   0.000000E+00        1567001
   8   1   3    880.6    221.3  11   0   1  0.0000  0.0000  0.0000  0.0000  0.0000  0.0000  0.0000  0.0000   0.000000E+00        1568001
  -9   1  -2   1874.3    424.6  12   0   1  0.0000  0.0000  0.0000  0.0000  0.0000  0.0000  0.0000  0.0000   0.000000E+00        1569001
  -9   3  -1    -97.4    199.8  12   0   1  0.0000  0.0000  0.0000  0.0000  0.0000  0.0000  0.0000  0.0000   0.000000E+00        1570001
  -8  -2  -3    176.2    178.9  12   0   1  0.0000  0.0000  0.0000  0.0000  0.0000  0.0000  0.0000  0.0000   0.000000E+00        1571001
  -8   3  -1    968.6    252.9  12   0   1  0.0000  0.0000  0.0000  0.0000  0.0000  0.0000  0.0000  0.0000   0.000000E+00        1572001
  -8   5   0     41.7    153.6  12   0   1  0.0000  0.0000  0.0000  0.0000  0.0000  0.0000  0.0000  0.0000   0.000000E+00        1573001
  -7  -5  -4    423.4    134.9  12   0   1  0.0000  0.0000  0.0000  0.0000  0.0000  0.0000  0.0000  0.0000   0.000000E+00        1574001
  -7  -4  -4    129.7    137.0  12   0   1  0.0000  0.0000  0.0000  0.0000  0.0000  0.0000  0.0000  0.0000   0.000000E+00        1575001
  -7  -2  -3    212.3    198.9  12   0   1  0.0000  0.0000  0.0000  0.0000  0.0000  0.0000  0.0000  0.0000   0.000000E+00        1576001
  -7   2  -1    657.2    335.7  12   0   1  0.0000  0.0000  0.0000  0.0000  0.0000  0.0000  0.0000  0.0000   0.000000E+00        1578001
  -7   4   0    319.5    201.4  12   0   1  0.0000  0.0000  0.0000  0.0000  0.0000  0.0000  0.0000  0.0000   0.000000E+00        1579001
  -7   5   0    450.2    184.6  12   0   1  0.0000  0.0000  0.0000  0.0000  0.0000  0.0000  0.0000  0.0000   0.000000E+00        1580001
  -7   6   1    226.4    152.3  12   0   1  0.0000  0.0000  0.0000  0.0000  0.0000  0.0000  0.0000  0.0000   0.000000E+00        1581001
  -7   7   1    537.6    141.3  12   0   1  0.0000  0.0000  0.0000  0.0000  0.0000  0.0000  0.0000  0.0000   0.000000E+00        1582001
  -6  -6  -4    340.8    130.1  12   0   1  0.0000  0.0000  0.0000  0.0000  0.0000  0.0000  0.0000  0.0000   0.000000E+00        1583001
  -6  -5  -4    106.8    134.7  12   0   1  0.0000  0.0000  0.0000  0.0000  0.0000  0.0000  0.0000  0.0000   0.000000E+00        1584001
  -6  -3  -3    256.7    182.3  12   0   1  0.0000  0.0000  0.0000  0.0000  0.0000  0.0000  0.0000  0.0000   0.000000E+00        1585001
  -6  -1  -2   4050.9    343.4  12   0   1  0.0000  0.0000  0.0000  0.0000  0.0000  0.0000  0.0000  0.0000   0.000000E+00        1586001
  -6   2  -1    560.7    352.6  12   0   1  0.0000  0.0000  0.0000  0.0000  0.0000  0.0000  0.0000  0.0000   0.000000E+00        1587001
  -6   4   0    248.0    206.7  12   0   1  0.0000  0.0000  0.0000  0.0000  0.0000  0.0000  0.0000  0.0000   0.000000E+00        1588001
  -6   6   1     -7.2    145.1  12   0   1  0.0000  0.0000  0.0000  0.0000  0.0000  0.0000  0.0000  0.0000   0.000000E+00        1589001
  -6   8   2     91.9    116.6  12   0   1  0.0000  0.0000  0.0000  0.0000  0.0000  0.0000  0.0000  0.0000   0.000000E+00        1590001
  -5  -6  -4    319.6    136.1  12   0   1  0.0000  0.0000  0.0000  0.0000  0.0000  0.0000  0.0000  0.0000   0.000000E+00        1591001
  -5  -4  -3    340.9    182.6  12   0   1  0.0000  0.0000  0.0000  0.0000  0.0000  0.0000  0.0000  0.0000   0.000000E+00        1592001
  -5  -1  -2   6955.4    395.5  12   0   1  0.0000  0.0000  0.0000  0.0000  0.0000  0.0000  0.0000  0.0000   0.000000E+00        1593001
  -5   1  -1   5877.9    782.7  12   0   1  0.0000  0.0000  0.0000  0.0000  0.0000  0.0000  0.0000  0.0000   0.000000E+00        1594001
  -5   3   0    416.8    264.6  12   0   1  0.0000  0.0000  0.0000  0.0000  0.0000  0.0000  0.0000  0.0000   0.000000E+00        1595001
  -5   5   1   2343.2    239.1  12   0   1  0.0000  0.0000  0.0000  0.0000  0.0000  0.0000  0.0000  0.0000   0.000000E+00        1596001
  -5   6   1    647.2    178.4  12   0   1  0.0000  0.0000  0.0000  0.0000  0.0000  0.0000  0.0000  0.0000   0.000000E+00        1597001
  -5   7   2     98.2    141.6  12   0   1  0.0000  0.0000  0.0000  0.0000  0.0000  0.0000  0.0000  0.0000   0.000000E+00        1598001
  -5   8   2    263.0    132.5  12   0   1  0.0000  0.0000  0.0000  0.0000  0.0000  0.0000  0.0000  0.0000   0.000000E+00        1599001
  -5   9   3     93.8    103.4  12   0   1  0.0000  0.0000  0.0000  0.0000  0.0000  0.0000  0.0000  0.0000   0.000000E+00        1600001
  -4  -7  -4    324.7    137.0  12   0   1  0.0000  0.0000  0.0000  0.0000  0.0000  0.0000  0.0000  0.0000   0.000000E+00        1601001
  -4  -6  -4    182.4    140.6  12   0   1  0.0000  0.0000  0.0000  0.0000  0.0000  0.0000  0.0000  0.0000   0.000000E+00        1602001
  -4  -4  -3    552.7    192.0  12   0   1  0.0000  0.0000  0.0000  0.0000  0.0000  0.0000  0.0000  0.0000   0.000000E+00        1603001
  -4  -2  -2   3740.9    353.9  12   0   1  0.0000  0.0000  0.0000  0.0000  0.0000  0.0000  0.0000  0.0000   0.000000E+00        1604001
  -4   3   0  11082.3    468.3  12   0   1  0.0000  0.0000  0.0000  0.0000  0.0000  0.0000  0.0000  0.0000   0.000000E+00        1605001
  -4   5   1    213.6    181.5  12   0   1  0.0000  0.0000  0.0000  0.0000  0.0000  0.0000  0.0000  0.0000   0.000000E+00        1606001
  -4   7   2    246.5    147.6  12   0   1  0.0000  0.0000  0.0000  0.0000  0.0000  0.0000  0.0000  0.0000   0.000000E+00        1607001
  -4   9   3     -8.5    104.2  12   0   1  0.0000  0.0000  0.0000  0.0000  0.0000  0.0000  0.0000  0.0000   0.000000E+00        1608001
  -3  -8  -4     91.9    109.2  12   0   1  0.0000  0.0000  0.0000  0.0000  0.0000  0.0000  0.0000  0.0000   0.000000E+00        1609001
  -3  -7  -4     -3.8    119.4  12   0   1  0.0000  0.0000  0.0000  0.0000  0.0000  0.0000  0.0000  0.0000   0.000000E+00        1610001
  -3  -5  -3    295.1    168.7  12   0   1  0.0000  0.0000  0.0000  0.0000  0.0000  0.0000  0.0000  0.0000   0.000000E+00        1611001
  -3  -3  -2   3507.9    349.7  12   0   1  0.0000  0.0000  0.0000  0.0000  0.0000  0.0000  0.0000  0.0000   0.000000E+00        1612001
  -3   2   0   1635.4    432.3  12   0   1  0.0000  0.0000  0.0000  0.0000  0.0000  0.0000  0.0000  0.0000   0.000000E+00        1613001
  -3   4   1   2093.6    306.1  12   0   1  0.0000  0.0000  0.0000  0.0000  0.0000  0.0000  0.0000  0.0000   0.000000E+00        1614001
  -3   6   2   3864.1    252.8  12   0   1  0.0000  0.0000  0.0000  0.0000  0.0000  0.0000  0.0000  0.0000   0.000000E+00        1615001
  -3   7   2     99.4    136.8  12   0   1  0.0000  0.0000  0.0000  0.0000  0.0000  0.0000  0.0000  0.0000   0.000000E+00        1616001
  -3   8   3     73.0    126.6  12   0   1  0.0000  0.0000  0.0000  0.0000  0.0000  0.0000  0.0000  0.0000   0.000000E+00        1617001
  -3   9   3    247.5    123.7  12   0   1  0.0000  0.0000  0.0000  0.0000  0.0000  0.0000  0.0000  0.0000   0.000000E+00        1618001
  -2  -9  -4    161.5    107.8  12   0   1  0.0000  0.0000  0.0000  0.0000  0.0000  0.0000  0.0000  0.0000   0.000000E+00        1619001
  -2  -8  -4     33.8    113.1  12   0   1  0.0000  0.0000  0.0000  0.0000  0.0000  0.0000  0.0000  0.0000   0.000000E+00        1620001
  -2  -6  -3     47.6    140.6  12   0   1  0.0000  0.0000  0.0000  0.0000  0.0000  0.0000  0.0000  0.0000   0.000000E+00        1621001
  -2  -5  -3    538.3    188.6  12   0   1  0.0000  0.0000  0.0000  0.0000  0.0000  0.0000  0.0000  0.0000   0.000000E+00        1622001
  -2  -3  -2    164.4    268.2  12   0   1  0.0000  0.0000  0.0000  0.0000  0.0000  0.0000  0.0000  0.0000   0.000000E+00        1623001
  -2  -1  -1   2631.5    661.8  12   0   1  0.0000  0.0000  0.0000  0.0000  0.0000  0.0000  0.0000  0.0000   0.000000E+00        1624001
  -2   4   1   1933.3    316.4  12   0   1  0.0000  0.0000  0.0000  0.0000  0.0000  0.0000  0.0000  0.0000   0.000000E+00        1625001
  -2   6   2    354.5    167.0  12   0   1  0.0000  0.0000  0.0000  0.0000  0.0000  0.0000  0.0000  0.0000   0.000000E+00        1626001
  -2   8   3    360.9    142.7  12   0   1  0.0000  0.0000  0.0000  0.0000  0.0000  0.0000  0.0000  0.0000   0.000000E+00        1627001
  -1  -9  -4     -5.8     99.9  12   0   1  0.0000  0.0000  0.0000  0.0000  0.0000  0.0000  0.0000  0.0000   0.000000E+00        1628001
  -1  -8  -4     16.0    120.6  12   0   1  0.0000  0.0000  0.0000  0.0000  0.0000  0.0000  0.0000  0.0000   0.000000E+00        1629001
  -1  -7  -3    784.1    166.5  12   0   1  0.0000  0.0000  0.0000  0.0000  0.0000  0.0000  0.0000  0.0000   0.000000E+00        1630001
  -1  -6  -3    215.9    152.7  12   0   1  0.0000  0.0000  0.0000  0.0000  0.0000  0.0000  0.0000  0.0000   0.000000E+00        1631001
  -1  -4  -2   1332.0    278.0  12   0   1  0.0000  0.0000  0.0000  0.0000  0.0000  0.0000  0.0000  0.0000   0.000000E+00        1632001
  -1   3   1   6994.8    534.0  12   0   1  0.0000  0.0000  0.0000  0.0000  0.0000  0.0000  0.0000  0.0000   0.000000E+00        1633001
  -1   5   2   1769.9    271.9  12   0   1  0.0000  0.0000  0.0000  0.0000  0.0000  0.0000  0.0000  0.0000   0.000000E+00        1634001
  -1   7   3     87.8    142.0  12   0   1  0.0000  0.0000  0.0000  0.0000  0.0000  0.0000  0.0000  0.0000   0.000000E+00        1635001
  -1   8   3    154.1    129.4  12   0   1  0.0000  0.0000  0.0000  0.0000  0.0000  0.0000  0.0000  0.0000   0.000000E+00        1636001
  -1   9   4     76.9    106.5  12   0   1  0.0000  0.0000  0.0000  0.0000  0.0000  0.0000  0.0000  0.0000   0.000000E+00        1637001
  -1  10   4     22.4     93.2  12   0   1  0.0000  0.0000  0.0000  0.0000  0.0000  0.0000  0.0000  0.0000   0.000000E+00        1638001
   0 -10  -4     80.0     93.5  12   0   1  0.0000  0.0000  0.0000  0.0000  0.0000  0.0000  0.0000  0.0000   0.000000E+00        1639001
   0  -9  -4     55.7    105.4  12   0   1  0.0000  0.0000  0.0000  0.0000  0.0000  0.0000  0.0000  0.0000   0.000000E+00        1640001
   0  -7  -3   1056.0    169.3  12   0   1  0.0000  0.0000  0.0000  0.0000  0.0000  0.0000  0.0000  0.0000   0.000000E+00        1641001
   0  -5  -2    224.2    203.9  12   0   1  0.0000  0.0000  0.0000  0.0000  0.0000  0.0000  0.0000  0.0000   0.000000E+00        1642001
   0  -2  -1   -362.3    458.0  12   0   1  0.0000  0.0000  0.0000  0.0000  0.0000  0.0000  0.0000  0.0000   0.000000E+00        1643001
   0   2   1   -142.9    475.8  12   0   1  0.0000  0.0000  0.0000  0.0000  0.0000  0.0000  0.0000  0.0000   0.000000E+00        1644001
   0   5   2    626.3    226.3  12   0   1  0.0000  0.0000  0.0000  0.0000  0.0000  0.0000  0.0000  0.0000   0.000000E+00        1645001
   0   7   3    921.7    172.5  12   0   1  0.0000  0.0000  0.0000  0.0000  0.0000  0.0000  0.0000  0.0000   0.000000E+00        1646001
   0   9   4     59.9    105.2  12   0   1  0.0000  0.0000  0.0000  0.0000  0.0000  0.0000  0.0000  0.0000   0.000000E+00        1647001
   1 -10  -4    114.6     97.6  12   0   1  0.0000  0.0000  0.0000  0.0000  0.0000  0.0000  0.0000  0.0000   0.000000E+00        1648001
   1  -8  -3    110.2    125.9  12   0   1  0.0000  0.0000  0.0000  0.0000  0.0000  0.0000  0.0000  0.0000   0.000000E+00        1649001
   1  -7  -3    118.7    144.5  12   0   1  0.0000  0.0000  0.0000  0.0000  0.0000  0.0000  0.0000  0.0000   0.000000E+00        1650001
   1  -5  -2   1258.3    252.7  12   0   1  0.0000  0.0000  0.0000  0.0000  0.0000  0.0000  0.0000  0.0000   0.000000E+00        1651001
   1  -3  -1   6300.2    526.0  12   0   1  0.0000  0.0000  0.0000  0.0000  0.0000  0.0000  0.0000  0.0000   0.000000E+00        1652001
   1   4   2   1650.1    283.8  12   0   1  0.0000  0.0000  0.0000  0.0000  0.0000  0.0000  0.0000  0.0000   0.000000E+00        1653001
   1   6   3    241.7    152.1  12   0   1  0.0000  0.0000  0.0000  0.0000  0.0000  0.0000  0.0000  0.0000   0.000000E+00        1654001
   1   8   4     72.2    114.1  12   0   1  0.0000  0.0000  0.0000  0.0000  0.0000  0.0000  0.0000  0.0000   0.000000E+00        1655001
   1   9   4     99.9    105.2  12   0   1  0.0000  0.0000  0.0000  0.0000  0.0000  0.0000  0.0000  0.0000   0.000000E+00        1656001
   2  -9  -3    328.2    124.4  12   0   1  0.0000  0.0000  0.0000  0.0000  0.0000  0.0000  0.0000  0.0000   0.000000E+00        1657001
   2  -8  -3    387.1    145.7  12   0   1  0.0000  0.0000  0.0000  0.0000  0.0000  0.0000  0.0000  0.0000   0.000000E+00        1658001
   2  -6  -2    223.6    163.5  12   0   1  0.0000  0.0000  0.0000  0.0000  0.0000  0.0000  0.0000  0.0000   0.000000E+00        1659001
   2  -4  -1   1856.5    317.2  12   0   1  0.0000  0.0000  0.0000  0.0000  0.0000  0.0000  0.0000  0.0000   0.000000E+00        1660001
   2   1   1   3196.8    665.3  12   0   1  0.0000  0.0000  0.0000  0.0000  0.0000  0.0000  0.0000  0.0000   0.000000E+00        1661001
   2   3   2    379.8    263.5  12   0   1  0.0000  0.0000  0.0000  0.0000  0.0000  0.0000  0.0000  0.0000   0.000000E+00        1662001
   2   5   3    561.9    180.8  12   0   1  0.0000  0.0000  0.0000  0.0000  0.0000  0.0000  0.0000  0.0000   0.000000E+00        1663001
   2   6   3    263.8    152.8  12   0   1  0.0000  0.0000  0.0000  0.0000  0.0000  0.0000  0.0000  0.0000   0.000000E+00        1664001
   2   7   4    508.8    152.7  12   0   1  0.0000  0.0000  0.0000  0.0000  0.0000  0.0000  0.0000  0.0000   0.000000E+00        1665001
   2   8   4    118.8    116.1  12   0   1  0.0000  0.0000  0.0000  0.0000  0.0000  0.0000  0.0000  0.0000   0.000000E+00        1666001
   2   9   5      4.6     94.8  12   0   1  0.0000  0.0000  0.0000  0.0000  0.0000  0.0000  0.0000  0.0000   0.000000E+00        1667001
   3 -10  -3    289.4    107.3  12   0   1  0.0000  0.0000  0.0000  0.0000  0.0000  0.0000  0.0000  0.0000   0.000000E+00        1668001
   3  -9  -3    122.0    117.5  12   0   1  0.0000  0.0000  0.0000  0.0000  0.0000  0.0000  0.0000  0.0000   0.000000E+00        1669001
   3  -7  -2     63.2    134.7  12   0   1  0.0000  0.0000  0.0000  0.0000  0.0000  0.0000  0.0000  0.0000   0.000000E+00        1670001
   3  -4  -1   2132.9    317.0  12   0   1  0.0000  0.0000  0.0000  0.0000  0.0000  0.0000  0.0000  0.0000   0.000000E+00        1671001
   3  -2   0   2459.5    438.1  12   0   1  0.0000  0.0000  0.0000  0.0000  0.0000  0.0000  0.0000  0.0000   0.000000E+00        1672001
   3   0   1  12480.9    893.8  12   0   1  0.0000  0.0000  0.0000  0.0000  0.0000  0.0000  0.0000  0.0000   0.000000E+00        1673001
   3   5   3    136.2    162.5  12   0   1  0.0000  0.0000  0.0000  0.0000  0.0000  0.0000  0.0000  0.0000   0.000000E+00        1674001
   3   7   4     70.2    123.3  12   0   1  0.0000  0.0000  0.0000  0.0000  0.0000  0.0000  0.0000  0.0000   0.000000E+00        1675001
   4  -9  -3     38.8    110.7  12   0   1  0.0000  0.0000  0.0000  0.0000  0.0000  0.0000  0.0000  0.0000   0.000000E+00        1676001
   4  -8  -2      7.3    118.3  12   0   1  0.0000  0.0000  0.0000  0.0000  0.0000  0.0000  0.0000  0.0000   0.000000E+00        1677001
   4  -7  -2    188.3    146.9  12   0   1  0.0000  0.0000  0.0000  0.0000  0.0000  0.0000  0.0000  0.0000   0.000000E+00        1678001
   4  -5  -1    -71.0    168.7  12   0   1  0.0000  0.0000  0.0000  0.0000  0.0000  0.0000  0.0000  0.0000   0.000000E+00        1679001
   4  -3   0  12272.5    474.4  12   0   1  0.0000  0.0000  0.0000  0.0000  0.0000  0.0000  0.0000  0.0000   0.000000E+00        1680001
   4   2   2   4108.3    354.1  12   0   1  0.0000  0.0000  0.0000  0.0000  0.0000  0.0000  0.0000  0.0000   0.000000E+00        1681001
   4   4   3    594.3    185.1  12   0   1  0.0000  0.0000  0.0000  0.0000  0.0000  0.0000  0.0000  0.0000   0.000000E+00        1682001
   4   6   4    596.1    155.2  12   0   1  0.0000  0.0000  0.0000  0.0000  0.0000  0.0000  0.0000  0.0000   0.000000E+00        1683001
   4   7   4    377.2    136.4  12   0   1  0.0000  0.0000  0.0000  0.0000  0.0000  0.0000  0.0000  0.0000   0.000000E+00        1684001
   5  -9  -2    342.6    116.2  12   0   1  0.0000  0.0000  0.0000  0.0000  0.0000  0.0000  0.0000  0.0000   0.000000E+00        1685001
   5  -8  -2    139.2    125.1  12   0   1  0.0000  0.0000  0.0000  0.0000  0.0000  0.0000  0.0000  0.0000   0.000000E+00        1686001
   5  -6  -1    633.7    178.7  12   0   1  0.0000  0.0000  0.0000  0.0000  0.0000  0.0000  0.0000  0.0000   0.000000E+00        1687001
   5  -4   0   1401.0    243.9  12   0   1  0.0000  0.0000  0.0000  0.0000  0.0000  0.0000  0.0000  0.0000   0.000000E+00        1688001
   5  -1   1   3864.3    651.2  12   0   1  0.0000  0.0000  0.0000  0.0000  0.0000  0.0000  0.0000  0.0000   0.000000E+00        1689001
   5   1   2   6522.6    381.4  12   0   1  0.0000  0.0000  0.0000  0.0000  0.0000  0.0000  0.0000  0.0000   0.000000E+00        1690001
   5   3   3    327.5    186.6  12   0   1  0.0000  0.0000  0.0000  0.0000  0.0000  0.0000  0.0000  0.0000   0.000000E+00        1691001
   5   5   4    179.8    145.9  12   0   1  0.0000  0.0000  0.0000  0.0000  0.0000  0.0000  0.0000  0.0000   0.000000E+00        1692001
   5   6   4    307.8    133.3  12   0   1  0.0000  0.0000  0.0000  0.0000  0.0000  0.0000  0.0000  0.0000   0.000000E+00        1693001
   5   7   5    347.6    119.4  12   0   1  0.0000  0.0000  0.0000  0.0000  0.0000  0.0000  0.0000  0.0000   0.000000E+00        1694001
   6  -7  -1    305.8    147.4  12   0   1  0.0000  0.0000  0.0000  0.0000  0.0000  0.0000  0.0000  0.0000   0.000000E+00        1695001
   6  -6  -1    167.6    154.6  12   0   1  0.0000  0.0000  0.0000  0.0000  0.0000  0.0000  0.0000  0.0000   0.000000E+00        1696001
   6  -4   0    105.6    207.5  12   0   1  0.0000  0.0000  0.0000  0.0000  0.0000  0.0000  0.0000  0.0000   0.000000E+00        1697001
   6  -2   1    781.8    353.2  12   0   1  0.0000  0.0000  0.0000  0.0000  0.0000  0.0000  0.0000  0.0000   0.000000E+00        1698001
   6   0   2   3853.5    425.4  12   0   1  0.0000  0.0000  0.0000  0.0000  0.0000  0.0000  0.0000  0.0000   0.000000E+00        1699001
   6   3   3    270.3    182.5  12   0   1  0.0000  0.0000  0.0000  0.0000  0.0000  0.0000  0.0000  0.0000   0.000000E+00        1700001
   6   5   4    173.0    131.4  12   0   1  0.0000  0.0000  0.0000  0.0000  0.0000  0.0000  0.0000  0.0000   0.000000E+00        1701001
   7  -7  -1    608.7    150.9  12   0   1  0.0000  0.0000  0.0000  0.0000  0.0000  0.0000  0.0000  0.0000   0.000000E+00        1702001
   7  -5   0    239.7    178.3  12   0   1  0.0000  0.0000  0.0000  0.0000  0.0000  0.0000  0.0000  0.0000   0.000000E+00        1703001
   7  -3   1    346.8    258.6  12   0   1  0.0000  0.0000  0.0000  0.0000  0.0000  0.0000  0.0000  0.0000   0.000000E+00        1704001
   7   2   3     56.1    187.3  12   0   1  0.0000  0.0000  0.0000  0.0000  0.0000  0.0000  0.0000  0.0000   0.000000E+00        1706001
   7   4   4    160.3    131.9  12   0   1  0.0000  0.0000  0.0000  0.0000  0.0000  0.0000  0.0000  0.0000   0.000000E+00        1707001
   8  -6   0    187.2    139.1  12   0   1  0.0000  0.0000  0.0000  0.0000  0.0000  0.0000  0.0000  0.0000   0.000000E+00        1708001
   8  -3   1    630.2    241.7  12   0   1  0.0000  0.0000  0.0000  0.0000  0.0000  0.0000  0.0000  0.0000   0.000000E+00        1709001
   8  -1   2  22075.0    667.8  12   0   1  0.0000  0.0000  0.0000  0.0000  0.0000  0.0000  0.0000  0.0000   0.000000E+00        1710001
   8   1   3    880.6    221.3  12   0   1  0.0000  0.0000  0.0000  0.0000  0.0000  0.0000  0.0000  0.0000   0.000000E+00        1711001
  -9   1  -2   1874.3    424.6  13   0   1  0.0000  0.0000  0.0000  0.0000  0.0000  0.0000  0.0000  0.0000   0.000000E+00        1712001
  -9   3  -1    -97.4    199.8  13   0   1  0.0000  0.0000  0.0000  0.0000  0.0000  0.0000  0.0000  0.0000   0.000000E+00        1713001
  -8  -2  -3    176.2    178.9  13   0   1  0.0000  0.0000  0.0000  0.0000  0.0000  0.0000  0.0000  0.0000   0.000000E+00        1714001
  -8   3  -1    968.6    252.9  13   0   1  0.0000  0.0000  0.0000  0.0000  0.0000  0.0000  0.0000  0.0000   0.000000E+00        1715001
  -8   5   0     41.7    153.6  13   0   1  0.0000  0.0000  0.0000  0.0000  0.0000  0.0000  0.0000  0.0000   0.000000E+00        1716001
  -7  -5  -4    423.4    134.9  13   0   1  0.0000  0.0000  0.0000  0.0000  0.0000  0.0000  0.0000  0.0000   0.000000E+00        1717001
  -7  -4  -4    129.7    137.0  13   0   1  0.0000  0.0000  0.0000  0.0000  0.0000  0.0000  0.0000  0.0000   0.000000E+00        1718001
  -7  -2  -3    212.3    198.9  13   0   1  0.0000  0.0000  0.0000  0.0000  0.0000  0.0000  0.0000  0.0000   0.000000E+00        1719001
  -7   2  -1    657.2    335.7  13   0   1  0.0000  0.0000  0.0000  0.0000  0.0000  0.0000  0.0000  0.0000   0.000000E+00        1721001
  -7   4   0    319.5    201.4  13   0   1  0.0000  0.0000  0.0000  0.0000  0.0000  0.0000  0.0000  0.0000   0.000000E+00        1722001
  -7   6   1    226.4    152.3  13   0   1  0.0000  0.0000  0.0000  0.0000  0.0000  0.0000  0.0000  0.0000   0.000000E+00        1723001
  -6  -5  -4    106.8    134.7  13   0   1  0.0000  0.0000  0.0000  0.0000  0.0000  0.0000  0.0000  0.0000   0.000000E+00        1724001
  -6  -3  -3    256.7    182.3  13   0   1  0.0000  0.0000  0.0000  0.0000  0.0000  0.0000  0.0000  0.0000   0.000000E+00        1725001
  -6   4   0    248.0    206.7  13   0   1  0.0000  0.0000  0.0000  0.0000  0.0000  0.0000  0.0000  0.0000   0.000000E+00        1726001
  -6   6   1     -7.2    145.1  13   0   1  0.0000  0.0000  0.0000  0.0000  0.0000  0.0000  0.0000  0.0000   0.000000E+00        1727001
  -6   8   2     91.9    116.6  13   0   1  0.0000  0.0000  0.0000  0.0000  0.0000  0.0000  0.0000  0.0000   0.000000E+00        1728001
  -5  -7  -5    392.9    117.9  13   0   1  0.0000  0.0000  0.0000  0.0000  0.0000  0.0000  0.0000  0.0000   0.000000E+00        1729001
  -5  -6  -4    319.6    136.1  13   0   1  0.0000  0.0000  0.0000  0.0000  0.0000  0.0000  0.0000  0.0000   0.000000E+00        1730001
  -5  -5  -4    240.5    149.3  13   0   1  0.0000  0.0000  0.0000  0.0000  0.0000  0.0000  0.0000  0.0000   0.000000E+00        1731001
  -5  -3  -3    208.6    190.2  13   0   1  0.0000  0.0000  0.0000  0.0000  0.0000  0.0000  0.0000  0.0000   0.000000E+00        1732001
  -5  -1  -2   6955.4    395.5  13   0   1  0.0000  0.0000  0.0000  0.0000  0.0000  0.0000  0.0000  0.0000   0.000000E+00        1733001
  -5   1  -1   5877.9    782.7  13   0   1  0.0000  0.0000  0.0000  0.0000  0.0000  0.0000  0.0000  0.0000   0.000000E+00        1734001
  -5   3   0    416.8    264.6  13   0   1  0.0000  0.0000  0.0000  0.0000  0.0000  0.0000  0.0000  0.0000   0.000000E+00        1735001
  -5   5   1   2343.2    239.1  13   0   1  0.0000  0.0000  0.0000  0.0000  0.0000  0.0000  0.0000  0.0000   0.000000E+00        1736001
  -5   7   2     98.2    141.6  13   0   1  0.0000  0.0000  0.0000  0.0000  0.0000  0.0000  0.0000  0.0000   0.000000E+00        1737001
  -5   9   3     93.8    103.4  13   0   1  0.0000  0.0000  0.0000  0.0000  0.0000  0.0000  0.0000  0.0000   0.000000E+00        1738001
  -4  -6  -4    182.4    140.6  13   0   1  0.0000  0.0000  0.0000  0.0000  0.0000  0.0000  0.0000  0.0000   0.000000E+00        1739001
  -4  -4  -3    552.7    192.0  13   0   1  0.0000  0.0000  0.0000  0.0000  0.0000  0.0000  0.0000  0.0000   0.000000E+00        1740001
  -4  -2  -2   3740.9    353.9  13   0   1  0.0000  0.0000  0.0000  0.0000  0.0000  0.0000  0.0000  0.0000   0.000000E+00        1741001
  -4   5   1    213.6    181.5  13   0   1  0.0000  0.0000  0.0000  0.0000  0.0000  0.0000  0.0000  0.0000   0.000000E+00        1742001
  -4   6   2     20.1    140.6  13   0   1  0.0000  0.0000  0.0000  0.0000  0.0000  0.0000  0.0000  0.0000   0.000000E+00        1743001
  -4   7   2    246.5    147.6  13   0   1  0.0000  0.0000  0.0000  0.0000  0.0000  0.0000  0.0000  0.0000   0.000000E+00        1744001
  -4   8   3     -6.9    116.9  13   0   1  0.0000  0.0000  0.0000  0.0000  0.0000  0.0000  0.0000  0.0000   0.000000E+00        1745001
  -4   9   3     -8.5    104.2  13   0   1  0.0000  0.0000  0.0000  0.0000  0.0000  0.0000  0.0000  0.0000   0.000000E+00        1746001
  -3  -7  -4     -3.8    119.4  13   0   1  0.0000  0.0000  0.0000  0.0000  0.0000  0.0000  0.0000  0.0000   0.000000E+00        1747001
  -3  -5  -3    295.1    168.7  13   0   1  0.0000  0.0000  0.0000  0.0000  0.0000  0.0000  0.0000  0.0000   0.000000E+00        1748001
  -3  -4  -3    686.3    208.1  13   0   1  0.0000  0.0000  0.0000  0.0000  0.0000  0.0000  0.0000  0.0000   0.000000E+00        1749001
  -3   2   0   1635.4    432.3  13   0   1  0.0000  0.0000  0.0000  0.0000  0.0000  0.0000  0.0000  0.0000   0.000000E+00        1750001
  -3   4   1   2093.6    306.1  13   0   1  0.0000  0.0000  0.0000  0.0000  0.0000  0.0000  0.0000  0.0000   0.000000E+00        1751001
  -3   6   2   3864.1    252.8  13   0   1  0.0000  0.0000  0.0000  0.0000  0.0000  0.0000  0.0000  0.0000   0.000000E+00        1752001
  -3   8   3     73.0    126.6  13   0   1  0.0000  0.0000  0.0000  0.0000  0.0000  0.0000  0.0000  0.0000   0.000000E+00        1753001
  -2  -9  -5    -19.9     89.3  13   0   1  0.0000  0.0000  0.0000  0.0000  0.0000  0.0000  0.0000  0.0000   0.000000E+00        1754001
  -2  -8  -4     33.8    113.1  13   0   1  0.0000  0.0000  0.0000  0.0000  0.0000  0.0000  0.0000  0.0000   0.000000E+00        1755001
  -2  -7  -4    207.1    137.7  13   0   1  0.0000  0.0000  0.0000  0.0000  0.0000  0.0000  0.0000  0.0000   0.000000E+00        1756001
  -2  -5  -3    538.3    188.6  13   0   1  0.0000  0.0000  0.0000  0.0000  0.0000  0.0000  0.0000  0.0000   0.000000E+00        1757001
  -2  -3  -2    164.4    268.2  13   0   1  0.0000  0.0000  0.0000  0.0000  0.0000  0.0000  0.0000  0.0000   0.000000E+00        1758001
  -2  -1  -1   2631.5    661.8  13   0   1  0.0000  0.0000  0.0000  0.0000  0.0000  0.0000  0.0000  0.0000   0.000000E+00        1759001
  -2   3   1   -213.7    294.3  13   0   1  0.0000  0.0000  0.0000  0.0000  0.0000  0.0000  0.0000  0.0000   0.000000E+00        1760001
  -2   5   2    631.1    219.4  13   0   1  0.0000  0.0000  0.0000  0.0000  0.0000  0.0000  0.0000  0.0000   0.000000E+00        1761001
  -2   7   3    245.7    140.3  13   0   1  0.0000  0.0000  0.0000  0.0000  0.0000  0.0000  0.0000  0.0000   0.000000E+00        1762001
  -2   8   3    360.9    142.7  13   0   1  0.0000  0.0000  0.0000  0.0000  0.0000  0.0000  0.0000  0.0000   0.000000E+00        1763001
  -2   9   4    117.0    108.2  13   0   1  0.0000  0.0000  0.0000  0.0000  0.0000  0.0000  0.0000  0.0000   0.000000E+00        1764001
  -1  -8  -4     16.0    120.6  13   0   1  0.0000  0.0000  0.0000  0.0000  0.0000  0.0000  0.0000  0.0000   0.000000E+00        1765001
  -1  -6  -3    215.9    152.7  13   0   1  0.0000  0.0000  0.0000  0.0000  0.0000  0.0000  0.0000  0.0000   0.000000E+00        1766001
  -1  -4  -2   1332.0    278.0  13   0   1  0.0000  0.0000  0.0000  0.0000  0.0000  0.0000  0.0000  0.0000   0.000000E+00        1767001
  -1   3   1   6994.8    534.0  13   0   1  0.0000  0.0000  0.0000  0.0000  0.0000  0.0000  0.0000  0.0000   0.000000E+00        1768001
  -1   5   2   1769.9    271.9  13   0   1  0.0000  0.0000  0.0000  0.0000  0.0000  0.0000  0.0000  0.0000   0.000000E+00        1769001
  -1   7   3     87.8    142.0  13   0   1  0.0000  0.0000  0.0000  0.0000  0.0000  0.0000  0.0000  0.0000   0.000000E+00        1770001
  -1   9   4     76.9    106.5  13   0   1  0.0000  0.0000  0.0000  0.0000  0.0000  0.0000  0.0000  0.0000   0.000000E+00        1771001
   0  -9  -4     55.7    105.4  13   0   1  0.0000  0.0000  0.0000  0.0000  0.0000  0.0000  0.0000  0.0000   0.000000E+00        1772001
   0  -8  -4    -53.0    110.2  13   0   1  0.0000  0.0000  0.0000  0.0000  0.0000  0.0000  0.0000  0.0000   0.000000E+00        1773001
   0  -7  -3   1056.0    169.3  13   0   1  0.0000  0.0000  0.0000  0.0000  0.0000  0.0000  0.0000  0.0000   0.000000E+00        1774001
   0  -6  -3    767.1    179.7  13   0   1  0.0000  0.0000  0.0000  0.0000  0.0000  0.0000  0.0000  0.0000   0.000000E+00        1775001
   0  -4  -2      5.9    242.6  13   0   1  0.0000  0.0000  0.0000  0.0000  0.0000  0.0000  0.0000  0.0000   0.000000E+00        1776001
   0  -2  -1   -362.3    458.0  13   0   1  0.0000  0.0000  0.0000  0.0000  0.0000  0.0000  0.0000  0.0000   0.000000E+00        1777001
   0   2   1   -142.9    475.8  13   0   1  0.0000  0.0000  0.0000  0.0000  0.0000  0.0000  0.0000  0.0000   0.000000E+00        1778001
   0   4   2     63.2    228.7  13   0   1  0.0000  0.0000  0.0000  0.0000  0.0000  0.0000  0.0000  0.0000   0.000000E+00        1779001
   0   6   3    539.2    168.6  13   0   1  0.0000  0.0000  0.0000  0.0000  0.0000  0.0000  0.0000  0.0000   0.000000E+00        1780001
   0   8   4    -14.5    115.8  13   0   1  0.0000  0.0000  0.0000  0.0000  0.0000  0.0000  0.0000  0.0000   0.000000E+00        1781001
   0   9   4     59.9    105.2  13   0   1  0.0000  0.0000  0.0000  0.0000  0.0000  0.0000  0.0000  0.0000   0.000000E+00        1782001
   1 -10  -4    114.6     97.6  13   0   1  0.0000  0.0000  0.0000  0.0000  0.0000  0.0000  0.0000  0.0000   0.000000E+00        1783001
   1  -9  -4    143.7    113.0  13   0   1  0.0000  0.0000  0.0000  0.0000  0.0000  0.0000  0.0000  0.0000   0.000000E+00        1784001
   1  -7  -3    118.7    144.5  13   0   1  0.0000  0.0000  0.0000  0.0000  0.0000  0.0000  0.0000  0.0000   0.000000E+00        1785001
   1  -5  -2   1258.3    252.7  13   0   1  0.0000  0.0000  0.0000  0.0000  0.0000  0.0000  0.0000  0.0000   0.000000E+00        1786001
   1  -3  -1   6300.2    526.0  13   0   1  0.0000  0.0000  0.0000  0.0000  0.0000  0.0000  0.0000  0.0000   0.000000E+00        1787001
   1   6   3    241.7    152.1  13   0   1  0.0000  0.0000  0.0000  0.0000  0.0000  0.0000  0.0000  0.0000   0.000000E+00        1788001
   1   7   4    147.7    129.6  13   0   1  0.0000  0.0000  0.0000  0.0000  0.0000  0.0000  0.0000  0.0000   0.000000E+00        1789001
   1   8   4     72.2    114.1  13   0   1  0.0000  0.0000  0.0000  0.0000  0.0000  0.0000  0.0000  0.0000   0.000000E+00        1790001
   1   9   5    218.0    108.7  13   0   1  0.0000  0.0000  0.0000  0.0000  0.0000  0.0000  0.0000  0.0000   0.000000E+00        1791001
   2  -8  -3    387.1    145.7  13   0   1  0.0000  0.0000  0.0000  0.0000  0.0000  0.0000  0.0000  0.0000   0.000000E+00        1792001
   2  -6  -2    223.6    163.5  13   0   1  0.0000  0.0000  0.0000  0.0000  0.0000  0.0000  0.0000  0.0000   0.000000E+00        1793001
   2   1   1   3196.8    665.3  13   0   1  0.0000  0.0000  0.0000  0.0000  0.0000  0.0000  0.0000  0.0000   0.000000E+00        1794001
   2   3   2    379.8    263.5  13   0   1  0.0000  0.0000  0.0000  0.0000  0.0000  0.0000  0.0000  0.0000   0.000000E+00        1795001
   2   5   3    561.9    180.8  13   0   1  0.0000  0.0000  0.0000  0.0000  0.0000  0.0000  0.0000  0.0000   0.000000E+00        1796001
   2   7   4    508.8    152.7  13   0   1  0.0000  0.0000  0.0000  0.0000  0.0000  0.0000  0.0000  0.0000   0.000000E+00        1797001
   2   9   5      4.6     94.8  13   0   1  0.0000  0.0000  0.0000  0.0000  0.0000  0.0000  0.0000  0.0000   0.000000E+00        1798001
   3  -9  -3    122.0    117.5  13   0   1  0.0000  0.0000  0.0000  0.0000  0.0000  0.0000  0.0000  0.0000   0.000000E+00        1799001
   3  -8  -3    100.8    131.9  13   0   1  0.0000  0.0000  0.0000  0.0000  0.0000  0.0000  0.0000  0.0000   0.000000E+00        1800001
   3  -6  -2   4209.5    259.7  13   0   1  0.0000  0.0000  0.0000  0.0000  0.0000  0.0000  0.0000  0.0000   0.000000E+00        1801001
   3  -4  -1   2132.9    317.0  13   0   1  0.0000  0.0000  0.0000  0.0000  0.0000  0.0000  0.0000  0.0000   0.000000E+00        1802001
   3  -2   0   2459.5    438.1  13   0   1  0.0000  0.0000  0.0000  0.0000  0.0000  0.0000  0.0000  0.0000   0.000000E+00        1803001
   3   0   1  12480.9    893.8  13   0   1  0.0000  0.0000  0.0000  0.0000  0.0000  0.0000  0.0000  0.0000   0.000000E+00        1804001
   3   2   2    402.7    310.2  13   0   1  0.0000  0.0000  0.0000  0.0000  0.0000  0.0000  0.0000  0.0000   0.000000E+00        1805001
   3   4   3    766.9    207.9  13   0   1  0.0000  0.0000  0.0000  0.0000  0.0000  0.0000  0.0000  0.0000   0.000000E+00        1806001
   3   6   4    135.8    142.0  13   0   1  0.0000  0.0000  0.0000  0.0000  0.0000  0.0000  0.0000  0.0000   0.000000E+00        1807001
   3   7   4     70.2    123.3  13   0   1  0.0000  0.0000  0.0000  0.0000  0.0000  0.0000  0.0000  0.0000   0.000000E+00        1808001
   3   8   5     81.7    102.4  13   0   1  0.0000  0.0000  0.0000  0.0000  0.0000  0.0000  0.0000  0.0000   0.000000E+00        1809001
   4  -9  -3     38.8    110.7  13   0   1  0.0000  0.0000  0.0000  0.0000  0.0000  0.0000  0.0000  0.0000   0.000000E+00        1810001
   4  -7  -2    188.3    146.9  13   0   1  0.0000  0.0000  0.0000  0.0000  0.0000  0.0000  0.0000  0.0000   0.000000E+00        1811001
   4  -5  -1    -71.0    168.7  13   0   1  0.0000  0.0000  0.0000  0.0000  0.0000  0.0000  0.0000  0.0000   0.000000E+00        1812001
   4   2   2   4108.3    354.1  13   0   1  0.0000  0.0000  0.0000  0.0000  0.0000  0.0000  0.0000  0.0000   0.000000E+00        1813001
   4   4   3    594.3    185.1  13   0   1  0.0000  0.0000  0.0000  0.0000  0.0000  0.0000  0.0000  0.0000   0.000000E+00        1814001
   4   6   4    596.1    155.2  13   0   1  0.0000  0.0000  0.0000  0.0000  0.0000  0.0000  0.0000  0.0000   0.000000E+00        1815001
   4   7   5    148.1    118.3  13   0   1  0.0000  0.0000  0.0000  0.0000  0.0000  0.0000  0.0000  0.0000   0.000000E+00        1816001
   5  -9  -3     64.3    101.5  13   0   1  0.0000  0.0000  0.0000  0.0000  0.0000  0.0000  0.0000  0.0000   0.000000E+00        1817001
   5  -8  -2    139.2    125.1  13   0   1  0.0000  0.0000  0.0000  0.0000  0.0000  0.0000  0.0000  0.0000   0.000000E+00        1818001
   5  -7  -2    157.5    134.8  13   0   1  0.0000  0.0000  0.0000  0.0000  0.0000  0.0000  0.0000  0.0000   0.000000E+00        1819001
   5  -6  -1    633.7    178.7  13   0   1  0.0000  0.0000  0.0000  0.0000  0.0000  0.0000  0.0000  0.0000   0.000000E+00        1820001
   5  -5  -1   1792.4    231.2  13   0   1  0.0000  0.0000  0.0000  0.0000  0.0000  0.0000  0.0000  0.0000   0.000000E+00        1821001
   5  -3   0    539.2    262.5  13   0   1  0.0000  0.0000  0.0000  0.0000  0.0000  0.0000  0.0000  0.0000   0.000000E+00        1822001
   5  -1   1   3864.3    651.2  13   0   1  0.0000  0.0000  0.0000  0.0000  0.0000  0.0000  0.0000  0.0000   0.000000E+00        1823001
   5   1   2   6522.6    381.4  13   0   1  0.0000  0.0000  0.0000  0.0000  0.0000  0.0000  0.0000  0.0000   0.000000E+00        1824001
   5   3   3    327.5    186.6  13   0   1  0.0000  0.0000  0.0000  0.0000  0.0000  0.0000  0.0000  0.0000   0.000000E+00        1825001
   5   5   4    179.8    145.9  13   0   1  0.0000  0.0000  0.0000  0.0000  0.0000  0.0000  0.0000  0.0000   0.000000E+00        1826001
   5   7   5    347.6    119.4  13   0   1  0.0000  0.0000  0.0000  0.0000  0.0000  0.0000  0.0000  0.0000   0.000000E+00        1827001
   6  -8  -2    232.4    118.7  13   0   1  0.0000  0.0000  0.0000  0.0000  0.0000  0.0000  0.0000  0.0000   0.000000E+00        1828001
   6  -6  -1    167.6    154.6  13   0   1  0.0000  0.0000  0.0000  0.0000  0.0000  0.0000  0.0000  0.0000   0.000000E+00        1829001
   6  -4   0    105.6    207.5  13   0   1  0.0000  0.0000  0.0000  0.0000  0.0000  0.0000  0.0000  0.0000   0.000000E+00        1830001
   6  -2   1    781.8    353.2  13   0   1  0.0000  0.0000  0.0000  0.0000  0.0000  0.0000  0.0000  0.0000   0.000000E+00        1831001
   6   0   2   3853.5    425.4  13   0   1  0.0000  0.0000  0.0000  0.0000  0.0000  0.0000  0.0000  0.0000   0.000000E+00        1832001
   6   2   3    114.1    202.3  13   0   1  0.0000  0.0000  0.0000  0.0000  0.0000  0.0000  0.0000  0.0000   0.000000E+00        1833001
   6   4   4    497.1    164.8  13   0   1  0.0000  0.0000  0.0000  0.0000  0.0000  0.0000  0.0000  0.0000   0.000000E+00        1834001
   6   5   4    173.0    131.4  13   0   1  0.0000  0.0000  0.0000  0.0000  0.0000  0.0000  0.0000  0.0000   0.000000E+00        1835001
   7  -7  -1    608.7    150.9  13   0   1  0.0000  0.0000  0.0000  0.0000  0.0000  0.0000  0.0000  0.0000   0.000000E+00        1836001
   7  -5   0    239.7    178.3  13   0   1  0.0000  0.0000  0.0000  0.0000  0.0000  0.0000  0.0000  0.0000   0.000000E+00        1837001
   7   2   3     56.1    187.3  13   0   1  0.0000  0.0000  0.0000  0.0000  0.0000  0.0000  0.0000  0.0000   0.000000E+00        1838001
   7   4   4    160.3    131.9  13   0   1  0.0000  0.0000  0.0000  0.0000  0.0000  0.0000  0.0000  0.0000   0.000000E+00        1839001
   8  -6   0    187.2    139.1  13   0   1  0.0000  0.0000  0.0000  0.0000  0.0000  0.0000  0.0000  0.0000   0.000000E+00        1840001
   8  -5   0     97.6    153.6  13   0   1  0.0000  0.0000  0.0000  0.0000  0.0000  0.0000  0.0000  0.0000   0.000000E+00        1841001
   8  -3   1    630.2    241.7  13   0   1  0.0000  0.0000  0.0000  0.0000  0.0000  0.0000  0.0000  0.0000   0.000000E+00        1842001
   8  -1   2  22075.0    667.8  13   0   1  0.0000  0.0000  0.0000  0.0000  0.0000  0.0000  0.0000  0.0000   0.000000E+00        1843001
   8   1   3    880.6    221.3  13   0   1  0.0000  0.0000  0.0000  0.0000  0.0000  0.0000  0.0000  0.0000   0.000000E+00        1844001
  -9   1  -2   1874.3    424.6  14   0   1  0.0000  0.0000  0.0000  0.0000  0.0000  0.0000  0.0000  0.0000   0.000000E+00        1845001
  -9   3  -1    -97.4    199.8  14   0   1  0.0000  0.0000  0.0000  0.0000  0.0000  0.0000  0.0000  0.0000   0.000000E+00        1846001
  -8  -1  -3    310.9    219.3  14   0   1  0.0000  0.0000  0.0000  0.0000  0.0000  0.0000  0.0000  0.0000   0.000000E+00        1847001
  -8   3  -1    968.6    252.9  14   0   1  0.0000  0.0000  0.0000  0.0000  0.0000  0.0000  0.0000  0.0000   0.000000E+00        1848001
  -8   5   0     41.7    153.6  14   0   1  0.0000  0.0000  0.0000  0.0000  0.0000  0.0000  0.0000  0.0000   0.000000E+00        1849001
  -8   6   1   -121.6    118.3  14   0   1  0.0000  0.0000  0.0000  0.0000  0.0000  0.0000  0.0000  0.0000   0.000000E+00        1850001
  -7  -4  -4    129.7    137.0  14   0   1  0.0000  0.0000  0.0000  0.0000  0.0000  0.0000  0.0000  0.0000   0.000000E+00        1851001
  -7  -2  -3    212.3    198.9  14   0   1  0.0000  0.0000  0.0000  0.0000  0.0000  0.0000  0.0000  0.0000   0.000000E+00        1852001
  -7   2  -1    657.2    335.7  14   0   1  0.0000  0.0000  0.0000  0.0000  0.0000  0.0000  0.0000  0.0000   0.000000E+00        1854001
  -7   4   0    319.5    201.4  14   0   1  0.0000  0.0000  0.0000  0.0000  0.0000  0.0000  0.0000  0.0000   0.000000E+00        1855001
  -7   6   1    226.4    152.3  14   0   1  0.0000  0.0000  0.0000  0.0000  0.0000  0.0000  0.0000  0.0000   0.000000E+00        1856001
  -6  -5  -4    106.8    134.7  14   0   1  0.0000  0.0000  0.0000  0.0000  0.0000  0.0000  0.0000  0.0000   0.000000E+00        1857001
  -6  -4  -4    459.1    167.0  14   0   1  0.0000  0.0000  0.0000  0.0000  0.0000  0.0000  0.0000  0.0000   0.000000E+00        1858001
  -6  -2  -3     69.1    200.3  14   0   1  0.0000  0.0000  0.0000  0.0000  0.0000  0.0000  0.0000  0.0000   0.000000E+00        1859001
  -6   5   1    130.7    172.7  14   0   1  0.0000  0.0000  0.0000  0.0000  0.0000  0.0000  0.0000  0.0000   0.000000E+00        1860001
  -6   7   2    142.6    131.6  14   0   1  0.0000  0.0000  0.0000  0.0000  0.0000  0.0000  0.0000  0.0000   0.000000E+00        1861001
  -6   8   2     91.9    116.6  14   0   1  0.0000  0.0000  0.0000  0.0000  0.0000  0.0000  0.0000  0.0000   0.000000E+00        1862001
  -5  -7  -5    392.9    117.9  14   0   1  0.0000  0.0000  0.0000  0.0000  0.0000  0.0000  0.0000  0.0000   0.000000E+00        1863001
  -5  -5  -4    240.5    149.3  14   0   1  0.0000  0.0000  0.0000  0.0000  0.0000  0.0000  0.0000  0.0000   0.000000E+00        1864001
  -5  -3  -3    208.6    190.2  14   0   1  0.0000  0.0000  0.0000  0.0000  0.0000  0.0000  0.0000  0.0000   0.000000E+00        1865001
  -5  -1  -2   6955.4    395.5  14   0   1  0.0000  0.0000  0.0000  0.0000  0.0000  0.0000  0.0000  0.0000   0.000000E+00        1866001
  -5   1  -1   5877.9    782.7  14   0   1  0.0000  0.0000  0.0000  0.0000  0.0000  0.0000  0.0000  0.0000   0.000000E+00        1867001
  -5   3   0    416.8    264.6  14   0   1  0.0000  0.0000  0.0000  0.0000  0.0000  0.0000  0.0000  0.0000   0.000000E+00        1868001
  -5   5   1   2343.2    239.1  14   0   1  0.0000  0.0000  0.0000  0.0000  0.0000  0.0000  0.0000  0.0000   0.000000E+00        1869001
  -5   7   2     98.2    141.6  14   0   1  0.0000  0.0000  0.0000  0.0000  0.0000  0.0000  0.0000  0.0000   0.000000E+00        1870001
  -5   8   3     22.1    108.2  14   0   1  0.0000  0.0000  0.0000  0.0000  0.0000  0.0000  0.0000  0.0000   0.000000E+00        1871001
  -5   9   3     93.8    103.4  14   0   1  0.0000  0.0000  0.0000  0.0000  0.0000  0.0000  0.0000  0.0000   0.000000E+00        1872001
  -4  -7  -5    192.9    118.3  14   0   1  0.0000  0.0000  0.0000  0.0000  0.0000  0.0000  0.0000  0.0000   0.000000E+00        1873001
  -4  -6  -4    182.4    140.6  14   0   1  0.0000  0.0000  0.0000  0.0000  0.0000  0.0000  0.0000  0.0000   0.000000E+00        1874001
  -4  -5  -4     25.3    143.3  14   0   1  0.0000  0.0000  0.0000  0.0000  0.0000  0.0000  0.0000  0.0000   0.000000E+00        1875001
  -4  -4  -3    552.7    192.0  14   0   1  0.0000  0.0000  0.0000  0.0000  0.0000  0.0000  0.0000  0.0000   0.000000E+00        1876001
  -4   4   1    -25.1    212.4  14   0   1  0.0000  0.0000  0.0000  0.0000  0.0000  0.0000  0.0000  0.0000   0.000000E+00        1877001
  -4   6   2     20.1    140.6  14   0   1  0.0000  0.0000  0.0000  0.0000  0.0000  0.0000  0.0000  0.0000   0.000000E+00        1878001
  -4   8   3     -6.9    116.9  14   0   1  0.0000  0.0000  0.0000  0.0000  0.0000  0.0000  0.0000  0.0000   0.000000E+00        1879001
  -3  -8  -5    124.2    110.4  14   0   1  0.0000  0.0000  0.0000  0.0000  0.0000  0.0000  0.0000  0.0000   0.000000E+00        1880001
  -3  -6  -4    -10.4    127.9  14   0   1  0.0000  0.0000  0.0000  0.0000  0.0000  0.0000  0.0000  0.0000   0.000000E+00        1881001
  -3  -4  -3    686.3    208.1  14   0   1  0.0000  0.0000  0.0000  0.0000  0.0000  0.0000  0.0000  0.0000   0.000000E+00        1882001
  -3  -2  -2    216.0    300.3  14   0   1  0.0000  0.0000  0.0000  0.0000  0.0000  0.0000  0.0000  0.0000   0.000000E+00        1883001
  -3   0  -1  16257.7    849.6  14   0   1  0.0000  0.0000  0.0000  0.0000  0.0000  0.0000  0.0000  0.0000   0.000000E+00        1884001
  -3   2   0   1635.4    432.3  14   0   1  0.0000  0.0000  0.0000  0.0000  0.0000  0.0000  0.0000  0.0000   0.000000E+00        1885001
  -3   4   1   2093.6    306.1  14   0   1  0.0000  0.0000  0.0000  0.0000  0.0000  0.0000  0.0000  0.0000   0.000000E+00        1886001
  -3   6   2   3864.1    252.8  14   0   1  0.0000  0.0000  0.0000  0.0000  0.0000  0.0000  0.0000  0.0000   0.000000E+00        1887001
  -3   7   3    467.7    155.6  14   0   1  0.0000  0.0000  0.0000  0.0000  0.0000  0.0000  0.0000  0.0000   0.000000E+00        1888001
  -3   8   3     73.0    126.6  14   0   1  0.0000  0.0000  0.0000  0.0000  0.0000  0.0000  0.0000  0.0000   0.000000E+00        1889001
  -3   9   4    356.6    120.6  14   0   1  0.0000  0.0000  0.0000  0.0000  0.0000  0.0000  0.0000  0.0000   0.000000E+00        1890001
  -2  -9  -5    -19.9     89.3  14   0   1  0.0000  0.0000  0.0000  0.0000  0.0000  0.0000  0.0000  0.0000   0.000000E+00        1891001
  -2  -7  -4    207.1    137.7  14   0   1  0.0000  0.0000  0.0000  0.0000  0.0000  0.0000  0.0000  0.0000   0.000000E+00        1892001
  -2  -5  -3    538.3    188.6  14   0   1  0.0000  0.0000  0.0000  0.0000  0.0000  0.0000  0.0000  0.0000   0.000000E+00        1893001
  -2  -3  -2    164.4    268.2  14   0   1  0.0000  0.0000  0.0000  0.0000  0.0000  0.0000  0.0000  0.0000   0.000000E+00        1894001
  -2  -1  -1   2631.5    661.8  14   0   1  0.0000  0.0000  0.0000  0.0000  0.0000  0.0000  0.0000  0.0000   0.000000E+00        1895001
  -2   1   0  18694.6   1010.8  14   0   1  0.0000  0.0000  0.0000  0.0000  0.0000  0.0000  0.0000  0.0000   0.000000E+00        1896001
  -2   3   1   -213.7    294.3  14   0   1  0.0000  0.0000  0.0000  0.0000  0.0000  0.0000  0.0000  0.0000   0.000000E+00        1897001
  -2   5   2    631.1    219.4  14   0   1  0.0000  0.0000  0.0000  0.0000  0.0000  0.0000  0.0000  0.0000   0.000000E+00        1898001
  -2   7   3    245.7    140.3  14   0   1  0.0000  0.0000  0.0000  0.0000  0.0000  0.0000  0.0000  0.0000   0.000000E+00        1899001
  -2   9   4    117.0    108.2  14   0   1  0.0000  0.0000  0.0000  0.0000  0.0000  0.0000  0.0000  0.0000   0.000000E+00        1900001
  -1  -9  -5    237.2    111.6  14   0   1  0.0000  0.0000  0.0000  0.0000  0.0000  0.0000  0.0000  0.0000   0.000000E+00        1901001
  -1  -8  -4     16.0    120.6  14   0   1  0.0000  0.0000  0.0000  0.0000  0.0000  0.0000  0.0000  0.0000   0.000000E+00        1902001
  -1  -7  -4    140.4    139.7  14   0   1  0.0000  0.0000  0.0000  0.0000  0.0000  0.0000  0.0000  0.0000   0.000000E+00        1903001
  -1  -6  -3    215.9    152.7  14   0   1  0.0000  0.0000  0.0000  0.0000  0.0000  0.0000  0.0000  0.0000   0.000000E+00        1904001
  -1  -5  -3     60.8    178.3  14   0   1  0.0000  0.0000  0.0000  0.0000  0.0000  0.0000  0.0000  0.0000   0.000000E+00        1905001
  -1  -3  -2   4651.7    378.1  14   0   1  0.0000  0.0000  0.0000  0.0000  0.0000  0.0000  0.0000  0.0000   0.000000E+00        1906001
  -1   6   3     25.2    149.3  14   0   1  0.0000  0.0000  0.0000  0.0000  0.0000  0.0000  0.0000  0.0000   0.000000E+00        1907001
  -1   7   3     87.8    142.0  14   0   1  0.0000  0.0000  0.0000  0.0000  0.0000  0.0000  0.0000  0.0000   0.000000E+00        1908001
  -1   8   4    303.2    135.0  14   0   1  0.0000  0.0000  0.0000  0.0000  0.0000  0.0000  0.0000  0.0000   0.000000E+00        1909001
  -1   9   4     76.9    106.5  14   0   1  0.0000  0.0000  0.0000  0.0000  0.0000  0.0000  0.0000  0.0000   0.000000E+00        1910001
   0  -8  -4    -53.0    110.2  14   0   1  0.0000  0.0000  0.0000  0.0000  0.0000  0.0000  0.0000  0.0000   0.000000E+00        1911001
   0  -6  -3    767.1    179.7  14   0   1  0.0000  0.0000  0.0000  0.0000  0.0000  0.0000  0.0000  0.0000   0.000000E+00        1912001
   0  -4  -2      5.9    242.6  14   0   1  0.0000  0.0000  0.0000  0.0000  0.0000  0.0000  0.0000  0.0000   0.000000E+00        1913001
   0  -2  -1   -362.3    458.0  14   0   1  0.0000  0.0000  0.0000  0.0000  0.0000  0.0000  0.0000  0.0000   0.000000E+00        1914001
   0   2   1   -142.9    475.8  14   0   1  0.0000  0.0000  0.0000  0.0000  0.0000  0.0000  0.0000  0.0000   0.000000E+00        1915001
   0   4   2     63.2    228.7  14   0   1  0.0000  0.0000  0.0000  0.0000  0.0000  0.0000  0.0000  0.0000   0.000000E+00        1916001
   0   6   3    539.2    168.6  14   0   1  0.0000  0.0000  0.0000  0.0000  0.0000  0.0000  0.0000  0.0000   0.000000E+00        1917001
   0   7   4    405.4    148.5  14   0   1  0.0000  0.0000  0.0000  0.0000  0.0000  0.0000  0.0000  0.0000   0.000000E+00        1918001
   0   8   4    -14.5    115.8  14   0   1  0.0000  0.0000  0.0000  0.0000  0.0000  0.0000  0.0000  0.0000   0.000000E+00        1919001
   0   9   5     11.1     97.7  14   0   1  0.0000  0.0000  0.0000  0.0000  0.0000  0.0000  0.0000  0.0000   0.000000E+00        1920001
   1  -9  -4    143.7    113.0  14   0   1  0.0000  0.0000  0.0000  0.0000  0.0000  0.0000  0.0000  0.0000   0.000000E+00        1921001
   1  -8  -4    549.7    144.4  14   0   1  0.0000  0.0000  0.0000  0.0000  0.0000  0.0000  0.0000  0.0000   0.000000E+00        1922001
   1  -7  -3    118.7    144.5  14   0   1  0.0000  0.0000  0.0000  0.0000  0.0000  0.0000  0.0000  0.0000   0.000000E+00        1923001
   1  -6  -3     94.6    154.3  14   0   1  0.0000  0.0000  0.0000  0.0000  0.0000  0.0000  0.0000  0.0000   0.000000E+00        1924001
   1  -5  -2   1258.3    252.7  14   0   1  0.0000  0.0000  0.0000  0.0000  0.0000  0.0000  0.0000  0.0000   0.000000E+00        1925001
   1   3   2   4814.0    383.0  14   0   1  0.0000  0.0000  0.0000  0.0000  0.0000  0.0000  0.0000  0.0000   0.000000E+00        1926001
   1   5   3     -5.4    162.8  14   0   1  0.0000  0.0000  0.0000  0.0000  0.0000  0.0000  0.0000  0.0000   0.000000E+00        1927001
   1   7   4    147.7    129.6  14   0   1  0.0000  0.0000  0.0000  0.0000  0.0000  0.0000  0.0000  0.0000   0.000000E+00        1928001
   1   9   5    218.0    108.7  14   0   1  0.0000  0.0000  0.0000  0.0000  0.0000  0.0000  0.0000  0.0000   0.000000E+00        1929001
   2  -9  -4     27.0    101.2  14   0   1  0.0000  0.0000  0.0000  0.0000  0.0000  0.0000  0.0000  0.0000   0.000000E+00        1930001
   2  -8  -3    387.1    145.7  14   0   1  0.0000  0.0000  0.0000  0.0000  0.0000  0.0000  0.0000  0.0000   0.000000E+00        1931001
   2  -7  -3    353.1    154.5  14   0   1  0.0000  0.0000  0.0000  0.0000  0.0000  0.0000  0.0000  0.0000   0.000000E+00        1932001
   2  -5  -2    844.3    232.2  14   0   1  0.0000  0.0000  0.0000  0.0000  0.0000  0.0000  0.0000  0.0000   0.000000E+00        1933001
   2  -3  -1   -424.2    293.0  14   0   1  0.0000  0.0000  0.0000  0.0000  0.0000  0.0000  0.0000  0.0000   0.000000E+00        1934001
   2   3   2    379.8    263.5  14   0   1  0.0000  0.0000  0.0000  0.0000  0.0000  0.0000  0.0000  0.0000   0.000000E+00        1935001
   2   5   3    561.9    180.8  14   0   1  0.0000  0.0000  0.0000  0.0000  0.0000  0.0000  0.0000  0.0000   0.000000E+00        1936001
   2   6   4     83.0    139.4  14   0   1  0.0000  0.0000  0.0000  0.0000  0.0000  0.0000  0.0000  0.0000   0.000000E+00        1937001
   2   7   4    508.8    152.7  14   0   1  0.0000  0.0000  0.0000  0.0000  0.0000  0.0000  0.0000  0.0000   0.000000E+00        1938001
   2   8   5    225.2    110.4  14   0   1  0.0000  0.0000  0.0000  0.0000  0.0000  0.0000  0.0000  0.0000   0.000000E+00        1939001
   2   9   5      4.6     94.8  14   0   1  0.0000  0.0000  0.0000  0.0000  0.0000  0.0000  0.0000  0.0000   0.000000E+00        1940001
   3  -8  -3    100.8    131.9  14   0   1  0.0000  0.0000  0.0000  0.0000  0.0000  0.0000  0.0000  0.0000   0.000000E+00        1941001
   3  -6  -2   4209.5    259.7  14   0   1  0.0000  0.0000  0.0000  0.0000  0.0000  0.0000  0.0000  0.0000   0.000000E+00        1942001
   3  -4  -1   2132.9    317.0  14   0   1  0.0000  0.0000  0.0000  0.0000  0.0000  0.0000  0.0000  0.0000   0.000000E+00        1943001
   3  -2   0   2459.5    438.1  14   0   1  0.0000  0.0000  0.0000  0.0000  0.0000  0.0000  0.0000  0.0000   0.000000E+00        1944001
   3   0   1  12480.9    893.8  14   0   1  0.0000  0.0000  0.0000  0.0000  0.0000  0.0000  0.0000  0.0000   0.000000E+00        1945001
   3   2   2    402.7    310.2  14   0   1  0.0000  0.0000  0.0000  0.0000  0.0000  0.0000  0.0000  0.0000   0.000000E+00        1946001
   3   4   3    766.9    207.9  14   0   1  0.0000  0.0000  0.0000  0.0000  0.0000  0.0000  0.0000  0.0000   0.000000E+00        1947001
   3   6   4    135.8    142.0  14   0   1  0.0000  0.0000  0.0000  0.0000  0.0000  0.0000  0.0000  0.0000   0.000000E+00        1948001
   3   7   5     29.5    112.1  14   0   1  0.0000  0.0000  0.0000  0.0000  0.0000  0.0000  0.0000  0.0000   0.000000E+00        1949001
   3   8   5     81.7    102.4  14   0   1  0.0000  0.0000  0.0000  0.0000  0.0000  0.0000  0.0000  0.0000   0.000000E+00        1950001
   4  -9  -3     38.8    110.7  14   0   1  0.0000  0.0000  0.0000  0.0000  0.0000  0.0000  0.0000  0.0000   0.000000E+00        1951001
   4  -8  -3     55.3    121.3  14   0   1  0.0000  0.0000  0.0000  0.0000  0.0000  0.0000  0.0000  0.0000   0.000000E+00        1952001
   4  -7  -2    188.3    146.9  14   0   1  0.0000  0.0000  0.0000  0.0000  0.0000  0.0000  0.0000  0.0000   0.000000E+00        1953001
   4  -6  -2     98.0    149.0  14   0   1  0.0000  0.0000  0.0000  0.0000  0.0000  0.0000  0.0000  0.0000   0.000000E+00        1954001
   4  -4  -1    314.1    231.0  14   0   1  0.0000  0.0000  0.0000  0.0000  0.0000  0.0000  0.0000  0.0000   0.000000E+00        1955001
   4   3   3    185.5    192.4  14   0   1  0.0000  0.0000  0.0000  0.0000  0.0000  0.0000  0.0000  0.0000   0.000000E+00        1956001
   4   5   4    118.2    146.9  14   0   1  0.0000  0.0000  0.0000  0.0000  0.0000  0.0000  0.0000  0.0000   0.000000E+00        1957001
   4   7   5    148.1    118.3  14   0   1  0.0000  0.0000  0.0000  0.0000  0.0000  0.0000  0.0000  0.0000   0.000000E+00        1958001
   5  -9  -3     64.3    101.5  14   0   1  0.0000  0.0000  0.0000  0.0000  0.0000  0.0000  0.0000  0.0000   0.000000E+00        1959001
   5  -7  -2    157.5    134.8  14   0   1  0.0000  0.0000  0.0000  0.0000  0.0000  0.0000  0.0000  0.0000   0.000000E+00        1960001
   5  -5  -1   1792.4    231.2  14   0   1  0.0000  0.0000  0.0000  0.0000  0.0000  0.0000  0.0000  0.0000   0.000000E+00        1961001
   5  -3   0    539.2    262.5  14   0   1  0.0000  0.0000  0.0000  0.0000  0.0000  0.0000  0.0000  0.0000   0.000000E+00        1962001
   5  -1   1   3864.3    651.2  14   0   1  0.0000  0.0000  0.0000  0.0000  0.0000  0.0000  0.0000  0.0000   0.000000E+00        1963001
   5   1   2   6522.6    381.4  14   0   1  0.0000  0.0000  0.0000  0.0000  0.0000  0.0000  0.0000  0.0000   0.000000E+00        1964001
   5   3   3    327.5    186.6  14   0   1  0.0000  0.0000  0.0000  0.0000  0.0000  0.0000  0.0000  0.0000   0.000000E+00        1965001
   5   5   4    179.8    145.9  14   0   1  0.0000  0.0000  0.0000  0.0000  0.0000  0.0000  0.0000  0.0000   0.000000E+00        1966001
   5   6   5    288.7    123.5  14   0   1  0.0000  0.0000  0.0000  0.0000  0.0000  0.0000  0.0000  0.0000   0.000000E+00        1967001
   5   7   5    347.6    119.4  14   0   1  0.0000  0.0000  0.0000  0.0000  0.0000  0.0000  0.0000  0.0000   0.000000E+00        1968001
   6  -8  -2    232.4    118.7  14   0   1  0.0000  0.0000  0.0000  0.0000  0.0000  0.0000  0.0000  0.0000   0.000000E+00        1969001
   6  -6  -1    167.6    154.6  14   0   1  0.0000  0.0000  0.0000  0.0000  0.0000  0.0000  0.0000  0.0000   0.000000E+00        1970001
   6  -4   0    105.6    207.5  14   0   1  0.0000  0.0000  0.0000  0.0000  0.0000  0.0000  0.0000  0.0000   0.000000E+00        1971001
   6  -2   1    781.8    353.2  14   0   1  0.0000  0.0000  0.0000  0.0000  0.0000  0.0000  0.0000  0.0000   0.000000E+00        1972001
   6   0   2   3853.5    425.4  14   0   1  0.0000  0.0000  0.0000  0.0000  0.0000  0.0000  0.0000  0.0000   0.000000E+00        1973001
   6   2   3    114.1    202.3  14   0   1  0.0000  0.0000  0.0000  0.0000  0.0000  0.0000  0.0000  0.0000   0.000000E+00        1974001
   6   4   4    497.1    164.8  14   0   1  0.0000  0.0000  0.0000  0.0000  0.0000  0.0000  0.0000  0.0000   0.000000E+00        1975001
   7  -7  -1    608.7    150.9  14   0   1  0.0000  0.0000  0.0000  0.0000  0.0000  0.0000  0.0000  0.0000   0.000000E+00        1976001
   7  -6  -1    369.0    159.2  14   0   1  0.0000  0.0000  0.0000  0.0000  0.0000  0.0000  0.0000  0.0000   0.000000E+00        1977001
   7  -4   0    369.3    206.9  14   0   1  0.0000  0.0000  0.0000  0.0000  0.0000  0.0000  0.0000  0.0000   0.000000E+00        1978001
   7   3   4    175.8    156.0  14   0   1  0.0000  0.0000  0.0000  0.0000  0.0000  0.0000  0.0000  0.0000   0.000000E+00        1979001
   7   4   4    160.3    131.9  14   0   1  0.0000  0.0000  0.0000  0.0000  0.0000  0.0000  0.0000  0.0000   0.000000E+00        1980001
   8  -5   0     97.6    153.6  14   0   1  0.0000  0.0000  0.0000  0.0000  0.0000  0.0000  0.0000  0.0000   0.000000E+00        1981001
   8  -3   1    630.2    241.7  14   0   1  0.0000  0.0000  0.0000  0.0000  0.0000  0.0000  0.0000  0.0000   0.000000E+00        1982001
   8  -1   2  22075.0    667.8  14   0   1  0.0000  0.0000  0.0000  0.0000  0.0000  0.0000  0.0000  0.0000   0.000000E+00        1983001
   8   1   3    880.6    221.3  14   0   1  0.0000  0.0000  0.0000  0.0000  0.0000  0.0000  0.0000  0.0000   0.000000E+00        1984001
  -9   1  -2   1874.3    424.6  15   0   1  0.0000  0.0000  0.0000  0.0000  0.0000  0.0000  0.0000  0.0000   0.000000E+00        1985001
  -9   3  -1    -97.4    199.8  15   0   1  0.0000  0.0000  0.0000  0.0000  0.0000  0.0000  0.0000  0.0000   0.000000E+00        1986001
  -8  -1  -3    310.9    219.3  15   0   1  0.0000  0.0000  0.0000  0.0000  0.0000  0.0000  0.0000  0.0000   0.000000E+00        1987001
  -8   1  -2    297.4    278.9  15   0   1  0.0000  0.0000  0.0000  0.0000  0.0000  0.0000  0.0000  0.0000   0.000000E+00        1988001
  -8   4   0    287.2    186.4  15   0   1  0.0000  0.0000  0.0000  0.0000  0.0000  0.0000  0.0000  0.0000   0.000000E+00        1989001
  -8   6   1   -121.6    118.3  15   0   1  0.0000  0.0000  0.0000  0.0000  0.0000  0.0000  0.0000  0.0000   0.000000E+00        1990001
  -7  -4  -4    129.7    137.0  15   0   1  0.0000  0.0000  0.0000  0.0000  0.0000  0.0000  0.0000  0.0000   0.000000E+00        1991001
  -7  -2  -3    212.3    198.9  15   0   1  0.0000  0.0000  0.0000  0.0000  0.0000  0.0000  0.0000  0.0000   0.000000E+00        1992001
  -7   2  -1    657.2    335.7  15   0   1  0.0000  0.0000  0.0000  0.0000  0.0000  0.0000  0.0000  0.0000   0.000000E+00        1994001
  -7   4   0    319.5    201.4  15   0   1  0.0000  0.0000  0.0000  0.0000  0.0000  0.0000  0.0000  0.0000   0.000000E+00        1995001
  -7   6   1    226.4    152.3  15   0   1  0.0000  0.0000  0.0000  0.0000  0.0000  0.0000  0.0000  0.0000   0.000000E+00        1996001
  -7   7   2    303.4    131.0  15   0   1  0.0000  0.0000  0.0000  0.0000  0.0000  0.0000  0.0000  0.0000   0.000000E+00        1997001
  -6  -4  -4    459.1    167.0  15   0   1  0.0000  0.0000  0.0000  0.0000  0.0000  0.0000  0.0000  0.0000   0.000000E+00        1998001
  -6  -2  -3     69.1    200.3  15   0   1  0.0000  0.0000  0.0000  0.0000  0.0000  0.0000  0.0000  0.0000   0.000000E+00        1999001
  -6   3   0   1517.1    272.9  15   0   1  0.0000  0.0000  0.0000  0.0000  0.0000  0.0000  0.0000  0.0000   0.000000E+00        2000001
  -6   5   1    130.7    172.7  15   0   1  0.0000  0.0000  0.0000  0.0000  0.0000  0.0000  0.0000  0.0000   0.000000E+00        2001001
  -6   7   2    142.6    131.6  15   0   1  0.0000  0.0000  0.0000  0.0000  0.0000  0.0000  0.0000  0.0000   0.000000E+00        2002001
  -6   8   3    -17.9    102.1  15   0   1  0.0000  0.0000  0.0000  0.0000  0.0000  0.0000  0.0000  0.0000   0.000000E+00        2003001
  -5  -7  -5    392.9    117.9  15   0   1  0.0000  0.0000  0.0000  0.0000  0.0000  0.0000  0.0000  0.0000   0.000000E+00        2004001
  -5  -6  -5    225.9    127.4  15   0   1  0.0000  0.0000  0.0000  0.0000  0.0000  0.0000  0.0000  0.0000   0.000000E+00        2005001
  -5  -5  -4    240.5    149.3  15   0   1  0.0000  0.0000  0.0000  0.0000  0.0000  0.0000  0.0000  0.0000   0.000000E+00        2006001
  -5  -3  -3    208.6    190.2  15   0   1  0.0000  0.0000  0.0000  0.0000  0.0000  0.0000  0.0000  0.0000   0.000000E+00        2007001
  -5  -1  -2   6955.4    395.5  15   0   1  0.0000  0.0000  0.0000  0.0000  0.0000  0.0000  0.0000  0.0000   0.000000E+00        2008001
  -5   1  -1   5877.9    782.7  15   0   1  0.0000  0.0000  0.0000  0.0000  0.0000  0.0000  0.0000  0.0000   0.000000E+00        2009001
  -5   3   0    416.8    264.6  15   0   1  0.0000  0.0000  0.0000  0.0000  0.0000  0.0000  0.0000  0.0000   0.000000E+00        2010001
  -5   5   1   2343.2    239.1  15   0   1  0.0000  0.0000  0.0000  0.0000  0.0000  0.0000  0.0000  0.0000   0.000000E+00        2011001
  -5   6   2    323.9    161.7  15   0   1  0.0000  0.0000  0.0000  0.0000  0.0000  0.0000  0.0000  0.0000   0.000000E+00        2012001
  -5   8   3     22.1    108.2  15   0   1  0.0000  0.0000  0.0000  0.0000  0.0000  0.0000  0.0000  0.0000   0.000000E+00        2013001
  -4  -7  -5    192.9    118.3  15   0   1  0.0000  0.0000  0.0000  0.0000  0.0000  0.0000  0.0000  0.0000   0.000000E+00        2014001
  -4  -5  -4     25.3    143.3  15   0   1  0.0000  0.0000  0.0000  0.0000  0.0000  0.0000  0.0000  0.0000   0.000000E+00        2015001
  -4  -3  -3    318.5    200.7  15   0   1  0.0000  0.0000  0.0000  0.0000  0.0000  0.0000  0.0000  0.0000   0.000000E+00        2016001
  -4   2   0   9444.1    522.5  15   0   1  0.0000  0.0000  0.0000  0.0000  0.0000  0.0000  0.0000  0.0000   0.000000E+00        2017001
  -4   4   1    -25.1    212.4  15   0   1  0.0000  0.0000  0.0000  0.0000  0.0000  0.0000  0.0000  0.0000   0.000000E+00        2018001
  -4   6   2     20.1    140.6  15   0   1  0.0000  0.0000  0.0000  0.0000  0.0000  0.0000  0.0000  0.0000   0.000000E+00        2019001
  -4   7   3    -61.3    131.5  15   0   1  0.0000  0.0000  0.0000  0.0000  0.0000  0.0000  0.0000  0.0000   0.000000E+00        2020001
  -4   8   3     -6.9    116.9  15   0   1  0.0000  0.0000  0.0000  0.0000  0.0000  0.0000  0.0000  0.0000   0.000000E+00        2021001
  -4   9   4     63.0     97.3  15   0   1  0.0000  0.0000  0.0000  0.0000  0.0000  0.0000  0.0000  0.0000   0.000000E+00        2022001
  -3  -8  -5    124.2    110.4  15   0   1  0.0000  0.0000  0.0000  0.0000  0.0000  0.0000  0.0000  0.0000   0.000000E+00        2023001
  -3  -7  -5    -16.2    121.4  15   0   1  0.0000  0.0000  0.0000  0.0000  0.0000  0.0000  0.0000  0.0000   0.000000E+00        2024001
  -3  -6  -4    -10.4    127.9  15   0   1  0.0000  0.0000  0.0000  0.0000  0.0000  0.0000  0.0000  0.0000   0.000000E+00        2025001
  -3  -4  -3    686.3    208.1  15   0   1  0.0000  0.0000  0.0000  0.0000  0.0000  0.0000  0.0000  0.0000   0.000000E+00        2026001
  -3  -2  -2    216.0    300.3  15   0   1  0.0000  0.0000  0.0000  0.0000  0.0000  0.0000  0.0000  0.0000   0.000000E+00        2027001
  -3   0  -1  16257.7    849.6  15   0   1  0.0000  0.0000  0.0000  0.0000  0.0000  0.0000  0.0000  0.0000   0.000000E+00        2028001
  -3   5   2    298.5    192.3  15   0   1  0.0000  0.0000  0.0000  0.0000  0.0000  0.0000  0.0000  0.0000   0.000000E+00        2029001
  -3   7   3    467.7    155.6  15   0   1  0.0000  0.0000  0.0000  0.0000  0.0000  0.0000  0.0000  0.0000   0.000000E+00        2030001
  -3   9   4    356.6    120.6  15   0   1  0.0000  0.0000  0.0000  0.0000  0.0000  0.0000  0.0000  0.0000   0.000000E+00        2031001
  -2  -9  -5    -19.9     89.3  15   0   1  0.0000  0.0000  0.0000  0.0000  0.0000  0.0000  0.0000  0.0000   0.000000E+00        2032001
  -2  -8  -5     79.1    106.2  15   0   1  0.0000  0.0000  0.0000  0.0000  0.0000  0.0000  0.0000  0.0000   0.000000E+00        2033001
  -2  -7  -4    207.1    137.7  15   0   1  0.0000  0.0000  0.0000  0.0000  0.0000  0.0000  0.0000  0.0000   0.000000E+00        2034001
  -2  -6  -4    121.2    140.6  15   0   1  0.0000  0.0000  0.0000  0.0000  0.0000  0.0000  0.0000  0.0000   0.000000E+00        2035001
  -2  -4  -3    305.1    217.3  15   0   1  0.0000  0.0000  0.0000  0.0000  0.0000  0.0000  0.0000  0.0000   0.000000E+00        2036001
  -2   1   0  18694.6   1010.8  15   0   1  0.0000  0.0000  0.0000  0.0000  0.0000  0.0000  0.0000  0.0000   0.000000E+00        2037001
  -2   3   1   -213.7    294.3  15   0   1  0.0000  0.0000  0.0000  0.0000  0.0000  0.0000  0.0000  0.0000   0.000000E+00        2038001
  -2   5   2    631.1    219.4  15   0   1  0.0000  0.0000  0.0000  0.0000  0.0000  0.0000  0.0000  0.0000   0.000000E+00        2039001
  -2   6   3     90.8    153.6  15   0   1  0.0000  0.0000  0.0000  0.0000  0.0000  0.0000  0.0000  0.0000   0.000000E+00        2040001
  -2   7   3    245.7    140.3  15   0   1  0.0000  0.0000  0.0000  0.0000  0.0000  0.0000  0.0000  0.0000   0.000000E+00        2041001
  -2   8   4    219.0    129.2  15   0   1  0.0000  0.0000  0.0000  0.0000  0.0000  0.0000  0.0000  0.0000   0.000000E+00        2042001
  -2   9   4    117.0    108.2  15   0   1  0.0000  0.0000  0.0000  0.0000  0.0000  0.0000  0.0000  0.0000   0.000000E+00        2043001
  -1  -9  -5    237.2    111.6  15   0   1  0.0000  0.0000  0.0000  0.0000  0.0000  0.0000  0.0000  0.0000   0.000000E+00        2044001
  -1  -7  -4    140.4    139.7  15   0   1  0.0000  0.0000  0.0000  0.0000  0.0000  0.0000  0.0000  0.0000   0.000000E+00        2045001
  -1  -5  -3     60.8    178.3  15   0   1  0.0000  0.0000  0.0000  0.0000  0.0000  0.0000  0.0000  0.0000   0.000000E+00        2046001
  -1  -3  -2   4651.7    378.1  15   0   1  0.0000  0.0000  0.0000  0.0000  0.0000  0.0000  0.0000  0.0000   0.000000E+00        2047001
  -1   4   2   7205.2    381.9  15   0   1  0.0000  0.0000  0.0000  0.0000  0.0000  0.0000  0.0000  0.0000   0.000000E+00        2048001
  -1   6   3     25.2    149.3  15   0   1  0.0000  0.0000  0.0000  0.0000  0.0000  0.0000  0.0000  0.0000   0.000000E+00        2049001
  -1   8   4    303.2    135.0  15   0   1  0.0000  0.0000  0.0000  0.0000  0.0000  0.0000  0.0000  0.0000   0.000000E+00        2050001
  -1   9   5    -91.6     92.3  15   0   1  0.0000  0.0000  0.0000  0.0000  0.0000  0.0000  0.0000  0.0000   0.000000E+00        2051001
   0  -9  -5     13.9     89.9  15   0   1  0.0000  0.0000  0.0000  0.0000  0.0000  0.0000  0.0000  0.0000   0.000000E+00        2052001
   0  -8  -4    -53.0    110.2  15   0   1  0.0000  0.0000  0.0000  0.0000  0.0000  0.0000  0.0000  0.0000   0.000000E+00        2053001
   0  -7  -4    506.0    149.8  15   0   1  0.0000  0.0000  0.0000  0.0000  0.0000  0.0000  0.0000  0.0000   0.000000E+00        2054001
   0  -6  -3    767.1    179.7  15   0   1  0.0000  0.0000  0.0000  0.0000  0.0000  0.0000  0.0000  0.0000   0.000000E+00        2055001
   0  -4  -2      5.9    242.6  15   0   1  0.0000  0.0000  0.0000  0.0000  0.0000  0.0000  0.0000  0.0000   0.000000E+00        2056001
   0  -2  -1   -362.3    458.0  15   0   1  0.0000  0.0000  0.0000  0.0000  0.0000  0.0000  0.0000  0.0000   0.000000E+00        2057001
   0   2   1   -142.9    475.8  15   0   1  0.0000  0.0000  0.0000  0.0000  0.0000  0.0000  0.0000  0.0000   0.000000E+00        2058001
   0   4   2     63.2    228.7  15   0   1  0.0000  0.0000  0.0000  0.0000  0.0000  0.0000  0.0000  0.0000   0.000000E+00        2059001
   0   5   3    759.5    222.8  15   0   1  0.0000  0.0000  0.0000  0.0000  0.0000  0.0000  0.0000  0.0000   0.000000E+00        2060001
   0   7   4    405.4    148.5  15   0   1  0.0000  0.0000  0.0000  0.0000  0.0000  0.0000  0.0000  0.0000   0.000000E+00        2061001
   0   9   5     11.1     97.7  15   0   1  0.0000  0.0000  0.0000  0.0000  0.0000  0.0000  0.0000  0.0000   0.000000E+00        2062001
   1  -8  -4    549.7    144.4  15   0   1  0.0000  0.0000  0.0000  0.0000  0.0000  0.0000  0.0000  0.0000   0.000000E+00        2063001
   1  -6  -3     94.6    154.3  15   0   1  0.0000  0.0000  0.0000  0.0000  0.0000  0.0000  0.0000  0.0000   0.000000E+00        2064001
   1  -4  -2   7894.4    382.2  15   0   1  0.0000  0.0000  0.0000  0.0000  0.0000  0.0000  0.0000  0.0000   0.000000E+00        2065001
   1   3   2   4814.0    383.0  15   0   1  0.0000  0.0000  0.0000  0.0000  0.0000  0.0000  0.0000  0.0000   0.000000E+00        2066001
   1   5   3     -5.4    162.8  15   0   1  0.0000  0.0000  0.0000  0.0000  0.0000  0.0000  0.0000  0.0000   0.000000E+00        2067001
   1   6   4   1243.9    186.8  15   0   1  0.0000  0.0000  0.0000  0.0000  0.0000  0.0000  0.0000  0.0000   0.000000E+00        2068001
   1   7   4    147.7    129.6  15   0   1  0.0000  0.0000  0.0000  0.0000  0.0000  0.0000  0.0000  0.0000   0.000000E+00        2069001
   1   8   5     32.5    108.1  15   0   1  0.0000  0.0000  0.0000  0.0000  0.0000  0.0000  0.0000  0.0000   0.000000E+00        2070001
   1   9   5    218.0    108.7  15   0   1  0.0000  0.0000  0.0000  0.0000  0.0000  0.0000  0.0000  0.0000   0.000000E+00        2071001
   2  -9  -4     27.0    101.2  15   0   1  0.0000  0.0000  0.0000  0.0000  0.0000  0.0000  0.0000  0.0000   0.000000E+00        2072001
   2  -8  -4    156.4    129.7  15   0   1  0.0000  0.0000  0.0000  0.0000  0.0000  0.0000  0.0000  0.0000   0.000000E+00        2073001
   2  -7  -3    353.1    154.5  15   0   1  0.0000  0.0000  0.0000  0.0000  0.0000  0.0000  0.0000  0.0000   0.000000E+00        2074001
   2  -5  -2    844.3    232.2  15   0   1  0.0000  0.0000  0.0000  0.0000  0.0000  0.0000  0.0000  0.0000   0.000000E+00        2075001
   2  -3  -1   -424.2    293.0  15   0   1  0.0000  0.0000  0.0000  0.0000  0.0000  0.0000  0.0000  0.0000   0.000000E+00        2076001
   2  -1   0  13874.7    983.2  15   0   1  0.0000  0.0000  0.0000  0.0000  0.0000  0.0000  0.0000  0.0000   0.000000E+00        2077001
   2   4   3    137.1    212.0  15   0   1  0.0000  0.0000  0.0000  0.0000  0.0000  0.0000  0.0000  0.0000   0.000000E+00        2078001
   2   6   4     83.0    139.4  15   0   1  0.0000  0.0000  0.0000  0.0000  0.0000  0.0000  0.0000  0.0000   0.000000E+00        2079001
   2   8   5    225.2    110.4  15   0   1  0.0000  0.0000  0.0000  0.0000  0.0000  0.0000  0.0000  0.0000   0.000000E+00        2080001
   3  -9  -4    184.3    112.8  15   0   1  0.0000  0.0000  0.0000  0.0000  0.0000  0.0000  0.0000  0.0000   0.000000E+00        2081001
   3  -8  -3    100.8    131.9  15   0   1  0.0000  0.0000  0.0000  0.0000  0.0000  0.0000  0.0000  0.0000   0.000000E+00        2082001
   3  -7  -3    621.2    164.6  15   0   1  0.0000  0.0000  0.0000  0.0000  0.0000  0.0000  0.0000  0.0000   0.000000E+00        2083001
   3  -6  -2   4209.5    259.7  15   0   1  0.0000  0.0000  0.0000  0.0000  0.0000  0.0000  0.0000  0.0000   0.000000E+00        2084001
   3  -5  -2     38.7    183.1  15   0   1  0.0000  0.0000  0.0000  0.0000  0.0000  0.0000  0.0000  0.0000   0.000000E+00        2085001
   3  -4  -1   2132.9    317.0  15   0   1  0.0000  0.0000  0.0000  0.0000  0.0000  0.0000  0.0000  0.0000   0.000000E+00        2086001
   3  -2   0   2459.5    438.1  15   0   1  0.0000  0.0000  0.0000  0.0000  0.0000  0.0000  0.0000  0.0000   0.000000E+00        2087001
   3   0   1  12480.9    893.8  15   0   1  0.0000  0.0000  0.0000  0.0000  0.0000  0.0000  0.0000  0.0000   0.000000E+00        2088001
   3   2   2    402.7    310.2  15   0   1  0.0000  0.0000  0.0000  0.0000  0.0000  0.0000  0.0000  0.0000   0.000000E+00        2089001
   3   4   3    766.9    207.9  15   0   1  0.0000  0.0000  0.0000  0.0000  0.0000  0.0000  0.0000  0.0000   0.000000E+00        2090001
   3   5   4   1331.9    193.9  15   0   1  0.0000  0.0000  0.0000  0.0000  0.0000  0.0000  0.0000  0.0000   0.000000E+00        2091001
   3   6   4    135.8    142.0  15   0   1  0.0000  0.0000  0.0000  0.0000  0.0000  0.0000  0.0000  0.0000   0.000000E+00        2092001
   3   7   5     29.5    112.1  15   0   1  0.0000  0.0000  0.0000  0.0000  0.0000  0.0000  0.0000  0.0000   0.000000E+00        2093001
   4  -8  -3     55.3    121.3  15   0   1  0.0000  0.0000  0.0000  0.0000  0.0000  0.0000  0.0000  0.0000   0.000000E+00        2094001
   4  -6  -2     98.0    149.0  15   0   1  0.0000  0.0000  0.0000  0.0000  0.0000  0.0000  0.0000  0.0000   0.000000E+00        2095001
   4  -4  -1    314.1    231.0  15   0   1  0.0000  0.0000  0.0000  0.0000  0.0000  0.0000  0.0000  0.0000   0.000000E+00        2096001
   4   3   3    185.5    192.4  15   0   1  0.0000  0.0000  0.0000  0.0000  0.0000  0.0000  0.0000  0.0000   0.000000E+00        2097001
   4   5   4    118.2    146.9  15   0   1  0.0000  0.0000  0.0000  0.0000  0.0000  0.0000  0.0000  0.0000   0.000000E+00        2098001
   4   6   5    349.0    134.1  15   0   1  0.0000  0.0000  0.0000  0.0000  0.0000  0.0000  0.0000  0.0000   0.000000E+00        2099001
   4   7   5    148.1    118.3  15   0   1  0.0000  0.0000  0.0000  0.0000  0.0000  0.0000  0.0000  0.0000   0.000000E+00        2100001
   5  -9  -3     64.3    101.5  15   0   1  0.0000  0.0000  0.0000  0.0000  0.0000  0.0000  0.0000  0.0000   0.000000E+00        2101001
   5  -8  -3     24.7    111.3  15   0   1  0.0000  0.0000  0.0000  0.0000  0.0000  0.0000  0.0000  0.0000   0.000000E+00        2102001
   5  -7  -2    157.5    134.8  15   0   1  0.0000  0.0000  0.0000  0.0000  0.0000  0.0000  0.0000  0.0000   0.000000E+00        2103001
   5  -5  -1   1792.4    231.2  15   0   1  0.0000  0.0000  0.0000  0.0000  0.0000  0.0000  0.0000  0.0000   0.000000E+00        2104001
   5  -3   0    539.2    262.5  15   0   1  0.0000  0.0000  0.0000  0.0000  0.0000  0.0000  0.0000  0.0000   0.000000E+00        2105001
   5  -1   1   3864.3    651.2  15   0   1  0.0000  0.0000  0.0000  0.0000  0.0000  0.0000  0.0000  0.0000   0.000000E+00        2106001
   5   1   2   6522.6    381.4  15   0   1  0.0000  0.0000  0.0000  0.0000  0.0000  0.0000  0.0000  0.0000   0.000000E+00        2107001
   5   4   4    108.7    157.6  15   0   1  0.0000  0.0000  0.0000  0.0000  0.0000  0.0000  0.0000  0.0000   0.000000E+00        2108001
   5   6   5    288.7    123.5  15   0   1  0.0000  0.0000  0.0000  0.0000  0.0000  0.0000  0.0000  0.0000   0.000000E+00        2109001
   6  -8  -2    232.4    118.7  15   0   1  0.0000  0.0000  0.0000  0.0000  0.0000  0.0000  0.0000  0.0000   0.000000E+00        2110001
   6  -7  -2    112.2    132.0  15   0   1  0.0000  0.0000  0.0000  0.0000  0.0000  0.0000  0.0000  0.0000   0.000000E+00        2111001
   6  -6  -1    167.6    154.6  15   0   1  0.0000  0.0000  0.0000  0.0000  0.0000  0.0000  0.0000  0.0000   0.000000E+00        2112001
   6  -5  -1    191.0    176.7  15   0   1  0.0000  0.0000  0.0000  0.0000  0.0000  0.0000  0.0000  0.0000   0.000000E+00        2113001
   6  -4   0    105.6    207.5  15   0   1  0.0000  0.0000  0.0000  0.0000  0.0000  0.0000  0.0000  0.0000   0.000000E+00        2114001
   6  -2   1    781.8    353.2  15   0   1  0.0000  0.0000  0.0000  0.0000  0.0000  0.0000  0.0000  0.0000   0.000000E+00        2115001
   6   0   2   3853.5    425.4  15   0   1  0.0000  0.0000  0.0000  0.0000  0.0000  0.0000  0.0000  0.0000   0.000000E+00        2116001
   6   2   3    114.1    202.3  15   0   1  0.0000  0.0000  0.0000  0.0000  0.0000  0.0000  0.0000  0.0000   0.000000E+00        2117001
   6   4   4    497.1    164.8  15   0   1  0.0000  0.0000  0.0000  0.0000  0.0000  0.0000  0.0000  0.0000   0.000000E+00        2118001
   6   5   5     87.4    124.1  15   0   1  0.0000  0.0000  0.0000  0.0000  0.0000  0.0000  0.0000  0.0000   0.000000E+00        2119001
   7  -6  -1    369.0    159.2  15   0   1  0.0000  0.0000  0.0000  0.0000  0.0000  0.0000  0.0000  0.0000   0.000000E+00        2120001
   7  -4   0    369.3    206.9  15   0   1  0.0000  0.0000  0.0000  0.0000  0.0000  0.0000  0.0000  0.0000   0.000000E+00        2121001
   7  -2   1    884.9    349.4  15   0   1  0.0000  0.0000  0.0000  0.0000  0.0000  0.0000  0.0000  0.0000   0.000000E+00        2122001
   7   1   3    714.9    247.0  15   0   1  0.0000  0.0000  0.0000  0.0000  0.0000  0.0000  0.0000  0.0000   0.000000E+00        2123001
   7   3   4    175.8    156.0  15   0   1  0.0000  0.0000  0.0000  0.0000  0.0000  0.0000  0.0000  0.0000   0.000000E+00        2124001
   8  -5   0     97.6    153.6  15   0   1  0.0000  0.0000  0.0000  0.0000  0.0000  0.0000  0.0000  0.0000   0.000000E+00        2125001
   8  -3   1    630.2    241.7  15   0   1  0.0000  0.0000  0.0000  0.0000  0.0000  0.0000  0.0000  0.0000   0.000000E+00        2126001
   8  -1   2  22075.0    667.8  15   0   1  0.0000  0.0000  0.0000  0.0000  0.0000  0.0000  0.0000  0.0000   0.000000E+00        2127001
   8   1   3    880.6    221.3  15   0   1  0.0000  0.0000  0.0000  0.0000  0.0000  0.0000  0.0000  0.0000   0.000000E+00        2128001
   8   2   4    289.7    161.1  15   0   1  0.0000  0.0000  0.0000  0.0000  0.0000  0.0000  0.0000  0.0000   0.000000E+00        2129001
  -9   1  -2   1874.3    424.6  16   0   1  0.0000  0.0000  0.0000  0.0000  0.0000  0.0000  0.0000  0.0000   0.000000E+00        2130001
  -9   3  -1    -97.4    199.8  16   0   1  0.0000  0.0000  0.0000  0.0000  0.0000  0.0000  0.0000  0.0000   0.000000E+00        2131001
  -8  -1  -3    310.9    219.3  16   0   1  0.0000  0.0000  0.0000  0.0000  0.0000  0.0000  0.0000  0.0000   0.000000E+00        2132001
  -8   1  -2    297.4    278.9  16   0   1  0.0000  0.0000  0.0000  0.0000  0.0000  0.0000  0.0000  0.0000   0.000000E+00        2133001
  -8   4   0    287.2    186.4  16   0   1  0.0000  0.0000  0.0000  0.0000  0.0000  0.0000  0.0000  0.0000   0.000000E+00        2134001
  -8   6   1   -121.6    118.3  16   0   1  0.0000  0.0000  0.0000  0.0000  0.0000  0.0000  0.0000  0.0000   0.000000E+00        2135001
  -7  -3  -4    423.8    166.4  16   0   1  0.0000  0.0000  0.0000  0.0000  0.0000  0.0000  0.0000  0.0000   0.000000E+00        2136001
  -7   2  -1    657.2    335.7  16   0   1  0.0000  0.0000  0.0000  0.0000  0.0000  0.0000  0.0000  0.0000   0.000000E+00        2138001
  -7   4   0    319.5    201.4  16   0   1  0.0000  0.0000  0.0000  0.0000  0.0000  0.0000  0.0000  0.0000   0.000000E+00        2139001
  -7   5   1    472.1    176.6  16   0   1  0.0000  0.0000  0.0000  0.0000  0.0000  0.0000  0.0000  0.0000   0.000000E+00        2140001
  -7   7   2    303.4    131.0  16   0   1  0.0000  0.0000  0.0000  0.0000  0.0000  0.0000  0.0000  0.0000   0.000000E+00        2141001
  -6  -5  -5    185.8    125.0  16   0   1  0.0000  0.0000  0.0000  0.0000  0.0000  0.0000  0.0000  0.0000   0.000000E+00        2142001
  -6  -4  -4    459.1    167.0  16   0   1  0.0000  0.0000  0.0000  0.0000  0.0000  0.0000  0.0000  0.0000   0.000000E+00        2143001
  -6  -2  -3     69.1    200.3  16   0   1  0.0000  0.0000  0.0000  0.0000  0.0000  0.0000  0.0000  0.0000   0.000000E+00        2144001
  -6   0  -2   2438.1    363.2  16   0   1  0.0000  0.0000  0.0000  0.0000  0.0000  0.0000  0.0000  0.0000   0.000000E+00        2145001
  -6   3   0   1517.1    272.9  16   0   1  0.0000  0.0000  0.0000  0.0000  0.0000  0.0000  0.0000  0.0000   0.000000E+00        2146001
  -6   5   1    130.7    172.7  16   0   1  0.0000  0.0000  0.0000  0.0000  0.0000  0.0000  0.0000  0.0000   0.000000E+00        2147001
  -6   6   2    350.6    155.7  16   0   1  0.0000  0.0000  0.0000  0.0000  0.0000  0.0000  0.0000  0.0000   0.000000E+00        2148001
  -6   7   2    142.6    131.6  16   0   1  0.0000  0.0000  0.0000  0.0000  0.0000  0.0000  0.0000  0.0000   0.000000E+00        2149001
  -6   8   3    -17.9    102.1  16   0   1  0.0000  0.0000  0.0000  0.0000  0.0000  0.0000  0.0000  0.0000   0.000000E+00        2150001
  -5  -6  -5    225.9    127.4  16   0   1  0.0000  0.0000  0.0000  0.0000  0.0000  0.0000  0.0000  0.0000   0.000000E+00        2151001
  -5  -4  -4    686.6    178.5  16   0   1  0.0000  0.0000  0.0000  0.0000  0.0000  0.0000  0.0000  0.0000   0.000000E+00        2152001
  -5  -3  -3    208.6    190.2  16   0   1  0.0000  0.0000  0.0000  0.0000  0.0000  0.0000  0.0000  0.0000   0.000000E+00        2153001
  -5  -1  -2   6955.4    395.5  16   0   1  0.0000  0.0000  0.0000  0.0000  0.0000  0.0000  0.0000  0.0000   0.000000E+00        2154001
  -5   1  -1   5877.9    782.7  16   0   1  0.0000  0.0000  0.0000  0.0000  0.0000  0.0000  0.0000  0.0000   0.000000E+00        2155001
  -5   4   1   1570.0    247.7  16   0   1  0.0000  0.0000  0.0000  0.0000  0.0000  0.0000  0.0000  0.0000   0.000000E+00        2156001
  -5   6   2    323.9    161.7  16   0   1  0.0000  0.0000  0.0000  0.0000  0.0000  0.0000  0.0000  0.0000   0.000000E+00        2157001
  -5   7   3    216.7    139.4  16   0   1  0.0000  0.0000  0.0000  0.0000  0.0000  0.0000  0.0000  0.0000   0.000000E+00        2158001
  -5   8   3     22.1    108.2  16   0   1  0.0000  0.0000  0.0000  0.0000  0.0000  0.0000  0.0000  0.0000   0.000000E+00        2159001
  -4  -7  -5    192.9    118.3  16   0   1  0.0000  0.0000  0.0000  0.0000  0.0000  0.0000  0.0000  0.0000   0.000000E+00        2160001
  -4  -6  -5    170.3    130.2  16   0   1  0.0000  0.0000  0.0000  0.0000  0.0000  0.0000  0.0000  0.0000   0.000000E+00        2161001
  -4  -5  -4     25.3    143.3  16   0   1  0.0000  0.0000  0.0000  0.0000  0.0000  0.0000  0.0000  0.0000   0.000000E+00        2162001
  -4  -3  -3    318.5    200.7  16   0   1  0.0000  0.0000  0.0000  0.0000  0.0000  0.0000  0.0000  0.0000   0.000000E+00        2163001
  -4   2   0   9444.1    522.5  16   0   1  0.0000  0.0000  0.0000  0.0000  0.0000  0.0000  0.0000  0.0000   0.000000E+00        2164001
  -4   4   1    -25.1    212.4  16   0   1  0.0000  0.0000  0.0000  0.0000  0.0000  0.0000  0.0000  0.0000   0.000000E+00        2165001
  -4   5   2    280.5    177.2  16   0   1  0.0000  0.0000  0.0000  0.0000  0.0000  0.0000  0.0000  0.0000   0.000000E+00        2166001
  -4   7   3    -61.3    131.5  16   0   1  0.0000  0.0000  0.0000  0.0000  0.0000  0.0000  0.0000  0.0000   0.000000E+00        2167001
  -4   9   4     63.0     97.3  16   0   1  0.0000  0.0000  0.0000  0.0000  0.0000  0.0000  0.0000  0.0000   0.000000E+00        2168001
  -3  -7  -5    -16.2    121.4  16   0   1  0.0000  0.0000  0.0000  0.0000  0.0000  0.0000  0.0000  0.0000   0.000000E+00        2169001
  -3  -5  -4    970.0    180.7  16   0   1  0.0000  0.0000  0.0000  0.0000  0.0000  0.0000  0.0000  0.0000   0.000000E+00        2170001
  -3  -4  -3    686.3    208.1  16   0   1  0.0000  0.0000  0.0000  0.0000  0.0000  0.0000  0.0000  0.0000   0.000000E+00        2171001
  -3  -2  -2    216.0    300.3  16   0   1  0.0000  0.0000  0.0000  0.0000  0.0000  0.0000  0.0000  0.0000   0.000000E+00        2172001
  -3   0  -1  16257.7    849.6  16   0   1  0.0000  0.0000  0.0000  0.0000  0.0000  0.0000  0.0000  0.0000   0.000000E+00        2173001
  -3   3   1   1250.0    332.0  16   0   1  0.0000  0.0000  0.0000  0.0000  0.0000  0.0000  0.0000  0.0000   0.000000E+00        2174001
  -3   5   2    298.5    192.3  16   0   1  0.0000  0.0000  0.0000  0.0000  0.0000  0.0000  0.0000  0.0000   0.000000E+00        2175001
  -3   7   3    467.7    155.6  16   0   1  0.0000  0.0000  0.0000  0.0000  0.0000  0.0000  0.0000  0.0000   0.000000E+00        2176001
  -3   8   4    132.6    126.0  16   0   1  0.0000  0.0000  0.0000  0.0000  0.0000  0.0000  0.0000  0.0000   0.000000E+00        2177001
  -2  -8  -5     79.1    106.2  16   0   1  0.0000  0.0000  0.0000  0.0000  0.0000  0.0000  0.0000  0.0000   0.000000E+00        2178001
  -2  -7  -5     26.3    123.4  16   0   1  0.0000  0.0000  0.0000  0.0000  0.0000  0.0000  0.0000  0.0000   0.000000E+00        2179001
  -2  -6  -4    121.2    140.6  16   0   1  0.0000  0.0000  0.0000  0.0000  0.0000  0.0000  0.0000  0.0000   0.000000E+00        2180001
  -2  -4  -3    305.1    217.3  16   0   1  0.0000  0.0000  0.0000  0.0000  0.0000  0.0000  0.0000  0.0000   0.000000E+00        2181001
  -2   1   0  18694.6   1010.8  16   0   1  0.0000  0.0000  0.0000  0.0000  0.0000  0.0000  0.0000  0.0000   0.000000E+00        2182001
  -2   3   1   -213.7    294.3  16   0   1  0.0000  0.0000  0.0000  0.0000  0.0000  0.0000  0.0000  0.0000   0.000000E+00        2183001
  -2   6   3     90.8    153.6  16   0   1  0.0000  0.0000  0.0000  0.0000  0.0000  0.0000  0.0000  0.0000   0.000000E+00        2184001
  -2   8   4    219.0    129.2  16   0   1  0.0000  0.0000  0.0000  0.0000  0.0000  0.0000  0.0000  0.0000   0.000000E+00        2185001
  -2   9   5    164.7    106.9  16   0   1  0.0000  0.0000  0.0000  0.0000  0.0000  0.0000  0.0000  0.0000   0.000000E+00        2186001
  -1  -9  -5    237.2    111.6  16   0   1  0.0000  0.0000  0.0000  0.0000  0.0000  0.0000  0.0000  0.0000   0.000000E+00        2187001
  -1  -8  -5     30.1    106.2  16   0   1  0.0000  0.0000  0.0000  0.0000  0.0000  0.0000  0.0000  0.0000   0.000000E+00        2188001
  -1  -7  -4    140.4    139.7  16   0   1  0.0000  0.0000  0.0000  0.0000  0.0000  0.0000  0.0000  0.0000   0.000000E+00        2189001
  -1  -6  -4   1001.7    182.9  16   0   1  0.0000  0.0000  0.0000  0.0000  0.0000  0.0000  0.0000  0.0000   0.000000E+00        2190001
  -1  -5  -3     60.8    178.3  16   0   1  0.0000  0.0000  0.0000  0.0000  0.0000  0.0000  0.0000  0.0000   0.000000E+00        2191001
  -1  -3  -2   4651.7    378.1  16   0   1  0.0000  0.0000  0.0000  0.0000  0.0000  0.0000  0.0000  0.0000   0.000000E+00        2192001
  -1  -1  -1   -736.8    643.2  16   0   1  0.0000  0.0000  0.0000  0.0000  0.0000  0.0000  0.0000  0.0000   0.000000E+00        2193001
  -1   2   1   3179.0    576.6  16   0   1  0.0000  0.0000  0.0000  0.0000  0.0000  0.0000  0.0000  0.0000   0.000000E+00        2194001
  -1   4   2   7205.2    381.9  16   0   1  0.0000  0.0000  0.0000  0.0000  0.0000  0.0000  0.0000  0.0000   0.000000E+00        2195001
  -1   6   3     25.2    149.3  16   0   1  0.0000  0.0000  0.0000  0.0000  0.0000  0.0000  0.0000  0.0000   0.000000E+00        2196001
  -1   7   4    241.6    143.5  16   0   1  0.0000  0.0000  0.0000  0.0000  0.0000  0.0000  0.0000  0.0000   0.000000E+00        2197001
  -1   9   5    -91.6     92.3  16   0   1  0.0000  0.0000  0.0000  0.0000  0.0000  0.0000  0.0000  0.0000   0.000000E+00        2198001
   0  -9  -5     13.9     89.9  16   0   1  0.0000  0.0000  0.0000  0.0000  0.0000  0.0000  0.0000  0.0000   0.000000E+00        2199001
   0  -7  -4    506.0    149.8  16   0   1  0.0000  0.0000  0.0000  0.0000  0.0000  0.0000  0.0000  0.0000   0.000000E+00        2200001
   0  -5  -3    851.8    208.1  16   0   1  0.0000  0.0000  0.0000  0.0000  0.0000  0.0000  0.0000  0.0000   0.000000E+00        2201001
   0   5   3    759.5    222.8  16   0   1  0.0000  0.0000  0.0000  0.0000  0.0000  0.0000  0.0000  0.0000   0.000000E+00        2202001
   0   7   4    405.4    148.5  16   0   1  0.0000  0.0000  0.0000  0.0000  0.0000  0.0000  0.0000  0.0000   0.000000E+00        2203001
   0   8   5     23.2    107.7  16   0   1  0.0000  0.0000  0.0000  0.0000  0.0000  0.0000  0.0000  0.0000   0.000000E+00        2204001
   0   9   5     11.1     97.7  16   0   1  0.0000  0.0000  0.0000  0.0000  0.0000  0.0000  0.0000  0.0000   0.000000E+00        2205001
   1  -9  -5     43.0    100.3  16   0   1  0.0000  0.0000  0.0000  0.0000  0.0000  0.0000  0.0000  0.0000   0.000000E+00        2206001
   1  -8  -4    549.7    144.4  16   0   1  0.0000  0.0000  0.0000  0.0000  0.0000  0.0000  0.0000  0.0000   0.000000E+00        2207001
   1  -7  -4    204.8    135.9  16   0   1  0.0000  0.0000  0.0000  0.0000  0.0000  0.0000  0.0000  0.0000   0.000000E+00        2208001
   1  -6  -3     94.6    154.3  16   0   1  0.0000  0.0000  0.0000  0.0000  0.0000  0.0000  0.0000  0.0000   0.000000E+00        2209001
   1  -4  -2   7894.4    382.2  16   0   1  0.0000  0.0000  0.0000  0.0000  0.0000  0.0000  0.0000  0.0000   0.000000E+00        2210001
   1   1   1  -1004.3    627.4  16   0   1  0.0000  0.0000  0.0000  0.0000  0.0000  0.0000  0.0000  0.0000   0.000000E+00        2211001
   1   3   2   4814.0    383.0  16   0   1  0.0000  0.0000  0.0000  0.0000  0.0000  0.0000  0.0000  0.0000   0.000000E+00        2212001
   1   6   4   1243.9    186.8  16   0   1  0.0000  0.0000  0.0000  0.0000  0.0000  0.0000  0.0000  0.0000   0.000000E+00        2213001
   1   8   5     32.5    108.1  16   0   1  0.0000  0.0000  0.0000  0.0000  0.0000  0.0000  0.0000  0.0000   0.000000E+00        2214001
   2  -8  -4    156.4    129.7  16   0   1  0.0000  0.0000  0.0000  0.0000  0.0000  0.0000  0.0000  0.0000   0.000000E+00        2215001
   2  -6  -3     68.3    151.9  16   0   1  0.0000  0.0000  0.0000  0.0000  0.0000  0.0000  0.0000  0.0000   0.000000E+00        2216001
   2  -5  -2    844.3    232.2  16   0   1  0.0000  0.0000  0.0000  0.0000  0.0000  0.0000  0.0000  0.0000   0.000000E+00        2217001
   2  -3  -1   -424.2    293.0  16   0   1  0.0000  0.0000  0.0000  0.0000  0.0000  0.0000  0.0000  0.0000   0.000000E+00        2218001
   2  -1   0  13874.7    983.2  16   0   1  0.0000  0.0000  0.0000  0.0000  0.0000  0.0000  0.0000  0.0000   0.000000E+00        2219001
   2   4   3    137.1    212.0  16   0   1  0.0000  0.0000  0.0000  0.0000  0.0000  0.0000  0.0000  0.0000   0.000000E+00        2220001
   2   6   4     83.0    139.4  16   0   1  0.0000  0.0000  0.0000  0.0000  0.0000  0.0000  0.0000  0.0000   0.000000E+00        2221001
   2   7   5    179.7    128.9  16   0   1  0.0000  0.0000  0.0000  0.0000  0.0000  0.0000  0.0000  0.0000   0.000000E+00        2222001
   3  -9  -4    184.3    112.8  16   0   1  0.0000  0.0000  0.0000  0.0000  0.0000  0.0000  0.0000  0.0000   0.000000E+00        2223001
   3  -8  -4    -14.7    110.2  16   0   1  0.0000  0.0000  0.0000  0.0000  0.0000  0.0000  0.0000  0.0000   0.000000E+00        2224001
   3  -7  -3    621.2    164.6  16   0   1  0.0000  0.0000  0.0000  0.0000  0.0000  0.0000  0.0000  0.0000   0.000000E+00        2225001
   3  -5  -2     38.7    183.1  16   0   1  0.0000  0.0000  0.0000  0.0000  0.0000  0.0000  0.0000  0.0000   0.000000E+00        2226001
   3   0   1  12480.9    893.8  16   0   1  0.0000  0.0000  0.0000  0.0000  0.0000  0.0000  0.0000  0.0000   0.000000E+00        2227001
   3   2   2    402.7    310.2  16   0   1  0.0000  0.0000  0.0000  0.0000  0.0000  0.0000  0.0000  0.0000   0.000000E+00        2228001
   3   5   4   1331.9    193.9  16   0   1  0.0000  0.0000  0.0000  0.0000  0.0000  0.0000  0.0000  0.0000   0.000000E+00        2229001
   3   7   5     29.5    112.1  16   0   1  0.0000  0.0000  0.0000  0.0000  0.0000  0.0000  0.0000  0.0000   0.000000E+00        2230001
   4  -9  -4     21.7     95.7  16   0   1  0.0000  0.0000  0.0000  0.0000  0.0000  0.0000  0.0000  0.0000   0.000000E+00        2231001
   4  -8  -3     55.3    121.3  16   0   1  0.0000  0.0000  0.0000  0.0000  0.0000  0.0000  0.0000  0.0000   0.000000E+00        2232001
   4  -7  -3    102.2    130.3  16   0   1  0.0000  0.0000  0.0000  0.0000  0.0000  0.0000  0.0000  0.0000   0.000000E+00        2233001
   4  -6  -2     98.0    149.0  16   0   1  0.0000  0.0000  0.0000  0.0000  0.0000  0.0000  0.0000  0.0000   0.000000E+00        2234001
   4  -4  -1    314.1    231.0  16   0   1  0.0000  0.0000  0.0000  0.0000  0.0000  0.0000  0.0000  0.0000   0.000000E+00        2235001
   4  -2   0   5826.8    499.0  16   0   1  0.0000  0.0000  0.0000  0.0000  0.0000  0.0000  0.0000  0.0000   0.000000E+00        2236001
   4   1   2   2856.7    409.8  16   0   1  0.0000  0.0000  0.0000  0.0000  0.0000  0.0000  0.0000  0.0000   0.000000E+00        2237001
   4   3   3    185.5    192.4  16   0   1  0.0000  0.0000  0.0000  0.0000  0.0000  0.0000  0.0000  0.0000   0.000000E+00        2238001
   4   5   4    118.2    146.9  16   0   1  0.0000  0.0000  0.0000  0.0000  0.0000  0.0000  0.0000  0.0000   0.000000E+00        2239001
   4   6   5    349.0    134.1  16   0   1  0.0000  0.0000  0.0000  0.0000  0.0000  0.0000  0.0000  0.0000   0.000000E+00        2240001
   5  -8  -3     24.7    111.3  16   0   1  0.0000  0.0000  0.0000  0.0000  0.0000  0.0000  0.0000  0.0000   0.000000E+00        2241001
   5  -6  -2    485.1    167.4  16   0   1  0.0000  0.0000  0.0000  0.0000  0.0000  0.0000  0.0000  0.0000   0.000000E+00        2242001
   5  -5  -1   1792.4    231.2  16   0   1  0.0000  0.0000  0.0000  0.0000  0.0000  0.0000  0.0000  0.0000   0.000000E+00        2243001
   5  -3   0    539.2    262.5  16   0   1  0.0000  0.0000  0.0000  0.0000  0.0000  0.0000  0.0000  0.0000   0.000000E+00        2244001
   5  -1   1   3864.3    651.2  16   0   1  0.0000  0.0000  0.0000  0.0000  0.0000  0.0000  0.0000  0.0000   0.000000E+00        2245001
   5   2   3    813.9    232.0  16   0   1  0.0000  0.0000  0.0000  0.0000  0.0000  0.0000  0.0000  0.0000   0.000000E+00        2246001
   5   4   4    108.7    157.6  16   0   1  0.0000  0.0000  0.0000  0.0000  0.0000  0.0000  0.0000  0.0000   0.000000E+00        2247001
   5   6   5    288.7    123.5  16   0   1  0.0000  0.0000  0.0000  0.0000  0.0000  0.0000  0.0000  0.0000   0.000000E+00        2248001
   6  -8  -3     -4.9    103.2  16   0   1  0.0000  0.0000  0.0000  0.0000  0.0000  0.0000  0.0000  0.0000   0.000000E+00        2249001
   6  -7  -2    112.2    132.0  16   0   1  0.0000  0.0000  0.0000  0.0000  0.0000  0.0000  0.0000  0.0000   0.000000E+00        2250001
   6  -5  -1    191.0    176.7  16   0   1  0.0000  0.0000  0.0000  0.0000  0.0000  0.0000  0.0000  0.0000   0.000000E+00        2251001
   6  -3   0   1158.9    272.7  16   0   1  0.0000  0.0000  0.0000  0.0000  0.0000  0.0000  0.0000  0.0000   0.000000E+00        2252001
   6   0   2   3853.5    425.4  16   0   1  0.0000  0.0000  0.0000  0.0000  0.0000  0.0000  0.0000  0.0000   0.000000E+00        2253001
   6   2   3    114.1    202.3  16   0   1  0.0000  0.0000  0.0000  0.0000  0.0000  0.0000  0.0000  0.0000   0.000000E+00        2254001
   6   3   4    425.5    183.3  16   0   1  0.0000  0.0000  0.0000  0.0000  0.0000  0.0000  0.0000  0.0000   0.000000E+00        2255001
   6   5   5     87.4    124.1  16   0   1  0.0000  0.0000  0.0000  0.0000  0.0000  0.0000  0.0000  0.0000   0.000000E+00        2256001
   7  -7  -2    321.9    129.2  16   0   1  0.0000  0.0000  0.0000  0.0000  0.0000  0.0000  0.0000  0.0000   0.000000E+00        2257001
   7  -6  -1    369.0    159.2  16   0   1  0.0000  0.0000  0.0000  0.0000  0.0000  0.0000  0.0000  0.0000   0.000000E+00        2258001
   7  -4   0    369.3    206.9  16   0   1  0.0000  0.0000  0.0000  0.0000  0.0000  0.0000  0.0000  0.0000   0.000000E+00        2259001
   7  -2   1    884.9    349.4  16   0   1  0.0000  0.0000  0.0000  0.0000  0.0000  0.0000  0.0000  0.0000   0.000000E+00        2260001
   7   1   3    714.9    247.0  16   0   1  0.0000  0.0000  0.0000  0.0000  0.0000  0.0000  0.0000  0.0000   0.000000E+00        2261001
   7   3   4    175.8    156.0  16   0   1  0.0000  0.0000  0.0000  0.0000  0.0000  0.0000  0.0000  0.0000   0.000000E+00        2262001
   8  -6  -1     -9.2    120.3  16   0   1  0.0000  0.0000  0.0000  0.0000  0.0000  0.0000  0.0000  0.0000   0.000000E+00        2263001
   8  -5   0     97.6    153.6  16   0   1  0.0000  0.0000  0.0000  0.0000  0.0000  0.0000  0.0000  0.0000   0.000000E+00        2264001
   8  -3   1    630.2    241.7  16   0   1  0.0000  0.0000  0.0000  0.0000  0.0000  0.0000  0.0000  0.0000   0.000000E+00        2265001
   8  -1   2  22075.0    667.8  16   0   1  0.0000  0.0000  0.0000  0.0000  0.0000  0.0000  0.0000  0.0000   0.000000E+00        2266001
   8   1   3    880.6    221.3  16   0   1  0.0000  0.0000  0.0000  0.0000  0.0000  0.0000  0.0000  0.0000   0.000000E+00        2267001
   8   2   4    289.7    161.1  16   0   1  0.0000  0.0000  0.0000  0.0000  0.0000  0.0000  0.0000  0.0000   0.000000E+00        2268001
   9  -3   1     70.2    209.0  16   0   1  0.0000  0.0000  0.0000  0.0000  0.0000  0.0000  0.0000  0.0000   0.000000E+00        2269001
  -9   1  -2   1874.3    424.6  17   0   1  0.0000  0.0000  0.0000  0.0000  0.0000  0.0000  0.0000  0.0000   0.000000E+00        2270001
  -9   3  -1    -97.4    199.8  17   0   1  0.0000  0.0000  0.0000  0.0000  0.0000  0.0000  0.0000  0.0000   0.000000E+00        2271001
  -8  -1  -3    310.9    219.3  17   0   1  0.0000  0.0000  0.0000  0.0000  0.0000  0.0000  0.0000  0.0000   0.000000E+00        2272001
  -8   1  -2    297.4    278.9  17   0   1  0.0000  0.0000  0.0000  0.0000  0.0000  0.0000  0.0000  0.0000   0.000000E+00        2273001
  -8   2  -1    353.7    258.5  17   0   1  0.0000  0.0000  0.0000  0.0000  0.0000  0.0000  0.0000  0.0000   0.000000E+00        2274001
  -8   4   0    287.2    186.4  17   0   1  0.0000  0.0000  0.0000  0.0000  0.0000  0.0000  0.0000  0.0000   0.000000E+00        2275001
  -8   5   1    152.6    151.1  17   0   1  0.0000  0.0000  0.0000  0.0000  0.0000  0.0000  0.0000  0.0000   0.000000E+00        2276001
  -8   6   1   -121.6    118.3  17   0   1  0.0000  0.0000  0.0000  0.0000  0.0000  0.0000  0.0000  0.0000   0.000000E+00        2277001
  -7  -3  -4    423.8    166.4  17   0   1  0.0000  0.0000  0.0000  0.0000  0.0000  0.0000  0.0000  0.0000   0.000000E+00        2278001
  -7  -1  -3    691.2    247.0  17   0   1  0.0000  0.0000  0.0000  0.0000  0.0000  0.0000  0.0000  0.0000   0.000000E+00        2279001
  -7   2  -1    657.2    335.7  17   0   1  0.0000  0.0000  0.0000  0.0000  0.0000  0.0000  0.0000  0.0000   0.000000E+00        2281001
  -7   5   1    472.1    176.6  17   0   1  0.0000  0.0000  0.0000  0.0000  0.0000  0.0000  0.0000  0.0000   0.000000E+00        2282001
  -7   7   2    303.4    131.0  17   0   1  0.0000  0.0000  0.0000  0.0000  0.0000  0.0000  0.0000  0.0000   0.000000E+00        2283001
  -6  -5  -5    185.8    125.0  17   0   1  0.0000  0.0000  0.0000  0.0000  0.0000  0.0000  0.0000  0.0000   0.000000E+00        2284001
  -6  -4  -4    459.1    167.0  17   0   1  0.0000  0.0000  0.0000  0.0000  0.0000  0.0000  0.0000  0.0000   0.000000E+00        2285001
  -6  -2  -3     69.1    200.3  17   0   1  0.0000  0.0000  0.0000  0.0000  0.0000  0.0000  0.0000  0.0000   0.000000E+00        2286001
  -6   0  -2   2438.1    363.2  17   0   1  0.0000  0.0000  0.0000  0.0000  0.0000  0.0000  0.0000  0.0000   0.000000E+00        2287001
  -6   3   0   1517.1    272.9  17   0   1  0.0000  0.0000  0.0000  0.0000  0.0000  0.0000  0.0000  0.0000   0.000000E+00        2288001
  -6   5   1    130.7    172.7  17   0   1  0.0000  0.0000  0.0000  0.0000  0.0000  0.0000  0.0000  0.0000   0.000000E+00        2289001
  -6   6   2    350.6    155.7  17   0   1  0.0000  0.0000  0.0000  0.0000  0.0000  0.0000  0.0000  0.0000   0.000000E+00        2290001
  -6   8   3    -17.9    102.1  17   0   1  0.0000  0.0000  0.0000  0.0000  0.0000  0.0000  0.0000  0.0000   0.000000E+00        2291001
  -5  -6  -5    225.9    127.4  17   0   1  0.0000  0.0000  0.0000  0.0000  0.0000  0.0000  0.0000  0.0000   0.000000E+00        2292001
  -5  -4  -4    686.6    178.5  17   0   1  0.0000  0.0000  0.0000  0.0000  0.0000  0.0000  0.0000  0.0000   0.000000E+00        2293001
  -5  -2  -3    301.7    217.9  17   0   1  0.0000  0.0000  0.0000  0.0000  0.0000  0.0000  0.0000  0.0000   0.000000E+00        2294001
  -5  -1  -2   6955.4    395.5  17   0   1  0.0000  0.0000  0.0000  0.0000  0.0000  0.0000  0.0000  0.0000   0.000000E+00        2295001
  -5   1  -1   5877.9    782.7  17   0   1  0.0000  0.0000  0.0000  0.0000  0.0000  0.0000  0.0000  0.0000   0.000000E+00        2296001
  -5   4   1   1570.0    247.7  17   0   1  0.0000  0.0000  0.0000  0.0000  0.0000  0.0000  0.0000  0.0000   0.000000E+00        2297001
  -5   6   2    323.9    161.7  17   0   1  0.0000  0.0000  0.0000  0.0000  0.0000  0.0000  0.0000  0.0000   0.000000E+00        2298001
  -5   7   3    216.7    139.4  17   0   1  0.0000  0.0000  0.0000  0.0000  0.0000  0.0000  0.0000  0.0000   0.000000E+00        2299001
  -4  -6  -5    170.3    130.2  17   0   1  0.0000  0.0000  0.0000  0.0000  0.0000  0.0000  0.0000  0.0000   0.000000E+00        2300001
  -4  -5  -4     25.3    143.3  17   0   1  0.0000  0.0000  0.0000  0.0000  0.0000  0.0000  0.0000  0.0000   0.000000E+00        2301001
  -4  -4  -4    248.0    170.0  17   0   1  0.0000  0.0000  0.0000  0.0000  0.0000  0.0000  0.0000  0.0000   0.000000E+00        2302001
  -4  -3  -3    318.5    200.7  17   0   1  0.0000  0.0000  0.0000  0.0000  0.0000  0.0000  0.0000  0.0000   0.000000E+00        2303001
  -4  -1  -2   2559.4    422.6  17   0   1  0.0000  0.0000  0.0000  0.0000  0.0000  0.0000  0.0000  0.0000   0.000000E+00        2304001
  -4   2   0   9444.1    522.5  17   0   1  0.0000  0.0000  0.0000  0.0000  0.0000  0.0000  0.0000  0.0000   0.000000E+00        2305001
  -4   5   2    280.5    177.2  17   0   1  0.0000  0.0000  0.0000  0.0000  0.0000  0.0000  0.0000  0.0000   0.000000E+00        2306001
  -4   7   3    -61.3    131.5  17   0   1  0.0000  0.0000  0.0000  0.0000  0.0000  0.0000  0.0000  0.0000   0.000000E+00        2307001
  -4   8   4    157.3    122.7  17   0   1  0.0000  0.0000  0.0000  0.0000  0.0000  0.0000  0.0000  0.0000   0.000000E+00        2308001
  -3  -7  -5    -16.2    121.4  17   0   1  0.0000  0.0000  0.0000  0.0000  0.0000  0.0000  0.0000  0.0000   0.000000E+00        2309001
  -3  -5  -4    970.0    180.7  17   0   1  0.0000  0.0000  0.0000  0.0000  0.0000  0.0000  0.0000  0.0000   0.000000E+00        2310001
  -3  -3  -3    573.7    244.9  17   0   1  0.0000  0.0000  0.0000  0.0000  0.0000  0.0000  0.0000  0.0000   0.000000E+00        2311001
  -3  -2  -2    216.0    300.3  17   0   1  0.0000  0.0000  0.0000  0.0000  0.0000  0.0000  0.0000  0.0000   0.000000E+00        2312001
  -3   0  -1  16257.7    849.6  17   0   1  0.0000  0.0000  0.0000  0.0000  0.0000  0.0000  0.0000  0.0000   0.000000E+00        2313001
  -3   3   1   1250.0    332.0  17   0   1  0.0000  0.0000  0.0000  0.0000  0.0000  0.0000  0.0000  0.0000   0.000000E+00        2314001
  -3   5   2    298.5    192.3  17   0   1  0.0000  0.0000  0.0000  0.0000  0.0000  0.0000  0.0000  0.0000   0.000000E+00        2315001
  -3   6   3    418.2    170.4  17   0   1  0.0000  0.0000  0.0000  0.0000  0.0000  0.0000  0.0000  0.0000   0.000000E+00        2316001
  -3   8   4    132.6    126.0  17   0   1  0.0000  0.0000  0.0000  0.0000  0.0000  0.0000  0.0000  0.0000   0.000000E+00        2317001
  -3   9   5    -11.3     92.9  17   0   1  0.0000  0.0000  0.0000  0.0000  0.0000  0.0000  0.0000  0.0000   0.000000E+00        2318001
  -2  -7  -5     26.3    123.4  17   0   1  0.0000  0.0000  0.0000  0.0000  0.0000  0.0000  0.0000  0.0000   0.000000E+00        2319001
  -2  -6  -4    121.2    140.6  17   0   1  0.0000  0.0000  0.0000  0.0000  0.0000  0.0000  0.0000  0.0000   0.000000E+00        2320001
  -2  -5  -4    551.0    171.1  17   0   1  0.0000  0.0000  0.0000  0.0000  0.0000  0.0000  0.0000  0.0000   0.000000E+00        2321001
  -2  -4  -3    305.1    217.3  17   0   1  0.0000  0.0000  0.0000  0.0000  0.0000  0.0000  0.0000  0.0000   0.000000E+00        2322001
  -2  -2  -2   4772.4    416.6  17   0   1  0.0000  0.0000  0.0000  0.0000  0.0000  0.0000  0.0000  0.0000   0.000000E+00        2323001
  -2   1   0  18694.6   1010.8  17   0   1  0.0000  0.0000  0.0000  0.0000  0.0000  0.0000  0.0000  0.0000   0.000000E+00        2324001
  -2   4   2   1265.5    291.2  17   0   1  0.0000  0.0000  0.0000  0.0000  0.0000  0.0000  0.0000  0.0000   0.000000E+00        2325001
  -2   6   3     90.8    153.6  17   0   1  0.0000  0.0000  0.0000  0.0000  0.0000  0.0000  0.0000  0.0000   0.000000E+00        2326001
  -2   7   4    321.8    147.8  17   0   1  0.0000  0.0000  0.0000  0.0000  0.0000  0.0000  0.0000  0.0000   0.000000E+00        2327001
  -2   9   5    164.7    106.9  17   0   1  0.0000  0.0000  0.0000  0.0000  0.0000  0.0000  0.0000  0.0000   0.000000E+00        2328001
  -1  -8  -5     30.1    106.2  17   0   1  0.0000  0.0000  0.0000  0.0000  0.0000  0.0000  0.0000  0.0000   0.000000E+00        2329001
  -1  -7  -5    225.6    138.0  17   0   1  0.0000  0.0000  0.0000  0.0000  0.0000  0.0000  0.0000  0.0000   0.000000E+00        2330001
  -1  -6  -4   1001.7    182.9  17   0   1  0.0000  0.0000  0.0000  0.0000  0.0000  0.0000  0.0000  0.0000   0.000000E+00        2331001
  -1  -4  -3   1250.4    263.9  17   0   1  0.0000  0.0000  0.0000  0.0000  0.0000  0.0000  0.0000  0.0000   0.000000E+00        2332001
  -1  -3  -2   4651.7    378.1  17   0   1  0.0000  0.0000  0.0000  0.0000  0.0000  0.0000  0.0000  0.0000   0.000000E+00        2333001
  -1  -1  -1   -736.8    643.2  17   0   1  0.0000  0.0000  0.0000  0.0000  0.0000  0.0000  0.0000  0.0000   0.000000E+00        2334001
  -1   2   1   3179.0    576.6  17   0   1  0.0000  0.0000  0.0000  0.0000  0.0000  0.0000  0.0000  0.0000   0.000000E+00        2335001
  -1   4   2   7205.2    381.9  17   0   1  0.0000  0.0000  0.0000  0.0000  0.0000  0.0000  0.0000  0.0000   0.000000E+00        2336001
[truncated: 3,934,073 more chars]
