# Supplementary material for: Reactive Noble-Gas Compounds Explored by 3D Electron Diffraction: XeF2–MnF4 Adducts and a Facile Sample Handling Procedure
Source: ACS Cent Sci. 2024 Aug 14;10(9):1733–41. doi: 10.1021/acscentsci.4c00815 (PMC11428288; doi:10.1021/acscentsci.4c00815)
Supplement: Supplementary file 2 — oc4c00815_si_002.zip [file oc4c00815_si_002.zip › XeMnF6-submission.fcf]

#
# h,k,l, Fc-squared, Fo-squared, sigma(Fo-squared) and status flag
#
data_I
_shelx_title                             '   '
_shelx_refln_list_code                   4
_shelx_F_calc_maximum                    175.60
_exptl_crystal_F_000                     232.848
_reflns_d_resolution_high                0.9987

loop_
 _symmetry_equiv_pos_as_xyz
 'x, y, z'
 '-x+1/2, y+1/2, -z+1/2'
 '-x, -y, -z'
 'x+1/2, -y+1/2, z+1/2'

_cell_length_a                           9.6505(9)
_cell_length_b                           11.108(2)
_cell_length_c                           9.7900(11)
_cell_angle_alpha                        90
_cell_angle_beta                         96.858(8)
_cell_angle_gamma                        90

_shelx_F_squared_multiplier              1.000

loop_
 _refln_index_h
 _refln_index_k
 _refln_index_l
 _refln_intensity_calc
 _refln_intensity_meas
 _refln_intensity_sigma
 _refln_scale_group_code
 _refln_observed_status
  -8  -1  -2  3469.40  3926.60   275.90   1%1 o
  -7  -4  -2  2052.50  2464.90   205.10   1%1 o
  -7  -3  -2  1986.40  1986.20   230.40   1%1 o
  -7   6  -1   184.12   299.40   148.50   1%1 <
  -6  -7  -2   122.94   312.80   116.90   1%1 <
  -6  -6  -2   319.41   280.00   142.70   1%1 <
  -6   4  -1    54.11   177.50   185.40   1%1 <
  -5  -9  -2   150.96   121.30   101.30   1%1 <
  -5  -8  -2   597.06   390.40   121.30   1%1 o
  -5   2  -1 10447.00  9203.00   402.90   1%1 o
  -4   8   0     9.62   123.60   133.90   1%1 <
  -4   9   0   460.25   649.20   137.80   1%1 o
  -3  -3  -1   158.42   302.00   253.20   1%1 <
  -3   6   0  1379.50  1543.10   208.40   1%1 o
  -3   7   0   552.08   631.70   166.90   1%1 o
  -2  -6  -1   638.48   796.10   178.90   1%1 o
  -2  -5  -1    70.40   365.80   222.00   1%1 <
  -2   4   0    61.60   190.40   268.00   1%1 <
  -2   5   0  1390.50  1645.80   260.50   1%1 o
  -1  -9  -1    77.97   300.20   130.60   1%1 <
  -1  -8  -1  1473.10  1055.10   165.10   1%1 o
  -1  -7  -1   160.38   259.00   147.10   1%1 <
  -1  10   1    68.24   160.10   113.70   1%1 <
  -1  11   1   239.25   203.60    96.90   1%1 <
   0 -11  -1  1084.80   573.70   119.30   1%1 o
   0 -10  -1   171.57   231.50   118.20   1%1 <
   0   8   1    60.00    56.30   125.80   1%1 <
   0   9   1   390.35   151.00   121.10   1%1 <
   0  10   1   179.80   422.80   117.90   1%1 o
   1   6   1  1172.50  1402.80   210.50   1%1 o
   1   7   1   121.79   375.10   159.50   1%1 <
   2  -6   0  6612.40  6270.30   275.20   1%1 o
   2  -5   0  1498.00  1830.00   285.80   1%1 o
   2   5   1   192.31   287.20   208.90   1%1 <
   3  -9   0   124.37   370.30   132.80   1%1 <
   3  -8   0  1212.80  1159.20   171.80   1%1 o
   3  -7   0   492.85   532.80   170.40   1%1 o
   3   2   1  1223.70  1030.00   344.50   1%1 <
   3  10   2    57.28   -18.80    84.20   1%1 <
   4 -10   0   113.73   114.00   104.30   1%1 <
   4   8   2    26.06   233.00   127.80   1%1 <
   4   9   2     9.99    88.70    99.90   1%1 <
   5  -3   1   913.92  1679.60   250.30   1%1 o
   5   6   2    26.95   -21.00   135.70   1%1 <
   5   7   2    48.04   165.60   125.00   1%1 <
   6  -6   1  1502.40  1541.00   188.60   1%1 o
   6  -5   1  2326.90  2428.60   240.60   1%1 o
   6   4   2   375.94    29.40   160.20   1%1 <
   6   5   2   127.84   355.20   139.60   1%1 <
   7   2   2   962.23  1171.70   205.60   1%1 o
  -8  -1  -2  3437.30  3926.60   275.90   2%1 o
  -7  -3  -2  1901.70  1986.20   230.40   2%1 o
  -7   5  -1  2465.90  2450.00   228.80   2%1 o
  -6  -5  -2   107.82   270.10   156.60   2%1 <
  -6  -4  -2   243.95   230.40   179.50   2%1 <
  -5  -7  -2    68.02    -1.10   114.30   2%1 <
  -5  -6  -2    27.74   -21.90   138.80   2%1 <
  -5   8   0   113.71   489.40   141.30   2%1 o
  -5   9   0    30.33    56.60   102.50   2%1 <
  -4  -9  -2    17.24    43.20    98.80   2%1 <
  -4  -8  -2    17.08    95.00   118.90   2%1 <
  -4   7   0   217.03   302.70   154.10   2%1 <
  -3 -10  -2    65.78    61.40    93.40   2%1 <
  -3  -2  -1  1346.00  1165.90   358.50   2%1 o
  -3   5   0  8859.40  8229.20   339.30   2%1 o
  -3   6   0  1315.00  1543.10   208.40   2%1 o
  -2  -4  -1  1039.30  1225.40   286.30   2%1 o
  -2   4   0    47.35   190.40   268.00   2%1 <
  -2  10   1   405.46   436.40   120.70   2%1 o
  -1  -7  -1   182.75   259.00   147.10   2%1 <
  -1  -6  -1  1189.00  1323.00   210.30   2%1 o
  -1   2   0   179.16  -296.00   526.00   2%1 <
  -1   8   1   609.10   630.10   157.40   2%1 o
  -1   9   1   147.31   167.30   127.40   2%1 <
   0  -9  -1   292.40   106.20   122.00   2%1 <
   0  -8  -1    75.47   271.70   149.00   2%1 <
   0   7   1   366.49   284.30   144.40   2%1 <
   0   8   1    60.97    56.30   125.80   2%1 <
   1 -11  -1   257.17   178.00    95.80   2%1 <
   1 -10  -1    62.00   105.90   109.50   2%1 <
   1  -2   0   133.22  -371.70   529.50   2%1 <
   1   5   1    54.97   524.40   243.10   2%1 <
   1   6   1  1144.70  1402.80   210.50   2%1 o
   2  -4   0    25.67   286.80   270.60   2%1 <
   2   4   1   997.90  1175.10   277.00   2%1 o
   2  10   2   748.79   703.10   120.40   2%1 o
   3  -7   0   488.94   532.80   170.40   2%1 o
   3  -6   0  1001.20  1502.70   215.80   2%1 o
   3   2   1  1269.90  1030.00   344.50   2%1 <
   3   8   2   667.33   451.80   138.40   2%1 o
   3   9   2    34.93    21.60   103.10   2%1 <
   4  -9   0   341.90   433.00   130.20   2%1 o
   4  -8   0    13.05   136.40   133.10   2%1 <
   4   7   2    71.21   123.60   131.40   2%1 <
   5   5   2  4012.30  3829.20   238.30   2%1 o
   6  -4   1   139.25   301.50   219.60   2%1 <
   6   3   2  3326.40  2915.30   247.00   2%1 o
   7  -7   1    29.22    54.10   124.60   2%1 <
   7  -6   1   185.62   162.60   151.80   2%1 <
  -9   1  -2  1293.30  1874.30   424.60   3%1 o
  -7  -2  -2   839.32  1037.10   231.20   3%1 o
  -7   4  -1   797.69   977.00   227.70   3%1 o
  -6   3  -1   610.30   738.40   268.60   3%1 <
  -5  -5  -2  3441.50  2879.80   224.80   3%1 o
  -5   7   0   133.53   250.10   148.40   3%1 <
  -5   8   0   104.72   489.40   141.30   3%1 o
  -4  -7  -2   310.29   223.80   139.80   3%1 <
  -4  -6  -2    85.84   322.00   156.00   3%1 <
  -4   6   0   110.57   143.40   167.20   3%1 <
  -3  -9  -2    18.53    28.50   112.10   3%1 <
  -3  -8  -2    60.31   276.80   140.60   3%1 <
  -3  10   1   145.78   155.10   108.10   3%1 <
  -2 -10  -2   509.89   801.10   131.20   3%1 o
  -2  -9  -2   108.71   257.40   124.50   3%1 <
  -2  -3  -1  3893.10  3557.70   377.80   3%1 o
  -2   3   0  2611.60  2471.50   402.50   3%1 o
  -2   9   1    78.34   243.10   127.50   3%1 <
  -1  -5  -1   190.61   941.50   262.50   3%1 o
  -1   7   1  3425.50  3119.40   228.90   3%1 o
  -1   8   1   529.19   630.10   157.40   3%1 o
   0  -7  -1   286.53   594.70   169.30   3%1 o
   0  -6  -1  1680.70  1371.00   219.10   3%1 o
   0   6   1  1715.60  1442.60   229.40   3%1 o
   1  -9  -1    88.42    73.70   121.50   3%1 <
   1  -8  -1   597.51   627.50   162.00   3%1 o
   1  10   2   188.79   331.00   117.00   3%1 <
   2 -10  -1   168.80   277.40   116.90   3%1 <
   2  -3   0  2925.30  3509.40   427.20   3%1 o
   2   3   1  4507.50  3716.10   371.00   3%1 o
   2   8   2    44.08   181.10   131.10   3%1 <
   2   9   2   181.23   213.10   121.60   3%1 <
   3  -5   0  4978.70  6383.80   324.40   3%1 o
   3   7   2  4663.20  3440.00   222.50   3%1 o
   3   8   2   545.36   451.80   138.40   3%1 o
   4  -7   0   202.04   282.40   150.10   3%1 <
   4   6   2   156.23   423.00   162.10   3%1 <
   5  -9   0    52.50    25.30   106.70   3%1 <
   5  -8   0   124.99   421.40   141.50   3%1 <
   5  -2   1 10251.00 10836.90   489.40   3%1 o
   5   4   2  1738.60  1791.80   213.60   3%1 o
   6  -4   1   135.82   301.50   219.60   3%1 <
   7  -6   1   197.23   162.60   151.80   3%1 <
   7   1   2  1233.40  1761.30   283.20   3%1 o
  -8   5  -1    37.64   149.20   158.30   4%1 <
  -7   4  -1   591.93   977.00   227.70   4%1 o
  -6  -3  -2  2267.40  2736.50   254.10   4%1 o
  -6   8   0   163.41   232.90   126.80   4%1 <
  -5  -4  -2  1456.90  1084.90   202.20   4%1 o
  -5   6   0  5501.10  6596.00   288.70   4%1 o
  -4  -6  -2    62.91   322.00   156.00   4%1 <
  -4  -5  -2   745.61   429.60   169.30   4%1 <
  -4   5   0    28.70   164.60   191.20   4%1 <
  -4  10   1   205.24   205.70   108.40   4%1 <
  -3  -7  -2  3473.20  3262.90   223.40   4%1 o
  -3   4   0  8042.90  7049.40   393.70   4%1 o
  -3   9   1   221.89   163.60   125.10   4%1 <
  -2  -9  -2   130.42   257.40   124.50   4%1 <
  -2  -8  -2    16.68   157.60   135.20   4%1 <
  -2   8   1   589.87   447.10   151.50   4%1 <
  -1 -10  -2   267.72   299.60   116.70   4%1 <
  -1  -9  -2   329.09   406.60   142.50   4%1 <
  -1  -4  -1  4345.40  3913.20   336.20   4%1 o
  -1   6   1  1989.60  2237.00   237.50   4%1 o
   0  -6  -1  1582.40  1371.00   219.10   4%1 o
   0  -5  -1    42.23   642.10   257.80   4%1 <
   0   5   1    59.47   304.30   234.30   4%1 <
   0  10   2    40.96    50.70   103.70   4%1 <
   1  -7  -1  3728.70  2967.40   223.90   4%1 o
   1   4   1  3851.20  3389.50   328.70   4%1 o
   1   9   2   284.14   361.00   139.70   4%1 <
   2  -9  -1   432.59   353.20   140.10   4%1 <
   2  -8  -1  1021.80   745.50   163.10   4%1 o
   2  -3   0  2879.90  3509.40   427.20   4%1 o
   2   7   2   389.33   344.30   143.60   4%1 <
   2   8   2    46.87   181.10   131.10   4%1 <
   3 -10  -1    65.56   127.30   106.50   4%1 <
   3  -4   0  7630.00  7712.50   396.60   4%1 o
   3   1   1   581.65   203.50   446.90   4%1 <
   3   6   2    52.87   157.50   151.90   4%1 <
   4  -6   0   193.43   325.20   176.70   4%1 <
   4   5   2   804.81   725.30   176.10   4%1 o
   4   9   3   134.22   103.60   104.60   4%1 <
   5  -8   0    88.41   421.40   141.50   4%1 <
   5  -7   0   169.92   296.00   158.40   4%1 <
   5   8   3   544.90   207.70   111.90   4%1 <
   6   2   2  3653.70  4091.10   293.10   4%1 o
   6   7   3    26.25    65.90   106.90   4%1 <
   7  -5   1  2458.10  2748.20   239.50   4%1 o
   7   6   3    59.17   339.20   121.40   4%1 <
   8   4   3   226.46   155.50   132.00   4%1 <
  -8   0  -2  3159.70  2176.50   342.50   5%1 o
  -7  -6  -3   372.98   228.10   121.20   5%1 <
  -7  -1  -2   865.34  1090.70   279.50   5%1 o
  -6  -7  -3    21.10    49.10   111.70   5%1 <
  -6   7   0    17.78   -34.10   131.90   5%1 <
  -5  -8  -3   696.06   297.50   114.50   5%1 <
  -5   6   0  5915.70  6596.00   288.70   5%1 o
  -4  -9  -3   103.82    83.70   103.40   5%1 <
  -4  -5  -2   708.67   429.60   169.30   5%1 <
  -4   9   1    24.38    -8.40   109.80   5%1 <
  -3  -6  -2    48.97   193.00   146.00   5%1 <
  -3  -1  -1   585.64   214.30   438.80   5%1 <
  -3   8   1  1501.80  1458.30   180.30   5%1 o
  -2  -7  -2   333.56   413.30   157.40   5%1 <
  -2   7   1   562.05   385.00   155.20   5%1 <
  -1  -9  -2   338.12   406.60   142.50   5%1 <
  -1  -8  -2   259.60   371.80   141.00   5%1 <
  -1   6   1  2238.10  2237.00   237.50   5%1 o
  -1  10   2   282.86   146.00   109.20   5%1 <
   0 -10  -2   107.25    47.10   103.90   5%1 <
   0  -9  -2   421.55   395.50   131.80   5%1 o
   0  -5  -1    64.96   642.10   257.80   5%1 <
   0   9   2   362.73   219.10   120.70   5%1 <
   1  -6  -1  2748.40  2592.90   241.00   5%1 o
   1   8   2   358.28   452.50   147.60   5%1 o
   2  -7  -1   345.63   489.20   169.90   5%1 <
   2   2   1  1289.30  2055.90   473.00   5%1 o
   2   7   2   450.47   344.30   143.60   5%1 <
   2  10   3    27.71   -48.40    87.70   5%1 <
   3  -9  -1   231.15   267.90   131.40   5%1 <
   3  -8  -1   881.88  1078.20   178.80   5%1 o
   3  -4   0  8091.40  7712.50   396.60   5%1 o
   3   5   2   691.63   821.00   188.20   5%1 o
   3   9   3   191.46   235.20   111.80   5%1 <
   4 -10  -1   128.75   286.60   106.30   5%1 <
   4  -5   0    53.78  -107.30   175.70   5%1 <
   4   4   2  1034.10  1059.60   213.10   5%1 o
   4   8   3   167.14    64.00   109.40   5%1 <
   4   9   3   119.56   103.60   104.60   5%1 <
   5  -6   0  5572.00  5192.40   275.10   5%1 o
   5   3   2  1294.80  1678.20   234.90   5%1 o
   5   7   3   256.73   299.40   123.00   5%1 <
   6  -8   0   300.17   420.50   132.60   5%1 o
   6  -3   1   173.14   623.80   270.00   5%1 <
   6   6   3   244.79   355.40   139.90   5%1 <
   7   5   3    48.52   120.90   130.70   5%1 <
  -8  -4  -3   113.19    96.40   134.70   6%1 <
  -8   4  -1   674.38   912.00   211.20   6%1 o
  -7  -5  -3    48.67   152.40   131.60   6%1 <
  -7   7   0   301.68   333.70   139.10   6%1 <
  -6  -6  -3   167.31   317.90   137.40   6%1 <
  -6  -2  -2  2654.00  3162.30   279.00   6%1 o
  -6   6   0   271.98   757.50   185.10   6%1 o
  -5  -7  -3   199.71   359.30   136.20   6%1 <
  -5  -3  -2  2223.90  1617.30   232.00   6%1 o
  -5   5   0   511.63  1078.80   218.80   6%1 o
  -5   9   1   160.46   351.10   121.30   6%1 <
  -4  -8  -3   148.62   112.90   114.50   6%1 <
  -4  -4  -2   578.25   790.70   214.50   6%1 o
  -4   4   0  6342.20  6527.00   342.90   6%1 o
  -4   8   1   983.13  1087.00   170.90   6%1 o
  -3  -9  -3    58.88   -49.20    97.50   6%1 <
  -3  -5  -2   926.82   891.40   198.80   6%1 o
  -3   3   0  2548.40  2536.10   376.30   6%1 o
  -3   7   1   938.00  1267.80   193.80   6%1 o
  -2 -10  -3    48.05   115.50    98.30   6%1 <
  -2  -6  -2   141.20   142.80   165.10   6%1 <
  -2  -2  -1  1236.50  1834.70   467.60   6%1 o
  -2   2   0 31332.00 29021.10   823.00   6%1 o
  -2   6   1   324.06   556.30   194.10   6%1 <
  -2  10   2   343.94   208.90   109.30   6%1 <
  -1  -7  -2   166.05   169.80   140.10   6%1 <
  -1  -3  -1   122.01   264.60   343.60   6%1 <
  -1   5   1  2665.20  2247.40   284.80   6%1 o
  -1   9   2    78.78   127.60   123.30   6%1 <
   0  -9  -2   416.09   395.50   131.80   6%1 o
   0  -8  -2   382.73   336.60   149.20   6%1 <
   0  -4  -1  2013.20  1673.20   306.80   6%1 o
   0   4   1  2066.70  1864.30   304.90   6%1 o
   0   8   2   359.61   450.80   148.40   6%1 o
   1 -10  -2   140.43   183.40   111.80   6%1 <
   1  -9  -2   122.86   248.20   134.80   6%1 <
   1  -5  -1  3340.30  3043.50   303.70   6%1 o
   1   3   1   136.36   227.90   339.00   6%1 <
   1   7   2   172.83   345.60   156.70   6%1 <
   1  10   3   101.87   101.90   100.90   6%1 <
   2  -6  -1   274.48   353.20   185.90   6%1 <
   2   6   2   129.32   115.40   158.50   6%1 <
   2   9   3   632.91   256.50   119.00   6%1 <
   2  10   3    20.29   -48.40    87.70   6%1 <
   3  -8  -1   746.06  1078.20   178.80   6%1 o
   3   5   2   802.45   821.00   188.20   6%1 o
   3   8   3   192.15    23.80   111.70   6%1 <
   3   9   3   147.70   235.20   111.80   6%1 <
   4  -9  -1    40.35   -17.50   107.70   6%1 <
   4   7   3   321.25   232.40   140.50   6%1 <
   5  -6   0  4799.10  5192.40   275.10   6%1 o
   5   6   3   156.25   143.70   137.20   6%1 <
   6  -7   0    21.13   -26.90   129.10   6%1 <
   6   5   3    60.78   167.20   141.70   6%1 <
   7  -4   1   595.60   922.30   226.40   6%1 o
   7   4   3    69.11   145.80   145.70   6%1 <
   8  -5   1   178.00    -0.90   154.80   6%1 <
   8   3   3   212.79   198.60   150.80   6%1 <
  -7   3  -1   851.43   822.20   269.20   7%1 o
  -6  -5  -3    37.79    36.10   137.40   7%1 <
  -6   2  -1   171.76   560.70   352.60   7%1 <
  -5  -6  -3    96.34   -10.70   131.00   7%1 <
  -5   8   1    90.21    21.60   120.80   7%1 <
  -4  -7  -3   396.58   262.20   139.10   7%1 <
  -4   7   1   149.07   234.00   149.50   7%1 <
  -3  -8  -3    73.01    33.70   117.40   7%1 <
  -3   3   0  2348.40  2536.10   376.30   7%1 o
  -3   6   1   251.69   479.80   173.10   7%1 <
  -3  10   2    54.36   146.10   100.90   7%1 <
  -2  -9  -3   605.23   276.20   124.70   7%1 <
  -2   2   0 29002.00 29021.10   823.00   7%1 o
  -2   9   2   157.13   188.10   127.90   7%1 <
  -1 -10  -3    55.75    44.20    97.50   7%1 <
  -1  -6  -2   129.06   211.40   170.30   7%1 <
  -1   1   0  3512.50 -2397.80   914.00   7%1 <
  -1   8   2   104.56   103.30   130.30   7%1 <
   0  -7  -2   144.48    91.20   141.80   7%1 <
   0   7   2   135.34   170.40   146.20   7%1 <
   0  10   3   197.44   132.20   103.30   7%1 <
   1  -9  -2   133.50   248.20   134.80   7%1 <
   1  -8  -2    58.65   121.00   135.40   7%1 <
   1  -1   0  3767.90 -2600.00   960.20   7%1 <
   1   6   2   169.43   165.10   160.10   7%1 <
   1   9   3    10.71    97.30   111.80   7%1 <
   2 -10  -2   108.44   105.60   104.30   7%1 <
   2  -9  -2   126.90   236.00   131.60   7%1 <
   2  -6  -1   232.63   353.20   185.90   7%1 <
   2  -2   0 30242.00 30833.70   829.60   7%1 o
   2   5   2   238.38   496.90   201.30   7%1 <
   2   8   3    69.27    46.20   115.90   7%1 <
   2   9   3   583.06   256.50   119.00   7%1 <
   3 -10  -2    15.94   -45.10    88.70   7%1 <
   3  -7  -1  1225.00  1107.60   186.30   7%1 o
   3  -3   0  2911.30  2925.30   383.30   7%1 o
   3   4   2   417.04   483.00   223.80   7%1 <
   3   8   3   150.74    23.80   111.70   7%1 <
   4  -8  -1   780.96   766.70   160.90   7%1 o
   4  -4   0  6352.90  7436.30   359.80   7%1 o
   4   3   2   648.56   868.10   246.60   7%1 o
   4   7   3   335.43   232.40   140.50   7%1 <
   5  -9  -1   687.56   651.10   129.00   7%1 o
   5  -5   0   360.10   827.50   209.30   7%1 o
   5   2   2    95.46   135.80   228.00   7%1 <
   6  -6   0   237.84   721.80   183.10   7%1 o
   6   1   2  6053.00  3967.70   324.40   7%1 o
   7  -7   0   303.42   456.30   141.90   7%1 o
  -8  -3  -3    78.98    13.50   145.50   8%1 <
  -7  -4  -3    40.81   -37.50   139.10   8%1 <
  -7   6   0  1619.70  1719.20   194.60   8%1 o
  -6  -5  -3    27.95    36.10   137.40   8%1 <
  -6   2  -1   118.43   560.70   352.60   8%1 <
  -6   5   0    48.42   156.10   174.70   8%1 <
  -6   8   1    22.36   117.70   114.10   8%1 <
  -4  -3  -2  1046.30   970.10   247.20   8%1 o
  -3  -7  -3     9.78    30.20   128.70   8%1 <
  -3  -4  -2   587.93   668.20   233.50   8%1 <
  -3   6   1   213.30   479.80   173.10   8%1 <
  -3   9   2   121.72   223.80   129.60   8%1 <
  -2  -8  -3    87.66    24.00   117.80   8%1 <
  -2  -5  -2   185.05   203.20   198.80   8%1 <
  -2   5   1  1534.90  1943.00   284.90   8%1 o
  -2   8   2    98.18   152.50   129.80   8%1 <
  -1  -9  -3     8.94    37.10   108.30   8%1 <
  -1  -6  -2   123.68   211.40   170.30   8%1 <
  -1   4   1  4544.50  3811.10   336.60   8%1 o
  -1   7   2   729.51   691.90   173.80   8%1 o
  -1  10   3    90.18   206.60   107.60   8%1 <
   0 -10  -3   159.29   181.80   103.50   8%1 <
   0  -7  -2   146.46    91.20   141.80   8%1 <
   0   6   2  1888.50  1696.50   210.40   8%1 o
   0   9   3    19.03    36.50   110.50   8%1 <
   1  -8  -2    71.69   121.00   135.40   8%1 <
   1  -4  -1  4608.60  4173.30   346.90   8%1 o
   1   9   3    10.12    97.30   111.80   8%1 <
   2  -9  -2    99.89   236.00   131.60   8%1 <
   2  -5  -1  1626.40  2028.90   279.50   8%1 o
   2   8   3    55.09    46.20   115.90   8%1 <
   3 -10  -2    17.25   -45.10    88.70   8%1 <
   3  -9  -2   189.57   210.90   120.60   8%1 <
   3  -6  -1   185.22   643.10   184.10   8%1 o
   3   7   3    31.11    60.80   129.20   8%1 <
   4  -7  -1   143.83    65.20   139.40   8%1 <
   4   6   3   156.28   291.70   145.70   8%1 <
   5  -8  -1   130.07   199.60   133.60   8%1 <
   5   5   3    43.16    44.60   137.10   8%1 <
   6   4   3    22.23   263.70   164.10   8%1 <
   7  -7   0   300.78   456.30   141.90   8%1 o
   7   3   3   422.66   321.00   171.90   8%1 <
   8   2   3    61.87   328.00   177.50   8%1 <
  -8   6   0    95.87   233.90   138.40   9%1 <
  -6  -4  -3    65.83   107.30   157.70   9%1 <
  -5  -5  -3    25.82   -21.30   148.30   9%1 <
  -5  -2  -2    48.44   212.70   235.10   9%1 <
  -5   4   0  1203.20  1296.70   244.20   9%1 o
  -5   7   1   152.43   367.60   152.50   9%1 <
  -4  -6  -3    79.99     0.60   132.60   9%1 <
  -4   6   1  1219.30  1076.50   190.10   9%1 o
  -4   9   2    40.45   160.50   117.80   9%1 <
  -3   8   2   696.92   668.20   155.40   9%1 o
  -2  -7  -3   392.01   363.60   146.70   9%1 <
  -2   7   2   145.97   270.40   149.40   9%1 <
  -2  10   3   386.56   436.30   116.40   9%1 o
  -1  -8  -3   383.76   856.10   152.90   9%1 o
  -1  -5  -2  3127.60  3242.50   287.30   9%1 o
  -1   9   3   796.95   364.90   128.20   9%1 <
   0  -9  -3    11.23   -11.50   109.50   9%1 <
   0  -6  -2  1942.00  1591.50   212.90   9%1 o
   0  -3  -1  5785.10  7543.10   530.70   9%1 o
   0   3   1  5844.30  7163.60   516.90   9%1 o
   0   6   2  2019.90  1696.50   210.40   9%1 o
   1 -10  -3   137.55   181.10   108.30   9%1 <
   1  -7  -2   657.76   847.70   178.90   9%1 o
   1  -4  -1  4915.90  4173.30   346.90   9%1 o
   1   2   1  1743.00  2849.00   527.10   9%1 o
   1   5   2  3312.80  2700.50   273.40   9%1 o
   1   8   3   385.29   588.10   145.20   9%1 o
   2  -8  -2    88.50    82.00   133.30   9%1 <
   2   4   2  2320.50  2290.40   300.50   9%1 o
   2   7   3   297.16   255.80   144.50   9%1 <
   3  -9  -2   201.20   210.90   120.60   9%1 <
   3   6   3  1162.70   953.80   168.80   9%1 o
   3   9   4   251.58   372.90   114.50   9%1 o
   4   8   4   385.11   258.80   116.50   9%1 <
   5  -7  -1    98.84   102.90   142.30   9%1 <
   5   7   4   912.12   628.30   132.20   9%1 o
   6  -8  -1    27.63   189.90   124.90   9%1 <
   6  -5   0    47.44   175.80   182.40   9%1 <
   7  -6   0  1694.90  1376.00   187.40   9%1 o
   7  -3   1   505.48   346.80   258.60   9%1 <
   8  -4   1   856.34   817.00   208.90   9%1 o
   8   2   3    87.33   328.00   177.50   9%1 <
  -8   6   0    87.72   233.90   138.40  10%1 <
  -7  -3  -3   414.61   445.60   182.40  10%1 <
  -7   5   0   278.22   450.20   184.60  10%1 <
  -6  -1  -2  5096.90  4050.90   343.40  10%1 o
  -6   7   1    36.50   229.70   142.10  10%1 <
  -5  -7  -4   926.06   657.20   133.60  10%1 o
  -5   9   2   103.39   153.60   106.20  10%1 <
  -4  -8  -4   265.65   268.00   119.70  10%1 <
  -4  -5  -3   209.50   124.10   152.60  10%1 <
  -4   3   0  9880.40 11082.30   468.30  10%1 o
  -4   8   2    25.27    59.40   126.30  10%1 <
  -3  -9  -4   347.60   386.60   110.20  10%1 o
  -3  -6  -3   576.21   560.40   164.90  10%1 o
  -3  -3  -2  2569.90  3507.90   349.70  10%1 o
  -3   5   1  2633.70  1904.20   257.90  10%1 o
  -3  10   3    49.21   171.60   103.50  10%1 <
  -2  -7  -3   293.50   363.60   146.70  10%1 <
  -2  -4  -2  1483.00  2021.60   298.10  10%1 o
  -2   4   1   354.71  1933.30   316.40  10%1 o
  -2   7   2    94.96   270.40   149.40  10%1 <
  -2   9   3   367.73   337.10   125.70  10%1 <
  -1  -2  -1  1009.20  3008.60   545.40  10%1 o
  -1   6   2  3137.30  1965.20   218.10  10%1 o
   0  -8  -3   192.39   196.30   132.30  10%1 <
   0   8   3   213.85   148.20   131.80  10%1 <
   0  10   4     6.16    60.90    92.10  10%1 <
   1  -9  -3   632.65   355.90   129.40  10%1 <
   1  -6  -2  1970.40  2151.10   219.60  10%1 o
   1   2   1  1655.60  2849.00   527.10  10%1 o
   1   7   3  1486.00   888.00   162.70  10%1 o
   2 -10  -3   267.86   336.70   112.60  10%1 <
   2  -7  -2    95.13   206.50   150.90  10%1 <
   2   9   4    74.74   172.60   111.10  10%1 <
   3  -8  -2   602.23   617.40   157.00  10%1 o
   3  -5  -1  3109.70  2239.30   258.70  10%1 o
   3   3   2  1468.60  2741.50   322.80  10%1 o
   3   8   4    88.02   196.10   120.70  10%1 <
   4  -9  -2    14.80   102.30   115.70  10%1 <
   4  -6  -1   647.01   850.30   193.30  10%1 o
   4   5   3    72.84   189.60   156.30  10%1 <
   4   7   4   476.81   377.20   136.40  10%1 <
   5  -7  -1    90.39   102.90   142.30  10%1 <
   5  -4   0   984.68  1401.00   243.90  10%1 o
   5   4   3   134.91   322.60   172.50  10%1 <
   6  -8  -1    20.38   189.90   124.90  10%1 <
   6  -5   0    48.24   175.80   182.40  10%1 <
   6   6   4   439.45   261.00   126.10  10%1 <
   7  -3   1   332.57   346.80   258.60  10%1 <
   7   5   4   675.21   430.80   130.40  10%1 o
  -8  -2  -3   141.24   176.20   178.90  11%1 <
  -8   3  -1   751.52   968.60   252.90  11%1 o
  -7  -5  -4   812.77   423.40   134.90  11%1 o
  -7   7   1   903.88   537.60   141.30  11%1 o
  -6  -6  -4   563.09   340.80   130.10  11%1 <
  -6   4   0    67.24   248.00   206.70  11%1 <
  -5  -4  -3   218.04   340.90   182.60  11%1 <
  -5   1  -1  5738.70  5877.90   782.70  11%1 o
  -5   6   1   753.62   647.20   178.40  11%1 o
  -5   8   2   198.96   263.00   132.50  11%1 <
  -4  -7  -4   572.09   324.70   137.00  11%1 <
  -4   5   1    75.53   213.60   181.50  11%1 <
  -3  -8  -4    33.68    91.90   109.20  11%1 <
  -3  -3  -2  3297.40  3507.90   349.70  11%1 o
  -3   7   2     8.10    99.40   136.80  11%1 <
  -3   9   3   464.13   247.50   123.70  11%1 <
  -2  -9  -4   204.82   161.50   107.80  11%1 <
  -2  -6  -3   205.62    47.60   140.60  11%1 <
  -2  -1  -1   390.63  2631.50   661.80  11%1 o
  -2   4   1   372.75  1933.30   316.40  11%1 o
  -2   6   2   349.13   354.50   167.00  11%1 <
  -1  -7  -3  1073.10   784.10   166.50  11%1 o
  -1   8   3    58.75   154.10   129.40  11%1 <
  -1  10   4    63.41    22.40    93.20  11%1 <
   0 -10  -4     4.53    80.00    93.50  11%1 <
   0  -8  -3   251.75   196.30   132.30  11%1 <
   0  -5  -2    55.86   224.20   203.90  11%1 <
   0   5   2    60.46   626.30   226.30  11%1 <
   0   7   3  1107.40   921.70   172.50  11%1 o
   0  10   4     7.95    60.90    92.10  11%1 <
   1  -8  -3    63.80   110.20   125.90  11%1 <
   1  -6  -2  1900.00  2151.10   219.60  11%1 o
   1   4   2  1161.20  1650.10   283.80  11%1 o
   1   9   4    70.47    99.90   105.20  11%1 <
   2  -9  -3   571.48   328.20   124.40  11%1 <
   2  -4  -1   244.12  1856.50   317.20  11%1 o
   2   1   1   496.97  3196.80   665.30  11%1 o
   2   6   3   536.27   263.80   152.80  11%1 <
   2   8   4     5.20   118.80   116.10  11%1 <
   3 -10  -3   398.82   289.40   107.30  11%1 <
   3  -7  -2    28.41    63.20   134.70  11%1 <
   3   5   3    81.58   136.20   162.50  11%1 <
   4  -8  -2    72.85     7.30   118.30  11%1 <
   4  -3   0 13165.00 12272.50   474.40  11%1 o
   4   2   2  3742.80  4108.30   354.10  11%1 o
   4   7   4   558.80   377.20   136.40  11%1 <
   5  -9  -2   220.49   342.60   116.20  11%1 <
   5  -6  -1   617.25   633.70   178.70  11%1 o
   5   6   4   116.08   307.80   133.30  11%1 <
   6  -7  -1    51.58   305.80   147.40  11%1 <
   6  -2   1   189.19   781.80   353.20  11%1 <
   6   3   3   710.41   270.30   182.50  11%1 <
   6   5   4    59.00   173.00   131.40  11%1 <
   7   2   3    50.98    56.10   187.30  11%1 <
   8  -6   0   162.75   187.20   139.10  11%1 <
  -8   5   0   169.83    41.70   153.60  12%1 <
  -6  -3  -3   469.03   256.70   182.30  12%1 <
  -6   4   0    77.81   248.00   206.70  12%1 <
  -6   6   1    16.52    -7.20   145.10  12%1 <
  -6   8   2    23.34    91.90   116.60  12%1 <
  -5  -6  -4   474.36   319.60   136.10  12%1 <
  -5   1  -1  6170.10  5877.90   782.70  12%1 o
  -4  -7  -4   638.75   324.70   137.00  12%1 <
  -4  -2  -2  5372.00  3740.90   353.90  12%1 o
  -4   5   1    80.14   213.60   181.50  12%1 <
  -4   7   2   240.78   246.50   147.60  12%1 <
  -4   9   3    22.39    -8.50   104.20  12%1 <
  -3  -7  -4   149.81    -3.80   119.40  12%1 <
  -3  -5  -3   114.42   295.10   168.70  12%1 <
  -3   2   0  2222.00  1635.40   432.30  12%1 o
  -2  -8  -4    19.05    33.80   113.10  12%1 <
  -2  -1  -1   489.26  2631.50   661.80  12%1 o
  -2   6   2   369.41   354.50   167.00  12%1 <
  -2   8   3   618.07   360.90   142.70  12%1 <
  -1  -9  -4   127.75    -5.80    99.90  12%1 <
  -1  -4  -2  1012.50  1332.00   278.00  12%1 o
  -1   3   1  2013.70  6994.80   534.00  12%1 o
  -1   5   2  1682.50  1769.90   271.90  12%1 o
   0  -9  -4    31.39    55.70   105.40  12%1 <
   0  -7  -3  1321.00  1056.00   169.30  12%1 o
   0   9   4    41.83    59.90   105.20  12%1 <
   1 -10  -4    74.57   114.60    97.60  12%1 <
   1  -8  -3    84.62   110.20   125.90  12%1 <
   1  -3  -1  1671.90  6300.20   526.00  12%1 o
   1   4   2  1379.00  1650.10   283.80  12%1 o
   1   6   3   228.17   241.70   152.10  12%1 <
   1   8   4    15.69    72.20   114.10  12%1 <
   2  -6  -2   217.05   223.60   163.50  12%1 <
   3  -9  -3   282.35   122.00   117.50  12%1 <
   3  -7  -2    30.48    63.20   134.70  12%1 <
   3  -2   0  3207.30  2459.50   438.10  12%1 o
   3   7   4   145.98    70.20   123.30  12%1 <
   4  -5  -1    47.57   -71.00   168.70  12%1 <
   4   4   3   302.61   594.30   185.10  12%1 o
   4   6   4   900.66   596.10   155.20  12%1 o
   5  -8  -2   164.28   139.20   125.10  12%1 <
   5  -6  -1   804.90   633.70   178.70  12%1 o
   5   1   2  8090.40  6522.60   381.40  12%1 o
   6   5   4    86.85   173.00   131.40  12%1 <
   7  -5   0   236.14   239.70   178.30  12%1 <
   7   2   3    46.96    56.10   187.30  12%1 <
   7   4   4   199.10   160.30   131.90  12%1 <
  -7  -2  -3    43.49   212.30   198.90  13%1 <
  -6  -5  -4    38.52   106.80   134.70  13%1 <
  -6   8   2    20.66    91.90   116.60  13%1 <
  -5   3   0   507.30   416.80   264.60  13%1 <
  -5   5   1  2970.00  2343.20   239.10  13%1 o
  -5   7   2     7.06    98.20   141.60  13%1 <
  -5   9   3    76.78    93.80   103.40  13%1 <
  -4  -6  -4   386.17   182.40   140.60  13%1 <
  -4  -4  -3   394.74   552.70   192.00  13%1 <
  -3  -7  -4   120.31    -3.80   119.40  13%1 <
  -3   4   1  1157.10  2093.60   306.10  13%1 o
  -3   6   2  3973.70  3864.10   252.80  13%1 o
  -3   8   3   106.78    73.00   126.60  13%1 <
  -2  -5  -3   557.13   538.30   188.60  13%1 <
  -2  -3  -2   203.10   164.40   268.20  13%1 <
  -1  -8  -4    15.29    16.00   120.60  13%1 <
  -1  -6  -3   232.41   215.90   152.70  13%1 <
  -1   7   3   266.21    87.80   142.00  13%1 <
  -1   9   4    42.96    76.90   106.50  13%1 <
   0  -9  -4    22.23    55.70   105.40  13%1 <
   0   4   2    90.17    63.20   228.70  13%1 <
   0   6   3   614.98   539.20   168.60  13%1 o
   0   8   4    49.88   -14.50   115.80  13%1 <
   1  -9  -4    42.16   143.70   113.00  13%1 <
   1  -7  -3   260.32   118.70   144.50  13%1 <
   1  -5  -2   970.06  1258.30   252.70  13%1 o
   2  -8  -3   246.53   387.10   145.70  13%1 <
   2   3   2   339.84   379.80   263.50  13%1 <
   2   5   3   718.37   561.90   180.80  13%1 o
   2   7   4   161.05   508.80   152.70  13%1 o
   2   9   5    29.70     4.60    94.80  13%1 <
   3  -4  -1  1483.00  2132.90   317.00  13%1 o
   3  -2   0  2277.60  2459.50   438.10  13%1 o
   3   8   5   217.59    81.70   102.40  13%1 <
   4  -9  -3    12.03    38.80   110.70  13%1 <
   4  -7  -2    65.57   188.30   146.90  13%1 <
   5   1   2  6127.40  6522.60   381.40  13%1 o
   5   3   3   561.05   327.50   186.60  13%1 <
   5   5   4    76.03   179.80   145.90  13%1 <
   5   7   5   801.45   347.60   119.40  13%1 <
   6  -8  -2   124.06   232.40   118.70  13%1 <
   6  -6  -1    39.53   167.60   154.60  13%1 <
   6  -4   0   101.94   105.60   207.50  13%1 <
   7  -7  -1  1012.90   608.70   150.90  13%1 o
   8   1   3   762.93   880.60   221.30  13%1 o
  -7  -4  -4    80.89   129.70   137.00  14%1 <
  -7  -2  -3    30.45   212.30   198.90  14%1 <
  -7   4   0   235.72   319.50   201.40  14%1 <
  -7   6   1   472.86   226.40   152.30  14%1 <
  -5  -7  -5   612.86   392.90   117.90  14%1 o
  -5  -5  -4   115.92   240.50   149.30  14%1 <
  -5  -3  -3   301.90   208.60   190.20  14%1 <
  -5  -1  -2  6166.90  6955.40   395.50  14%1 o
  -4   6   2    39.18    20.10   140.60  14%1 <
  -4   8   3    25.41    -6.90   116.90  14%1 <
  -3  -8  -5   144.02   124.20   110.40  14%1 <
  -3  -6  -4    22.49   -10.40   127.90  14%1 <
  -2  -9  -5     3.24   -19.90    89.30  14%1 <
  -2  -7  -4    33.35   207.10   137.70  14%1 <
  -2  -5  -3   493.67   538.30   188.60  14%1 <
  -2   5   2   796.08   631.10   219.40  14%1 <
  -2   7   3   253.35   245.70   140.30  14%1 <
  -2   9   4    81.43   117.00   108.20  14%1 <
  -1   8   4   268.76   303.20   135.00  14%1 <
   0  -8  -4    27.22   -53.00   110.20  14%1 <
   0  -6  -3   700.55   767.10   179.70  14%1 o
   0  -4  -2    85.70     5.90   242.60  14%1 <
   0  -2  -1   239.58  -362.30   458.00  14%1 <
   0   2   1   243.29  -142.90   475.80  14%1 <
   0   4   2    81.13    63.20   228.70  14%1 <
   0   6   3   554.43   539.20   168.60  14%1 o
   1  -9  -4    44.32   143.70   113.00  14%1 <
   1   5   3    67.76    -5.40   162.80  14%1 <
   1   7   4   203.64   147.70   129.60  14%1 <
   1   9   5   329.42   218.00   108.70  14%1 <
   2  -9  -4    56.59    27.00   101.20  14%1 <
   2  -7  -3    44.27   353.10   154.50  14%1 <
   3  -8  -3   146.95   100.80   131.90  14%1 <
   3  -6  -2  3984.20  4209.50   259.70  14%1 o
   3   2   2   121.00   402.70   310.20  14%1 <
   3   4   3  1205.40   766.90   207.90  14%1 o
   3   6   4    14.65   135.80   142.00  14%1 <
   3   8   5   203.35    81.70   102.40  14%1 <
   4   7   5   139.71   148.10   118.30  14%1 <
   5  -9  -3    56.51    64.30   101.50  14%1 <
   5  -7  -2    26.00   157.50   134.80  14%1 <
   5  -5  -1  2513.00  1792.40   231.20  14%1 o
   5  -3   0   368.32   539.20   262.50  14%1 <
   6  -8  -2   111.28   232.40   118.70  14%1 <
   6   4   4   695.39   497.10   164.80  14%1 o
   8  -5   0    48.49    97.60   153.60  14%1 <
   8  -3   1   804.47   630.20   241.70  14%1 <
  -9   3  -1    81.45   -97.40   199.80  15%1 <
  -8   6   1    57.81  -121.60   118.30  15%1 <
  -7   2  -1   440.91   657.20   335.70  15%1 <
  -6  -4  -4   589.19   459.10   167.00  15%1 <
  -6   5   1   143.33   130.70   172.70  15%1 <
  -6   7   2   318.92   142.60   131.60  15%1 <
  -5   8   3   161.30    22.10   108.20  15%1 <
  -4  -7  -5   120.72   192.90   118.30  15%1 <
  -4  -5  -4    45.38    25.30   143.30  15%1 <
  -4   4   1    77.17   -25.10   212.40  15%1 <
  -4   6   2    35.12    20.10   140.60  15%1 <
  -4   9   4    15.82    63.00    97.30  15%1 <
  -3  -8  -5   147.56   124.20   110.40  15%1 <
  -3  -6  -4    21.10   -10.40   127.90  15%1 <
  -3  -4  -3  1070.80   686.30   208.10  15%1 o
  -3  -2  -2   142.84   216.00   300.30  15%1 <
  -3   7   3   932.70   467.70   155.60  15%1 o
  -3   9   4   241.16   356.60   120.60  15%1 <
  -2  -8  -5   140.90    79.10   106.20  15%1 <
  -2   3   1    69.85  -213.70   294.30  15%1 <
  -2   8   4    54.54   219.00   129.20  15%1 <
  -1  -9  -5   414.86   237.20   111.60  15%1 <
  -1  -7  -4   144.29   140.40   139.70  15%1 <
  -1  -5  -3   117.44    60.80   178.30  15%1 <
  -1  -3  -2  4390.30  4651.70   378.10  15%1 o
  -1   6   3   126.72    25.20   149.30  15%1 <
  -1   8   4   248.37   303.20   135.00  15%1 <
   0   7   4   287.66   405.40   148.50  15%1 <
   0   9   5    11.03    11.10    97.70  15%1 <
   1  -8  -4   312.23   549.70   144.40  15%1 o
   1  -6  -3   155.94    94.60   154.30  15%1 <
   1   3   2  4573.90  4814.00   383.00  15%1 o
   1   5   3    60.14    -5.40   162.80  15%1 <
   2  -9  -4    53.48    27.00   101.20  15%1 <
   2  -7  -3    43.38   353.10   154.50  15%1 <
   2  -5  -2   917.45   844.30   232.20  15%1 o
   2  -3  -1    61.96  -424.20   293.00  15%1 <
   2   6   4   154.99    83.00   139.40  15%1 <
   2   8   5   109.34   225.20   110.40  15%1 <
   3  -9  -4   199.71   184.30   112.80  15%1 <
   3   7   5   105.89    29.50   112.10  15%1 <
   4  -8  -3    23.32    55.30   121.30  15%1 <
   4  -6  -2    37.76    98.00   149.00  15%1 <
   4   3   3   648.88   185.50   192.40  15%1 <
   4   5   4    41.76   118.20   146.90  15%1 <
   5  -3   0   370.12   539.20   262.50  15%1 <
   5   6   5   414.38   288.70   123.50  15%1 <
   6   2   3    64.56   114.10   202.30  15%1 <
   7  -6  -1   415.57   369.00   159.20  15%1 <
   7   3   4    56.31   175.80   156.00  15%1 <
   8  -3   1   731.89   630.20   241.70  15%1 <
  -8  -1  -3   437.74   310.90   219.30  16%1 <
  -8   4   0   154.70   287.20   186.40  16%1 <
  -7   7   2   288.93   303.40   131.00  16%1 <
  -6  -2  -3   260.91    69.10   200.30  16%1 <
  -6   8   3    15.14   -17.90   102.10  16%1 <
  -5  -6  -5   309.81   225.90   127.40  16%1 <
  -5   6   2   629.36   323.90   161.70  16%1 <
  -4  -5  -4    46.33    25.30   143.30  16%1 <
  -4  -3  -3   152.94   318.50   200.70  16%1 <
  -4   7   3    34.05   -61.30   131.50  16%1 <
  -4   9   4    15.25    63.00    97.30  16%1 <
  -3  -7  -5   107.32   -16.20   121.40  16%1 <
  -3   5   2   159.79   298.50   192.30  16%1 <
  -3   8   4    47.99   132.60   126.00  16%1 <
  -2  -8  -5   136.01    79.10   106.20  16%1 <
  -2  -6  -4   155.22   121.20   140.60  16%1 <
  -2  -4  -3    78.78   305.10   217.30  16%1 <
  -2   6   3   163.33    90.80   153.60  16%1 <
  -2   8   4    50.95   219.00   129.20  16%1 <
  -1  -8  -5    15.24    30.10   106.20  16%1 <
  -1  -3  -2  4285.40  4651.70   378.10  16%1 o
  -1   4   2  7441.60  7205.20   381.90  16%1 o
  -1   7   4   111.39   241.60   143.50  16%1 <
  -1   9   5    65.21   -91.60    92.30  16%1 <
   0  -9  -5     9.61    13.90    89.90  16%1 <
   0  -7  -4   370.15   506.00   149.80  16%1 o
   0   5   3   751.36   759.50   222.80  16%1 o
   1  -9  -5    77.84    43.00   100.30  16%1 <
   1  -4  -2  7606.30  7894.40   382.20  16%1 o
   1   6   4  1369.40  1243.90   186.80  16%1 o
   1   8   5    34.77    32.50   108.10  16%1 <
   2  -8  -4    45.50   156.40   129.70  16%1 <
   2   4   3    85.11   137.10   212.00  16%1 <
   2   7   5    84.05   179.70   128.90  16%1 <
   3  -9  -4   192.31   184.30   112.80  16%1 <
   3  -7  -3   919.90   621.20   164.60  16%1 o
   3  -5  -2   245.56    38.70   183.10  16%1 <
   3   5   4  1417.20  1331.90   193.90  16%1 o
   3   7   5   113.75    29.50   112.10  16%1 <
   4  -9  -4    46.03    21.70    95.70  16%1 <
   4  -4  -1   331.30   314.10   231.00  16%1 <
   4   3   3   588.64   185.50   192.40  16%1 <
   4   6   5   185.76   349.00   134.10  16%1 <
   5  -8  -3    53.83    24.70   111.30  16%1 <
   5   4   4   169.29   108.70   157.60  16%1 <
   6  -7  -2   248.81   112.20   132.00  16%1 <
   6  -5  -1   165.19   191.00   176.70  16%1 <
   6   5   5   392.51    87.40   124.10  16%1 <
   7  -4   0   141.98   369.30   206.90  16%1 <
  -8   4   0   174.74   287.20   186.40  17%1 <
  -7  -3  -4   379.14   423.80   166.40  17%1 <
  -7   5   1   464.64   472.10   176.60  17%1 <
  -6  -5  -5    53.79   185.80   125.00  17%1 <
  -6   3   0  1399.20  1517.10   272.90  17%1 o
  -6   6   2   292.07   350.60   155.70  17%1 <
  -5  -4  -4   855.98   686.60   178.50  17%1 o
  -5   4   1  2251.80  1570.00   247.70  17%1 o
  -5   7   3   221.29   216.70   139.40  17%1 <
  -4  -6  -5   108.24   170.30   130.20  17%1 <
  -4   2   0 10190.00  9444.10   522.50  17%1 o
  -4   5   2   257.02   280.50   177.20  17%1 <
  -4   8   4   278.41   157.30   122.70  17%1 <
  -3  -5  -4  1299.70   970.00   180.70  17%1 o
  -3   3   1  2308.20  1250.00   332.00  17%1 o
  -3   8   4    53.58   132.60   126.00  17%1 <
  -3   9   5    47.71   -11.30    92.90  17%1 <
  -2  -7  -5   314.53    26.30   123.40  17%1 <
  -2  -4  -3    76.93   305.10   217.30  17%1 <
  -2   1   0 15353.00 18694.60  1010.80  17%1 o
  -2   9   5   164.04   164.70   106.90  17%1 <
  -1  -6  -4   877.12  1001.70   182.90  17%1 o
  -1   7   4   129.43   241.60   143.50  17%1 <
   0  -8  -5   268.82    19.30   110.50  17%1 <
   0  -5  -3   882.33   851.80   208.10  17%1 o
   0   8   5   175.69    23.20   107.70  17%1 <
   1  -9  -5    83.98    43.00   100.30  17%1 <
   1  -7  -4   145.39   204.80   135.90  17%1 <
   2  -9  -5   127.27   151.30   105.90  17%1 <
   2  -6  -3   165.06    68.30   151.90  17%1 <
   2   7   5   101.69   179.70   128.90  17%1 <
   2   8   6    18.83    45.40    95.10  17%1 <
   3  -8  -4    65.67   -14.70   110.20  17%1 <
   4  -9  -4    46.54    21.70    95.70  17%1 <
   4  -7  -3    56.02   102.20   130.30  17%1 <
   5  -6  -2   192.59   485.10   167.40  17%1 <
   6  -8  -3    45.28    -4.90   103.20  17%1 <
   6   0   2  3483.50  3853.50   425.40  17%1 o
   6   3   4   251.98   425.50   183.30  17%1 <
   7  -7  -2   289.99   321.90   129.20  17%1 <
   7   1   3  1047.80   714.90   247.00  17%1 <
   8  -6  -1    37.11    -9.20   120.30  17%1 <
   8   2   4   365.22   289.70   161.10  17%1 <
  -6  -5  -5    45.58   185.80   125.00  18%1 <
  -6   7   3    14.15    41.90   115.00  18%1 <
  -5   7   3   163.30   216.70   139.40  18%1 <
  -5   8   4    64.37   102.70   108.70  18%1 <
  -4  -4  -4    93.39   248.00   170.00  18%1 <
  -4   5   2   197.13   280.50   177.20  18%1 <
  -4   8   4   233.04   157.30   122.70  18%1 <
  -3  -6  -5   277.57   435.40   145.50  18%1 <
  -3  -3  -3   323.66   573.70   244.90  18%1 <
  -3   3   1  1799.20  1250.00   332.00  18%1 o
  -3   6   3    67.47   418.20   170.40  18%1 <
  -3   9   5    36.43   -11.30    92.90  18%1 <
  -2  -8  -6   103.61    74.40   105.00  18%1 <
  -2  -5  -4   637.06   551.00   171.10  18%1 o
  -2  -2  -2  5355.60  4772.40   416.60  18%1 o
  -2   4   2   407.05  1265.50   291.20  18%1 o
  -2   7   4   262.40   321.80   147.80  18%1 <
  -2   8   5    12.70    40.50   111.10  18%1 <
  -1  -7  -5   253.45   225.60   138.00  18%1 <
  -1  -4  -3  1763.20  1250.40   263.90  18%1 o
  -1  -1  -1   602.41  -736.80   643.20  18%1 <
  -1   2   1  2506.40  3179.00   576.60  18%1 o
  -1   5   3   865.10   604.00   210.70  18%1 <
  -1   8   5    65.46    -6.00   110.10  18%1 <
   0  -6  -4   393.03   234.60   153.50  18%1 <
   0  -3  -2  1719.70  1595.00   357.30  18%1 o
   0   3   2  1683.80  1319.90   346.20  18%1 o
   0   6   4   156.42   425.60   154.00  18%1 <
   1  -8  -5    66.81   -10.80   116.70  18%1 <
   1  -5  -3  1081.40   590.00   202.80  18%1 <
   1  -2  -1   784.63  1939.90   551.10  18%1 o
   1   1   1  1478.80 -1004.30   627.40  18%1 <
   1   4   3   489.32  1050.00   267.00  18%1 o
   1   7   5   191.47   178.10   133.50  18%1 <
   1   8   6    26.69    85.20   101.10  18%1 <
   2  -9  -5    97.19   151.30   105.90  18%1 <
   2  -7  -4   485.08   355.40   145.30  18%1 <
   2  -4  -2  1848.20  1743.70   300.50  18%1 o
   2  -1   0  8671.90 13874.70   983.20  18%1 o
   2   2   2  4793.00  2912.60   386.20  18%1 o
   2   5   4   463.81   360.90   167.60  18%1 <
   2   8   6    15.07    45.40    95.10  18%1 <
   3  -9  -5    70.84   158.60   105.00  18%1 <
   3  -6  -3   301.65   501.50   162.50  18%1 o
   3  -3  -1  1309.10   896.90   312.00  18%1 <
   3   0   1 15304.00 12480.90   893.80  18%1 o
   3   3   3  1745.80  1163.80   250.40  18%1 o
   3   6   5   210.76   255.10   136.60  18%1 <
   4  -8  -4   112.99   156.10   125.10  18%1 <
   4  -5  -2   717.72   553.40   185.30  18%1 <
   4  -2   0  5728.90  5826.80   499.00  18%1 o
   4   1   2  1552.40  2856.70   409.80  18%1 o
   4   4   4   222.91   299.00   170.50  18%1 <
   5  -7  -3   340.21   315.80   147.50  18%1 <
   5  -4  -1  1014.20  1705.10   244.90  18%1 o
   5   2   3   785.12   813.90   232.00  18%1 o
   5   5   5   321.21   322.60   142.80  18%1 <
   6  -6  -2   141.45   300.50   158.80  18%1 <
   6  -3   0   465.67  1158.90   272.70  18%1 o
   6   3   4   210.05   425.50   183.30  18%1 <
   7  -5  -1    82.31   321.00   176.90  18%1 <
  -8   5   1   285.90   152.60   151.10  19%1 <
  -7   6   2    17.33   -73.90   127.00  19%1 <
  -6  -3  -4   416.12   381.20   177.40  19%1 <
  -6   4   1   845.44   636.80   211.80  19%1 o
  -6   7   3    12.85    41.90   115.00  19%1 <
  -5  -5  -5   333.13   500.00   149.60  19%1 o
  -5  -2  -3   318.63   301.70   217.90  19%1 <
  -5   5   2   253.49   474.80   182.40  19%1 <
  -5   8   4    64.07   102.70   108.70  19%1 <
  -4  -4  -4    99.30   248.00   170.00  19%1 <
  -4  -1  -2   997.57  2559.40   422.60  19%1 o
  -4   6   3   250.13   272.70   158.20  19%1 <
  -3  -7  -6    46.11   -26.80    96.00  19%1 <
  -3  -6  -5   272.50   435.40   145.50  19%1 <
  -3  -3  -3   330.13   573.70   244.90  19%1 <
  -3   7   4    11.49    41.20   130.20  19%1 <
  -3   8   5   314.10    18.70   106.60  19%1 <
  -2  -8  -6    91.99    74.40   105.00  19%1 <
  -2   5   3   632.74   460.60   198.00  19%1 <
  -2   8   5    11.15    40.50   111.10  19%1 <
  -1  -8  -6    44.94   -17.00    96.10  19%1 <
  -1   6   4  2550.80  1973.20   199.50  19%1 o
   0  -7  -5    18.00     0.20   118.00  19%1 <
   0   7   5    13.81    16.90   119.60  19%1 <
   0   8   6   130.73   111.20   103.80  19%1 <
   1  -6  -4  2311.00  1884.50   199.80  19%1 o
   1   5   4   332.96   192.40   153.70  19%1 <
   1   8   6    24.15    85.20   101.10  19%1 <
   2  -8  -5     9.97    -2.20   113.30  19%1 <
   2   6   5   615.49   551.60   154.60  19%1 o
   3  -7  -4    26.23    48.90   129.10  19%1 <
   3   4   4   276.51   297.00   170.70  19%1 <
   3   7   6    33.40   136.80   111.80  19%1 <
   4   5   5    40.99   161.00   138.40  19%1 <
   5  -8  -4   147.82    84.70   114.00  19%1 <
   5  -1   1  1307.30  3864.30   651.20  19%1 o
   6  -3   0   327.06  1158.90   272.70  19%1 o
   6   4   5   237.64    17.90   129.50  19%1 <
   7  -5  -1    77.25   321.00   176.90  19%1 <
   7  -2   1   766.26   884.90   349.40  19%1 <
   8  -4   0   237.19   395.90   192.10  19%1 <
   9  -3   1    65.67    70.20   209.00  19%1 <
  -8  -2  -4   691.22   283.60   164.70  20%1 <
  -8   6   2    88.12    73.80   121.30  20%1 <
  -7  -1  -3   376.06   691.20   247.00  20%1 <
  -7   3   0   161.82   126.70   230.60  20%1 <
  -7   7   3    14.15    88.20   115.50  20%1 <
  -6  -4  -5    86.57   180.80   146.60  20%1 <
  -6   4   1   743.67   636.80   211.80  20%1 o
  -5   6   3   190.93   197.60   154.00  20%1 <
  -4  -5  -5    43.54   211.90   146.70  20%1 <
  -4   3   1   733.34   796.90   299.50  20%1 <
  -4   7   4   676.43   291.50   137.90  20%1 <
  -4   8   5    45.90    99.60   106.20  20%1 <
  -3  -7  -6    56.14   -26.80    96.00  20%1 <
  -3  -4  -4   150.99   234.30   174.20  20%1 <
  -3   0  -1 17725.00 16257.70   849.60  20%1 o
  -3   4   2  2969.90  3064.20   318.60  20%1 o
  -3   8   5   237.01    18.70   106.60  20%1 <
  -2  -7  -6   204.65    58.70   114.30  20%1 <
  -2  -6  -5   523.26   514.70   156.20  20%1 o
  -2   6   4    35.99   -71.30   133.50  20%1 <
  -1  -5  -4   193.45   317.60   166.90  20%1 <
  -1   3   2  1184.40  1660.60   347.70  20%1 o
  -1   7   5   706.21   478.60   144.50  20%1 o
  -1   8   6   215.79   183.20   107.90  20%1 <
   0  -8  -6    80.40   -47.50    98.20  20%1 <
   0  -7  -5    16.09     0.20   118.00  20%1 <
   0  -4  -3   485.77   706.40   259.30  20%1 <
   0   4   3   262.07   797.00   260.20  20%1 o
   0   8   6   115.42   111.20   103.80  20%1 <
   1  -7  -5   758.21   326.80   144.50  20%1 <
   1  -6  -4  1794.20  1884.50   199.80  20%1 o
   1   6   5    92.63   173.70   145.60  20%1 <
   2  -5  -3   639.52   646.90   204.30  20%1 o
   2   3   3  1417.60  1397.20   287.90  20%1 o
   2   7   6   272.20    94.60   114.50  20%1 <
   3  -8  -5   104.46   144.10   121.60  20%1 <
   3  -7  -4    22.70    48.90   129.10  20%1 <
   3  -4  -2  3101.90  3280.50   318.80  20%1 o
   3   4   4   212.52   297.00   170.70  20%1 <
   3   5   5   220.37   156.50   146.30  20%1 <
   4  -6  -3    72.34   193.40   150.10  20%1 <
   4   6   6    13.67   -82.30   106.50  20%1 <
   5  -8  -4   131.01    84.70   114.00  20%1 <
   5  -5  -2   340.35   595.10   188.20  20%1 o
   5  -1   1  1372.50  3864.30   651.20  20%1 o
   5   3   4  1073.80  1321.60   214.00  20%1 o
   6  -7  -3     8.19    68.30   127.80  20%1 <
   7  -6  -2    99.88    39.50   136.00  20%1 <
   7   2   4    47.89   -89.10   162.40  20%1 <
   8  -5  -1    60.14    54.10   148.40  20%1 <
   9  -3   1    71.80    70.20   209.00  20%1 <
  -8   2  -1    80.86   353.70   258.50  21%1 <
  -6  -4  -5    87.49   180.80   146.60  21%1 <
  -6   0  -2  1860.00  2438.10   363.20  21%1 o
  -6   5   2   803.21   660.60   187.60  21%1 o
  -6   6   3     9.33   214.90   146.80  21%1 <
  -5  -3  -4  1116.40   668.70   200.70  21%1 o
  -5   7   4   182.35   256.10   133.90  21%1 <
  -5   8   5    51.92   -58.50    94.90  21%1 <
  -4  -6  -6    83.50   162.70   120.50  21%1 <
  -4  -2  -3   392.78   228.50   241.80  21%1 <
  -4   3   1   732.19   796.90   299.50  21%1 <
  -4   8   5    59.30    99.60   106.20  21%1 <
  -3  -5  -5   225.96    45.00   148.00  21%1 <
  -3   5   3    69.19   285.60   178.00  21%1 <
  -3   6   4   323.51   110.10   144.40  21%1 <
  -2  -7  -6   231.65    58.70   114.30  21%1 <
  -2  -3  -3  1416.50  1763.50   317.80  21%1 o
  -2   7   5    57.78    39.90   119.90  21%1 <
  -2   8   6     2.81    38.20   102.00  21%1 <
  -1  -7  -6     9.71   -41.10   108.80  21%1 <
  -1  -6  -5    47.90   139.40   147.30  21%1 <
  -1   3   2  1346.00  1660.60   347.70  21%1 o
  -1   4   3   124.21   486.80   257.80  21%1 <
   0  -5  -4   175.62    34.50   154.10  21%1 <
   0   5   4   114.47   239.10   166.70  21%1 <
   0   6   5    23.18     6.50   126.70  21%1 <
   1  -8  -6   283.56   227.30   114.10  21%1 <
   1  -7  -5   850.58   326.80   144.50  21%1 <
   1  -3  -2  1484.80  1477.90   347.70  21%1 o
   1   2   2    80.23  1072.20   432.40  21%1 <
   1   7   6     5.40    20.50   110.20  21%1 <
   2  -7  -5    53.78    69.30   127.80  21%1 <
   2  -6  -4    24.59    39.80   142.60  21%1 <
   2   4   4   479.55   393.90   191.10  21%1 <
   3  -5  -3   257.96    86.30   166.80  21%1 <
   3   5   5   239.09   156.50   146.30  21%1 <
   3   6   6   475.29   326.50   138.20  21%1 <
   4  -8  -5    55.76   188.20   116.20  21%1 <
   4  -7  -4   390.02   188.70   136.30  21%1 <
   4  -3  -1    54.26   778.90   313.90  21%1 <
   4   2   3   334.31   170.40   226.90  21%1 <
   5  -6  -3   285.69   154.30   154.20  21%1 <
   5   4   5   115.02    80.60   139.70  21%1 <
   5   5   6   361.31    85.50   116.90  21%1 <
   6  -4  -1   204.42   515.20   203.90  21%1 <
   6   1   3   246.11   292.80   232.70  21%1 <
   7  -7  -3     5.78    18.40   112.40  21%1 <
   7   3   5   112.77    49.40   134.30  21%1 <
   8  -6  -2    88.75   -95.10   120.70  21%1 <
   8  -5  -1    61.21    54.10   148.40  21%1 <
  -8   2  -1    88.57   353.70   258.50  22%1 <
  -7  -2  -4    76.66    60.50   174.80  22%1 <
  -7   4   1    40.48   -66.50   186.00  22%1 <
  -7   5   2    81.85   197.80   144.30  22%1 <
  -6   6   3     9.51   214.90   146.80  22%1 <
  -6   7   4    59.73   136.00   122.10  22%1 <
  -5  -5  -6   256.27    75.60   110.00  22%1 <
  -5  -4  -5   129.98   151.10   147.20  22%1 <
  -5   2   0  5127.10  4594.80   370.10  22%1 o
  -4  -2  -3   360.75   228.50   241.80  22%1 <
  -4   4   2   307.18    16.40   207.50  22%1 <
  -4   5   3     9.96  -218.10   144.50  22%1 <
  -3  -6  -6   332.73   238.30   132.90  22%1 <
  -3   6   4   276.60   110.10   144.40  22%1 <
  -3   7   5    57.44    70.90   130.40  22%1 <
  -3   8   6    54.73     1.10    95.60  22%1 <
  -2  -5  -5    65.76   195.70   142.30  22%1 <
  -2  -4  -4   277.20   315.30   188.70  22%1 <
  -2   2   1   109.15  1913.80   519.90  22%1 o
  -1  -7  -6     6.22   -41.10   108.80  22%1 <
  -1  -2  -2    95.39  1084.70   451.50  22%1 <
  -1   4   3   101.37   486.80   257.80  22%1 <
  -1   5   4    39.28  -135.40   148.20  22%1 <
  -1   6   5    64.67   -26.10   125.70  22%1 <
   0  -7  -6   229.35   242.40   125.90  22%1 <
   0  -6  -5    68.00   244.80   150.40  22%1 <
   0   7   6   195.91    82.90   118.20  22%1 <
   1  -4  -3    92.97   651.70   265.80  22%1 <
   1   3   3    14.05   112.10   231.60  22%1 <
   2  -8  -6     4.65    80.00   103.10  22%1 <
   2  -7  -5    46.82    69.30   127.80  22%1 <
   2  -2  -1    37.94  1734.00   481.80  22%1 o
   2   5   5    25.91     7.90   136.60  22%1 <
   2   6   6   103.85    -0.50   119.00  22%1 <
   2   7   7    14.32   -17.50    97.50  22%1 <
   3  -6  -4   260.64   383.60   166.80  22%1 <
   3  -5  -3   216.72    86.30   166.80  22%1 <
   4  -4  -2   357.04   297.40   199.60  22%1 <
   4   3   4    25.97   -72.10   172.40  22%1 <
   4   4   5   344.49   205.50   155.60  22%1 <
   5  -8  -5    45.32   122.70   104.70  22%1 <
   5  -7  -4   238.16   236.90   137.80  22%1 <
   6  -6  -3     7.22    66.40   122.50  22%1 <
   6  -5  -2   468.55   529.00   191.70  22%1 <
   6   2   4    31.22   174.60   159.10  22%1 <
   7  -3   0   141.65   100.20   197.30  22%1 <
   8  -6  -2    69.85   -95.10   120.70  22%1 <
