# Supplementary material for: Reactive Noble-Gas Compounds Explored by 3D Electron Diffraction: XeF2–MnF4 Adducts and a Facile Sample Handling Procedure
Source: ACS Cent Sci. 2024 Aug 14;10(9):1733–41. doi: 10.1021/acscentsci.4c00815 (PMC11428288; doi:10.1021/acscentsci.4c00815)
Supplement: Supplementary file 3 — oc4c00815_si_003.zip [file oc4c00815_si_003.zip]

Archive with 3 entries (3 files):
- Xe3Mn2F14.cif
- XeMn2F10.cif
- XeMnF6.cif
