# Supplementary material for: Reactive Noble-Gas Compounds Explored by 3D Electron Diffraction: XeF2–MnF4 Adducts and a Facile Sample Handling Procedure
Source: ACS Cent Sci. 2024 Aug 14;10(9):1733–41. doi: 10.1021/acscentsci.4c00815 (PMC11428288; doi:10.1021/acscentsci.4c00815)
Supplement: Supplementary file 3 — oc4c00815_si_003.zip [file oc4c00815_si_003.zip › Xe3Mn2F14.cif]

data_xe3mn2f14
_audit_creation_date               2023-10-26
_audit_creation_method
;
Olex2 1.5
(compiled 2023.08.24 svn.re1ec1418 for OlexSys, GUI svn.r6817)
;
_shelx_SHELXL_version_number       '2019/2'
_audit_contact_author_address      ?
_audit_contact_author_email        ?
_audit_contact_author_name         ''
_audit_contact_author_phone        ?
_publ_contact_author_id_orcid      ?
_publ_section_references
;
Dolomanov, O.V., Bourhis, L.J., Gildea, R.J, Howard, J.A.K. & Puschmann, H.
 (2009), J. Appl. Cryst. 42, 339-341.

Palatinus, L. & Chapuis, G. (2007). J. Appl. Cryst., 40, 786-790;
Palatinus, L. & van der Lee, A. (2008). J. Appl. Cryst. 41, 975-984;
Palatinus, L., Prathapa, S. J. & van Smaalen, S. (2012). J. Appl. Cryst. 45,
 575-580.

Sheldrick, G.M. (2015). Acta Cryst. C71, 3-8.
;
_chemical_name_common              ?
_chemical_name_systematic          ?
_chemical_formula_moiety           'F12 Mn2 Xe2, F2 Xe'
_chemical_formula_sum              'F14 Mn2 Xe3'
_chemical_formula_weight           769.78
_chemical_melting_point            ?
_chemical_oxdiff_formula           'Xe3 Mn2 F14'
_chemical_oxdiff_usercomment       '100K, KM'
loop_
  _atom_type_symbol
  _atom_type_description
  _atom_type_scat_dispersion_real
  _atom_type_scat_dispersion_imag
  _atom_type_scat_source
 'F' 'F' 0.0096 0.0061 'International Tables Vol C Tables 4.2.6.8 and 6.1.1.4'
 'Mn' 'Mn' 0.2704 0.4681 'International Tables Vol C Tables 4.2.6.8 and 6.1.1.4'
 'Xe' 'Xe' -0.8200 1.2838
 'International Tables Vol C Tables 4.2.6.8 and 6.1.1.4'

_shelx_space_group_comment
;
The symmetry employed for this shelxl refinement is uniquely defined
by the following loop, which should always be used as a source of
symmetry information in preference to the above space-group names.
They are only intended as comments.
;
_space_group_crystal_system        'monoclinic'
_space_group_IT_number             14
_space_group_name_H-M_alt          'P 1 21/n 1'
_space_group_name_Hall             '-P 2yn'
loop_
  _space_group_symop_operation_xyz
 'x, y, z'
 '-x+1/2, y+1/2, -z+1/2'
 '-x, -y, -z'
 'x-1/2, -y-1/2, z-1/2'

_cell_length_a                     10.24504(11)
_cell_length_b                     4.99654(5)
_cell_length_c                     12.44149(14)
_cell_angle_alpha                  90
_cell_angle_beta                   96.5287(10)
_cell_angle_gamma                  90
_cell_volume                       632.747(12)
_cell_formula_units_Z              2
_cell_measurement_reflns_used      39919
_cell_measurement_temperature      100.00(10)
_cell_measurement_theta_max        36.8340
_cell_measurement_theta_min        1.9250
_shelx_estimated_absorpt_T_max     0.845
_shelx_estimated_absorpt_T_min     0.445
_exptl_absorpt_coefficient_mu      5.284
_exptl_absorpt_correction_T_max    1.000
_exptl_absorpt_correction_T_min    0.515
_exptl_absorpt_correction_type     gaussian
_exptl_absorpt_process_details
;
CrysAlisPro 1.171.42.73a (Rigaku Oxford Diffraction, 2022)
Numerical absorption correction based on gaussian integration over
a multifaceted crystal model
Empirical absorption correction using spherical harmonics,
implemented in SCALE3 ABSPACK scaling algorithm.
;
_exptl_absorpt_special_details     ?
_exptl_crystal_colour              'dark red'
_exptl_crystal_colour_modifier     dark
_exptl_crystal_colour_primary      red
_exptl_crystal_density_diffrn      4.040
_exptl_crystal_density_meas        ?
_exptl_crystal_density_method      ?
_exptl_crystal_description         needle
_exptl_crystal_F_000               676
loop_
  _exptl_crystal_face_index_h
  _exptl_crystal_face_index_k
  _exptl_crystal_face_index_l
  _exptl_crystal_face_perp_dist
 0 0 1 0.0241
 0 0 -1 0.0262
 -2 1 0 0.0578
 -1 0 2 0.0178
 -2 1 -1 0.0559
 -2 0 1 0.0104
 -1 0 0 0.0104
 -2 -1 2 0.0575
 0 -2 1 0.0895
 1 0 -1 0.0229
 2 0 1 0.0192
 1 2 2 0.0774
 -1 0 -1 0.0151
 -2 -2 1 0.0720

_exptl_crystal_size_max            0.183
_exptl_crystal_size_mid            0.045
_exptl_crystal_size_min            0.033
loop_
  _exptl_oxdiff_crystal_face_indexfrac_h
  _exptl_oxdiff_crystal_face_indexfrac_k
  _exptl_oxdiff_crystal_face_indexfrac_l
  _exptl_oxdiff_crystal_face_x
  _exptl_oxdiff_crystal_face_y
  _exptl_oxdiff_crystal_face_z
 -0.0002 -0.0006 0.9995 0.0042 0.0208 -0.0400
 0.0002 0.0006 -0.9995 -0.0042 -0.0208 0.0400
 -1.9991 0.9999 0.0011 0.1065 0.0898 0.0721
 -1.0004 -0.0010 1.9985 0.0622 0.0368 -0.0697
 -1.9990 1.0005 -0.9984 0.1023 0.0691 0.1120
 -2.0002 -0.0002 0.9984 0.1118 0.0113 -0.0194
 -1.0000 0.0002 -0.0006 0.0538 -0.0047 0.0103
 -2.0013 -1.0003 1.9957 0.1171 -0.0673 -0.1110
 -0.0021 -1.9996 0.9951 0.0064 -0.1779 -0.1431
 1.0002 0.0004 -0.9990 -0.0580 -0.0160 0.0297
 1.9999 -0.0010 1.0006 -0.1034 0.0303 -0.0605
 1.0016 1.9977 2.0040 -0.0476 0.2449 0.0129
 -0.9999 0.0008 -1.0001 0.0496 -0.0255 0.0502
 -2.0021 -1.9993 0.9940 0.1140 -0.1873 -0.1226

_exptl_transmission_factor_max     ?
_exptl_transmission_factor_min     ?
_diffrn_reflns_av_R_equivalents    0.0835
_diffrn_reflns_av_unetI/netI       0.0257
_diffrn_reflns_Laue_measured_fraction_full  1.000
_diffrn_reflns_Laue_measured_fraction_max  0.949
_diffrn_reflns_limit_h_max         21
_diffrn_reflns_limit_h_min         -21
_diffrn_reflns_limit_k_max         10
_diffrn_reflns_limit_k_min         -10
_diffrn_reflns_limit_l_max         25
_diffrn_reflns_limit_l_min         -26
_diffrn_reflns_number              56796
_diffrn_reflns_point_group_measured_fraction_full  1.000
_diffrn_reflns_point_group_measured_fraction_max  0.949
_diffrn_reflns_theta_full          19.665
_diffrn_reflns_theta_max           36.760
_diffrn_reflns_theta_min           1.928
_diffrn_ambient_environment        N~2~
_diffrn_ambient_temperature        100.00(10)
_diffrn_detector                   'Hybrid Pixel Array Detector'
_diffrn_detector_area_resol_mean   13.3333
_diffrn_detector_type              'Eiger2 R CdTe 1M'
_diffrn_measured_fraction_theta_full  1.000
_diffrn_measured_fraction_theta_max  0.949
_diffrn_measurement_details
;
List of Runs (angles in degrees, time in seconds):

  # Type    Start    End  Width  t~exp~   \w     \q     \k     \f   Frames
--------------------------------------------------------------------------
  1  \w      8.00  80.00   0.50   25.00    --   19.53  57.00   0.00  144
  2  \w     15.00  82.00   0.50   25.00    --   19.53  57.00 -90.00  134
  3  \w      8.00  82.00   0.50   25.00    --   19.53  57.00-180.00  148
  4  \w     10.00  82.00   0.50   25.00    --   19.53  57.00  90.00  144
  5  \w    -42.00  33.00   0.50   25.00    --  -20.47  77.00-150.00  150
  6  \w    -43.00  11.00   0.50   25.00    --  -20.47  79.00  32.32  108
  7  \w    -41.00  37.00   0.50   25.00    --  -20.47  74.00 166.98  156
  8  \w    -31.00  42.00   0.50   25.00    --  -20.47  57.00  90.00  146
  9  \w    -76.00   1.00   0.50   25.00    --  -20.47 -77.00 -30.00  154
 10  \w    -77.00 -10.00   0.50   25.00    --  -20.47 -77.00  90.00  134
 11  \w    -42.00  36.00   0.50   25.00    --  -20.47  77.00 -90.00  156
 12  \w    -42.00  -2.00   0.50   25.00    --  -20.47  77.00   0.00   80
 13  \w      4.00  36.00   0.50   25.00    --  -20.47  77.00   0.00   64
 14  \w    -42.00  27.00   0.50   25.00    --  -20.47  77.00 120.00  138
 15  \w    -76.00   1.00   0.50   25.00    --  -20.47 -77.00-180.00  154
 16  \w    -43.00  20.00   0.50   25.00    --  -20.47  80.00 -77.17  126
 17  \w    -43.00  17.00   0.50   25.00    --  -20.47  79.00 -14.87  120
;
_diffrn_measurement_device         'four-circle diffractometer'
_diffrn_measurement_device_type    'XtaLAB Synergy, Dualflex, Eiger2 R CdTe 1M'
_diffrn_measurement_method         '\w scans'
_diffrn_orient_matrix_type        
 'CrysAlisPro convention (1999,Acta A55,543-557)'
_diffrn_orient_matrix_UB_11        -0.0537951000
_diffrn_orient_matrix_UB_12        -0.0010624000
_diffrn_orient_matrix_UB_13        0.0041731000
_diffrn_orient_matrix_UB_21        0.0047519000
_diffrn_orient_matrix_UB_22        0.0993083000
_diffrn_orient_matrix_UB_23        0.0208351000
_diffrn_orient_matrix_UB_31        -0.0102259000
_diffrn_orient_matrix_UB_32        0.0516786000
_diffrn_orient_matrix_UB_33        -0.0399557000
_diffrn_radiation_monochromator    mirror
_diffrn_radiation_probe            x-ray
_diffrn_radiation_type             'Ag K\a'
_diffrn_radiation_wavelength       0.56087
_diffrn_source                     'micro-focus sealed X-ray tube'
_diffrn_source_type                'PhotonJet (Ag) X-ray Source'
_reflns_Friedel_coverage           0.000
_reflns_Friedel_fraction_full      .
_reflns_Friedel_fraction_max       .
_reflns_number_gt                  5611
_reflns_number_total               6122
_reflns_special_details
;
 Reflections were merged by SHELXL according to the crystal
 class for the calculation of statistics and refinement.
 
 _reflns_Friedel_fraction is defined as the number of unique
 Friedel pairs measured divided by the number that would be
 possible theoretically, ignoring centric projections and
 systematic absences.
;
_reflns_threshold_expression       'I > 2\s(I)'
_computing_cell_refinement         'CrysAlisPro 1.171.42.73a (Rigaku OD, 2022)'
_computing_data_collection         'CrysAlisPro 1.171.42.73a (Rigaku OD, 2022)'
_computing_data_reduction          'CrysAlisPro 1.171.42.73a (Rigaku OD, 2022)'
_computing_molecular_graphics      'Olex2 1.5 (Dolomanov et al., 2009)'
_computing_publication_material    'Olex2 1.5 (Dolomanov et al., 2009)'
_computing_structure_refinement    'SHELXL 2019/2 (Sheldrick, 2015)'
_computing_structure_solution
;
Superflip  (Palatinus & Chapuis, 2007;Palatinus & van der Lee, 2008;
Palatinus et al., 2012)
;
_refine_diff_density_max           1.577
_refine_diff_density_min           -1.956
_refine_diff_density_rms           0.229
_refine_ls_extinction_coef         0.0027(3)
_refine_ls_extinction_expression  
 'Fc^*^=kFc[1+0.001xFc^2^\l^3^/sin(2\q)]^-1/4^'
_refine_ls_extinction_method       'SHELXL-2019/2 (Sheldrick 2019)'
_refine_ls_goodness_of_fit_ref     1.041
_refine_ls_hydrogen_treatment      undef
_refine_ls_matrix_type             full
_refine_ls_number_parameters       89
_refine_ls_number_reflns           6122
_refine_ls_number_restraints       0
_refine_ls_R_factor_all            0.0251
_refine_ls_R_factor_gt             0.0226
_refine_ls_restrained_S_all        1.041
_refine_ls_shift/su_max            0.001
_refine_ls_shift/su_mean           0.000
_refine_ls_structure_factor_coef   Fsqd
_refine_ls_weighting_details      
 'w=1/[\s^2^(Fo^2^)+(0.0352P)^2^+0.1369P] where P=(Fo^2^+2Fc^2^)/3'
_refine_ls_weighting_scheme        calc
_refine_ls_wR_factor_gt            0.0589
_refine_ls_wR_factor_ref           0.0600
_refine_special_details            ?
_olex2_refinement_description
;
;
_atom_sites_solution_hydrogens     .
_atom_sites_solution_primary       iterative
_atom_sites_solution_secondary     ?
loop_
  _atom_site_label
  _atom_site_type_symbol
  _atom_site_fract_x
  _atom_site_fract_y
  _atom_site_fract_z
  _atom_site_U_iso_or_equiv
  _atom_site_adp_type
  _atom_site_occupancy
  _atom_site_site_symmetry_order
  _atom_site_calc_flag
  _atom_site_refinement_flags_posn
  _atom_site_refinement_flags_adp
  _atom_site_refinement_flags_occupancy
  _atom_site_disorder_assembly
  _atom_site_disorder_group
 Xe2 Xe 0.08843(2) 0.48535(2) 0.32774(2) 0.01065(2) Uani 1 1 d . . . . .
 Xe1 Xe 0.500000 0.500000 0.500000 0.01230(2) Uani 1 2 d S . P . .
 Mn1 Mn -0.20425(2) 0.06493(3) 0.35585(2) 0.00863(2) Uani 1 1 d . . . . .
 F7 F -0.12025(7) -0.12317(14) 0.45766(5) 0.01581(10) Uani 1 1 d . . . . .
 F2 F 0.20656(8) 0.78451(16) 0.34600(6) 0.01955(13) Uani 1 1 d . . . . .
 F6 F -0.18810(7) 0.35638(13) 0.43191(5) 0.01438(10) Uani 1 1 d . . . . .
 F4 F -0.28985(6) 0.26167(12) 0.23685(5) 0.01198(9) Uani 1 1 d . . . . .
 F5 F -0.35808(8) -0.01254(13) 0.39302(6) 0.01527(11) Uani 1 1 d . . . . .
 F3 F -0.04194(6) 0.14397(13) 0.30027(5) 0.01375(9) Uani 1 1 d . . . . .
 F1 F 0.38245(8) 0.3168(2) 0.38408(6) 0.02454(16) Uani 1 1 d . . . . .

loop_
  _atom_site_aniso_label
  _atom_site_aniso_U_11
  _atom_site_aniso_U_22
  _atom_site_aniso_U_33
  _atom_site_aniso_U_23
  _atom_site_aniso_U_13
  _atom_site_aniso_U_12
 Xe2 0.00949(3) 0.01205(3) 0.01035(3) 0.00047(1) 0.00088(2) -0.00175(1)
 Xe1 0.01073(4) 0.01369(4) 0.01252(4) -0.00197(2) 0.00149(3) -0.00056(2)
 Mn1 0.00998(5) 0.00722(5) 0.00841(4) 0.00013(3) -0.00012(3) -0.00071(3)
 F7 0.0211(3) 0.0122(2) 0.0125(2) 0.00258(18) -0.00504(19) 0.0002(2)
 F2 0.0197(3) 0.0197(3) 0.0191(3) 0.0004(2) 0.0017(2) -0.0103(2)
 F6 0.0205(3) 0.0099(2) 0.0125(2) -0.00276(17) 0.00076(19) -0.00147(18)
 F4 0.0141(2) 0.00897(19) 0.0121(2) 0.00184(15) -0.00165(17) 0.00009(16)
 F5 0.0144(3) 0.0155(3) 0.0169(3) 0.00016(18) 0.0058(2) -0.00290(17)
 F3 0.0111(2) 0.0133(2) 0.0168(2) -0.00163(18) 0.00172(17) -0.00230(17)
 F1 0.0178(3) 0.0314(4) 0.0233(3) -0.0127(3) -0.0026(2) -0.0009(3)

_geom_special_details
;
 All esds (except the esd in the dihedral angle between two l.s. planes)
 are estimated using the full covariance matrix.  The cell esds are taken
 into account individually in the estimation of esds in distances, angles
 and torsion angles; correlations between esds in cell parameters are only
 used when they are defined by crystal symmetry.  An approximate (isotropic)
 treatment of cell esds is used for estimating esds involving l.s. planes.
;
loop_
  _geom_bond_atom_site_label_1
  _geom_bond_atom_site_label_2
  _geom_bond_distance
  _geom_bond_site_symmetry_2
  _geom_bond_publ_flag
 Xe2 F2 1.9204(7) . ?
 Xe2 F3 2.1695(6) . ?
 Xe1 F1 1.9933(7) . ?
 Xe1 F1 1.9933(7) 3_666 ?
 Mn1 F7 1.7264(6) . ?
 Mn1 F6 1.7343(6) . ?
 Mn1 F4 1.9058(6) . ?
 Mn1 F4 1.9011(6) 2_445 ?
 Mn1 F5 1.7358(8) . ?
 Mn1 F3 1.9133(6) . ?

loop_
  _geom_angle_atom_site_label_1
  _geom_angle_atom_site_label_2
  _geom_angle_atom_site_label_3
  _geom_angle
  _geom_angle_site_symmetry_1
  _geom_angle_site_symmetry_3
  _geom_angle_publ_flag
 F2 Xe2 F3 177.47(3) . . ?
 F1 Xe1 F1 180.00(5) . 3_666 ?
 F7 Mn1 F6 92.76(3) . . ?
 F7 Mn1 F4 89.43(3) . 2_445 ?
 F7 Mn1 F4 176.14(3) . . ?
 F7 Mn1 F5 94.31(4) . . ?
 F7 Mn1 F3 89.79(3) . . ?
 F6 Mn1 F4 174.13(3) . 2_445 ?
 F6 Mn1 F4 89.87(3) . . ?
 F6 Mn1 F5 94.31(3) . . ?
 F6 Mn1 F3 89.48(3) . . ?
 F4 Mn1 F4 87.690(11) 2_445 . ?
 F4 Mn1 F3 87.41(3) . . ?
 F4 Mn1 F3 85.08(3) 2_445 . ?
 F5 Mn1 F4 90.95(3) . 2_445 ?
 F5 Mn1 F4 88.31(3) . . ?
 F5 Mn1 F3 174.27(3) . . ?
 Mn1 F4 Mn1 149.60(4) 2_455 . ?
 Mn1 F3 Xe2 130.55(3) . . ?

_shelx_res_file
;
TITL Xe3Mn2F14 in P2(1)/n
    xe3mn2f14.res
    created by SHELXL-2019/2 at 12:05:52 on 26-Oct-2023
CELL 0.56087 10.245039 4.996544 12.441493 90 96.5287 90
ZERR 2 0.000113 0.000049 0.000144 0 0.001 0
LATT 1
SYMM 0.5-X,0.5+Y,0.5-Z
SFAC F Mn Xe
UNIT 28 4 6

L.S. 20
PLAN  5
SIZE 0.033 0.045 0.183
TEMP -173.15(10)
CONF
fmap 2 53
acta
more -3
REM <olex2.extras>
REM <HklSrc "%.\\Xe3Mn2F14.hkl">
REM </olex2.extras>

WGHT    0.035200    0.136900
EXTI    0.002736
FVAR       0.71665
XE2   3    0.088428    0.485354    0.327744    11.00000    0.00949    0.01205 =
         0.01035    0.00047    0.00088   -0.00175
XE1   3    0.500000    0.500000    0.500000    10.50000    0.01073    0.01369 =
         0.01252   -0.00197    0.00149   -0.00056
MN1   2   -0.204254    0.064934    0.355853    11.00000    0.00998    0.00722 =
         0.00841    0.00013   -0.00012   -0.00071
F7    1   -0.120246   -0.123170    0.457657    11.00000    0.02115    0.01224 =
         0.01245    0.00258   -0.00504    0.00023
F2    1    0.206558    0.784505    0.346001    11.00000    0.01974    0.01974 =
         0.01906    0.00040    0.00168   -0.01031
F6    1   -0.188102    0.356384    0.431914    11.00000    0.02049    0.00989 =
         0.01251   -0.00276    0.00076   -0.00147
F4    1   -0.289846    0.261671    0.236855    11.00000    0.01411    0.00897 =
         0.01213    0.00184   -0.00165    0.00009
F5    1   -0.358079   -0.012537    0.393016    11.00000    0.01439    0.01545 =
         0.01689    0.00016    0.00578   -0.00290
F3    1   -0.041942    0.143968    0.300269    11.00000    0.01111    0.01333 =
         0.01682   -0.00163    0.00172   -0.00230
F1    1    0.382454    0.316788    0.384084    11.00000    0.01776    0.03142 =
         0.02329   -0.01272   -0.00259   -0.00094
HKLF 4


REM  Xe3Mn2F14 in P2(1)/n
REM wR2 = 0.0600, GooF = S = 1.041, Restrained GooF = 1.041 for all data
REM R1 = 0.0226 for 5611 Fo > 4sig(Fo) and 0.0251 for all 6122 data
REM 89 parameters refined using 0 restraints

END

WGHT      0.0352      0.1369

REM Highest difference peak  1.577,  deepest hole -1.956,  1-sigma level  0.229
Q1    1   0.1013  0.4864  0.3985  11.00000  0.05    1.58
Q2    1   0.1412  0.4607  0.3767  11.00000  0.05    1.53
Q3    1   0.0178  0.5483  0.2906  11.00000  0.05    1.48
Q4    1   0.0596  0.5552  0.3805  11.00000  0.05    1.46
Q5    1   0.0809  0.4950  0.2580  11.00000  0.05    1.46
;
_shelx_res_checksum                43127
_shelx_hkl_file
;
   0   0   2 959.299 40.2160  11
   0   0   2 1002.50 40.6020  12
   0   0   2 975.881 40.1004   5
   0   0  -2 1030.13 40.0778   5
   0   0   2 1024.08 40.6869  17
   0   0   2 970.445 40.3106  16
   0   0   3 1.42301 0.78705   3
   0   0   3 0.17282 1.65419  16
   0   0   3 2.29654 2.15977  17
   0   0   3 1.29118 1.05389  14
   0   0  -3-0.14037 1.31698   5
   0   0   3 2.54946 1.46377   5
   0   0   3 2.21457 1.86883  12
   0   0   3 0.16250 1.62328  11
   0   0   3 0.25033 1.29523   9
   0   0   3 0.78344 1.06224   7
   0   0   4 3023.03 121.078   3
   0   0   4 3037.19 123.451  17
   0   0   4 3032.06 122.837  16
   0   0   4 3037.63 121.662  14
   0   0   4 2912.62 122.427   5
   0   0  -4 3161.97 123.034  11
   0   0   4 3101.91 122.717  11
   0   0   4 3078.36 123.311  12
   0   0   4 3333.72 122.386   9
   0   0   4 3014.90 121.453   7
   0   0   5 0.90072 0.97220   3
   0   0   5 3.61168 1.85191   2
   0   0   5 0.55782 2.04003  16
   0   0   5 3.32377 2.47189  17
   0   0   5 0.16273 1.31507  14
   0   0   5-0.25812 1.63048   5
   0   0  -5 0.29542 1.94899  11
   0   0   5 1.58832 1.91979  11
   0   0   5 1.92411 2.49947  12
   0   0   5-0.66527 1.82879   9
   0   0   5 0.13784 1.24539   7
   0   0   6 26501.4 1041.25   3
   0   0   6 27452.5 1044.07   2
   0   0   6 25188.6 1043.53  16
   0   0   6 25420.4 1044.26  17
   0   0   6 25997.0 1042.02  14
   0   0   6 25713.1 1043.35   5
   0   0   6 25148.4 1044.12  12
   0   0   6 25440.9 1043.34  11
   0   0  -6 28391.7 1044.38  11
   0   0   6 28369.2 1043.29   9
   0   0   6 25741.3 1041.66   7
   0   0  -6 28946.9 1042.50   7
   0   0   7 0.14730 1.13955   3
   0   0   7-0.40337 2.33625   2
   0   0   7-0.44389 2.89762  17
   0   0  -7 2.30242 2.44125  16
   0   0   7 0.37485 2.64701  16
   0   0   7 0.87947 1.64849  14
   0   0   7 1.04377 2.04220   5
   0   0   7 1.72180 2.59220  12
   0   0   7 1.06566 2.46236  11
   0   0  -7-0.42170 2.30665  11
   0   0   7 0.61772 2.33426   9
   0   0   7 0.36919 1.47064   7
   0   0  -7 0.72659 1.63074   7
   0   0   8 8.10926 1.77547   3
   0   0   8 7.04903 3.01415   2
   0   0   8 9.25406 3.24071  16
   0   0   8 4.43290 3.15798  17
   0   0   8 6.40545 1.93967  14
   0   0  -8 7.69757 2.65687   5
   0   0  -8 4.44642 2.26202   7
   0   0   8 8.02613 2.58787   5
   0   0   8 11.9579 3.79306  12
   0   0  -8 6.83130 3.26381  11
   0   0   8 6.34190 2.83758  11
   0   0   8 9.06236 3.03599   9
   0   0   8 5.69671 1.91787   7
   0   0   9 0.58595 1.52366   3
   0   0   9 3.76813 3.16023   2
   0   0   9 0.46195 2.67631  16
   0   0   9 4.29970 3.31714  17
   0   0   9 4.93273 2.19960  14
   0   0  -9 1.73314 2.67445   5
   0   0  -9 0.62927 2.41619   7
   0   0   9-1.22903 2.55872   5
   0   0   9 3.65223 3.14261  12
   0   0   9 1.74019 2.71709  11
   0   0   9 0.76572 3.07237   9
   0   0   9 3.11239 1.99803   7
   0   0  10 162.599 8.01411   3
   0   0  10 150.155 11.3087   2
   0   0  10 129.085 10.4689  17
   0   0  10 130.055 9.98877  16
   0   0 -10 166.253 12.2405  16
   0   0  10 141.294 8.59213  14
   0   0  10 116.138 9.58810   6
   0   0  10 131.098 9.45393   5
   0   0 -10 132.666 10.9054  11
   0   0  10 130.565 9.72910  11
   0   0  10 104.653 9.73380  12
   0   0  10 160.639 10.1341   9
   0   0 -10 140.644 9.00309   7
   0   0  10 139.074 8.01011   7
   0   0  11-0.21598 1.69588   3
   0   0  11-1.35122 3.52343   2
   0   0  11-0.54133 3.41901  16
   0   0 -11-0.76686 4.13045  16
   0   0  11 1.90216 2.19761  14
   0   0  11 1.37754 2.39474   5
   0   0  11 0.54675 2.89855   6
   0   0 -11 0.37398 2.25214   7
   0   0  11 2.02405 3.19594  11
   0   0  11-0.60386 3.35265  12
   0   0  11 3.10834 3.43489   9
   0   0  11 0.50968 1.69859   7
   0   0  12 6937.44 256.678   3
   0   0 -12 7367.70 265.373  16
   0   0  12 5494.62 257.556  14
   0   0  12 7454.20 264.161   2
   0   0  12 5717.93 259.004   5
   0   0 -12 7111.86 261.496   5
   0   0  12 7401.83 260.353   9
   0   0 -12 6686.33 258.917   7
   0   0  12 5916.68 256.830   7
   0   0  13 1.65121 1.90698   3
   0   0 -13 5.58971 4.77749  16
   0   0  13 2.08406 2.29264  14
   0   0  13 3.23047 3.60765   2
   0   0 -13 0.41844 2.39179   7
   0   0 -13 6.88820 3.42600   5
   0   0  13 1.47208 2.64410   5
   0   0  13-0.99943 3.12102   9
   0   0  13 3.29116 2.05770   7
   0   0  14 14.2406 2.26988   3
   0   0  14 20.0832 5.71878   2
   0   0  14 7.81897 2.90896  14
   0   0 -14 13.0958 5.93102  16
   0   0 -14 10.1667 4.25736   5
   0   0  14 9.43308 3.95651   9
   0   0  14 10.9863 2.95480   8
   0   0  14 12.4235 2.63050   7
   0   0  15-2.80723 4.27294   2
   0   0  15 0.72478 2.43988  14
   0   0 -15 2.18915 5.70837  16
   0   0  15-0.54583 3.52488   9
   0   0  15-0.40001 2.49754   8
   0   0 -15-1.46197 3.61658   5
   0   0 -16 343.330 24.8199  16
   0   0 -16 354.972 21.7573   5
   0   0  16 363.846 23.5612   2
   0   0  16 345.601 19.6147   9
   0   0 -17-0.83346 4.27377   5
   0   0  17 2.28992 3.44767   9
   0   0  17 1.06622 4.06103   2
   0   0 -18 1498.88 70.0556   5
   0   0  18 1457.63 66.2823   9
   0   0  18 1626.32 73.1999   2
   0   0 -18 1617.76 74.7508  11
   0   0 -19 1.87124 4.96034   5
   0   0  19 1.18744 4.41554   9
   0   0  19 1.18414 5.40747   2
   0   0 -19 1.31056 6.23948  11
   0   0 -20 2.93822 5.10852   5
   0   0  20 1.19754 4.45367   9
   0   0  20 4.90437 6.39487   2
   0   0 -20 1.38242 7.21008  11
   0   0 -21-1.45399 7.83150  11
   0   0  21 1.26517 5.77729   2
   0   0 -21-2.05787 5.62804   5
   0   0 -22 462.411 31.8261  11
   0   0  22 389.809 28.1993   2
   0   0 -22 447.356 27.6664   5
   0   0 -23-3.14268 7.01757  11
   0   0  23 1.30118 5.40029   2
   0   0 -23 1.06390 5.45512   5
   0   0 -24 194.136 20.1745  11
   0   0  24 189.414 17.9322   2
   0   0 -24 165.992 15.5994   5
   0   0 -25-6.50194 9.15643  11
   0   0  25 1.28883 6.37662   2
   0  -1   0 1.26414 1.35791  14
   0  -1   0 0.15071 1.47799   4
   0  -1   0 1.07950 1.56829   7
   0   1   0-1.19260 1.39133  10
   0  -1   0 3.10083 1.16127   2
   0   1   1 5900.14 220.601   2
   0   1  -1 5643.42 220.254   8
   0  -1   1 5450.67 220.622   7
   0  -1   1 5493.18 220.087   8
   0  -1   1 5448.83 220.371  14
   0  -1   1 5767.12 219.585  15
   0  -1  -1 5523.94 219.904  14
   0   1   1 5581.62 220.102  14
   0   1   1 5378.40 220.262  10
   0  -1  -1 5788.37 220.524   4
   0   1  -1 5194.97 220.061   4
   0  -1   1 5646.37 220.283   4
   0   1   2 1801.83 76.4182   4
   0  -1   2 1973.21 76.5204   4
   0  -1  -2 1948.30 76.6680   4
   0   1   2 1981.90 77.1400   2
   0  -1   2 1918.65 76.0032  17
   0  -1   2 1983.96 76.2241  15
   0   1   2 1852.46 75.9205  14
   0  -1   2 1917.30 76.7816  14
   0   1  -2 2023.09 76.4379   6
   0  -1   2 1747.28 76.7086   5
   0  -1   2 1816.40 76.2514   6
   0  -1   2 1805.36 75.9213  12
   0  -1  -2 2053.93 76.8357  10
   0   1   2 1867.46 76.4289  10
   0  -1  -2 1865.08 76.1796   9
   0   1  -2 1952.46 76.3587   8
   0  -1   2 1919.75 76.2235   8
   0  -1   2 1815.18 76.9355   7
   0  -1  -3 6.47594 1.94333   4
   0   1   3 5.39992 1.83650   4
   0   1   3 4.82993 2.26545   2
   0  -1  -3 4.90397 2.21039  16
   0  -1   3 9.39997 2.19358  17
   0  -1   3 2.47107 1.69052  16
   0  -1   3 11.1204 2.25475  14
   0   1  -3 5.71820 2.03911  14
   0   1  -3 6.21546 2.50284   7
   0  -1   3 4.49878 1.95487   6
   0   1  -3 6.61180 2.38421   5
   0  -1   3 7.22029 2.05115   5
   0  -1   3 4.27366 1.86652  12
   0   1   3 2.43585 1.97698  11
   0  -1   3 6.09124 1.83264  11
   0   1   3 4.61728 1.71072  10
   0   1   3 5.62059 2.02260   9
   0  -1   3 2.75646 1.91738   7
   0  -1   3 3.41956 1.37934   8
   0   1   4 75.4474 5.51187   4
   0   1   4 102.897 6.95322   2
   0  -1   4 92.1827 6.16715  17
   0   1   4 89.4878 6.11668  16
   0  -1   4 85.5096 5.85311  16
   0  -1  -4 102.815 6.80735  16
   0   1  -4 101.018 6.69283  16
   0  -1   4 89.5301 5.98739  14
   0  -1   4 81.6144 5.82294   6
   0  -1   4 86.9261 5.88926   5
   0   1  -4 98.7349 6.71708   5
   0  -1   4 96.0169 6.11282  12
   0   1   4 100.555 6.45348  11
   0  -1   4 91.6400 5.89771  11
   0   1   4 92.9096 5.95309  10
   0   1   4 98.3538 5.81900   9
   0  -1   4 99.3451 6.26452   7
   0   1  -4 93.0294 6.93604   7
   0  -1   4 82.4104 5.28293   8
   0  -1  -5 15183.4 587.055   3
   0   1   5 14019.6 588.340   4
   0  -1  -5 13976.5 589.369   2
   0   1   5 16799.7 591.014   2
   0   1   5 14122.2 589.259  16
   0  -1   5 14862.8 589.536  17
   0   1   5 14530.9 589.821  17
   0  -1   5 14187.5 588.961  16
   0  -1   5 14823.8 589.020  14
   0  -1   5 13936.9 589.037   6
   0  -1   5 14314.0 588.856   5
   0   1   5 14319.1 589.342  11
   0  -1   5 14897.6 589.297  12
   0  -1   5 14684.6 588.833  11
   0   1   5 16560.0 588.531   9
   0  -1  -5 15056.5 587.987   9
   0  -1   5 14581.0 588.049   8
   0  -1  -5 15727.1 586.606   7
   0  -1   5 14990.1 588.963   7
   0  -1  -6 302.124 12.5344   3
   0  -1  -6 260.191 14.6835   2
   0   1   6 308.863 16.1421   2
   0   1   6 288.798 15.6276  17
   0  -1   6 272.986 14.5527  16
   0  -1   6 274.836 15.0844  17
   0   1   6 258.484 14.7963  16
   0  -1   6 260.727 14.3841  14
   0  -1   6 290.158 14.4565   5
   0  -1   6 268.481 14.6683   6
   0   1   6 273.914 13.9764   4
   0   1   6 273.137 14.8996  11
   0  -1   6 271.281 14.3954  11
   0  -1   6 288.070 14.9469  12
   0   1   6 328.268 14.2840   9
   0  -1  -6 280.241 13.5935   9
   0  -1   6 281.554 13.5911   8
   0  -1  -6 301.166 12.2432   7
   0  -1   6 277.173 14.2295   7
   0  -1  -7 1254.84 50.0872   3
   0  -1   7 1434.29 52.4221   3
   0   1   7 1409.31 55.4415   2
   0   1   7 1145.23 53.0776  16
   0  -1   7 1133.42 52.7528  16
   0   1   7 1175.89 53.8060  17
   0  -1   7 1210.61 53.5818  17
   0  -1   7 1193.11 52.4468  14
   0   1  -7 1314.72 53.2760  14
   0  -1  -7 1515.32 53.9315   5
   0   1   7 1205.70 52.0104   4
   0  -1   7 1260.79 53.3323   6
   0  -1   7 1201.66 52.4910   5
   0   1   7 1154.45 53.7153  12
   0  -1   7 1144.26 53.2536  12
   0  -1   7 1136.63 52.5255  11
   0   1   7 1149.52 53.0335  11
   0  -1  -7 1165.19 51.5283   9
   0   1   7 1361.50 52.2544   9
   0   1  -7 1371.28 54.0605   7
   0  -1  -7 1331.69 50.1083   7
   0  -1   7 1179.63 51.4422   8
   0  -1   7 1144.87 52.0072   7
   0  -1   8 20.0225 3.05457   3
   0  -1  -8 12.7029 1.53739   3
   0   1   8 10.2059 2.84391   4
   0   1   8 21.0954 4.37113   2
   0   1   8 12.4762 3.40374  16
   0  -1   8 9.83084 2.90862  16
   0   1   8 14.1293 3.78524  17
   0  -1   8 20.6366 4.11711  17
   0  -1   8 20.3580 3.37863  14
   0  -1   8 12.8765 3.04382   6
   0  -1  -8 19.7977 3.56907   5
   0   1  -8 13.6121 3.49159   7
   0  -1   8 10.6173 2.74103   5
   0   1  -8 16.4018 3.56280   5
   0   1   8 7.03086 3.54867  12
   0  -1   8 7.21443 2.77423  11
   0  -1   8 16.0370 3.86029  12
   0   1   8 9.95149 3.20302  11
   0  -1  -8 7.20012 2.39289   9
   0   1   8 17.8169 3.40181   9
   0  -1  -8 9.84254 1.70301   7
   0  -1   8 14.0136 2.87167   7
   0  -1   8 12.8851 2.55242   8
   0  -1   9 1194.69 45.7591   3
   0  -1  -9 1066.56 43.3140   3
   0   1   9 1292.92 50.4832   2
   0   1   9 993.916 47.8897  17
   0   1   9 951.726 47.0285  16
   0  -1   9 1007.35 46.9448  16
   0  -1   9 997.237 47.6289  17
   0  -1   9 1051.65 46.1936  14
   0  -1   9 991.879 46.9835   6
   0   1  -9 1318.74 49.3428   5
   0  -1  -9 1253.94 47.8659   5
   0   1   9 994.015 45.5427   4
   0  -1   9 1024.96 46.2934   5
   0  -1   9 978.294 47.3435  12
   0   1   9 1005.13 47.8754  12
   0   1   9 980.964 47.0403  11
   0  -1   9 1039.95 46.7463  11
   0  -1  -9 1003.03 45.1674   9
   0   1   9 1177.61 46.2656   9
   0  -1   9 1035.23 45.7617   7
   0  -1   9 1007.53 45.1507   8
   0  -1  -9 1160.10 44.0395   7
   0   1  -9 1258.10 48.4410   7
   0  -1  10 113.306 7.29530   3
   0   1  10 135.236 10.8499   2
   0  -1 -10 145.984 11.3486  16
   0   1  10 98.9435 9.11588  17
   0  -1  10 110.279 9.50782  17
   0  -1  10 98.9974 8.43998  16
   0   1  10 98.4189 8.66452  16
   0   1  10 113.824 6.61925  14
   0  -1  10 114.842 8.23039  14
   0   1  10 108.099 7.67273   4
   0  -1  10 100.575 7.94385   5
   0  -1  10 99.9924 8.57521   6
   0  -1  10 96.9267 8.65263  12
   0  -1  10 93.0470 8.07812  11
   0  -1 -10 135.417 10.7746  11
   0   1  10 103.536 8.70993  11
   0   1  10 89.1615 8.70163  12
   0  -1  10 128.235 9.15945   9
   0  -1 -10 99.8874 7.23713   9
   0   1  10 131.625 8.68345   9
   0  -1 -10 114.335 6.32699   7
   0  -1  10 99.0802 7.13774   8
   0   1 -10 130.369 9.52897   7
   0  -1  10 108.079 7.66746   7
   0  -1  11 12959.1 462.320   3
   0   1  11 13880.4 469.462   2
   0  -1  11 10459.5 464.872  17
   0  -1 -11 13864.7 469.439  16
   0  -1  11 10102.7 463.729  16
   0   1  11 11439.5 460.961  14
   0  -1  11 11354.7 463.032  14
   0  -1  11 10105.7 463.931   6
   0   1  11 10833.8 462.320   4
   0  -1  11 10868.8 463.399   5
   0   1 -11 14167.1 467.651   5
   0  -1  11 10711.3 463.748  11
   0  -1  11 10138.8 464.451  12
   0  -1 -11 13533.4 468.487  11
   0  -1  11 14463.4 465.251   9
   0   1  11 13122.9 463.670   9
   0  -1 -11 12796.4 460.889   7
   0  -1  11 10876.5 462.275   7
   0  -1  11 9730.16 461.731   8
   0   1 -11 13475.4 466.014   7
   0   1  12 5.77126 2.82712   4
   0  -1  12 5.75056 2.23031   3
   0   1  12 7.58641 4.40448   2
   0  -1  12 10.4291 3.88541   2
   0  -1 -12 12.8957 4.98666  16
   0   1  12 9.31313 2.20602  14
   0  -1  12 5.12395 2.77093  14
   0   1 -12 14.4185 4.44227   5
   0  -1  12 7.36837 3.21812   5
   0  -1 -12 6.70826 1.93015   7
   0  -1 -12 6.63748 3.46428   5
   0  -1 -12 4.78221 4.23417  11
   0   1  12 5.67552 3.68139   9
   0  -1  12 15.9429 4.27763   9
   0  -1  12 2.60640 2.52169   7
   0  -1  12 5.31322 2.52445   8
   0  -1  13 689.819 29.7113   3
   0   1  13 568.846 30.0370   4
   0   1  13 762.786 36.8338   2
   0  -1  13 757.198 34.7834   2
   0  -1 -13 799.674 37.7137  16
   0   1  13 618.511 28.7928  14
   0  -1  13 607.672 30.5550  14
   0  -1 -13 751.834 33.5502   5
   0   1 -13 774.012 35.2385   5
   0  -1 -13 771.179 36.8872  11
   0   1 -13 772.667 36.8535  11
   0   1  13 718.765 31.7985   9
   0  -1  13 912.173 34.2990   9
   0  -1  13 542.333 29.2998   8
   0  -1  13 573.672 29.7995   7
   0   1  14 79.0086 7.10704   4
   0  -1  14 89.2230 6.60525   3
   0   1  14 108.347 11.6225   2
   0  -1  14 110.467 10.4147   2
   0  -1 -14 103.508 11.6502  16
   0  -1  14 76.2158 7.14390  14
   0   1  14 76.4113 5.87206  14
   0  -1 -14 106.719 9.38690   5
   0   1 -14 110.766 10.5885   5
   0  -1 -14 95.1865 10.9233  11
   0   1 -14 99.1292 11.4978  11
   0   1  14 96.7929 8.45866   9
   0  -1  14 116.114 9.52113   9
   0  -1  14 80.4134 6.67807   8
   0  -1  14 75.2378 6.70855   7
   0   1  15 409.055 23.3909   4
   0  -1  15 545.285 23.3184   3
   0   1  15 604.464 31.7665   2
   0  -1  15 648.948 30.3323   2
   0  -1 -15 611.659 32.4369  16
   0  -1  15 451.824 23.9554  14
   0   1  15 461.643 22.1383  14
   0  -1 -15 589.735 28.0090   5
   0   1 -15 583.431 29.5655   5
   0  -1 -15 560.197 30.8297  11
   0   1 -15 656.257 32.4534  11
   0   1  15 560.983 25.8704   9
   0  -1  15 575.854 26.7063   9
   0  -1  15 379.479 22.6299   8
   0  -1  15 417.842 23.0583   7
   0   1  16 112.610 12.5590   2
   0  -1  16 104.335 11.3512   2
   0   1 -16 107.216 11.5298   5
   0  -1 -16 108.509 10.4814   5
   0  -1 -16 142.989 14.9645  16
   0   1 -16 83.1632 12.2275  11
   0   1  16 104.195 9.27871   9
   0  -1  16 131.797 10.3628   9
   0  -1  16 101.650 7.28253   3
   0  -1  17 6031.62 240.632   2
   0   1  17 6205.58 243.337   2
   0   1 -17 6155.44 240.860   5
   0  -1 -17 5956.65 238.162   5
   0  -1 -17 6335.78 244.927  16
   0   1 -17 6027.22 243.118  11
   0   1  17 5838.87 235.387   9
   0  -1  17 6092.94 236.230   9
   0  -1  17 5321.79 231.609   3
   0  -1 -18 2.69727 7.03543  16
   0   1 -18 12.0550 7.86366  16
   0   1 -18 1.26729 6.27230  11
   0   1 -18 2.02941 6.11290   5
   0  -1 -18 1.63340 4.66889   5
   0  -1  18 3.80643 4.05574   9
   0   1  18 5.94871 4.53452   9
   0  -1  18 4.09895 4.68247   2
   0   1  18 9.86080 5.98678   2
   0  -1 -19 60.1250 11.4768  16
   0   1 -19 74.7853 11.8245  11
   0  -1 -19 63.3124 8.61768   5
   0   1 -19 69.0044 10.3124   5
   0   1  19 65.8620 8.07645   9
   0  -1  19 69.6285 7.89677   9
   0   1  19 67.9961 10.8471   2
   0  -1  19 81.5716 10.4184   2
   0  -1 -20 1.51672 8.17164  16
   0   1 -20 1.40306 7.79214  11
   0   1 -20 4.41996 5.95485   5
   0  -1 -20 8.10038 5.49077   5
   0  -1  20 3.18584 4.25122   9
   0  -1  20 8.96521 5.54785   2
   0   1  20 5.30099 6.43705   2
   0   1 -21 607.240 35.0055   5
   0  -1 -21 570.425 32.8099   5
   0  -1 -21 654.204 39.5854  16
   0  -1  21 528.891 34.2317   2
   0   1  21 558.177 35.8747   2
   0   1 -21 656.975 39.0053  11
   0  -1 -22 5.74001 5.54100   5
   0   1 -22-3.43244 5.66095   5
   0  -1 -22 11.5318 9.27997  16
   0   1  22-2.76942 6.45930   2
   0  -1  22 1.18486 5.04561   2
   0  -1 -22 4.55583 7.78683  11
   0  -1 -23 1442.14 67.5846   5
   0  -1  23 1502.98 76.5866  15
   0  -1 -23 1488.42 75.4876  16
   0   1  23 1422.03 71.9122   2
   0  -1  23 1351.08 69.1359   2
   0  -1 -23 1451.07 74.0339  11
   0  -1 -24 9.90124 5.34807   5
   0  -1 -24 14.5002 8.95392  11
   0   1  24 8.30360 6.19364   2
   0  -1  24 8.36399 5.70256   2
   0  -1  24 10.5710 9.49799  15
   0  -1 -24 15.5661 9.17779  16
   0   1  25 34.2021 9.03054   2
   0   2   0 28402.8 1062.77  14
   0   2   0 28160.3 1060.69  15
   0  -2   0 25634.9 1061.74  14
   0  -2   0 28830.9 1062.65   4
   0   2   0 26062.6 1061.94  10
   0  -2   0 25138.1 1061.42   2
   0   2   1 9.62987 2.66148   2
   0   2  -1 11.5941 1.79079   1
   0  -2  -1 6.21198 2.15046   2
   0  -2   1 10.9663 2.71921   8
   0   2  -1 16.3974 3.14517   8
   0   2  -1 24.4526 2.21352  13
   0  -2   1 9.65837 2.80540  14
   0  -2   1 16.0371 2.33372  15
   0   2   1 11.1667 2.77435  14
   0   2  -1 14.7269 2.39103  15
   0  -2   1 12.7219 3.07086   7
   0  -2  -1 14.1062 3.08682  10
   0   2   1 11.2304 2.73432  10
   0  -2   1 14.8123 3.03946   4
   0   2  -1 11.6263 2.59238   4
   0  -2  -1 12.2910 3.01336   4
   0  -2  -2 156.580 9.39988   4
   0  -2   2 159.054 9.20775   4
   0  -2  -2 137.213 8.61948   2
   0   2   2 155.403 9.42256   2
   0   2  -2 149.931 7.11784  17
   0   2  -2 142.167 7.49843  15
   0  -2   2 136.062 6.92135  17
   0   2   2 157.532 8.72413  14
   0  -2   2 151.990 9.07236  14
   0  -2   2 147.291 7.44240  13
   0  -2   2 143.842 8.08080  15
   0   2  -2 152.723 7.41034  12
   0  -2  -2 144.975 9.03698  10
   0   2   2 142.155 8.80275  10
   0  -2   2 125.070 8.33292   8
   0   2  -2 147.387 8.91668   8
   0  -2   2 125.314 8.93104   7
   0  -2   3 951.837 39.5296   4
   0  -2  -3 923.359 39.7265   4
   0   2   3 855.823 39.0896   4
   0  -2   3 922.470 36.6103   1
   0   2   3 986.795 40.5214   2
   0  -2  -3 860.832 39.3155   2
   0  -2   3 872.100 37.5470  17
   0  -2   3 971.989 38.5560  15
   0   2   3 870.893 38.3507  17
   0   2  -3 981.944 38.0502  17
   0  -2   3 822.542 39.2026  14
   0   2   3 957.344 38.7039  14
   0  -2  -3 831.964 37.9537   7
   0   2  -3 970.401 37.9687  12
   0  -2   3 858.736 37.7815  13
   0  -2  -3 1011.89 40.2396  11
   0   2   3 830.979 38.8663  10
   0  -2  -3 1042.70 40.2290  10
   0  -2   3 853.619 38.6302   8
   0  -2   3 836.879 39.4250   7
   0  -2   4 637.265 28.2134   4
   0   2   4 569.637 27.7722   4
   0  -2   4 594.568 25.9225   1
   0   2   4 686.233 29.6651   2
   0   2   4 598.446 27.6694  17
   0  -2  -4 685.111 28.7439  16
   0  -2   4 609.166 26.9858  17
   0  -2   4 673.781 27.9353  15
   0   2  -4 691.008 27.7187  17
   0   2  -4 656.431 29.2844  14
   0  -2   4 555.565 27.9441  14
   0   2   4 652.824 27.1723  14
   0  -2   4 579.606 28.1455   5
   0  -2  -4 621.398 28.9255  11
   0   2  -4 635.459 27.2448  12
   0   2   4 556.609 27.5277  10
   0  -2   4 563.243 28.1496   7
   0   2  -4 693.896 30.1331   7
   0  -2   4 574.144 27.2706   8
   0   2   5 1025.40 47.1817   4
   0  -2   5 1191.14 47.7811   4
   0   2   5 1215.25 49.6988   2
   0   2   5 1032.68 47.3796  17
   0  -2  -5 1228.15 48.8380  16
   0  -2   5 1203.69 47.8974  15
   0   2  -5 1255.80 48.0446  17
   0  -2   5 1068.18 46.8289  17
   0  -2   5 1012.55 46.7875  16
   0   2   5 1190.49 46.2835  14
   0   2  -5 1226.87 49.2358  14
   0  -2   5 1023.31 47.5956  14
   0  -2   5 1050.69 47.5149   5
   0   2  -5 1171.38 47.6912   6
   0  -2   5 1076.57 47.2674   6
   0  -2  -5 1273.70 49.2248  11
   0   2  -5 1165.90 47.4131  12
   0  -2   5 1042.14 46.9186  11
   0  -2   5 976.268 46.5525  12
   0   2   5 1000.46 47.0644  10
   0  -2  -5 1100.09 46.6047   9
   0  -2   5 1061.37 47.7199   7
   0   2  -5 1110.12 47.2860   8
   0  -2   5 1047.35 46.6424   8
   0   2  -5 1235.70 50.1183   7
   0  -2   6 24675.7 857.767   4
   0   2   6 20069.1 856.817   4
   0   2   6 21633.7 859.769   2
   0  -2   6 21640.3 857.100  17
   0  -2  -6 22961.0 858.965  16
   0   2   6 20530.1 857.575  17
   0  -2   6 20226.7 856.698  16
   0  -2   6 20696.0 857.512  14
   0  -2   6 21827.1 857.348   6
   0  -2   6 19944.8 856.987   5
   0   2  -6 24287.0 858.113   6
   0  -2   6 21194.2 856.944  12
   0  -2   6 21060.8 856.736  11
   0   2  -6 25066.4 858.406  12
   0   2   6 20495.9 856.953  10
   0  -2  -6 22331.2 856.152   9
   0   2   6 23891.8 857.468   9
   0  -2   6 20233.5 857.333   7
   0   2  -6 23576.0 857.139   8
   0  -2   6 20809.3 856.255   8
   0   2   7 106.270 8.11037   4
   0  -2   7 130.199 8.56392   4
   0   2   7 152.764 10.9956   2
   0  -2   7 119.247 8.30326  16
   0  -2  -7 148.106 10.4312  16
   0  -2   7 107.510 8.30234  17
   0   2   7 105.544 8.58943  17
   0  -2   7 98.0825 8.10619  14
   0  -2   7 117.963 8.76017   6
   0  -2   7 102.048 7.96061   5
   0   2  -7 131.135 9.12781   6
   0  -2   7 114.866 8.03139  11
   0  -2   7 104.534 8.20496  12
   0   2   7 124.947 9.07988  11
   0   2   7 126.036 8.53033  10
   0  -2  -7 108.001 7.33121   9
   0   2   7 128.000 8.66463   9
   0  -2   7 112.486 8.40785   7
   0  -2   7 117.829 7.68551   8
   0   2  -7 124.604 8.28802   8
   0   2   8 47.1146 5.29593   4
   0  -2  -8 50.7696 3.86734   3
   0   2   8 69.5226 7.69125   2
   0  -2  -8 49.2002 5.66065   2
   0   2   8 48.2064 5.95036  17
   0  -2   8 44.5490 5.14663  16
   0  -2  -8 60.5672 6.97306  16
   0  -2   8 48.3458 5.63344  17
   0  -2   8 67.2067 6.14336  14
   0  -2   8 57.4470 6.01740   6
   0   2  -8 64.3034 6.52370   6
   0  -2   8 47.5601 5.24302   5
   0  -2   8 50.8118 5.74876  12
   0  -2   8 48.0280 5.01068  11
   0   2   8 43.6989 5.66992  11
   0   2   8 59.0878 5.73573  10
   0   2   8 57.4751 5.89835   9
   0  -2  -8 50.6625 4.74919   9
   0  -2   8 50.3026 4.84118   8
   0  -2  -8 53.6329 3.14072   7
   0   2  -8 54.2144 5.41043   8
   0  -2   8 44.7516 5.31187   7
   0   2   9 199.604 12.4497   4
   0  -2  -9 223.097 10.3943   3
   0  -2  -9 213.062 13.4866   2
   0   2   9 279.777 16.7605   2
   0   2   9 189.358 13.3667  17
   0  -2   9 202.958 12.6842  16
   0  -2  -9 281.154 16.3505  16
   0  -2   9 195.893 13.1575  17
   0  -2   9 202.906 12.8171  14
   0  -2   9 187.091 12.3590   5
   0  -2   9 200.749 13.2193   6
   0   2   9 212.559 13.5860  11
   0  -2   9 211.089 12.5850  11
   0  -2  -9 266.502 15.8697  11
   0  -2   9 211.217 13.3166  12
   0   2   9 197.833 12.6045  10
   0  -2  -9 199.930 11.5812   9
   0   2   9 254.121 13.5052   9
   0  -2   9 195.578 11.6582   8
   0  -2   9 224.825 12.8973   7
   0  -2  -9 214.293 9.25907   7
   0  -2 -10 264.113 11.8811   3
   0   2  10 207.197 13.7964   4
   0  -2  10 342.238 16.0319   3
   0   2  10 335.519 19.4051   2
   0  -2  10 225.265 14.9704  17
   0  -2  10 226.332 14.4559  16
   0  -2 -10 343.520 18.9904  16
   0   2  10 215.573 15.2384  17
   0  -2  10 227.863 14.4199  14
   0  -2  10 238.275 14.3814   5
   0  -2  10 214.735 14.7399   6
   0   2 -10 345.976 19.0069   5
   0  -2 -10 315.331 18.3347  11
   0  -2  10 215.620 13.9765  11
   0  -2  10 238.102 15.1681  12
   0  -2 -10 251.982 13.5674   9
   0   2  10 337.966 16.0510   9
   0   2  10 224.014 14.2648  10
   0   2 -10 285.196 17.4111   7
   0  -2  10 246.822 14.4289   7
   0  -2  10 235.909 13.3662   8
   0  -2 -11 42.4552 2.98202   3
   0   2  11 39.8918 5.12427   4
   0  -2  11 48.4593 5.47730   3
   0   2  11 40.9406 7.26975   2
   0  -2 -11 41.2245 7.16008  16
   0  -2  11 38.6348 5.50743  17
   0  -2  11 37.3025 5.17388  14
   0   2 -11 51.3879 7.09581   7
   0  -2  11 26.2016 4.99348   6
   0  -2 -11 49.9023 6.39710   5
   0   2 -11 52.6207 7.44712   5
   0  -2  11 49.9973 5.44125   5
   0  -2  11 43.8121 5.80719  12
   0  -2 -11 41.7498 6.85528  11
   0  -2  11 34.9416 4.78911  11
   0  -2 -11 38.4960 4.70762   9
   0   2  11 53.5711 6.42057   9
   0   2  11 35.9892 5.02754  10
   0  -2  11 34.2383 4.36700   8
   0  -2  11 41.4366 4.94626   7
   0  -2 -12 4896.14 206.780   3
   0  -2  12 6053.48 211.727   3
   0   2  12 4636.22 210.366   4
   0   2  12 6569.95 219.685   2
   0  -2 -12 6492.12 218.827  16
   0  -2  12 4804.48 211.093  14
   0   2 -12 6213.28 216.260   7
   0   2 -12 6539.51 218.296   5
   0  -2 -12 6754.54 215.176   5
   0  -2 -12 6556.42 218.316  11
   0   2  12 4485.90 210.893  10
   0   2  12 6163.67 212.554   9
   0  -2 -12 4878.29 209.563   9
   0  -2  12 4793.65 209.426   8
   0  -2  12 4762.96 210.381   7
   0  -2  13 375.628 18.3147   3
   0   2  13 293.697 17.6656   4
   0   2  13 433.789 24.8604   2
   0  -2 -13 396.621 23.7130  16
   0  -2  13 295.260 18.0296  14
   0   2  13 281.271 14.9369  14
   0   2 -13 416.798 23.6715   5
   0  -2 -13 384.210 20.5783   5
   0  -2 -13 401.772 23.3498  11
   0   2  13 382.721 19.4868   9
   0  -2 -13 303.942 16.8731   9
   0  -2  13 445.552 20.9969   9
   0  -2  13 307.238 16.8811   8
   0   2  14 51.0677 6.06441   4
   0  -2  14 62.7071 6.08673   3
   0   2  14 65.4789 9.50454   2
   0  -2 -14 74.6801 9.86484  16
   0   2  14 46.9326 3.94215  14
   0  -2 -14 71.2749 7.90968   5
   0   2 -14 82.6555 10.3541   5
   0  -2 -14 74.8977 9.82896  11
   0   2  14 70.4124 7.89203   9
   0  -2  14 71.0438 7.75370   9
   0  -2 -14 55.9979 5.44763   9
   0  -2  14 48.2558 5.24012   8
   0  -2  15 451.770 21.6689   3
   0  -2  15 480.000 25.4788   2
   0   2  15 513.682 29.6221   2
   0  -2 -15 498.701 29.2608  16
   0   2  15 355.689 18.2570  14
   0   2 -15 522.289 28.6498   5
   0  -2 -15 516.041 25.2788   5
   0  -2 -15 530.087 29.1846  11
   0  -2  15 516.648 24.8988   9
   0   2  15 488.689 23.7909   9
   0  -2  15 357.685 20.3302   8
   0   2  16 285.472 22.1287   2
   0  -2  16 280.469 18.9863   2
   0  -2 -16 268.729 18.1329   5
   0   2 -16 318.731 21.8924   5
   0  -2 -16 311.977 22.8303  16
   0  -2 -16 308.997 22.1832  11
   0  -2  16 285.028 18.1145   9
   0   2  16 266.953 17.0867   9
   0  -2  16 259.518 15.1675   3
   0   2  17 111.223 13.6394   2
   0  -2  17 107.141 11.1222   2
   0   2 -17 113.527 13.0333   5
   0  -2 -17 116.005 11.3847   5
   0  -2 -17 150.018 15.5876  16
   0  -2 -17 122.385 13.9633  11
   0   2  17 106.911 10.0376   9
   0  -2  17 122.033 10.9464   9
   0  -2  17 108.532 8.22289   3
   0   2  18 1495.02 70.4212   2
   0  -2  18 1448.00 65.7124   2
   0  -2 -18 1458.30 64.6627   5
   0  -2 -18 1629.93 71.8888  16
   0  -2 -18 1485.33 69.7778  11
   0   2  18 1357.35 61.7698   9
   0  -2  18 1433.18 63.1006   9
   0  -2  18 1231.42 60.0257   4
   0  -2  18 1371.58 59.3652   3
   0  -2 -19 360.741 27.1190  16
   0  -2 -19 324.919 25.7454  11
   0  -2 -19 350.321 22.1774   5
   0   2  19 332.705 20.1250   9
   0  -2  19 314.342 20.2344   9
   0  -2  19 339.662 22.9987   2
   0   2  19 424.095 27.7265   2
   0  -2  20 81.9308 13.8353  15
   0  -2 -20 73.1260 12.4520  16
   0  -2 -20 60.7322 11.5912  11
   0  -2  20 63.1152 7.85567   9
   0  -2 -20 79.5454 9.51040   5
   0   2  20 83.8694 12.1240   2
   0  -2  20 67.5744 9.56005   2
   0  -2 -21 55.8654 8.39731   5
   0  -2  21 47.3216 11.8787  15
   0  -2 -21 66.6308 12.6863  16
   0   2  21 36.1638 9.72434   2
   0  -2  21 41.0759 7.92710   2
   0  -2 -22 457.911 27.9379   5
   0  -2  22 529.513 35.7971  15
   0  -2 -22 484.891 34.6511  16
   0   2  22 491.453 33.2152   2
   0  -2  22 466.834 29.4129   2
   0  -2 -23 85.6000 10.6749   5
   0  -2 -23 83.4985 15.0482  16
   0  -2  23 101.198 16.5436  15
   0  -2  23 99.4158 13.0869   1
   0   2  23 99.3656 13.8808   2
   0  -2 -24 259.587 19.4267   5
   0   2  24 264.623 23.1715   2
   0  -2  24 269.097 25.3141  15
   0  -2 -24 272.269 25.0779  16
   0   3   0 0.48887 2.63394  14
   0   3   0 4.66024 2.49126  15
   0   3   0 1.96827 2.96391   8
   0  -3   0 1.07696 1.99415   2
   0   3   0 1.63921 2.73214  10
   0  -3   0 0.48204 2.71612   4
   0   3  -1 4047.49 182.473   4
   0  -3  -1 4867.78 184.328   4
   0  -3   1 4821.57 184.092   4
   0   3  -1 4904.70 180.449  13
   0   3   1 4662.56 181.256  15
   0   3  -1 5041.15 184.833  14
   0   3   1 4929.11 184.086  14
   0  -3   1 4693.58 180.932  15
   0   3   1 4630.23 179.630  17
   0   3  -1 4354.18 180.381  15
   0  -3   1 4056.65 181.802   2
   0  -3  -1 4104.86 182.150   2
   0   3  -1 4433.96 179.722   1
   0   3   1 4148.82 182.686  10
   0  -3  -1 4927.18 184.651  10
   0  -3  -1 4110.71 182.402   7
   0   3  -1 5014.00 184.499   8
   0  -3  -2 5256.12 173.591   4
   0  -3   2 4911.81 172.651   4
   0  -3  -2 3763.94 170.507   2
   0  -3   2 3987.28 169.914   2
   0   3   2 4355.28 168.503  17
   0   3  -2 4193.85 168.491  15
   0  -3   2 3953.98 170.922  14
   0   3   2 4941.61 172.300  14
   0  -3   2 4537.91 169.445  15
   0  -3  -2 4033.20 169.983  14
   0   3   2 3960.35 170.814  10
   0  -3   2 4038.69 170.523   8
   0  -3  -2 4078.16 170.419   7
   0  -3   2 3961.73 171.184   7
   0  -3  -3 1115.35 46.3731   4
   0  -3   3 1123.51 46.0359   4
   0  -3  -3 872.428 44.3627   2
   0   3   3 975.449 42.8397  17
   0   3   3 1154.14 45.4137  14
   0  -3   3 936.116 44.6838  14
   0  -3   3 1051.20 43.6759  15
   0   3  -3 1112.07 44.9320   6
   0   3  -3 1082.11 42.5285  12
   0  -3  -3 1271.31 46.9736  10
   0   3   3 902.174 44.4291  10
   0  -3   3 915.925 44.0031   8
   0  -3   3 917.953 44.8678   7
   0  -3  -3 989.942 43.8418   7
   0  -3  -4 3742.70 139.299   4
   0   3   4 2912.03 136.903   4
   0  -3   4 3935.37 139.073   4
   0   3   4 3846.70 140.291   2
   0  -3  -4 3005.39 137.372   2
   0   3   4 3345.52 136.109  17
   0  -3   4 3288.89 134.867  17
   0  -3   4 3743.45 136.890  15
   0  -3   4 3197.99 137.736  14
   0   3   4 3882.03 137.894  14
   0  -3   4 3326.43 135.362  13
   0   3  -4 3719.00 137.637   6
   0   3  -4 3648.50 135.566  12
   0  -3  -4 3833.79 139.336  11
   0   3   4 3012.58 137.127  10
   0  -3  -4 2999.72 136.393   9
   0  -3  -4 3283.35 136.049   7
   0  -3   4 3111.86 136.666   8
   0  -3   4 3033.30 137.675   7
   0  -3   5 18272.0 629.137   4
   0   3   5 14293.5 627.136   4
   0  -3   5 16513.5 623.780   1
   0  -3  -5 13230.0 627.232   2
   0   3   5 18032.7 630.988   2
   0   3   5 14838.3 626.470  17
   0  -3  -5 17781.6 629.049  16
   0  -3   5 15503.2 625.510  17
   0  -3   5 17580.5 627.401  15
   0   3   5 17961.7 627.443  14
   0  -3   5 15208.2 625.801  13
   0  -3   5 14449.0 627.716  14
   0  -3   5 14513.8 627.623   5
   0   3  -5 17314.1 627.844   6
   0  -3  -5 18627.0 630.110  11
   0   3  -5 17267.6 626.289  12
   0   3   5 14237.3 627.066  10
   0  -3  -5 14625.6 626.485   9
   0   3  -5 17912.6 628.868   8
   0  -3   5 14537.7 627.707   7
   0  -3  -5 15295.6 625.651   7
   0  -3   5 14251.6 626.528   8
   0   3   6 267.234 15.9156   4
   0  -3   6 296.788 16.9158   4
   0  -3   6 314.632 13.6723   1
   0   3   6 345.581 19.0446   2
   0  -3   6 335.727 16.7861  15
   0  -3   6 283.389 14.8709  17
   0  -3   6 271.595 15.2529  16
   0  -3  -6 329.524 17.7232  16
   0   3   6 245.924 15.2610  17
   0  -3   6 244.887 15.8362  14
   0   3   6 329.074 15.6068  14
   0   3  -6 307.912 16.2879   6
   0   3  -6 342.335 19.8462   7
   0  -3   6 249.421 15.7371   5
   0  -3  -6 350.375 18.4278  11
   0  -3   6 239.945 14.9580  11
   0   3  -6 343.848 16.0055  12
   0  -3   6 280.337 15.1634  13
   0   3   6 271.154 15.7980  10
   0  -3  -6 290.230 15.3586   9
   0  -3   6 256.309 15.1618   8
   0  -3  -6 275.688 14.0415   7
   0  -3   6 260.347 16.1498   7
   0   3  -6 244.465 15.8092   8
   0  -3   7 2341.43 86.5530   4
   0   3   7 1847.79 84.5996   4
   0  -3   7 2183.09 82.6893   1
   0  -3  -7 1845.53 85.1162   2
   0   3   7 2369.50 89.4574   2
   0  -3  -7 2320.45 87.7421  16
   0  -3   7 1950.36 83.7823  17
   0  -3   7 1843.70 83.8208  16
   0   3   7 1888.73 84.5426  17
   0  -3   7 2450.12 86.6150  15
   0  -3   7 1836.69 85.0051  14
   0   3   7 2232.57 83.8187  14
   0  -3   7 1772.01 84.4795   5
   0   3  -7 2142.49 85.5461   6
   0  -3  -7 2183.07 86.5032   4
   0  -3   7 1852.10 83.8528  11
   0   3  -7 2341.20 85.5163  12
   0  -3  -7 2378.52 88.1916  11
   0   3   7 1809.97 84.2272  10
   0  -3  -7 1903.13 83.4660   9
   0  -3   7 1845.17 84.8259   7
   0   3  -7 2270.07 85.4851   8
   0  -3  -7 1915.36 81.8724   7
   0  -3   7 1885.96 83.7716   8
   0   3   8 877.456 42.3419   4
   0  -3   8 1184.32 44.3401   4
   0  -3   8 1081.14 41.4282   1
   0  -3  -8 822.288 42.6012   2
   0   3   8 1089.11 47.2178   2
   0  -3  -8 1131.25 46.0133  16
   0   3   8 882.904 42.3536  17
   0  -3   8 871.961 41.5902  16
   0  -3   8 1139.95 44.8364  15
   0  -3   8 908.782 41.8275  17
   0  -3   8 880.685 42.7416  14
   0   3   8 1094.23 41.2929  14
   0  -3   8 805.306 41.7983   5
   0  -3   8 903.696 42.5641   6
   0  -3   8 873.623 41.5197  11
   0  -3  -8 1170.41 46.3898  11
   0   3   8 802.705 41.6810  10
   0  -3  -8 891.817 40.9395   9
   0  -3   8 901.379 41.4086   8
   0  -3   8 874.421 42.3587   7
   0  -3  -8 943.584 39.1569   7
   0   3   9 1072.76 50.6677   4
   0  -3   9 1383.86 52.4722   4
   0  -3   9 1326.41 50.6110   1
   0   3   9 1382.81 56.9519   2
   0  -3   9 1469.79 54.5593  15
   0  -3   9 1060.27 50.4495  17
   0  -3   9 1033.98 50.0410  16
   0  -3  -9 1393.82 55.3201  16
   0   3   9 1064.86 51.0500  17
   0  -3   9 1048.86 51.0432  14
   0   3  -9 1440.40 55.5454  14
   0   3   9 1305.34 49.2822  14
   0  -3   9 1062.65 51.0962   6
   0  -3   9 1025.26 50.1954   5
   0  -3  -9 1372.70 55.1937  11
   0  -3   9 1052.80 49.9399  11
   0  -3  -9 1111.63 49.3769   9
   0   3   9 1024.19 50.3909  10
   0  -3   9 1022.95 50.6612   7
   0  -3  -9 1146.78 46.9251   7
   0  -3   9 1070.92 49.7481   8
   0  -3 -10 138.198 7.50438   3
   0   3  10 113.320 9.34891   4
   0  -3  10 171.667 10.9147   4
   0  -3  10 145.659 9.82627   1
   0   3  10 146.807 13.0551   2
   0  -3  10 176.596 12.7694  15
   0  -3  10 140.341 10.1016  17
   0  -3  10 116.389 8.99248  16
   0  -3 -10 165.000 12.9421  16
   0   3 -10 161.286 12.3612  14
   0   3  10 154.192 8.22933  14
   0  -3  10 116.776 10.0195   6
   0   3 -10 165.108 11.5343   6
   0  -3  10 119.097 9.43739  12
   0  -3 -10 144.259 12.2571  11
   0  -3  10 115.557 8.79241  11
   0   3  10 125.281 9.53730  10
   0  -3 -10 132.226 8.67843   9
   0  -3  10 124.795 8.79941   8
   0  -3 -10 90.4132 5.38273   7
   0  -3 -10 88.4604 5.40166   7
   0  -3 -11 4971.16 201.366   3
   0  -3  11 5625.13 206.098   4
   0   3  11 4306.08 204.073   4
   0   3  11 6018.65 212.777   2
   0  -3  11 6052.04 206.699   1
   0  -3  11 4295.43 204.579  17
   0  -3 -11 6002.99 211.244  16
   0  -3  11 6042.00 210.085  15
   0   3 -11 5691.79 209.365  14
   0   3  11 5463.27 202.168  14
   0  -3  11 4389.45 205.137   6
   0  -3 -11 6038.99 207.828   5
   0  -3  11 3994.91 204.236  12
   0  -3 -11 6164.44 211.352  11
   0  -3 -11 4716.84 203.005   9
   0  -3  11 4571.10 203.233   8
   0  -3  12 716.545 32.3781   3
   0  -3 -12 577.593 27.0701   3
   0  -3  12 711.375 31.7277   4
   0   3  12 727.573 37.2764   2
   0  -3  12 743.098 35.7299  15
   0  -3 -12 770.038 36.7339  16
   0   3  12 635.018 27.6811  14
   0  -3 -12 799.594 34.2387   5
   0  -3 -12 697.477 35.9345  11
   0  -3 -12 553.280 28.8932   9
   0  -3  12 523.894 28.8819   8
   0  -3  13 521.875 25.4711   3
   0  -3  13 520.148 25.0350   4
   0  -3 -13 431.523 19.9318   3
   0   3  13 507.407 30.1899   2
   0  -3 -13 542.394 29.9000  16
   0  -3  13 558.064 29.5952  15
   0   3  13 472.187 20.6982  14
   0  -3 -13 578.915 27.7596   5
   0  -3 -13 579.192 30.3577  11
   0  -3 -13 388.249 22.1709   9
   0  -3  13 391.649 22.2888   8
   0   3  14 168.545 15.9704   2
   0  -3  14 208.525 16.3729  15
   0  -3 -14 197.737 16.4964  16
   0   3  14 137.631 7.26869  14
   0  -3 -14 192.760 13.9111   5
   0  -3 -14 166.939 15.2861  11
   0  -3  14 172.463 11.4977   4
   0  -3  14 170.430 11.7290   3
   0  -3 -14 103.930 6.29904   3
   0  -3  14 138.483 9.45122   8
   0  -3 -15 472.441 25.6776   5
   0  -3  15 439.354 28.1223  15
   0  -3 -15 449.978 28.7388  16
   0  -3 -15 472.170 28.7858  11
   0  -3  15 376.545 22.3168   4
   0  -3  15 384.937 22.3487   3
   0   3  15 473.666 29.5562   2
   0   3  16 40.7880 9.47903   2
   0  -3 -16 37.5023 6.93819   5
   0  -3  16 36.9513 9.39491  15
   0  -3 -16 39.7553 9.41895  16
   0  -3 -16 34.3668 8.48454  11
   0  -3  16 39.0159 6.92066   9
   0  -3  16 35.9912 5.51128   3
   0  -3  16 29.7248 5.39106   4
   0  -3  17 2163.23 95.5294   2
   0  -3  17 2174.47 96.8068   1
   0   3  17 2293.25 102.526   2
   0  -3 -17 2405.77 96.4089   5
   0  -3  17 2395.26 102.027  15
   0  -3 -17 2349.50 101.983  16
   0  -3 -17 2320.37 101.230  11
   0  -3  17 2270.84 95.3600   9
   0  -3  17 2006.59 92.0812   4
   0  -3  17 2011.54 91.8699   3
   0  -3  18 3.49152 3.62472   2
   0  -3  18 2.02243 3.73094   1
   0   3  18 2.86400 5.45523   2
   0  -3 -18 6.65047 4.75069   5
   0  -3 -18 5.58848 6.24065  16
   0  -3  18 1.34624 7.36447  15
   0  -3 -18 2.64203 6.65676  11
   0  -3  18 3.17021 4.59179   9
   0  -3  18 2.07552 2.92530   3
   0  -3  19 113.141 15.2067  15
   0  -3 -19 105.339 14.4659  16
   0  -3 -19 100.623 13.9565  11
   0  -3 -19 96.5620 10.9930   5
   0  -3  19 114.022 11.1754   9
   0  -3  19 118.396 12.4029   1
   0   3  19 140.761 15.7473   2
   0  -3  19 114.148 11.5433   2
   0  -3 -20 76.4616 13.5473  16
   0  -3  20 56.2463 12.5058  15
   0  -3 -20 67.2852 12.0330  11
   0  -3 -20 67.2377 9.48058   5
   0  -3  20 57.0218 8.38233   9
   0  -3  20 56.9000 9.31946   1
   0   3  20 69.9494 11.7264   2
   0  -3  20 46.1448 7.90728   2
   0  -3 -21 40.0169 7.77032   5
   0  -3  21 36.8700 10.6568  15
   0  -3 -21 52.6549 11.4701  16
   0  -3  21 33.6835 7.25861   2
   0   3  21 41.9722 9.93494   2
   0  -3 -21 34.2531 9.83930  11
   0  -3 -22 33.3309 6.79410   5
   0  -3  22 20.5507 9.44354  15
   0  -3 -22 22.8451 9.36629  16
   0   3  22 15.7157 7.96984   2
   0  -3 -22 16.9860 9.10878  11
   0  -3 -23 997.375 51.9844   5
   0  -3 -23 1102.05 60.0012  11
   0  -3  23 1149.51 60.8218  15
   0  -3 -23 1131.10 60.8037  16
   0   3  23 1117.76 59.8674   2
   0   3  24 6.26432 7.75002   2
   0  -3  24 1.64102 9.50578  15
   0   4   0 10162.7 387.494  15
   0  -4   0 8807.27 389.382  14
   0   4   0 11684.4 393.746  14
   0  -4   0 8879.88 389.047   2
   0   4   0 8777.82 389.631  10
   0   4   0 12229.3 394.141   8
   0  -4   0 9472.12 390.005   7
   0   4   0 8943.99 389.772   4
   0  -4   0 11775.6 393.647   4
   0   4   1 102.835 8.97394   4
   0  -4  -1 127.713 10.7943   4
   0  -4   1 131.349 10.8819   4
   0   4   1 118.583 5.76471  17
   0   4  -1 106.876 7.11366  15
   0   4   1 120.596 8.09303  15
   0   4  -1 129.875 7.21834  13
   0  -4  -1 108.579 8.65471  14
   0   4   1 134.041 10.8108  14
   0   4  -1 137.646 11.2391  14
   0  -4   1 112.988 8.65705   2
   0  -4  -1 101.098 8.61049   2
   0   4  -1 116.979 6.74055   1
   0   4   1 108.960 9.12892  10
   0  -4  -1 135.029 10.9570  10
   0   4  -1 133.418 10.8474   8
   0  -4  -1 123.668 9.28256   7
   0  -4   1 99.9380 9.05313   7
   0  -4  -2 295.573 17.6808   4
   0   4   2 235.958 15.4642   4
   0  -4   2 282.278 17.3829   4
   0   4   2 278.916 12.7420  17
   0   4  -2 288.250 13.3748  15
   0   4   2 273.278 14.5386  15
   0   4   2 330.689 18.0240  14
   0  -4   2 279.767 14.0669  15
   0   4  -2 317.847 18.7841  14
   0   4  -2 266.325 11.7655   1
   0  -4  -2 256.367 15.4278   2
   0  -4   2 240.488 14.8845   2
   0  -4  -2 330.112 18.4237  10
   0   4   2 241.296 15.6715  10
   0  -4  -2 242.303 15.1934   7
   0  -4   3 695.837 31.2496   4
   0  -4  -3 656.902 31.3801   4
   0   4  -3 510.272 28.1782   4
   0   4   3 518.595 28.5884   4
   0  -4  -3 528.649 28.5335   2
   0  -4   3 528.365 27.7257   2
   0   4   3 575.269 26.0765  17
   0   4  -3 702.321 32.5539  14
   0  -4   3 647.892 27.4186  15
   0   4   3 580.071 27.7407  15
   0   4   3 679.878 30.6627  14
   0  -4   3 523.964 28.6633  14
   0   4  -3 655.439 26.0521  12
   0   4   3 530.451 28.6452  10
   0  -4   3 712.629 32.6362  10
   0  -4  -3 550.518 28.0461   7
   0   4   3 720.882 32.4758   8
   0  -4   4 21.3469 5.15312   4
   0   4   4 24.7256 4.59542   4
   0  -4  -4 42.0536 6.38447   4
   0  -4  -4 22.5019 4.43922   2
   0   4   4 28.7875 3.58768  17
   0  -4   4 33.3934 4.82138  15
   0   4   4 31.4227 5.43560  14
   0   4  -4 30.0039 5.82399  14
   0  -4   4 22.9271 4.51829  14
   0  -4  -4 25.9356 4.14711   7
   0   4  -4 26.7122 5.31475   6
   0   4  -4 29.0903 3.27487  12
   0  -4  -4 19.6881 4.55119   9
   0  -4   4 44.5462 6.86260  10
   0   4   4 21.4655 4.49404  10
   0   4  -4 31.6102 5.55427   8
   0  -4   4 22.0656 4.81112   7
   0   4   4 30.4524 6.17636   8
   0   4   5 114.186 10.0553   4
   0  -4   5 145.821 11.6558   4
   0   4   5 129.006 8.91966  17
   0  -4  -5 166.717 11.7867  16
   0  -4   5 164.220 10.9268  15
   0   4   5 173.103 11.4232  14
   0   4  -5 171.180 13.4236  14
   0  -4  -5 135.291 10.9598   2
   0  -4  -5 169.700 12.6322  11
   0   4  -5 147.775 8.70611  12
   0  -4   5 183.094 13.7069  10
   0   4   5 111.024 10.0171  10
   0   4   5 164.287 13.0338   8
   0  -4  -5 131.446 9.98267   9
   0  -4   5 123.501 9.92431   8
   0  -4  -5 126.320 9.11710   7
   0   4  -5 164.039 11.7740   8
   0  -4   6 8914.27 308.552   4
   0   4   6 6512.79 303.637  17
   0  -4  -6 8479.25 307.871  16
   0   4  -6 8727.66 311.085  14
   0  -4   6 8230.27 305.904  15
   0   4   6 9544.58 307.278  14
   0  -4   6 7366.06 303.363  13
   0   4   6 8888.25 311.010   2
   0   4  -6 8268.04 303.996  12
   0  -4   6 9213.58 311.621  10
   0  -4  -6 8610.46 309.151  11
   0  -4  -6 6609.73 304.143   9
   0   4   6 6110.09 304.849  10
   0  -4  -6 6939.16 303.321   7
   0  -4   6 6561.51 304.383   8
   0   4  -6 8205.30 307.471   8
   0  -4   7 581.209 27.9242   4
   0   4   7 591.774 30.4502   2
   0  -4   7 477.024 23.7565  17
   0   4   7 486.212 24.8213  17
   0  -4   7 425.628 24.2041  16
   0  -4  -7 590.791 28.5582  16
   0  -4   7 552.996 26.6318  15
   0   4   7 627.907 26.7126  14
   0  -4   7 500.082 24.3788  13
   0   4  -7 615.458 30.3370  14
   0  -4   7 444.254 24.6078  11
   0  -4   7 602.759 30.4991  10
   0  -4  -7 568.618 28.9657  11
   0  -4  -7 427.582 24.3882   9
   0  -4  -7 638.556 29.3603  10
   0  -4   7 442.725 24.6823   8
   0  -4  -7 471.709 23.3472   7
   0   4  -7 529.769 26.9747   8
   0  -4   8 77.1113 8.38182   4
   0  -4  -8 64.3136 8.10726   4
   0  -4   8 61.4154 4.35127   1
   0   4   8 77.4929 9.57945   2
   0  -4   8 55.1440 6.11946  16
   0  -4  -8 81.0690 8.77207  16
   0   4   8 44.7921 5.93266  17
   0  -4   8 65.3200 6.17907  17
   0   4   8 54.4109 6.39222  14
   0  -4   8 66.8617 8.00076  15
   0   4  -8 70.0585 7.42903   6
   0  -4   8 49.3827 5.91033  11
   0  -4  -8 64.8223 8.57800  11
   0  -4   8 44.6175 5.73803  13
   0  -4  -8 43.0608 5.76383   9
   0  -4   8 56.2847 6.34585   8
   0   4  -8 66.0099 7.39618   8
   0  -4  -8 54.0398 4.86324   7
   0  -4   9 1403.60 57.5377   4
   0   4   9 1545.92 62.4858   2
   0  -4   9 1355.72 52.1798   1
   0  -4   9 1505.61 58.2189  15
   0   4   9 1066.78 54.3859  17
   0  -4   9 1064.06 53.7852  16
   0  -4  -9 1433.41 59.6667  16
   0  -4   9 1106.66 53.7533  17
   0   4   9 1415.22 54.7242  14
   0   4  -9 1408.31 56.9720   6
   0  -4   9 1149.84 54.2203  13
   0  -4  -9 1488.47 60.4560  11
   0  -4  -9 1103.74 53.4856   9
   0  -4  -9 1179.39 51.5852   7
   0  -4   9 1099.05 53.9597   8
   0   4  -9 1381.94 56.7989   8
   0   4  10 423.565 24.9273   2
   0  -4  10 354.191 16.9368   1
   0  -4 -10 406.062 23.2101  16
   0  -4  10 396.431 21.9892  15
   0  -4  10 297.804 17.9493  17
   0   4  10 379.346 18.0074  14
   0   4 -10 384.220 23.1642  14
   0   4 -10 378.203 20.6358   6
   0  -4 -10 425.380 23.8062  11
   0  -4  10 278.816 17.9512  13
   0  -4  10 359.795 20.3822   4
   0  -4 -10 274.561 14.7493   7
   0   4 -10 388.861 20.4433   8
   0  -4  10 271.819 17.4809   8
   0  -4  11 26.7617 4.31093   1
   0  -4  11 24.8822 4.64909  17
   0  -4 -11 38.6919 7.97022  16
   0   4 -11 19.6759 6.25745  14
   0  -4  11 24.4518 6.93740  15
   0   4  11 26.0967 4.13588  14
   0   4 -11 27.4464 5.88223   6
   0  -4 -11 25.2157 6.94985  11
   0  -4  11 22.4189 4.98456  13
   0  -4  11 24.8423 5.62415   4
   0  -4 -11 12.1303 1.68113   7
   0   4 -11 24.2249 5.15618   8
   0  -4 -12 5695.36 213.485  16
   0  -4  12 5669.83 211.800  15
   0   4  12 4968.03 203.873  14
   0   4 -12 5300.82 212.455  14
   0  -4 -12 5506.08 209.836   5
   0  -4 -12 5688.58 213.887  11
   0  -4  12 4879.36 205.564   1
   0   4  12 5660.14 215.885   2
   0  -4 -12 4565.79 203.088   3
   0  -4  12 5247.78 208.377   4
   0  -4 -13 837.747 43.1981  16
   0  -4  13 891.453 42.4511  15
   0   4 -13 847.895 42.3942  14
   0   4  13 776.651 34.1371  14
   0  -4 -13 915.369 41.0227   5
   0  -4 -13 895.604 44.2431  11
   0   4  13 855.536 45.1908   2
   0  -4  13 753.360 36.6577   1
   0  -4  13 818.598 38.6646   4
   0  -4  13 868.079 40.3491   3
   0  -4 -13 672.841 33.5158   3
   0  -4 -14 394.661 25.2718  16
   0  -4  14 431.673 25.2543  15
   0   4  14 304.754 15.2673  14
   0  -4 -14 412.389 25.8149  11
   0  -4 -14 397.747 22.7614   5
   0  -4  14 344.137 19.1858   1
   0   4  14 385.756 26.2711   2
   0  -4  14 346.085 20.0722   4
   0  -4 -14 274.100 15.0648   3
   0  -4  14 392.936 21.6925   3
   0  -4  15 547.564 28.9164  15
   0  -4 -15 575.533 30.3921  16
   0  -4 -15 541.747 29.9418  11
   0  -4 -15 555.847 27.0265   5
   0  -4  15 487.665 23.1710   1
   0   4  15 576.182 32.0559   2
   0  -4  15 493.436 24.2679   3
   0  -4  15 491.562 23.2561   4
   0  -4  16 200.389 18.0251  15
   0  -4 -16 182.835 17.9409  16
   0  -4 -16 208.678 16.4844   5
   0  -4 -16 191.760 18.4620  11
   0   4  16 211.190 19.7874   2
   0  -4  16 187.271 14.1462   1
   0  -4  16 188.259 13.5966   4
   0  -4  16 181.397 13.8445   3
   0  -4 -17 118.221 14.6215  16
   0  -4  17 117.196 14.1728  15
   0  -4 -17 122.040 14.5830  11
   0  -4  17 109.472 10.1714   3
   0  -4  17 103.053 9.62406   4
   0  -4  17 104.812 10.4540   1
   0   4  17 104.502 14.5268   2
   0  -4 -17 127.847 12.5170   5
   0   4  18 1748.20 83.2574   2
   0  -4  18 1631.03 74.1270   2
   0  -4 -18 1661.42 75.4578   5
   0  -4 -18 1766.67 81.5834  16
   0  -4  18 1743.74 80.8135  15
   0  -4 -18 1713.80 80.8582  11
   0  -4  18 1730.37 75.2967   9
   0  -4  18 1483.00 71.8218   3
   0  -4 -19 378.086 28.3641  16
   0  -4  19 379.798 27.5027  15
   0  -4 -19 378.921 23.6263   5
   0  -4 -19 391.658 28.6134  11
   0  -4  19 401.036 23.7054   9
   0  -4  19 333.219 22.1512   2
   0   4  19 330.699 27.7886   2
   0  -4 -20 111.628 15.3484  16
   0  -4  20 101.049 14.7106  15
   0  -4 -20 134.228 12.6088   5
   0  -4 -20 115.988 15.4452  11
   0  -4  20 129.495 12.0388   9
   0   4  20 147.253 17.0831   2
   0  -4  21 95.0952 14.9222  15
   0  -4 -21 95.3380 11.0484   5
   0  -4 -21 119.911 16.0066  16
   0   4  21 118.324 15.7207   2
   0  -4 -21 109.755 15.4374  11
   0  -4 -22 197.926 15.8438   5
   0  -4 -22 195.920 19.7969  11
   0  -4  22 206.500 20.6106  15
   0  -4 -22 175.494 20.1205  16
   0   4  22 167.304 19.7779   2
   0  -4  23 99.0198 15.2248  15
   0   5   0-4.34401 4.60585   8
   0   5   0 0.86740 4.29152  14
   0   5   0 0.54718 2.91253  15
   0  -5   0 0.54159 3.05084   2
   0   5   0 2.44617 2.97334   1
   0   5   0-2.31645 2.48138  13
   0  -5   0-3.54700 4.62456  10
   0  -5   0 2.50607 4.56917   4
   0  -5  -1 4252.85 158.544   4
   0  -5   1 4291.28 158.571   4
   0   5  -1 3557.00 149.997  15
   0   5  -1 4494.58 159.883  14
   0   5   1 3666.72 151.190  15
   0   5   1 4415.13 158.946  14
   0  -5  -1 3178.85 152.958   2
   0  -5   1 3072.98 152.491   2
   0   5  -1 3776.74 149.536   1
   0   5  -1 3953.65 150.310  13
   0  -5   1 4451.67 159.901  10
   0  -5  -1 4141.28 158.571  10
   0  -5  -1 3203.13 153.131   7
   0   5   1 4463.22 159.755   8
   0  -5   2 1171.16 48.2199   4
   0  -5  -2 1055.51 47.3647   4
   0   5  -2 906.289 39.5142  15
   0   5   2 919.431 38.2052  17
   0   5   2 1067.58 46.9068  14
   0   5  -2 1139.87 49.0136  14
   0   5   2 910.356 41.3599  15
   0  -5   2 790.249 41.9542   2
   0   5  -2 933.534 39.2964  12
   0  -5   2 1118.50 48.8471  10
   0  -5  -2 1103.26 47.6604  10
   0   5   2 1193.28 48.9703   8
   0  -5  -2 775.670 42.2327   7
   0  -5  -3 918.305 40.0531   4
   0  -5   3 856.725 39.2951   4
   0  -5   3 617.477 33.9639   2
   0   5   3 675.943 31.2176  17
   0   5   3 847.342 38.5681  14
   0   5   3 687.118 33.5514  15
   0   5  -3 852.733 40.4917  14
   0   5  -3 787.177 31.4795  12
   0  -5   3 923.198 41.2379  10
   0  -5  -3 607.435 34.0141   7
   0   5   3 937.857 41.0558   8
   0  -5   4 970.447 44.7932   4
   0  -5  -4 1020.47 45.4713   4
   0  -5   4 726.237 39.8010   2
   0   5   4 1019.30 45.9942   2
   0   5   4 819.943 37.9426  17
   0  -5   4 882.632 39.4178  15
   0   5   4 810.797 39.9849  15
   0   5   4 1054.98 44.6926  14
   0   5  -4 1107.81 47.6613  14
   0   5  -4 981.040 43.0187   6
   0   5  -4 903.875 37.5585  12
   0  -5   4 1048.31 46.9401  10
   0   5   4 1078.28 47.0096   8
   0  -5  -4 709.224 39.6363   7
   0   5  -4 1016.99 45.1235   8
   0  -5   5 4138.45 155.874   4
   0  -5  -5 4109.96 156.361   4
   0  -5   5 3024.27 150.124   2
   0  -5  -5 3914.06 153.672  16
   0   5   5 3224.63 148.726  17
   0   5  -5 4188.46 158.523  14
   0  -5   5 3808.54 150.604  15
   0   5   5 4124.76 154.740  14
   0   5  -5 3835.40 152.987   6
   0  -5  -5 4076.52 155.825  11
   0   5  -5 3799.27 148.364  12
   0  -5   5 4298.90 158.852  10
   0   5  -5 4139.37 155.837   8
   0  -5  -5 3000.20 149.769   7
   0   5   5 4460.63 158.698   8
   0  -5   6 195.456 15.0288   4
   0  -5  -6 204.901 14.7229  16
   0   5   6 162.944 11.1501  17
   0   5  -6 228.551 17.3432  14
   0   5   6 191.478 14.0756  14
   0  -5   6 188.368 12.8928  15
   0   5  -6 209.996 14.2080   6
   0  -5  -6 214.789 15.7320  11
   0  -5   6 223.787 17.4194  10
   0  -5  -6 191.292 15.3343  10
   0  -5  -6 168.606 11.5662   7
   0   5  -6 208.083 15.2272   8
   0   5   6 211.830 16.8191   8
   0  -5   7 2383.80 93.8164   4
   0   5   7 1788.41 87.7260  17
   0  -5  -7 2366.14 93.2860  16
   0  -5   7 1666.33 87.7655  16
   0  -5   7 2283.92 90.8240  15
   0   5   7 2386.08 91.8746  14
   0   5  -7 2497.35 97.3516  14
   0   5  -7 2183.14 91.1021   6
   0  -5  -7 2360.96 94.7957  11
   0  -5   7 2546.41 98.0312  10
   0  -5  -7 2529.85 95.4111  10
   0   5   7 2481.71 96.6343   8
   0  -5  -7 1797.42 87.2704   7
   0   5  -7 2300.01 93.4199   8
   0  -5   8 1555.81 67.9094   4
   0   5   8 1186.07 62.6288  17
   0  -5  -8 1593.11 68.1648  16
   0   5  -8 1649.86 71.5766  14
   0  -5   8 1604.23 66.4240  15
   0   5   8 1543.34 65.4758  14
   0   5  -8 1544.13 66.0819   6
   0  -5  -8 1668.88 69.2380   4
   0  -5  -8 1677.07 69.8462  11
   0  -5  -8 1627.83 69.0950  10
   0  -5   8 1808.94 73.0129  10
   0  -5  -8 1181.56 61.4060   7
   0   5   8 1682.72 71.1304   8
   0   5  -8 1530.26 67.4187   8
   0   5   9 539.118 31.0566   2
   0  -5  -9 516.049 28.2065  16
   0   5   9 388.025 23.1177  17
   0  -5   9 415.820 22.8686  13
   0   5   9 552.576 25.4722  14
   0  -5   9 514.802 26.8215  15
   0   5  -9 493.557 25.8779   6
   0  -5   9 543.755 31.2170  10
   0  -5  -9 568.634 29.8841  11
   0  -5   9 458.953 26.5487   4
   0   5  -9 513.219 26.9886   8
   0   5   9 537.024 29.8246   8
   0  -5  -9 378.369 21.0839   7
   0   5  10 256.162 19.7685   2
   0  -5 -10 249.531 17.9288  16
   0   5  10 233.244 14.1400  14
   0  -5  10 237.515 16.7447  15
   0   5 -10 225.386 15.5108   6
   0  -5  10 262.459 19.9969  10
   0  -5 -10 221.078 17.6184  11
   0   5  10 223.132 18.0775   8
   0   5 -10 243.343 16.2817   8
   0  -5  10 213.989 16.1404   4
   0  -5  11 1725.80 67.6147   4
   0   5  11 1969.91 75.1277   2
   0  -5 -11 1717.03 70.0979  16
   0   5 -11 1813.81 72.6230  14
   0   5  11 1605.82 63.0393  14
   0  -5  11 1777.95 68.3898  15
   0   5 -11 1640.53 66.4375   6
   0  -5 -11 1870.32 71.7188  11
   0  -5  11 1886.04 74.1425  10
   0   5  11 1834.27 71.7811   8
   0   5 -11 1806.09 67.5799   8
   0  -5  12 19.5494 5.81731   4
   0   5  12 34.5849 8.96445   2
   0  -5 -12 22.4600 6.68939  16
   0   5 -12 19.0613 7.09484  14
   0  -5  12 23.1829 8.37083  15
   0   5  12 23.8779 4.26485  14
   0   5 -12 27.5566 6.10301   6
   0  -5 -12 26.8047 7.60457  11
   0  -5  12 21.4171 7.96665  10
   0   5 -12 24.2834 5.69393   8
   0   5  12 43.2621 8.78235   8
   0  -5 -13 264.125 16.1956   3
   0  -5  13 330.633 21.0493   4
   0   5  13 401.605 27.1027   2
   0  -5  13 317.248 22.4207  15
   0  -5 -13 376.168 24.7419  16
   0   5 -13 331.880 24.1709  14
   0  -5  13 422.636 27.1476  10
   0  -5 -13 384.510 25.3209  11
   0   5  13 392.947 25.3719   8
   0   5 -13 373.382 21.5646   8
   0  -5  14 46.6753 7.61301   4
   0  -5  14 78.1238 10.0430   3
   0   5  14 53.5522 10.6509   2
   0  -5 -14 58.2851 10.6875  16
   0  -5  14 44.5336 9.52009  15
   0  -5 -14 68.2550 9.36580   5
   0  -5 -14 39.9687 9.18657  11
   0  -5  14 72.7116 11.6241  10
   0   5  14 83.1573 11.4998   8
   0  -5  15 43.6477 7.83195   3
   0  -5  15 44.7892 7.36394   4
   0   5  15 46.6194 10.0639   2
   0  -5 -15 47.4830 9.88475  16
   0  -5  15 52.7402 9.86874  15
   0  -5 -15 45.4914 8.46539   5
   0  -5 -15 35.1229 8.65864  11
   0  -5  15 35.0526 9.49743  10
   0   5  15 38.9634 9.22059   8
   0   5  16 24.9226 8.72553   2
   0  -5 -16 31.4223 8.35008  16
   0  -5  16 31.7995 9.24864  15
   0  -5 -16 36.1803 9.09619  11
   0   5  16 49.3252 9.59207   8
   0  -5  16 32.5607 6.75115   3
   0  -5  16 20.0028 5.67418   4
   0  -5 -16 27.1840 7.20351   5
   0   5  17 1066.89 54.9902   2
   0  -5  17 926.267 49.3924  15
   0  -5 -17 865.031 50.2575  16
   0  -5 -17 971.859 48.0675   5
   0  -5 -17 970.510 51.2786  11
   0   5  17 838.570 47.7443   8
   0  -5  17 895.042 45.2067   3
   0  -5  18 16.8673 5.21359   3
   0   5  18 29.6860 9.85041   2
   0  -5 -18 36.7801 10.2998  16
   0  -5  18 28.6391 8.92064  15
   0  -5 -18 29.7291 7.42763   5
   0  -5 -18 19.7482 8.33125  11
   0  -5  18 29.3751 9.36927  10
   0   5  18 18.0174 7.17257   8
   0   5  19 50.5182 11.6083   2
   0  -5 -19 39.7447 11.2873  16
   0  -5  19 58.0937 11.6230  15
   0  -5 -19 34.2711 7.76749   5
   0  -5 -19 55.4128 11.0981  11
   0  -5  19 55.8173 8.61725   9
   0  -5  19 57.5167 10.2635  10
   0   5  19 48.2519 8.94216   8
   0  -5 -20 40.8733 10.2906  16
   0  -5  20 55.7396 11.4610  15
   0  -5 -20 43.3808 10.4659  11
   0  -5 -20 16.4555 6.66687   5
   0  -5  20 37.7533 9.33263  10
   0  -5  20 43.7236 7.75093   9
   0   5  20 42.7480 11.0135   2
   0  -5 -21 3.10057 6.92353  16
   0  -5 -21 4.44940 5.29139   5
   0  -5 -21-6.05746 7.76488  11
   0  -5  21-1.38299 5.10000  10
   0   5  21-1.72322 7.86883   2
   0  -5  22 18.9712 6.98792  10
   0  -6   0 3166.45 122.544   4
   0   6   0 2882.45 112.153  13
   0   6   0 3301.95 123.701  14
   0   6   0 2444.02 111.514  15
   0   6   0 2721.54 111.931   1
   0  -6   0 3175.44 123.068  10
   0   6   0 3227.80 123.432   8
   0  -6  -1 419.951 24.7143   4
   0  -6   1 400.192 24.4787   4
   0   6  -1 288.771 15.6027  15
   0   6   1 303.068 16.5300  15
   0   6   1 392.105 17.6845  13
   0   6   1 452.617 25.4778  14
   0   6  -1 420.387 25.5179  14
   0   6   1 504.200 26.8782   8
   0  -6  -1 401.873 25.0427  10
   0  -6   1 448.891 26.1716  10
   0   6   1 328.181 17.2636   1
   0   6  -1 327.776 15.1988   1
   0   6   2 124.190 13.1343   8
   0   6   2 103.949 11.9905  14
   0   6  -2 98.9106 12.1587  14
   0   6   2 83.1386 7.40017  15
   0   6  -2 79.9119 4.85848  12
   0  -6   2 100.357 11.9079  10
   0  -6   2 78.8023 10.9032   4
   0  -6  -2 105.643 11.8983   4
   0   6  -3 285.717 19.4900   8
   0   6   3 275.055 19.9007   8
   0   6   3 255.812 18.2538  14
   0   6   3 213.437 13.0323  15
   0   6  -3 252.014 19.2601  14
   0   6  -3 244.981 16.8534   6
   0   6  -3 181.924 9.53698  12
   0  -6   3 266.645 19.8428  10
   0  -6   3 269.785 18.9317   4
   0  -6  -3 272.026 19.1145   4
   0  -6   4 197.170 16.3477   4
   0  -6  -4 192.239 16.2252   4
   0   6   4 162.371 9.15292  17
   0   6  -4 214.883 17.9721  14
   0   6   4 154.237 11.4778  15
   0   6   4 228.775 16.6543  14
   0   6  -4 206.914 15.0425   6
   0  -6  -4 197.705 15.7861  11
   0  -6   4 182.323 16.8994  10
   0   6  -4 223.268 17.0284   8
   0   6   4 223.914 17.9724   8
   0  -6  -5 252.864 18.9100   4
   0  -6   5 245.823 18.6647   4
   0  -6  -5 247.098 16.7112  16
   0   6   5 199.683 11.8261  17
   0   6   5 270.990 18.4415  14
   0   6  -5 294.578 21.1821  14
   0   6   5 181.309 13.4245  15
   0   6  -5 262.624 17.2096   6
   0  -6  -5 258.463 18.4077  11
   0  -6   5 254.405 20.2604  10
   0   6  -5 279.921 19.3077   8
   0   6   5 291.186 21.0976   8
   0  -6   6 2297.83 93.4820   4
   0   6   6 1725.00 84.1402  17
   0  -6  -6 2238.17 90.9300  16
   0   6   6 2368.77 92.3342  14
   0   6  -6 2488.37 97.4461  14
   0   6   6 1704.85 86.2968  15
   0  -6   6 2188.22 86.3498  15
   0   6  -6 2318.92 90.5443   6
   0   6   6 1651.10 85.4027  12
   0  -6  -6 2257.44 92.8081  11
   0  -6  -6 2403.90 94.6041  10
   0  -6   6 2533.53 97.8302  10
   0   6   6 2477.41 96.7551   8
   0   6  -6 2424.89 94.0475   8
   0  -6   7 242.256 17.8407   4
   0   6   7 227.236 18.4157   2
   0  -6  -7 185.032 15.4864  16
   0   6   7 164.527 11.0772  17
   0   6  -7 257.950 19.5574  14
   0   6   7 165.406 12.6322  15
   0   6   7 223.682 15.9242  14
   0  -6   7 220.431 13.3566  15
   0   6  -7 199.696 14.7217   6
   0  -6  -7 207.184 16.9035  11
   0  -6   7 214.095 18.6936  10
   0  -6  -7 225.267 17.6445  10
   0  -6  -7 136.561 10.9910   7
   0   6  -7 198.366 16.4914   8
   0   6   7 224.123 18.7588   8
   0  -6   8 299.129 21.5918   4
   0  -6  -8 361.063 21.6769  16
   0   6   8 263.413 15.8893  17
   0   6   8 356.045 20.6071  14
   0   6  -8 324.167 23.8592  14
   0  -6   8 332.872 18.7015  15
   0   6  -8 328.717 19.7852   6
   0  -6  -8 336.843 22.3020   4
   0  -6  -8 346.852 22.5458  11
   0  -6   8 321.367 24.0899  10
   0  -6  -8 326.112 22.3109  10
   0   6   8 362.990 24.4814   8
   0   6  -8 323.098 21.4149   8
   0  -6   9 405.636 24.4590   4
   0  -6  -9 388.022 23.7992  16
   0   6  -9 410.823 27.2092  14
   0   6   9 394.649 21.7554  14
   0  -6   9 341.459 20.8477  15
   0   6  -9 368.952 21.5819   6
   0  -6  -9 357.906 24.2158  11
   0  -6   9 389.890 27.0840  10
   0   6   9 447.701 27.7089   8
   0   6  -9 374.819 23.2116   8
   0  -6  10 910.206 43.1337   4
   0  -6 -10 994.207 44.6763  16
   0  -6  10 902.927 41.1441  15
   0   6  10 892.985 39.9686  14
   0   6 -10 861.993 40.7358   6
   0  -6 -10 910.183 44.9191  11
   0  -6  10 991.425 48.6867  10
   0   6 -10 907.424 42.7943   8
   0   6  10 1044.72 48.0781   8
   0  -6  11 11.3459 5.58194   4
   0  -6 -11 23.2117 7.12889  16
   0   6  11 11.2790 4.42528  14
   0  -6  11 18.6172 6.91046  15
   0   6 -11 10.2562 4.72948   6
   0  -6 -11 16.0521 7.18404  11
   0  -6  11 23.9373 9.01372  10
   0   6  11 20.3977 8.60424   8
   0   6 -11 20.7969 5.99500   8
   0  -6  12 1584.87 73.0231   4
   0  -6 -12 1557.87 74.7142  16
   0  -6  12 1579.27 73.1550  15
   0   6 -12 1738.07 78.9776  14
   0   6  12 1503.32 68.6073  14
   0   6 -12 1511.94 71.3724   6
   0  -6 -12 1643.64 76.3513  11
   0  -6  12 1771.30 80.3200  10
   0   6  12 1710.70 77.9558   8
   0   6 -12 1561.42 72.6767   8
   0  -6  13 650.417 35.6549   4
   0   6  13 708.313 41.9538   2
   0  -6 -13 631.726 37.9952  16
   0   6 -13 607.044 39.2649  14
   0  -6  13 636.083 36.5665  15
   0  -6 -13 707.014 39.5152  11
   0  -6  13 760.368 42.3902  10
   0   6 -13 622.343 35.2155   8
   0   6  13 733.275 40.6582   8
   0  -6  14 329.407 23.1455   3
   0  -6  14 327.265 21.4690   4
   0   6  14 329.435 26.4570   2
   0  -6 -14 312.057 24.0016  16
   0   6 -14 305.833 24.5741  14
   0  -6  14 296.414 22.4566  15
   0  -6 -14 324.828 22.1946   5
   0  -6 -14 314.105 24.4046  11
   0  -6  14 313.781 25.5276  10
   0   6  14 344.594 25.0646   8
   0  -6  15 243.490 19.1896   3
   0  -6  15 233.703 17.4286   4
   0   6  15 286.107 24.3273   2
   0  -6 -15 262.324 21.4328  16
   0  -6  15 249.759 20.6086  15
   0  -6 -15 248.073 19.3720   5
   0  -6 -15 245.063 21.6718  11
   0  -6  15 285.766 23.8560  10
   0   6  15 255.826 21.4407   8
   0  -6 -16 301.979 24.2223  16
   0  -6 -16 345.166 23.3132   5
   0   6  16 349.254 27.6617   2
   0  -6 -16 327.477 25.5700  11
   0  -6  16 340.354 26.4831  10
   0   6  16 322.484 24.6924   8
   0  -6  16 303.571 22.1156   3
   0  -6  17 81.7099 10.2173   3
   0  -6 -17 81.6465 12.4619  16
   0  -6 -17 98.3052 11.8290   5
   0   6  17 90.6718 14.9072   2
   0  -6 -17 72.2692 12.6516  11
   0  -6  17 120.760 14.9436  10
   0   6  17 102.440 13.0452   8
   0  -6 -18 1176.11 61.4061  16
   0  -6 -18 1181.01 58.2798   5
   0   6  18 1193.65 64.9806   2
   0  -6  18 1256.39 63.3958  10
   0  -6 -18 1238.43 62.7940  11
   0  -6  18 1127.63 56.1801   3
   0   6  18 1119.88 59.4366   8
   0  -6 -19 224.034 18.4215   5
   0  -6 -19 233.844 21.2406  16
   0  -6 -19 225.496 21.4833  11
   0  -6  19 276.053 22.8799  10
   0   6  19 216.060 19.4257   8
   0   6  19 261.136 23.9526   2
   0  -6 -20 113.462 12.6725   5
   0  -6 -20 167.799 17.8212  11
   0  -6  20 155.882 14.1254   9
   0  -6  20 152.787 16.9719  10
   0  -6 -20 154.296 17.3748  16
   0  -6  21 41.5972 9.10328  10
   0   7   0 2.49444 5.81772  14
   0   7   0-0.18040 2.07551   1
   0   7   0 0.18993 0.90870  12
   0   7   0-0.43492 0.86470  12
   0  -7   0-1.25519 6.32400  10
   0  -7   0 1.18117 6.46060   4
   0  -7  -1 1962.58 75.0782   4
   0  -7   1 1939.45 74.9929   4
   0   7  -1 2028.79 76.9940  14
   0   7   1 2071.06 76.3090  14
   0   7   1 1597.47 61.8010   1
   0   7   1 1742.58 61.1963  13
   0   7   1 1401.99 60.2838  12
   0  -7   1 2038.05 76.7836  10
   0  -7  -1 1928.14 75.2706  10
   0   7   1 2192.33 78.2050   8
   0  -7  -2 724.038 36.4405   4
   0  -7   2 772.945 37.3464   4
   0   7  -2 691.474 37.3055  14
   0   7   2 689.527 36.1516  14
   0   7   2 633.906 25.9367  13
   0  -7   2 670.839 36.7922  10
   0   7   2 761.206 38.5506   8
   0   7   3 840.961 42.7301   8
   0   7  -3 923.461 42.5525   8
   0   7  -3 791.901 42.0358  14
   0   7   3 821.230 40.7943  14
   0   7   3 507.115 29.8527  15
   0   7   3 778.417 32.2397  13
   0   7  -3 808.278 38.2000   6
   0   7   3 596.904 29.9086  12
   0  -7   3 858.621 43.3037  10
   0  -7   3 793.990 40.6786   4
   0  -7  -3 754.510 40.3647   4
   0  -7  -4 555.422 32.0300   4
   0  -7   4 591.459 32.9264   4
   0  -7  -4 516.092 27.8586  16
   0   7  -4 651.699 35.2288  14
   0   7   4 574.625 31.8136  14
   0   7   4 376.126 23.0136  15
   0   7  -4 569.078 29.5727   6
   0  -7  -4 571.316 30.8019  11
   0   7   4 395.744 22.5302  12
   0  -7   4 602.768 34.6611  10
   0   7  -4 543.621 32.0166   8
   0   7   4 593.369 34.3098   8
   0  -7  -5 1047.64 49.6723   4
   0  -7   5 1051.24 49.4206   4
   0  -7  -5 931.521 44.4162  16
   0   7  -5 1079.36 51.9752  14
   0   7   5 676.487 39.1733  15
   0   7   5 1051.10 48.1993  14
   0   7  -5 1013.81 45.6172   6
   0  -7  -5 1016.63 47.8044  11
   0   7   5 704.371 38.7630  12
   0  -7  -5 986.880 49.2583  10
   0  -7   5 1150.26 53.3354  10
   0   7   5 1089.71 51.7357   8
   0   7  -5 1005.23 48.8812   8
   0  -7   6 26.7739 8.33611   4
   0  -7  -6 20.9185 6.53503  16
   0   7   6 17.0829 2.57910  17
   0   7   6 28.6168 7.52098  14
   0   7  -6 17.0730 7.46647  14
   0   7  -6 25.9410 6.32882   6
   0  -7  -6 18.2294 6.34882  11
   0  -7   6 36.2693 9.50665  10
   0  -7  -6 19.2342 7.19651  10
   0   7   6 31.3603 9.48803   8
   0   7  -6 41.9982 8.57275   8
   0  -7   7 1745.94 82.1895   4
   0  -7  -7 1657.89 78.9953  16
   0   7   7 1854.01 80.6755  14
   0   7  -7 1835.74 86.1437  14
   0   7  -7 1671.81 78.0384   6
   0  -7  -7 1713.65 81.3969  11
   0  -7   7 1842.20 86.2201  10
   0  -7  -7 1667.60 81.9267  10
   0   7   7 1947.93 86.1134   8
   0   7  -7 1774.31 82.1157   8
   0  -7   8 313.190 22.9639   4
   0  -7  -8 275.910 20.9842  16
   0   7  -8 356.230 26.2502  14
   0   7   8 292.065 20.7467  14
   0  -7  -8 293.674 23.1012   4
   0   7  -8 302.593 20.1854   6
   0  -7  -8 300.722 22.8781  11
   0  -7  -8 342.412 23.9570  10
   0  -7   8 346.796 26.2239  10
   0   7   8 346.198 25.8567   8
   0   7  -8 326.338 23.1602   8
   0  -7   9 386.033 25.3838   4
   0  -7  -9 324.683 22.9030  16
   0   7   9 366.478 22.4757  14
   0   7  -9 308.340 26.2396  14
   0   7  -9 335.054 21.3949   6
   0  -7  -9 303.419 23.5368  11
   0  -7  -9 330.423 24.5004  10
   0  -7   9 352.103 27.3846  10
   0   7   9 367.767 27.0132   8
   0   7  -9 377.628 24.7985   8
   0  -7  10 180.406 17.1678   4
   0   7  10 225.737 20.8557   2
   0  -7 -10 190.019 17.0193  16
   0   7  10 226.359 16.1473  14
   0   7 -10 198.643 15.6684   6
   0  -7 -10 208.868 18.6647  11
   0  -7  10 250.722 22.3804  10
   0   7 -10 220.150 17.8880   8
   0   7  10 238.577 21.2980   8
   0  -7  11 296.379 22.3858   4
   0   7  11 346.651 26.9056   2
   0  -7 -11 316.092 22.9094  16
   0   7 -11 293.238 20.2497   6
   0  -7 -11 354.861 24.8464  11
   0  -7  11 346.472 27.3373  10
   0   7  11 355.123 26.4173   8
   0   7 -11 355.011 23.5538   8
   0  -7  12 3.22561 6.22763   4
   0  -7 -12 1.13808 6.03374  16
   0   7 -12 6.15770 6.71732  14
   0   7 -12 1.63422 4.60327   6
   0  -7 -12 1.26025 6.46229  11
   0  -7  12-4.74421 6.90047  10
   0   7  12-2.87775 7.75033   8
   0   7 -12 5.17388 5.12003   8
   0  -7  13 976.815 49.4785   4
   0  -7 -13 904.873 50.2968  16
   0   7 -13 915.580 53.7405  14
   0  -7 -13 963.649 52.0983  11
   0  -7  13 1006.20 55.4909  10
   0   7 -13 1023.88 49.9973   8
   0   7  13 980.890 53.6743   8
   0  -7  14 40.8760 8.53171   4
   0  -7 -14 42.8093 9.20768  16
   0  -7  14 56.7993 10.3925   3
   0  -7 -14 34.0278 9.16643  11
   0  -7  14 40.1521 10.3102  10
   0   7  14 60.3230 11.5894   8
   0   7 -14 63.6584 9.95263   8
   0  -7  15 7.04512 6.51960   3
   0  -7 -15 3.78412 7.10584  16
   0  -7 -15 3.17700 5.04239   5
   0  -7 -15-5.58006 6.50771  11
   0  -7  15 9.64094 7.80166  10
   0   7  15-1.43217 8.06788   8
   0  -7  16 225.758 18.6666   3
   0  -7 -16 210.168 19.7910  16
   0  -7 -16 204.048 17.9039   5
   0   7  16 224.491 22.2456   2
   0  -7 -16 237.558 21.2382  11
   0  -7  16 227.427 21.9195  10
   0   7  16 235.570 21.4070   8
   0  -7  17 216.732 18.7756   3
   0  -7 -17 230.781 20.8182  16
   0  -7 -17 246.861 19.6649   5
   0   7  17 280.375 25.0083   2
   0  -7 -17 288.972 23.3354  11
   0  -7  17 246.058 23.2209  10
   0   7  17 249.463 21.7782   8
   0  -7  18 19.1247 6.26397   3
   0  -7 -18 14.8218 8.15467  16
   0  -7 -18 19.2377 6.72219   5
   0  -7  18 32.8521 9.33746  10
   0   7  18 32.0831 9.64389   8
   0  -7 -18 14.3083 7.98524  11
   0  -7 -19 4.14090 5.99790   5
   0  -8   0 946.944 53.7768  10
   0  -8   0 992.131 53.6594   4
   0   8   0 1059.45 54.9789  14
   0   8   1 283.723 23.4441   8
   0   8   1 283.800 23.5390  14
   0   8  -1 267.907 23.3937  14
   0  -8   1 263.493 23.1612  10
   0  -8   1 280.083 22.8374   4
   0  -8  -1 313.367 23.7352   4
   0   8  -2 26.2543 8.80194   8
   0   8   2 26.2427 9.48424   8
   0   8  -2 32.3609 9.36046  14
   0   8   2 26.6521 8.20469  14
   0   8  -2 30.0616 8.56726   6
   0  -8   2 29.4804 8.72699  10
   0  -8  -2 39.9154 9.71561   4
   0  -8   2 25.2283 8.17572   4
   0  -8  -3 14.6826 8.36760   4
   0  -8   3 18.5001 7.15691   4
   0  -8  -3 20.9631 5.89451  16
   0   8  -3 31.4133 9.36978  14
   0   8   3 16.7887 7.61704  14
   0   8  -3 6.96656 6.18680   6
   0  -8  -3 28.4696 7.55554  11
   0  -8   3 37.6027 9.74214  10
   0   8  -3 13.7295 7.31706   8
   0   8   3 19.2374 9.16207   8
   0  -8   4 513.244 32.3876   4
   0  -8  -4 493.292 32.2981   4
   0  -8  -4 442.462 26.8397  16
   0   8   4 503.077 31.6718  14
   0   8  -4 501.624 33.7501  14
   0   8  -4 451.446 28.1282   6
   0  -8  -4 443.839 29.2149  11
   0  -8   4 472.776 33.1440  10
   0  -8  -4 484.505 32.2987  10
   0   8   4 505.792 33.6722   8
   0   8  -4 474.194 31.9960   8
   0  -8   5 259.389 21.7958   4
   0  -8  -5 261.045 21.9655   4
   0  -8  -5 234.020 17.9024  16
   0   8  -5 267.621 23.3592  14
   0   8   5 266.483 20.9913  14
   0   8  -5 253.684 18.7818   6
   0  -8  -5 259.412 20.4243  11
   0  -8  -5 272.378 22.4913  10
   0  -8   5 281.213 24.3316  10
   0   8  -5 243.097 21.5124   8
   0   8   5 265.468 23.4255   8
   0  -8   6 423.461 28.8503   4
   0  -8  -6 386.077 25.1552  16
   0   8  -6 464.979 32.0310  14
   0   8   6 383.143 26.9034  14
   0   8  -6 361.628 24.5123   6
   0  -8  -6 425.645 27.8902  11
   0  -8  -6 416.269 29.1615  10
   0  -8   6 458.011 31.9500  10
   0   8   6 482.328 32.2932   8
   0   8  -6 458.687 29.8977   8
   0  -8   7 242.237 20.9235   4
   0  -8  -7 222.220 17.8217  16
   0   8   7 225.426 19.1431  14
   0   8  -7 277.585 24.2962  14
   0   8  -7 243.018 17.8623   6
   0  -8  -7 238.359 19.9786  11
   0  -8   7 280.858 24.4590  10
   0  -8  -7 259.371 21.8376  10
   0   8   7 282.816 23.7095   8
   0   8  -7 259.361 21.3489   8
   0  -8   8 106.703 13.9969   4
   0  -8  -8 138.464 13.2625  16
   0   8  -8 127.838 17.2815  14
   0   8   8 119.481 12.9341  14
   0   8  -8 115.396 11.9031   6
   0  -8  -8 122.866 14.5045  11
   0  -8   8 147.206 17.8936  10
   0  -8  -8 147.433 15.8783  10
   0   8  -8 158.106 15.9486   8
   0   8   8 144.838 17.1514   8
   0  -8   9 45.5984 9.65864   4
   0  -8  -9 45.3123 9.00023  16
   0   8  -9 54.4601 11.6040  14
   0   8  -9 57.5512 8.58195   6
   0  -8  -9 55.1733 10.6215  11
   0  -8   9 44.0982 11.6960  10
   0   8  -9 46.6509 9.26127   8
   0   8   9 46.8148 11.2880   8
   0  -8  10 291.483 22.5142   4
   0  -8 -10 308.525 22.0604  16
   0   8 -10 312.108 26.4058  14
   0  -8 -10 320.977 23.8753  11
   0   8  10 330.792 26.4503   8
   0   8 -10 334.691 23.6102   8
   0  -8  10 347.164 28.2397  10
   0   8 -10 257.329 18.9959   6
   0  -8  11 107.820 13.3266   4
   0   8 -11 117.138 11.6176   6
   0  -8 -11 117.058 13.3344  16
   0  -8 -11 153.127 16.1137  11
   0  -8  11 150.002 18.1378  10
   0   8 -11 114.808 14.0993   8
   0   8  11 166.259 18.4096   8
   0  -8  12 653.553 37.7625   4
   0  -8 -12 650.736 37.7882  16
   0   8 -12 610.604 34.1939   6
   0  -8 -12 640.275 39.0846  11
   0  -8  12 768.157 45.0534  10
   0   8  12 723.296 42.5355   8
   0   8 -12 702.782 38.7067   8
   0  -8  13 80.5245 11.5422   4
   0  -8 -13 117.701 13.5996  16
   0   8 -13 116.645 15.3667  14
   0  -8 -13 103.640 14.0578  11
   0   8  13 118.177 16.0402   8
   0   8 -13 118.045 13.4261   8
   0  -8  13 115.030 16.2545  10
   0  -8  13 125.519 14.9008   3
   0  -8  14 260.049 21.4851   3
   0  -8 -14 211.195 19.3815  16
   0  -8 -14 218.958 20.8690  11
   0  -8  14 283.370 24.4039  10
   0   8 -14 247.652 19.3097   8
   0   8  14 242.739 22.5514   8
   0  -8  15 51.2897 10.0797   3
   0  -8 -15 31.1051 8.14165   5
   0  -8 -15 53.1485 10.2743  16
   0  -8 -15 69.3891 11.8278  11
   0  -8  15 57.1327 12.1269  10
   0   8  15 51.2998 10.8268   8
   0  -8 -16 107.756 13.1575  16
   0   8  16 113.196 15.0532   8
   0  -8  16 146.648 15.0259   3
   0  -8 -16 106.083 12.6747   5
   0  -8 -17 24.1926 7.35268   5
   0   9   0-1.52355 7.39764  14
   0  -9   0 7.24757 7.03823   4
   0   9  -1 536.981 34.5165   8
   0   9   1 495.903 33.1848  14
   0   9  -1 439.581 32.6641  14
   0   9  -1 460.775 29.5993   6
   0  -9  -1 450.824 29.3009  11
   0  -9   1 421.468 32.2543  10
   0  -9   1 463.999 32.0141   4
   0  -9  -1 503.336 33.3217   4
   0   9   2 54.2283 12.6667   8
   0   9  -2 74.6193 12.9621   8
   0   9  -2 75.2131 13.1557  14
   0   9   2 67.2697 11.5983  14
   0   9  -2 90.2775 11.8387   6
   0  -9  -2 82.4162 11.4838  11
   0  -9   2 59.6465 11.9384  10
   0  -9  -2 78.6418 12.7301   4
   0  -9   2 74.3670 12.4385   4
   0   9   3 238.525 22.4297   8
   0   9  -3 231.725 21.7731   8
   0   9   3 204.905 19.8717  14
   0   9  -3 260.596 23.1044  14
   0   9  -3 226.800 18.3727   6
   0  -9  -3 220.730 18.8694  11
   0  -9  -3 202.531 20.8389  10
   0  -9   3 203.362 21.6669  10
   0  -9  -3 241.613 21.6931   4
   0  -9   3 217.034 20.9737   4
   0   9  -4 236.793 21.8110   8
   0   9   4 249.042 22.8856   8
   0   9  -4 222.654 22.1376  14
   0   9   4 213.196 19.7908  14
   0   9  -4 200.656 17.0573   6
   0  -9  -4 182.836 19.7853   4
   0  -9  -4 226.754 18.8381  11
   0  -9  -4 201.016 20.6271  10
   0  -9   4 280.825 24.1082  10
   0  -9   4 230.481 20.9300   4
   0   9   5 376.810 29.1321   8
   0   9  -5 372.040 28.0902   8
   0   9   5 390.407 26.9181  14
   0   9  -5 359.270 28.8940  14
   0   9  -5 366.760 23.7499   6
   0  -9  -5 392.637 28.3906   4
   0  -9  -5 322.099 24.8472  11
   0  -9  -5 341.823 27.0001  10
   0  -9   5 369.383 29.3674  10
   0  -9   5 350.053 27.1054   4
   0   9   6 114.984 15.9410   8
   0   9  -6 97.9420 14.2753   8
   0   9  -6 92.4290 14.7127  14
   0   9   6 98.1572 12.4792  14
   0   9  -6 83.8311 10.2878   6
   0  -9  -6 87.4680 12.0834  11
   0  -9   6 63.3602 12.9923  10
   0  -9  -6 82.9205 13.0840  10
   0  -9   6 86.5406 13.3373   4
   0  -9  -6 87.5569 13.3524   4
   0   9  -7 619.371 37.3605   8
   0   9   7 646.381 39.8859   8
   0   9  -7 609.133 39.9199  14
   0   9  -7 525.440 31.0689   6
   0  -9  -7 577.686 34.7320  11
   0  -9   7 620.532 40.2306  10
   0  -9  -7 519.562 35.6867  10
   0  -9   7 551.496 36.0513   4
   0   9   8 43.1095 11.3370   8
   0   9  -8 32.6306 9.13978   8
   0   9  -8 34.7501 11.4041  14
   0   9  -8 26.1109 6.83293   6
   0  -9  -8 19.4395 7.22995  11
   0  -9   8 46.1588 11.6497  10
   0  -9  -8 29.1549 8.74968  10
   0  -9   8 34.4615 9.60220   4
   0   9  -9 40.7715 9.66641   8
   0   9   9 66.4483 12.5538   8
   0  -9  -9 39.2678 9.18659  11
   0   9  -9 43.7167 11.0313  14
   0  -9   9 42.8166 11.2498  10
   0  -9   9 24.5279 8.66054   4
   0   9 -10 505.353 31.2890   8
   0   9  10 439.260 33.0422   8
   0  -9 -10 420.160 29.2705  11
   0   9 -10 465.604 34.3289  14
   0  -9  10 458.101 34.3893  10
   0  -9  10 436.398 29.9061   4
   0   9  11 179.440 19.3879   8
   0   9 -11 185.219 17.0720   8
   0  -9 -11 124.845 15.4352  11
   0   9 -11 157.628 19.4059  14
   0  -9  11 174.909 19.6427  10
   0  -9  11 155.337 15.7993   4
   0   9 -12 91.4078 12.2119   8
   0  -9 -12 80.9847 12.1554  11
   0   9 -13 189.478 17.4859   8
   0   9 -14 8.69389 6.71451   8
   0  10   0 91.1666 12.4737   6
   0  10   0 93.3474 14.4392  14
   0  10   0 119.525 16.3072   8
   0 -10   0 107.082 15.0995   4
   0  10  -1 527.372 35.4375   8
   0  10   1 464.638 30.6296   6
   0  10  -1 431.686 29.1604   6
   0 -10   1 487.560 35.1350  10
   0 -10  -1 511.080 34.0696   4
   0 -10   1 531.047 34.4220   4
   0  10  -1 485.561 34.3166  14
   0  10   1 480.867 33.4846  14
   0  10  -2 16.1029 8.43910   8
   0 -10  -2 22.7703 9.58261  10
   0 -10   2 30.5424 10.6269  10
   0 -10   2 19.3499 8.66079   4
   0  10   2 26.6083 9.05083  14
   0  10  -2 16.5208 8.36525  14
   0  10  -3 12.6763 8.26668   8
   0 -10  -3-1.58405 6.91536  10
   0  10   3 11.3873 7.30200  14
   0  10  -3 3.35889 7.83713  14
   0 -10   3 5.87120 7.26546   4
   0  10  -4 23.8123 9.40716  14
   0  10   4 38.1405 9.97543  14
   0 -10   4 46.3264 11.0294   4
   0  10  -4 37.4002 10.0506   8
   0  10  -5 271.091 23.8626   8
   1   0 -25 1037.65 57.1856  11
   1   0 -25 963.236 51.3908   5
  -1   0  25 1008.76 58.4790  15
  -1   0  25 968.586 53.4106   2
   1   0 -24 3.25366 8.19831  11
   1   0 -24 8.09149 6.87554   5
  -1   0  24 3.62305 10.6340  15
  -1   0  24 2.74258 5.69395   2
  -1   0  23 498.503 32.8639   2
   1   0 -23 505.542 34.9730  11
   1   0 -23 489.428 31.0604   5
  -1   0  22 1.34907 5.74501   2
   1   0 -22 4.63024 7.63642  11
   1   0 -22 1.12834 5.58297   5
  -1   0  21 196.936 18.7190   2
   1   0 -21 213.484 20.4940  11
   1   0 -21 208.777 17.9011   5
  -1   0  20 1.27310 5.28391   2
   1   0 -20-1.50642 7.72422  16
   1   0 -20 2.07587 5.76269   5
  -1   0  19 3092.80 133.482   2
  -1   0  19 2798.51 123.730   9
   1   0 -19 3286.66 136.337  16
   1   0 -19 3258.26 130.671   5
  -1   0  18 3.48046 5.41328   2
  -1   0  18 3.92305 3.49668   9
   1   0 -18 2.70973 6.57928  16
   1   0 -18 2.83016 5.08303   5
  -1   0  17 439.889 28.2622   2
  -1   0  17 416.774 22.3965   9
   1   0 -17 511.369 31.0855  16
   1   0 -17 464.346 26.8017   5
  -1   0  16-1.03963 5.42184   2
   1   0 -16 0.83368 4.34782   5
  -1   0  16 0.46686 3.07981   9
   1   0 -16 2.39216 5.80702  16
  -1   0  15 973.618 36.2747   3
   1   0 -15 1018.07 46.5600  16
  -1   0  15 759.223 35.9521  14
  -1   0  15 964.380 44.5356   2
  -1   0  15 748.095 35.9231   4
   1   0 -15 960.620 42.4896   5
  -1   0  15 905.534 38.1674   9
  -1   0  15 698.835 35.7752   8
  -1   0  14-0.87827 2.46196   3
  -1   0  14 0.30864 2.29533   4
  -1   0  14 3.62860 4.23152   2
   1   0 -14-3.08431 6.26810  16
  -1   0  14 0.61969 2.22749  14
   1   0 -14 2.92748 3.81689   5
   1   0 -14 6.30337 3.51608   7
  -1   0  14 2.17672 3.04613   9
  -1   0  14-0.32606 2.42485   8
  -1   0  13 4945.85 185.327   3
  -1   0  13 5310.19 192.875   2
   1   0 -13 5276.28 194.297  16
  -1   0  13 4112.18 184.609  14
   1   0 -13 5167.00 190.483   5
  -1   0  13 3925.82 184.375   4
   1   0 -13 5184.70 193.006  11
  -1   0  13 5103.36 186.955   9
   1   0 -13 4731.80 187.076   7
  -1   0  12 0.29889 2.12996   3
  -1   0  12 0.76645 3.72129   2
   1   0 -12 1.70571 4.06039  16
  -1   0  12 0.85489 1.84059  14
   1   0 -12 3.79170 3.61045   5
  -1   0  12 2.54406 2.69764   5
   1   0 -12 1.58097 4.25784  11
  -1   0  12 0.77527 2.76222   9
   1   0 -12 0.43285 2.43853   7
  -1   0  12 0.28460 1.89721   7
  -1   0  11 35.9933 4.17498   3
  -1   0  11 38.1445 5.86705   2
  -1   0  11 25.4380 5.26467  17
  -1   0  11 31.8456 5.38534  16
   1   0 -11 64.2597 7.96568  16
  -1   0  11 39.5034 4.00958  14
   1   0 -11 52.1265 6.19303   5
  -1   0  11 43.8613 5.38630   5
   1   0 -11 64.6195 7.75081  11
  -1   0  11 35.6906 5.08680  11
  -1   0  11 33.6946 5.86740  12
  -1   0  11 53.3255 5.29031   9
   1   0 -11 46.8576 5.23977   7
  -1   0  11 41.6052 4.08043   7
  -1   0  10 0.86289 2.17447   3
  -1   0  10 2.48872 2.90274   2
  -1   0  10-0.58605 3.34853  17
  -1   0  10 1.51153 2.91864  16
  -1   0  10 0.24948 1.97397  14
  -1   0  10 2.83916 2.98915   5
  -1   0  10 3.87949 3.42475  11
   1   0 -10 3.87002 3.52840  11
  -1   0  10 1.12228 3.62416  12
  -1   0  10-0.33757 2.92876   9
  -1   0  10 4.45811 2.16314   7
   1   0 -10-0.72867 2.27548   7
  -1   0   9 8599.97 313.265   3
  -1   0   9 8661.66 317.179   2
  -1   0   9 6869.67 314.755  16
  -1   0   9 6967.38 315.595  17
  -1   0   9 7837.08 312.525  14
   1   0  -9 9022.50 316.524   5
  -1   0   9 7126.97 314.740  11
  -1   0   9 6946.87 315.341  12
  -1   0   9 8839.45 313.925   9
   1   0  -9 8474.02 314.031   7
  -1   0   9 7552.09 312.687   7
  -1   0   8-0.24319 1.82329   3
  -1   0   8-0.84624 2.61094  16
  -1   0   8-0.97907 2.91086  17
  -1   0   8-0.61037 1.50057  14
  -1   0   8 1.25004 2.71992   5
  -1   0   8 0.40941 2.23935  11
  -1   0   8-0.94792 2.66982  12
  -1   0   8 3.29658 2.45375   9
   1   0  -8 3.17008 2.12550   7
  -1   0   8-0.22643 1.64191   7
   1   0  -7 7737.04 308.708   3
  -1   0   7 8060.85 309.282   3
  -1   0   7 7348.88 310.743  16
  -1   0   7 7304.91 311.515  17
  -1   0   7 7874.98 308.691  14
  -1   0   7 7616.73 310.945   5
  -1   0   7 7388.45 310.667  11
  -1   0   7 8421.09 309.656   9
  -1   0   7 7529.79 308.920   7
   1   0  -7 8464.73 309.773   7
  -1   0   6 1.15061 1.75174   3
   1   0  -6 0.32839 1.51621   3
  -1   0   6-0.33020 2.41521  16
  -1   0   6 0.38433 2.71414  17
  -1   0   6 0.45216 1.36947  14
  -1   0   6 0.33510 2.49222   5
  -1   0   6 6.31531 2.70615  11
  -1   0   6 1.58601 2.02460   9
  -1   0   6 0.93030 1.39541   7
   1   0  -6 1.30874 1.77485   7
  -1   0   5 11100.5 437.264   3
  -1   0   5 10602.8 438.436  16
   1   0  -5 11277.8 436.793  14
  -1   0   5 11177.3 436.699  14
   1   0  -5 11333.6 438.703   5
  -1   0   5 10711.9 438.592   5
  -1   0   5 10196.5 438.202  11
  -1   0   5 12039.6 437.181   9
  -1   0   5 10785.9 437.117   7
  -1   0   4-0.28771 1.41102   3
  -1   0   4 1.14674 1.00199  14
   1   0  -4 0.94832 1.95550   5
  -1   0   4 0.72462 1.96555   5
  -1   0   4 1.32453 1.94980  11
  -1   0   4 0.93758 1.29416   9
  -1   0   4 0.82938 1.09430   7
  -1   0   3 22512.8 858.462  16
  -1   0   3 22882.7 857.124  14
  -1   0   3 22152.8 858.313  11
  -1   0   3 20871.4 858.502   5
   1   0  -3 19561.6 857.359   3
  -1   0   3 21718.7 857.717   3
  -1   0   3 22125.2 857.633   7
   1   0  -3 22833.3 857.823   7
  -1   0   2 2.24969 1.40321  16
  -1   0   2-0.12483 1.29672  11
  -1   0   2 0.43146 1.52497   5
  -1   0   2-0.10393 1.11098   3
   1   0  -2 0.55353 0.90027   3
  -1   0   2 0.08976 1.00419   7
   1   0  -2 0.68895 0.96953   7
  -1   0   1 372.688 15.3084   5
  -1   0   1 359.081 15.1307  11
  -1   0   1 357.520 15.1772   3
   1   0  -1 354.324 15.3345  15
  -1   0   0 0.75228 0.72771   3
   1   0   0 1.52290 0.82486  15
   1   0   0 3.04074 0.95597   1
   1   0   1 3.57949 1.26409   6
   1   0   1 3.60928 1.40296   1
   1   0   1 1.57059 1.36652  17
   1   0   2 0.15858 1.64725   6
  -1   0  -2-0.49176 0.87365   2
   1   0   2 0.84554 0.92250   2
  -1   0  -2 2.57582 1.24152  11
   1   0   2-0.11470 1.12457  11
   1   0   2-0.17052 1.69519  12
  -1   0  -2 0.82165 1.45206   9
   1   0   2-0.12941 1.32152  16
   1   0   2 1.17391 1.54822  17
  -1   0  -2 0.55434 1.25889  16
   1   0   3 44558.0 1818.75  16
   1   0   3 46110.5 1819.41  17
  -1   0  -3 47329.5 1819.10  16
   1   0   3 44875.5 1817.88   5
   1   0   3 44879.9 1819.14   6
   1   0   3 48509.0 1818.68   2
   1   0   3 46044.1 1819.35  12
   1   0   3 44128.8 1818.49  11
  -1   0  -3 48327.0 1818.83  11
  -1   0  -3 45277.4 1818.63   9
   1   0   3 50812.3 1819.21   9
   1   0   3 46616.6 1817.90   7
  -1   0  -4 0.78440 2.14214  16
   1   0   4 2.92022 2.42445  17
   1   0   4 0.46859 1.85372  16
   1   0   4 2.10129 1.50085   5
   1   0   4 0.26467 2.18293   6
   1   0   4 1.07119 1.47177   2
   1   0   4 3.38089 2.16332  12
   1   0   4 1.04235 1.51246  11
  -1   0  -4 0.47159 1.76848  11
   1   0   4 1.45367 2.02483   9
   1   0   4 0.87785 1.27023   7
   1   0   5 245.103 10.1322   3
   1   0   5 232.748 12.3895  16
  -1   0  -5 238.460 12.8634  16
   1   0   5 219.788 12.8867  17
   1   0   5 231.508 12.6355   6
   1   0   5 223.290 11.6790   5
   1   0   5 244.420 12.3546   2
   1   0   5 232.752 12.8760  12
  -1   0  -5 241.419 12.5615  11
   1   0   5 213.138 11.9067  11
   1   0   5 258.719 12.7605   9
   1   0   5 243.260 10.9762   7
   1   0   6 7.88367 1.13461   3
   1   0   6-0.66877 2.29719  16
  -1   0  -6 3.93309 2.75298  16
   1   0   6 2.87466 2.84765  17
   1   0   6-0.26621 1.93190   5
   1   0   6 0.72852 2.50219   6
  -1   0  -6-0.24225 1.59986   5
   1   0   6 0.99818 1.95441   2
   1   0   6-0.78648 2.90128  12
   1   0   6-0.60523 2.23321  11
  -1   0  -6 0.70658 2.20716  11
   1   0   6-0.66825 2.50618   9
   1   0   6 0.94498 1.53122   7
   1   0   7 364.468 15.9838   3
   1   0   7 432.739 19.8487   2
   1   0   7 361.579 18.9512  16
  -1   0  -7 417.516 20.3629  16
   1   0   7 365.798 19.7811  17
   1   0   7 405.674 18.6056   5
   1   0   7 353.443 19.1687   6
  -1   0  -7 414.845 18.4532   5
   1   0   7 371.690 19.6883  12
   1   0   7 351.743 18.5099  11
   1   0   7 451.365 19.7268   9
   1   0   7 373.384 16.9600   7
   1   0   8 0.21235 1.14396   3
   1   0   8 1.82830 2.34375   2
   1   0   8-1.27924 2.72369  16
   1   0   8 4.64263 3.18318  17
   1   0   8 0.58700 1.85384  14
   1   0   8 0.68439 2.23383   5
   1   0   8 4.55026 3.15420   6
  -1   0  -8-0.33453 1.96362   5
   1   0   8 2.33510 2.64643  11
   1   0   8-0.98603 2.81663  12
   1   0   8 0.41887 2.58479   9
   1   0   8 0.19385 1.46517   7
   1   0   9 29211.1 1053.23   3
   1   0   9 33809.4 1059.84   2
   1   0   9 24781.2 1057.83  17
   1   0   9 24046.2 1056.66  16
   1   0   9 25006.0 1055.13  14
  -1   0  -9 29804.9 1056.72   5
   1   0   9 24290.1 1056.97   6
   1   0   9 27176.4 1056.09   5
   1   0   9 24011.4 1057.39  12
   1   0   9 23862.3 1056.18  11
   1   0   9 31466.9 1058.11   9
   1   0   9 25086.1 1053.96   7
   1   0  10 0.26236 1.14491   3
   1   0  10 2.34123 3.00122   2
   1   0  10-0.60571 3.10581  17
   1   0  10-1.52467 3.13611  16
  -1   0 -10 2.04895 3.90186  16
   1   0  10 1.70620 2.08054  14
   1   0  10 0.39795 2.00510   5
  -1   0 -10 0.43083 2.32061   5
   1   0  10-0.53674 3.02352   6
   1   0  10 0.93618 2.88849  11
   1   0  10-0.57915 3.53097  12
   1   0  10 0.97780 3.72410   9
   1   0  10 1.35355 1.78434   7
   1   0  11 48.4199 3.16926   3
   1   0  11 46.9009 6.52495   2
  -1   0 -11 45.0274 6.95434  16
   1   0  11 32.0960 4.14956  14
   1   0  11 35.8568 5.44766   6
   1   0  11 41.0373 4.77740   5
   1   0  11 44.7620 5.57675  11
   1   0  11 61.2958 6.60005   9
   1   0  11 44.2381 3.91807   7
   1   0  12 4.28665 3.40143   2
   1   0  12 3.03193 2.57723  14
   1   0  12 0.24797 2.00370   7
   1   0  12-0.43325 2.18310   5
   1   0  12 0.55119 3.31939   9
   1   0  12 0.68189 1.21991   3
   1   0  13 841.576 36.3632   7
   1   0  13 722.369 37.9172   5
  -1   0 -13 937.989 40.6438   5
   1   0  13 777.031 37.6513  14
   1   0  13 1040.38 41.3966   9
   1   0  13 1052.97 43.8783   2
   1   0  14-0.51292 1.85969   7
   1   0  14 0.40573 2.67648  14
  -1   0 -14-0.63415 3.19503   5
   1   0  14-0.60569 4.27696   9
   1   0  14 3.39132 3.61018   2
   1   0  15 4833.66 209.956   7
   1   0  15 4453.17 211.672   8
   1   0  15 4802.12 211.549  14
  -1   0 -15 6584.93 221.933  11
   1   0  15 6434.04 220.424   2
   1   0  15 6780.08 216.587   9
  -1   0 -15 6428.73 216.981   5
  -1   0 -16 4.27712 5.66876  11
   1   0  16 0.97791 5.10010   2
   1   0  16 1.30226 4.11262   9
  -1   0 -16-0.72937 3.86685   5
  -1   0 -17 172.756 15.9734  11
   1   0  17 154.791 14.5191   2
   1   0  17 156.075 12.3597   9
  -1   0 -17 150.567 13.0533   5
  -1   0 -18-1.21873 6.24901  11
   1   0  18-1.08388 4.94939   2
   1   0  18-0.67018 4.42101   9
  -1   0 -18 0.83643 4.71165   5
  -1   0 -19 136.144 15.2017  11
   1   0  19 122.302 13.6723   2
   1   0  19 124.295 11.0047   9
  -1   0 -19 133.823 12.7297   5
  -1   0 -20-2.72628 7.67855  11
   1   0  20 10.5497 6.01039   2
   1   0  20-1.37601 4.44298   9
  -1   0 -20-2.75904 4.95356   5
  -1   0 -21 1419.37 66.2084   5
   1   0  21 1389.43 68.9397   2
  -1   0 -21 1408.15 71.1040  11
  -1   0 -22 2.97979 7.09356  11
   1   0  22 1.22062 6.36634   2
  -1   0 -22 4.82988 5.36377   5
  -1   0 -22-1.62175 8.31596  16
  -1   0 -23 23.2051 9.50272  11
   1   0  23 32.1283 7.89020   2
  -1   0 -23 26.2639 6.71522   5
  -1   0 -23 41.7191 10.8387  16
  -1   0 -24 3.83439 5.40142   5
   1   0  24 1.22398 5.71091   2
  -1   0 -24 7.91053 9.28703  11
  -1   0 -25 17.5728 9.40189  11
  -1   1  25 30.2332 8.86513   2
  -1  -1  25 27.6591 8.03746   2
  -1  -1  25 34.4371 12.0210  15
   1  -1 -25 36.3040 8.47558   5
  -1  -1  24 49.5579 9.48024   2
  -1   1  24 71.6452 12.1019   2
   1  -1 -24 72.7252 13.3766  16
  -1  -1  24 64.1390 14.4668  15
   1  -1 -24 44.9139 8.98065   5
   1   1 -24 58.0152 10.5514   5
  -1  -1  23 31.7099 8.42877   2
  -1   1  23 30.5043 9.53627   2
  -1  -1  23 34.9553 12.0433  15
   1  -1 -23 8.47327 8.89616  16
   1   1 -23 26.0078 8.14793   5
   1  -1 -23 27.4234 7.71564   5
  -1   1  22 23.0812 7.94724   2
  -1  -1  22 21.1287 7.26053   2
  -1  -1  22 22.0453 9.86719  15
   1  -1 -22 18.1034 9.70616  16
   1   1 -22 27.1116 7.84088   5
   1  -1 -22 29.8073 7.05307   5
  -1   1  21-1.41303 6.86246   2
  -1  -1  21 4.83279 5.86835   2
   1   1 -21 3.59778 6.25666   5
   1  -1 -21 12.0675 6.13342   5
   1  -1 -21 3.16676 7.23230  16
  -1  -1  21 1.63898 9.10112  15
   1   1 -20 1702.00 84.4837  11
  -1   1  20 1736.31 84.0414   2
  -1  -1  20 1774.80 82.0309   2
   1   1 -20 1711.30 81.9731   5
   1  -1 -20 1772.30 79.9127   5
   1  -1 -20 1793.05 86.0093  16
   1   1 -19 12.3644 6.94150   5
   1  -1 -19 8.32644 5.78297   5
  -1  -1  19 3.37510 5.14470   2
  -1   1  19 11.9176 6.05293   2
   1   1 -19 2.72058 5.79888  11
  -1  -1  19 3.32820 3.47433   9
  -1   1  19 12.7954 4.63141   9
   1  -1 -19 8.68540 8.38840  16
   1  -1 -18 214.172 16.4361   5
   1   1 -18 227.125 17.9907   5
  -1   1  18 205.713 18.5512   2
  -1  -1  18 219.725 17.6864   2
   1   1 -18 198.588 19.1821  11
   1  -1 -18 204.920 18.9386  11
  -1  -1  18 215.543 13.8345   9
  -1   1  18 178.472 12.8966   9
   1  -1 -18 213.000 19.5621  16
   1  -1 -17 359.294 25.5504  16
   1   1 -17 369.253 23.7842   5
   1  -1 -17 347.112 21.9784   5
  -1   1  17 350.386 24.7396   2
  -1  -1  17 366.987 23.8336   2
   1   1 -17 360.283 25.3440  11
   1  -1 -17 401.197 26.0943  11
  -1  -1  17 317.777 18.9435   9
  -1   1  17 309.271 18.3251   9
  -1  -1  17 334.615 17.4354   3
  -1  -1  16 13.2486 3.30651   3
  -1  -1  16 10.5907 5.05420   2
  -1   1  16 5.71502 5.02059   2
   1  -1 -16 9.49854 6.42112  16
   1  -1 -16 21.8814 5.69973   5
   1   1 -16 20.9846 5.98341   5
   1   1 -16 16.0636 4.78403   7
   1  -1 -16 21.9822 7.64060  11
  -1   1  16 17.8172 4.69660   9
  -1  -1  16 14.5777 4.37003   9
  -1  -1  16 15.4583 3.20995   7
  -1  -1  15 161.791 9.37523   3
  -1   1  15 99.5009 7.85412   4
  -1   1  15 124.446 13.1580   2
  -1  -1  15 124.048 11.9237   2
   1  -1 -15 139.028 13.9937  16
  -1   1  15 96.6243 6.11645  14
  -1  -1  15 108.382 8.49462  14
   1  -1 -15 141.449 11.7897   5
   1   1 -15 137.537 12.5068   5
   1  -1 -15 124.462 13.2453  11
  -1  -1  15 147.960 10.4092   9
  -1   1  15 126.028 9.10269   9
  -1  -1  15 87.4583 7.16461   8
   1   1 -15 131.577 10.7295   7
   1  -1 -15 121.645 7.87418   7
  -1  -1  15 100.766 7.84583   7
  -1  -1  14 7978.32 275.973   3
  -1   1  14 6073.37 274.562   4
  -1  -1  14 8017.08 282.063   2
  -1   1  14 8312.93 285.239   2
   1  -1 -14 8299.15 285.400  16
  -1   1  14 6403.00 272.594  14
  -1  -1  14 6336.04 275.304  14
   1   1 -14 8463.70 282.804   5
   1  -1 -14 8183.91 280.665   5
   1  -1 -14 8013.04 283.996  11
  -1   1  14 7674.17 276.209   9
  -1  -1  14 7863.19 277.555   9
   1  -1 -14 7174.25 274.589   7
  -1  -1  14 5548.73 273.569   8
  -1  -1  14 6019.17 274.807   7
   1   1 -14 7672.22 279.342   7
  -1   1  13 174.134 10.6759   4
  -1  -1  13 213.898 11.3163   3
  -1   1  13 233.961 16.5194   2
   1  -1 -13 162.420 14.7921  16
  -1   1  13 167.726 8.84013  14
  -1  -1  13 164.796 10.9975  14
   1  -1 -13 191.441 13.4819   5
   1   1 -13 216.060 14.8135   5
   1  -1 -13 205.398 15.3105  11
  -1  -1  13 219.177 12.5958   9
  -1   1  13 201.335 11.4878   9
  -1  -1  13 148.561 9.75865   8
  -1  -1  13 150.432 10.4958   7
   1  -1 -13 187.358 10.3105   7
  -1  -1  12 726.181 30.9529   3
  -1   1  12 612.446 30.2197   4
  -1   1  12 785.317 37.0198   2
   1  -1 -12 821.060 37.4761  16
  -1  -1  12 632.351 30.8917  14
  -1   1  12 671.798 28.5256  14
  -1  -1  12 609.734 31.9108   5
  -1  -1  12 578.350 31.8974   6
   1  -1 -12 808.224 34.5585   5
   1   1 -12 783.295 35.5757   5
   1  -1 -12 746.341 36.0716  11
  -1   1  12 730.229 31.1353   9
  -1  -1  12 875.755 33.0745   9
  -1  -1  12 581.271 30.3738   7
   1  -1 -12 756.016 30.2393   7
  -1  -1  12 585.126 29.4864   8
  -1   1  11 4.88468 2.57806   4
   1  -1 -11 3.94140 1.73629   3
  -1  -1  11 0.67552 2.18410   3
  -1   1  11 2.36535 3.52301   2
   1  -1 -11 1.55916 4.20048  16
  -1  -1  11 1.20433 2.92571  17
  -1   1  11 2.71517 1.53765  14
  -1  -1  11 2.68339 2.65963  14
   1  -1 -11 5.62363 3.43044   5
  -1  -1  11 5.16449 2.82707   6
   1   1 -11 2.65996 3.58353   5
  -1  -1  11 1.94418 2.96544   5
   1  -1 -11 3.62200 3.84195  11
  -1  -1  11 4.59925 3.37627  12
  -1  -1  11 3.52469 3.18220  11
  -1  -1  11 4.14513 3.18400   9
  -1   1  11 2.66547 3.02839   9
  -1  -1  11 1.54251 1.99184   8
   1  -1 -11 3.30943 1.95748   7
  -1  -1  11 1.47568 2.30618   7
  -1   1  10 359.590 18.1318   4
  -1  -1  10 435.425 18.9803   3
   1  -1 -10 368.757 16.8533   3
  -1   1  10 475.419 23.6978   2
  -1  -1  10 319.417 19.5019  16
  -1  -1  10 327.071 20.0330  17
   1   1 -10 482.591 23.7774  16
   1  -1 -10 462.555 23.2124  16
  -1   1  10 353.644 20.0296  16
  -1   1  10 337.898 20.5478  17
  -1  -1  10 356.727 18.5977  14
  -1   1  10 383.266 16.4539  14
  -1  -1  10 357.289 19.6626   6
  -1  -1  10 350.203 19.3356   5
  -1  -1  10 346.099 20.0086  12
  -1   1  10 320.578 19.5292  11
  -1  -1  10 338.551 19.3965  11
   1  -1 -10 356.769 17.4806   9
  -1   1  10 454.586 18.8413   9
  -1  -1  10 469.217 19.7084   9
  -1  -1  10 372.507 17.5791   8
   1   1 -10 410.676 20.9117   7
   1  -1 -10 411.353 17.5890   7
  -1  -1  10 356.757 18.6199   7
  -1  -1   9 36.5648 4.03185   3
  -1   1   9 31.1657 3.69539   4
   1  -1  -9 24.2562 2.63834   3
  -1   1   9 38.3061 6.01072   2
  -1   1   9 30.3236 4.94534  16
  -1   1   9 28.5768 5.07155  17
  -1  -1   9 23.4036 4.12401  16
  -1  -1   9 26.0897 4.64685  17
  -1   1   9 31.8630 2.46343  14
  -1  -1   9 28.6578 3.96574  14
   1   1  -9 32.1068 4.19415  14
  -1  -1   9 28.2297 4.08402   5
  -1  -1   9 24.0692 4.12053   6
  -1  -1   9 26.4094 4.42348  12
  -1  -1   9 23.0167 4.09155  11
  -1   1   9 20.6614 4.48818  11
   1  -1  -9 33.3763 3.50175   9
  -1   1   9 41.7816 4.27817   9
  -1  -1   9 30.1002 3.87636   7
   1  -1  -9 36.1747 3.30471   7
   1   1  -9 30.5370 4.64607   7
  -1  -1   9 28.6222 3.15696   8
   1  -1  -8 20806.0 850.628   3
  -1   1   8 20792.6 851.717   4
  -1  -1   8 24674.5 852.880   3
  -1   1   8 25982.1 857.171   2
  -1   1   8 20358.3 854.466  17
  -1  -1   8 20568.8 853.419  16
  -1   1   8 19965.6 853.592  16
  -1  -1   8 19696.7 853.949  17
  -1   1   8 22348.4 849.856  14
  -1  -1   8 21461.5 852.498  14
   1   1  -8 23555.2 853.553  14
  -1  -1   8 20186.0 853.014   6
  -1  -1   8 20159.0 852.864   5
  -1   1   8 19759.4 853.380  11
  -1  -1   8 20301.2 853.693  12
  -1  -1   8 20381.4 853.176  11
  -1   1   8 23749.6 851.816   9
   1  -1  -8 21126.6 851.154   9
   1   1  -8 24987.8 854.932   7
  -1  -1   8 21042.8 850.986   8
  -1  -1   8 20966.3 852.404   7
   1  -1  -8 23357.9 851.075   7
   1  -1  -7 11.7360 2.03315   3
  -1  -1   7 20.8296 3.01087   3
  -1   1   7 13.9613 2.53332   4
  -1   1   7 11.8191 3.47227   2
   1   1  -7 16.2104 3.77955  16
   1  -1  -7 17.1828 3.87170  16
  -1  -1   7 11.4731 3.21118  17
  -1   1   7 11.3509 3.53186  17
  -1   1   7 12.9532 3.15660  16
  -1  -1   7 16.4953 3.23503  16
   1   1  -7 16.6794 3.25893  14
  -1  -1   7 13.2475 2.79367  14
  -1   1   7 13.9669 1.41405  14
  -1  -1   7 13.8606 2.93244   5
  -1  -1   7 8.98680 2.81209   6
  -1  -1   7 14.1377 3.22381  12
   1   1  -7 14.4231 3.86036  11
  -1   1   7 11.5794 3.25437  11
  -1  -1   7 14.4236 3.08556  11
  -1   1   7 27.8078 3.08504   9
   1  -1  -7 15.0114 2.31670   9
  -1  -1   7 14.6249 2.71950   7
  -1  -1   7 13.9577 2.05632   8
   1  -1  -7 17.8072 2.21269   7
  -1   1   6 1473.53 65.1145   4
   1  -1  -6 1625.37 64.6083   3
  -1  -1   6 1852.21 66.3816   3
  -1   1   6 1752.19 68.3376   2
  -1  -1   6 1519.67 66.7497  17
  -1   1   6 1480.49 66.4073  16
  -1  -1   6 1487.13 66.3926  16
   1  -1  -6 1721.00 67.7579  16
   1   1  -6 1781.73 66.6929  14
  -1  -1   6 1552.32 65.7780  14
  -1  -1   6 1504.28 66.1708   5
  -1  -1   6 1437.70 65.7858   6
   1   1  -6 1794.97 67.9511   5
  -1   1   6 1434.25 66.3156  11
  -1  -1   6 1475.75 66.1555  11
  -1  -1   6 1522.16 66.4271  12
   1   1  -6 1823.58 68.4982  11
  -1   1   6 1723.32 64.9899   9
   1  -1  -6 1647.43 64.5880   9
  -1  -1   6 1519.34 65.7811   7
  -1  -1   6 1477.03 64.3601   8
   1  -1  -6 1719.99 64.4888   7
  -1   1   5 12.9734 2.33591   4
   1  -1  -5 16.1155 2.18692   3
  -1  -1   5 19.3919 2.95119   3
  -1   1   5 12.3067 3.04775   2
  -1  -1   5 17.3932 3.00841  17
  -1  -1   5 8.46684 2.58610  16
   1  -1  -5 13.8851 3.10852  16
  -1  -1   5 10.7014 2.30385  14
   1   1  -5 15.0300 3.32055   5
  -1  -1   5 13.3527 2.69988   6
  -1  -1   5 11.0789 2.69352   5
  -1  -1   5 12.4267 2.67855  12
  -1  -1   5 16.7160 2.94068  11
  -1   1   5 11.5456 2.71592  11
   1  -1  -5 22.0341 3.36863  11
  -1   1   5 11.3407 2.39107   9
   1  -1  -5 18.7340 2.18182   9
  -1  -1   5 13.9353 2.48924   7
  -1  -1   5 14.6394 1.99234   8
   1   1  -5 13.4689 2.09274   8
  -1   1   4 458.641 20.6837   4
  -1  -1   4 486.197 20.2654   4
  -1   1   4 497.703 22.4003   2
   1  -1  -4 506.594 21.8836  16
  -1  -1   4 460.977 21.5385  16
  -1  -1   4 526.533 22.3258  15
  -1  -1   4 447.484 21.1339  14
  -1  -1   4 460.419 21.3737   5
   1   1  -4 509.252 22.4601   5
  -1  -1   4 470.173 20.8461   6
  -1  -1   4 432.429 21.3640  11
   1  -1  -4 537.158 22.1091  11
  -1   1   4 436.592 21.2088  11
  -1  -1   4 458.822 21.0806  12
  -1   1   4 450.317 21.3371  10
  -1  -1   4 459.671 20.0279   8
   1   1  -4 523.082 22.2069   7
  -1  -1   4 468.502 21.2637   7
  -1   1   3 105.259 6.05004   4
  -1  -1   3 105.382 5.59765   4
  -1   1   3 112.972 6.95496   2
   1  -1  -3 117.718 6.57715  16
  -1  -1   3 118.650 6.95340  15
   1   1  -3 105.539 6.60328  14
  -1   1   3 105.655 5.04058  14
  -1  -1   3 96.7072 6.28138  14
  -1  -1   3 103.380 6.58372   5
  -1  -1   3 104.080 5.74126   6
   1  -1  -3 108.690 6.53298  11
  -1  -1   3 107.928 5.97374  12
  -1   1   3 100.696 6.30949  11
  -1   1   3 98.1281 6.32226  10
  -1  -1   3 99.4421 6.33492   7
   1   1  -3 108.228 6.88580   7
  -1  -1   3 101.806 5.45073   8
  -1   1   2 50687.7 2164.36   4
   1  -1  -2 54920.6 2164.60   4
  -1  -1   2 55005.4 2164.10   4
  -1   1   2 58793.6 2165.25   2
   1  -1  -2 53405.8 2164.68   2
  -1  -1   2 57900.3 2165.04  15
   1   1  -2 52688.3 2164.55  15
   1  -1  -2 60254.0 2164.44  16
   1   1  -2 60687.6 2165.26  14
  -1   1   2 60219.5 2163.84  14
  -1  -1   2 52673.8 2164.75  14
  -1  -1   2 51913.6 2164.84   5
  -1  -1   2 53357.4 2163.57   6
  -1   1   2 50937.1 2164.32  11
   1  -1  -2 57705.4 2164.59  11
  -1   1   2 52326.1 2164.73  10
  -1   1   2 55911.5 2164.62   8
  -1  -1   2 54442.5 2164.77   7
   1  -1  -1 29.5389 2.98866   4
   1   1  -1 30.2336 2.65478   4
  -1  -1   1 29.5598 2.72787   4
   1  -1  -1 27.9515 2.60745   2
  -1   1   1 37.8853 2.95218   2
   1  -1  -1 34.0074 2.29109  16
   1  -1  -1 27.9305 2.56141  14
  -1  -1   1 31.8729 3.02584  14
  -1  -1   1 37.4427 3.42523  15
   1   1  -1 29.1105 3.14873  15
  -1   1   1 32.0288 2.60453  14
  -1  -1   1 29.0017 2.99078   5
   1  -1  -1 31.5010 2.50684  11
  -1   1   1 36.2884 3.25728  10
   1  -1  -1 30.8268 2.95740   8
  -1  -1   1 33.0428 2.96007   7
  -1   1   0 273.419 11.3300   2
  -1   1   0 253.507 11.5071   1
   1  -1   0 241.691 11.1202   2
   1   1   0 274.445 11.8909   7
  -1  -1   0 248.533 11.5374   7
   1  -1   0 250.627 11.8515   8
   1  -1   0 243.333 11.7520  14
  -1  -1   0 256.775 12.0636  15
   1   1   0 265.699 12.0357  15
  -1   1   0 249.538 11.8550  14
  -1  -1   0 256.477 11.8065  10
  -1   1   0 263.438 11.9473  10
  -1  -1   0 257.683 11.8643   4
   1  -1   0 256.087 12.0938   4
   1   1   0 237.986 11.6655   4
   1  -1   1 757.906 31.1831   1
   1  -1   1 731.828 30.5946   2
   1   1   1 774.184 32.1127   2
  -1  -1  -1 793.409 31.1940  17
  -1   1  -1 745.355 31.6431  13
   1  -1   1 762.125 31.9556  14
   1  -1   1 771.408 31.5708  13
  -1  -1  -1 785.707 31.9237   4
  -1   1  -1 750.277 31.5694  10
   1  -1   1 771.529 31.7376  10
  -1  -1  -1 731.992 31.6621   9
   1   1   1 730.795 31.3213  10
  -1  -1  -1 775.888 31.6132  10
   1   1   1 774.546 31.2242   7
   1  -1   1 735.250 31.6667   8
   1   1   2 92.6257 5.93441   2
   1  -1   2 83.7950 5.06289   1
   1  -1   2 85.7243 5.28472  17
   1  -1   2 86.6936 4.78086  16
  -1  -1  -2 98.3411 5.71902  17
   1  -1   2 95.3785 5.92796  14
  -1   1  -2 87.3674 5.86734   6
   1  -1   2 84.4438 5.81250   6
   1  -1   2 96.2503 4.90223  11
   1  -1   2 87.2476 5.54284  13
   1   1   2 89.3712 5.14515  10
  -1  -1  -2 87.0191 5.37199   9
   1   1   2 97.5164 5.79792   9
   1  -1   2 80.8388 5.38791   8
  -1   1  -2 85.2348 5.59283   8
   1   1   2 85.0405 4.54438   7
   1  -1   3 1674.25 65.6013   1
  -1  -1  -3 1581.41 65.9630   2
   1   1   3 1702.21 66.5387   2
  -1  -1  -3 1758.54 66.6251  17
   1  -1   3 1591.31 64.9979  16
   1  -1   3 1470.50 65.5226  17
   1  -1   3 1553.04 65.9404  14
  -1   1  -3 1628.72 66.3217  14
   1  -1   3 1527.52 65.4409   5
   1  -1   3 1587.55 65.9608   6
  -1   1  -3 1648.29 66.2380   6
   1   1   3 1481.25 65.4039   4
   1  -1   3 1635.59 64.9257  11
  -1  -1  -3 1539.71 65.0986   9
   1   1   3 1738.06 65.8861   9
   1   1   3 1597.82 65.0483  10
  -1   1  -3 1805.09 66.0653   8
   1  -1   3 1647.22 65.5897   8
   1  -1   3 1511.92 65.8768   7
   1   1   4 29321.9 1061.35   2
  -1  -1  -4 25708.9 1060.32   2
   1  -1   4 26887.9 1060.37  17
  -1  -1  -4 30488.2 1061.87  17
   1  -1   4 26071.3 1059.49  16
  -1   1  -4 27372.3 1060.69  14
   1  -1   4 26669.2 1060.21  14
   1  -1   4 26956.7 1059.79   5
   1  -1   4 26530.9 1060.46   6
  -1   1  -4 29357.8 1061.13   6
   1   1   4 26694.5 1060.34  11
   1  -1   4 26134.9 1059.27  11
   1  -1   4 26299.0 1060.37  12
   1   1   4 26593.8 1060.56  12
   1   1   4 29377.8 1060.20   9
   1   1   4 26118.7 1059.22  10
   1  -1   4 26070.9 1059.68   8
   1  -1   4 25685.9 1060.21   7
   1   1   5 312.413 15.2991   2
  -1  -1  -5 252.738 14.0409   2
   1  -1   5 282.944 13.7765  16
   1  -1   5 258.259 14.3242  17
  -1  -1  -5 337.791 16.2007  17
   1  -1   5 280.063 14.0591  14
  -1  -1  -5 302.639 13.4029   5
   1  -1   5 273.435 14.4228   6
   1  -1   5 260.888 13.3757   5
   1   1   5 269.267 14.5716  12
   1   1   5 259.731 14.1613  11
   1  -1   5 266.308 14.4122  12
   1  -1   5 264.806 13.3532  11
   1   1   5 268.051 13.2965  10
   1   1   5 291.669 14.1193   9
   1  -1   5 267.665 13.8757   7
   1  -1   5 257.403 13.4510   8
   1   1   6 97.8452 7.76209   2
   1  -1   6 92.8305 6.67656  16
   1  -1   6 88.2414 7.25132  17
  -1  -1  -6 114.133 8.89266  17
   1  -1   6 86.8498 6.68089  14
   1  -1   6 86.6561 6.24378   5
   1  -1   6 96.4462 7.30659   6
  -1  -1  -6 107.402 6.56136   5
   1  -1   6 104.938 7.66440  12
   1   1   6 94.3575 7.49833  12
   1  -1   6 96.6480 6.48121  11
   1   1   6 82.0986 6.92654  11
  -1  -1  -6 106.671 7.72093  11
   1   1   6 109.709 7.07572   9
  -1  -1  -6 85.4396 6.22093   9
   1   1   6 85.1409 6.04960  10
   1  -1   6 77.9588 6.01651   8
   1  -1   6 94.7822 6.66216   7
   1   1   7 1422.99 53.6247   2
   1  -1   7 1129.83 51.8313  17
   1   1   7 987.632 50.8481  16
   1  -1   7 1195.67 51.0303  16
   1  -1   7 1089.06 50.6643  14
   1  -1   7 1181.80 50.4079   5
  -1   1  -7 1384.21 52.5400   5
   1  -1   7 1150.33 51.5536   6
  -1  -1  -7 1421.08 51.1324   5
   1   1   7 1133.57 51.2330  11
   1  -1   7 1148.08 51.8707  12
   1   1   7 1079.70 51.6846  12
  -1  -1  -7 1485.88 53.6130  11
   1  -1   7 1143.79 50.5773  11
  -1  -1  -7 1127.75 50.0689   9
   1   1   7 1271.13 51.0241   9
   1  -1   7 1164.96 50.3329   8
   1  -1   7 1235.08 50.6367   7
   1   1   8 1749.62 64.4744   2
   1  -1   8 1365.49 61.1238  16
   1  -1   8 1320.22 62.1101  17
   1   1   8 1279.97 61.4201  16
   1  -1   8 1384.91 61.0174  14
   1  -1   8 1364.38 61.8072   6
  -1  -1  -8 1684.01 61.3836   5
  -1   1  -8 1787.02 63.4235   5
   1  -1   8 1499.66 60.7103   5
   1  -1   8 1382.42 62.1937  12
   1   1   8 1327.27 62.1186  12
   1   1   8 1337.30 61.4680  11
   1  -1   8 1384.48 60.8992  11
   1   1   8 1697.92 61.7807   9
  -1  -1  -8 1467.36 60.4469   9
   1  -1   8 1412.55 60.3556   7
   1  -1   8 1346.93 60.2728   8
   1  -1   9 1238.04 46.0739   3
   1  -1   9 1202.77 48.0301   2
   1   1   9 1284.36 50.7541   2
   1   1   9 953.363 47.5511  16
   1  -1   9 1022.76 48.4864  17
   1  -1   9 968.525 47.1202  16
   1  -1   9 1032.76 46.9186  14
   1  -1   9 971.375 47.6373   6
  -1   1  -9 1303.58 49.4656   5
   1  -1   9 1016.46 46.4682   5
  -1  -1  -9 1249.91 47.4666   5
   1  -1   9 956.333 48.0114  12
  -1  -1  -9 1264.82 50.5366  11
   1   1   9 979.640 48.2516  12
   1   1   9 1001.61 47.7058  11
   1  -1   9 986.152 46.9339  11
   1  -1   9 1469.20 49.4478   9
  -1  -1  -9 1012.82 46.1450   9
   1   1   9 1184.79 47.7190   9
   1  -1   9 1035.48 46.2035   7
   1  -1   9 976.539 46.1746   8
   1  -1  10 3156.78 110.641   3
   1   1  10 3098.73 116.077   2
   1  -1  10 3080.24 113.570   2
  -1  -1 -10 3293.58 117.115  16
   1   1  10 2372.35 112.352  16
   1  -1  10 2526.46 113.324  17
   1  -1  10 2391.67 111.990  16
   1  -1  10 2579.75 111.654  14
   1  -1  10 2548.58 111.219   5
  -1  -1 -10 3032.61 112.359   5
   1  -1  10 2356.00 112.371   6
   1   1  10 2404.56 112.986  12
  -1  -1 -10 3244.15 116.220  11
   1  -1  10 2477.14 111.769  11
  -1   1 -10 3188.90 115.752  11
   1   1  10 2382.07 112.331  11
   1  -1  10 2494.58 113.138  12
  -1  -1 -10 2580.04 110.790   9
   1  -1  10 3458.02 114.276   9
   1   1  10 3519.24 113.800   9
   1  -1  10 2482.09 110.894   8
   1  -1  10 2571.86 110.747   7
   1  -1  11 68.3337 5.23370   3
   1   1  11 86.7133 9.12124   2
   1  -1  11 74.2800 7.24131   2
   1  -1  11 64.5144 6.87885  16
  -1  -1 -11 73.3049 8.80124  16
   1  -1  11 59.7847 6.09344  14
   1  -1  11 48.1619 6.42327   6
   1  -1  11 56.1211 5.82664   5
  -1  -1 -11 70.2906 8.52507  11
  -1   1 -11 73.3875 8.32410  11
   1  -1  11 58.7219 6.31088  11
  -1  -1 -11 58.1553 5.51288   9
   1  -1  11 75.6907 7.31609   9
   1   1  11 68.2882 7.24213   9
   1  -1  11 50.7718 5.44518   8
   1  -1  11 61.5077 5.65978   7
   1  -1  12 715.936 29.3410   3
   1   1  12 818.874 36.4716   2
   1  -1  12 789.042 34.0170   2
  -1  -1 -12 786.787 36.9728  16
   1   1  12 603.208 29.2049  14
   1  -1  12 577.382 30.4929  14
   1  -1  12 615.516 30.8082   5
  -1   1 -12 817.827 34.7634   5
   1   1  12 551.101 29.9722   4
  -1   1 -12 757.778 35.4396  11
  -1  -1 -12 762.064 35.8007  11
   1   1  12 772.733 32.6709   9
   1  -1  12 797.554 33.6399   9
   1  -1  12 569.646 29.8355   8
   1  -1  12 570.839 29.5066   7
   1  -1  13 193.681 10.0706   3
   1   1  13 224.512 16.1212   2
   1  -1  13 209.986 14.1946   2
  -1  -1 -13 217.960 16.4097  16
   1  -1  13 168.726 11.5772  14
   1   1  13 159.241 10.1408  14
  -1  -1 -13 233.563 13.5025   5
  -1   1 -13 213.868 14.5653   5
   1   1  13 147.186 10.8656   4
   1  -1  13 172.015 11.7545   5
  -1   1 -13 218.195 15.9389  11
   1   1  13 200.971 13.1777   9
   1  -1  13 220.121 14.1145   9
   1  -1  13 148.338 10.5973   8
   1  -1  13 158.690 10.4764   7
   1  -1  14 2912.87 110.517   3
   1  -1  14 3133.52 117.400   2
   1   1  14 3367.68 120.865   2
  -1  -1 -14 3410.36 121.885  16
  -1   1 -14 3267.03 120.972  16
   1   1  14 2396.89 110.601  14
   1  -1  14 2319.49 112.101  14
  -1  -1 -14 3188.01 115.458   5
   1   1  14 2314.47 111.776   4
  -1   1 -14 3262.20 118.111   5
  -1   1 -14 3234.02 120.083  11
   1  -1  14 3303.50 116.368   9
   1   1  14 3358.26 115.548   9
   1  -1  14 2349.78 110.964   7
   1  -1  14 2257.05 111.250   8
   1  -1  15 322.667 14.6923   3
   1  -1  15 351.222 20.7599   2
   1   1  15 370.706 22.8772   2
  -1  -1 -15 376.961 23.7494  16
  -1   1 -15 399.223 24.1083  16
   1   1  15 275.057 14.9903  14
   1  -1  15 271.329 16.2672  14
  -1  -1 -15 339.860 18.6556   5
   1   1  15 229.124 15.6147   4
  -1   1 -15 347.482 20.8852   5
  -1   1 -15 365.590 22.6573  11
   1   1  15 323.447 18.4411   9
   1  -1  15 395.787 20.1418   9
   1  -1  15 237.850 15.3256   8
   1  -1  15 234.927 14.8577   7
  -1   1 -16 1079.58 53.7072  16
  -1  -1 -16 1088.18 53.8768  16
  -1   1 -16 1093.26 50.6515   5
   1  -1  16 1019.45 50.1259   2
   1   1  16 1144.76 53.3336   2
  -1   1 -16 1069.74 52.5831  11
   1   1  16 1067.81 48.0854   9
   1  -1  16 1093.52 48.6673   9
   1  -1  16 937.897 42.9876   3
  -1  -1 -17 74.8079 8.88642   5
  -1   1 -17 103.207 11.1770   5
   1  -1  17 84.2595 10.0424   2
   1   1  17 113.778 12.8379   2
  -1   1 -17 70.8684 11.3353  11
   1   1  17 76.5509 8.83504   9
   1  -1  17 102.441 9.82839   9
  -1  -1 -17 105.943 13.2181  16
  -1   1 -17 101.163 13.1163  16
  -1  -1 -18 236.316 16.7083   5
  -1   1 -18 278.503 19.2062   5
   1  -1  18 219.582 17.6735   2
   1   1  18 234.268 19.8310   2
  -1   1 -18 241.134 20.2372  11
   1   1  18 248.704 16.5770   9
   1  -1  18 251.065 16.6664   9
  -1   1 -18 219.200 20.4109  16
  -1  -1 -18 248.057 21.3698  16
  -1  -1 -19 23.7510 6.03364   5
  -1   1 -19 17.9134 6.47367   5
   1  -1  19 20.6027 6.55255   2
   1   1  19 19.7631 6.90174   2
  -1   1 -19 23.6753 8.62094  11
  -1  -1 -19 26.1957 9.44761  11
   1   1  19 16.7819 5.77997   9
   1  -1  19 15.1031 5.36111   9
  -1  -1 -19 20.1150 7.77781  16
  -1   1 -19 23.8253 8.57987  16
  -1  -1 -20 2182.46 97.4428   5
  -1   1 -20 2126.98 99.2244   5
   1   1  20 2286.25 102.902   2
   1  -1  20 2215.72 100.112   2
  -1   1 -20 2346.00 104.439  11
  -1  -1 -20 2330.40 104.780  11
   1  -1  20 2263.86 96.2674   9
   1   1  20 2083.35 95.5569   9
  -1   1 -20 2374.97 105.226  16
  -1  -1 -20 2441.18 106.164  16
  -1  -1 -21 16.3103 6.23160   5
   1   1  21 5.20195 6.55869   2
   1  -1  21 3.29784 5.64402   2
  -1   1 -21 1.43705 7.74564  11
  -1  -1 -21 12.9878 9.01485  11
   1  -1  21 9.20133 5.18467   9
  -1  -1 -21 12.6933 9.06911  16
  -1  -1 -22 136.715 12.8424   5
   1   1  22 167.193 16.5764   2
   1  -1  22 139.040 14.6155   2
  -1   1 -22 156.197 17.7797  11
  -1  -1 -22 121.471 16.4250  11
  -1  -1 -23 3.57984 5.12093   5
   1  -1  23 6.74316 5.56777   2
   1   1  23 10.5961 5.64731   2
  -1  -1 -23 13.9642 9.11148  11
   1  -1  24 178.870 19.7066   1
   1   1  24 169.698 17.6101   2
  -1  -1 -24 223.560 21.6942  11
   1   1  25 10.4704 6.38638   2
   1  -1  25 28.3379 9.14044   1
   1  -2 -25 782.047 41.9296   5
  -1   2  24-1.52989 7.13626   2
   1  -2 -24 0.99594 5.10665   5
   1  -2 -24-1.72734 8.70287  16
  -1  -2  24 3.48805 9.24567  15
   1  -2 -23 319.573 27.0471  11
  -1  -2  23 297.356 23.0780   2
  -1   2  23 338.805 26.7710   2
   1  -2 -23 342.500 23.1927   5
   1  -2 -23 377.715 29.0584  16
  -1  -2  23 370.150 29.9583  15
   1  -2 -22 4.60585 7.31059  11
  -1  -2  22 4.55173 4.84772   2
  -1   2  22 4.57794 7.26629   2
   1  -2 -22 0.98357 5.13159   5
   1  -2 -22 8.26127 8.32585  16
  -1  -2  22 1.66544 8.83032  15
   1  -2 -21 201.597 20.4247  11
  -1  -2  21 216.990 18.0645   2
  -1   2  21 229.619 21.2871   2
   1  -2 -21 222.781 17.4567   5
  -1  -2  21 224.242 22.0781  15
   1  -2 -21 227.476 21.6061  16
   1  -2 -20 51.1732 9.06671   5
   1   2 -20 61.3323 10.2718   5
  -1  -2  20 62.9082 9.82756   2
  -1   2  20 67.5949 11.5785   2
   1  -2 -20 58.0261 11.9527  11
  -1  -2  20 57.5682 7.31383   9
   1  -2 -20 51.4514 11.9114  16
  -1  -2  20 36.9495 11.3795  15
   1  -2 -19 2368.28 103.396   5
   1   2 -19 2419.30 106.994   5
  -1   2  19 2373.50 108.625   2
  -1  -2  19 2200.56 103.536   2
   1  -2 -19 2395.42 108.357  11
  -1  -2  19 2245.34 99.2143   9
   1  -2 -19 2523.83 109.402  16
  -1  -2  19 2410.19 109.350  15
  -1  -2  18 1.39310 7.84743  15
   1  -2 -18 1.37155 7.50203  16
   1   2 -18 3.61362 6.68764   5
   1  -2 -18 4.47177 4.81731   5
  -1  -2  18-0.99594 4.34576   2
   1  -2 -18-1.26772 6.15493  11
  -1   2  18 3.16571 4.32174   9
  -1  -2  18-2.58807 4.44263   9
  -1  -2  18 2.38510 3.33786   3
   1  -2 -17 279.654 22.1668  16
  -1  -2  17 319.971 23.6986  15
   1   2 -17 316.681 22.3449   5
   1  -2 -17 272.351 18.6562   5
  -1  -2  17 273.130 19.2681   2
  -1   2  17 298.775 22.7088   2
   1  -2 -17 281.382 21.6744  11
  -1   2  17 277.562 16.1993   9
  -1  -2  17 256.532 16.8312   9
  -1  -2  17 252.218 15.2248   3
  -1  -2  17 230.264 14.3468   4
   1  -2 -16 371.870 25.6495  16
  -1  -2  16 362.385 26.2330  15
   1   2 -16 375.164 25.2889   5
   1  -2 -16 348.652 22.0368   5
  -1   2  16 376.729 25.9783   2
  -1  -2  16 376.401 22.9539   2
   1  -2 -16 367.085 25.0823  11
  -1   2  16 334.917 19.3149   9
  -1  -2  16 353.130 20.5999   9
  -1  -2  16 329.423 18.7382   3
  -1  -2  16 360.774 18.6089   4
  -1  -2  15 816.799 37.0884   3
  -1  -2  15 791.916 36.4308   4
  -1   2  15 660.204 36.1908   4
  -1   2  15 894.932 45.3644   2
  -1  -2  15 999.237 46.5430  15
   1  -2 -15 897.203 44.9983  16
   1  -2 -15 883.664 40.9197   5
   1   2 -15 954.721 45.0689   5
   1  -2 -15 927.861 44.5131  11
  -1  -2  15 942.346 39.5389   9
  -1   2  15 846.415 37.5890   9
   1   2 -15 867.149 41.6416   7
  -1  -2  15 679.394 34.9034   8
   1  -2 -14 245.742 12.8777   3
  -1   2  14 229.208 15.1553   4
  -1  -2  14 308.579 15.7383   4
  -1  -2  14 327.009 16.6303   3
  -1   2  14 355.411 22.7547   2
   1  -2 -14 358.274 22.4546  16
  -1  -2  14 242.113 15.8314  14
   1  -2 -14 320.416 18.9732   5
   1   2 -14 320.066 21.2985   5
   1  -2 -14 335.134 21.6440  11
   1  -2 -14 252.265 14.2629   9
  -1  -2  14 372.677 18.3194   9
  -1   2  14 313.476 16.5356   9
   1  -2 -14 279.921 12.7254   7
   1   2 -14 343.767 20.4356   7
  -1  -2  14 259.375 14.3131   8
   1  -2 -13 3213.59 132.966   3
  -1   2  13 2866.86 135.514   4
  -1  -2  13 3824.78 137.530   3
  -1  -2  13 3621.67 136.036   4
  -1   2  13 4041.76 145.635   2
   1  -2 -13 3858.11 144.010  16
  -1  -2  13 2909.27 136.266  14
   1  -2 -13 4073.19 141.360   5
   1   2 -13 4301.13 145.190   5
   1  -2 -13 3961.71 143.950  11
  -1   2  13 3664.71 136.767   9
   1  -2 -13 3062.15 134.497   9
   1  -2 -13 3191.88 132.827   7
   1   2 -13 3873.60 142.094   7
  -1  -2  13 2985.66 134.388   8
  -1  -2  12 32.0861 4.72210   3
  -1  -2  12 25.4045 4.14127   4
   1  -2 -12 22.8833 2.61305   3
  -1   2  12 21.4058 4.03868   4
  -1   2  12 37.9292 7.00750   2
   1  -2 -12 47.6789 7.99923  16
  -1  -2  12 23.8396 4.52162  14
   1   2 -12 21.4216 5.74833   7
   1   2 -12 21.5844 6.49224   5
  -1  -2  12 28.1032 5.19907   6
   1  -2 -12 47.9290 6.55530   5
   1  -2 -12 24.3587 6.07490  11
   1  -2 -12 26.8020 3.77943   9
  -1   2  12 45.3508 5.93704   9
  -1  -2  12 27.9839 4.15412   7
  -1  -2  12 23.4670 3.56551   8
   1  -2 -12 25.0751 2.62265   7
   1  -2 -11 581.977 25.0559   3
  -1   2  11 579.232 27.3301   4
  -1  -2  11 681.289 27.4927   4
  -1  -2  11 703.649 28.9348   3
  -1   2  11 740.698 34.1405   2
   1  -2 -11 719.698 32.9293  16
  -1  -2  11 552.534 28.7601  17
  -1  -2  11 568.002 27.9342  14
  -1   2  11 553.947 23.4291  14
  -1   2  11 489.583 23.3387  14
  -1  -2  11 545.392 28.2383   6
   1   2 -11 810.148 34.3821   5
   1  -2 -11 765.064 31.5685   5
  -1  -2  11 533.685 28.2815  12
   1  -2 -11 686.995 32.2650  11
   1  -2 -11 554.143 25.9871   9
  -1   2  11 665.190 27.9461   9
  -1   2  11 508.954 27.8402  10
   1   2 -11 746.592 32.5499   7
  -1  -2  11 563.852 26.0213   8
   1  -2 -11 649.642 24.7795   7
  -1  -2  11 538.971 27.3003   7
  -1   2  10 687.212 33.1300   4
   1  -2 -10 706.188 31.3193   3
  -1  -2  10 870.175 35.0143   3
  -1  -2  10 819.357 33.2842   4
  -1   2  10 841.499 38.8521   2
  -1  -2  10 927.828 38.8021  15
  -1   2  10 611.005 34.4661  17
  -1  -2  10 625.132 33.6752  16
  -1  -2  10 647.605 34.1589  17
   1  -2 -10 894.315 38.4696  16
  -1   2  10 763.659 29.9631  14
  -1  -2  10 705.038 33.9523  14
   1  -2 -10 909.307 36.7007   5
  -1  -2  10 638.532 33.4812   5
  -1  -2  10 660.478 33.8870   6
  -1  -2  10 644.932 33.8968  12
  -1  -2  10 618.280 33.3091  11
   1  -2 -10 907.862 38.2025  11
  -1   2  10 826.473 33.7338   9
   1  -2 -10 725.668 32.1168   9
  -1   2  10 635.198 33.8157  10
  -1  -2  10 715.443 32.0588   8
   1   2 -10 876.744 37.9941   7
   1  -2 -10 771.133 30.8469   7
  -1  -2  10 653.544 33.3063   7
  -1   2   9 4203.09 180.620   4
  -1  -2   9 5198.28 182.737   3
  -1  -2   9 4873.33 180.729   4
   1  -2  -9 4240.12 178.808   3
  -1   2   9 5327.08 186.985   2
   1  -2  -9 5282.33 185.577  16
  -1  -2   9 3969.24 181.275  16
  -1  -2   9 4070.86 181.575  17
  -1   2   9 3961.31 182.095  17
  -1  -2   9 5349.96 185.754  15
  -1   2   9 4847.72 177.743  14
  -1  -2   9 4343.69 181.549  14
  -1  -2   9 4037.57 181.221   6
  -1  -2   9 4013.58 181.139   5
  -1  -2   9 4121.81 181.352  12
  -1  -2   9 3879.81 180.943  11
   1  -2  -9 5377.59 185.562  11
   1  -2  -9 4467.11 179.503   9
  -1   2   9 4984.61 181.037   9
  -1   2   9 3906.41 181.250  10
  -1  -2   9 4248.82 179.471   8
  -1  -2   9 4157.25 181.052   7
   1  -2  -9 5063.49 178.521   7
   1  -2  -8 1334.71 54.1550   3
  -1  -2   8 1523.70 57.5713   3
  -1  -2   8 1421.73 55.6088   4
  -1   2   8 1189.62 55.4548   4
  -1   2   8 1547.60 60.6510   2
  -1   2   8 1224.78 57.1109  17
  -1  -2   8 1113.26 55.7842  16
  -1  -2   8 1501.89 59.3019  15
   1  -2  -8 1502.82 59.2745  16
  -1  -2   8 1166.81 56.1436  17
  -1   2   8 1450.61 53.1594  14
  -1  -2   8 1223.45 56.1775  14
   1   2  -8 1460.89 58.1474  14
  -1  -2   8 1246.55 56.1087   6
  -1  -2   8 1163.69 55.8901   5
  -1  -2   8 1161.96 55.8812  11
  -1  -2   8 1238.69 56.1035  12
   1  -2  -8 1499.58 59.1374  11
  -1   2   8 1151.18 56.0003  10
   1  -2  -8 1310.88 54.5042   9
  -1  -2   8 1250.51 54.5463   8
  -1  -2   8 1224.50 56.0580   7
   1   2  -8 1457.93 55.6151   8
  -1  -2   7 2929.90 111.266   4
   1  -2  -7 2622.56 109.782   3
  -1   2   7 2608.03 111.338   4
  -1   2   7 3159.27 115.903   2
  -1   2   7 2583.01 112.417  17
   1  -2  -7 3133.74 114.316  16
  -1  -2   7 3222.02 114.614  15
  -1  -2   7 2468.35 111.658  16
  -1  -2   7 2573.29 111.653  17
  -1   2   7 2985.56 109.145  14
  -1  -2   7 2654.65 112.044  14
   1  -2  -7 2976.92 112.219   4
  -1  -2   7 2583.95 111.515   6
  -1  -2   7 2525.24 111.625   5
   1  -2  -7 3119.61 114.245  11
  -1  -2   7 2509.03 111.623  11
  -1  -2   7 2595.57 111.377  12
  -1   2   7 2392.19 111.560  10
   1  -2  -7 2776.45 110.158   9
   1   2  -7 2964.01 110.984   8
  -1  -2   7 2606.60 111.737   7
  -1  -2   7 2590.99 110.274   8
  -1   2   6 3451.58 147.978   4
  -1  -2   6 3978.69 148.073   4
   1  -2  -6 3826.18 148.864   4
  -1   2   6 3634.99 150.843   2
  -1  -2   6 4048.85 150.143  15
   1  -2  -6 4113.60 150.139  16
  -1  -2   6 3637.97 148.109  17
  -1  -2   6 3329.51 148.243  16
  -1  -2   6 3536.53 148.685  14
  -1   2   6 3980.56 146.268  14
   1   2  -6 4212.31 152.205   5
   1   2  -6 3958.60 148.461   6
  -1  -2   6 3526.05 147.947   6
  -1  -2   6 3283.35 148.194   5
  -1  -2   6 3490.60 147.701  12
   1  -2  -6 4017.76 150.117  11
  -1  -2   6 3225.55 148.117  11
   1  -2  -6 3717.84 147.125   9
  -1   2   6 3454.00 148.519  10
  -1  -2   6 3380.13 148.279   7
   1   2  -6 3884.67 147.808   8
  -1  -2   6 3532.16 147.103   8
  -1   2   5 365.589 18.6811   4
  -1  -2   5 414.449 18.6966   4
  -1   2   5 424.229 20.8965   2
   1  -2  -5 430.513 19.8475  16
  -1  -2   5 354.645 18.1278  17
  -1  -2   5 436.189 20.0718  15
  -1   2   5 419.056 17.4762  14
  -1  -2   5 344.734 18.8915  14
  -1  -2   5 355.776 18.9506   5
  -1  -2   5 378.160 18.3259   6
   1   2  -5 402.715 18.5392   6
   1  -2  -5 426.354 20.0785  11
  -1  -2   5 389.950 18.1702  12
   1  -2  -5 366.823 17.9791   9
  -1   2   5 337.870 18.7506  10
   1   2  -5 414.984 18.5728   8
   1   2  -5 441.818 21.3866   7
  -1  -2   5 366.793 17.9416   8
  -1  -2   5 340.098 18.8472   7
   1   2  -4 845.495 38.3457   4
  -1   2   4 799.368 38.7991   4
  -1  -2   4 1027.76 39.3113   4
  -1   2   4 1041.66 41.2281   2
   1  -2  -4 828.478 39.3036   2
  -1  -2   4 952.073 39.7259  15
  -1  -2   4 908.991 38.1092  17
   1  -2  -4 1003.43 39.6621  16
  -1   2   4 942.570 38.1161  14
   1   2  -4 911.874 40.6717  14
  -1  -2   4 855.314 39.3603  14
   1   2  -4 992.469 38.5727   6
  -1  -2   4 838.063 39.4863   5
   1  -2  -4 957.602 39.9571  11
  -1  -2   4 920.352 37.8747  12
   1  -2  -4 848.781 38.2911   9
  -1   2   4 779.766 38.9736  10
   1  -2  -4 1010.69 40.5018  10
  -1  -2   4 861.431 39.4677   7
   1   2  -4 949.364 38.9235   8
  -1  -2   4 844.772 38.2788   8
  -1   2   3 7454.44 326.329   4
  -1  -2   3 8602.43 326.482   4
   1  -2  -3 8819.93 327.342   4
   1  -2  -3 7681.29 326.557   2
  -1   2   3 8757.23 327.729   2
  -1  -2   3 8291.98 324.748  17
   1  -2  -3 8903.31 326.377  16
   1   2  -3 7871.90 325.744  15
  -1   2   3 8538.33 325.834  14
  -1  -2   3 7831.18 326.651  14
  -1  -2   3 8634.30 326.713  15
   1  -2  -3 8007.63 325.230  14
   1   2  -3 8723.08 328.086  14
  -1  -2   3 7794.01 326.879   5
   1   2  -3 8375.34 325.457   6
   1  -2  -3 8747.24 326.992  11
   1  -2  -3 9213.42 327.929  10
  -1  -2   3 7616.20 325.712   8
  -1   2   3 7537.51 326.428  10
  -1  -2   3 7765.88 326.753   7
  -1   2   3 8637.95 327.406   8
  -1   2   2 1570.74 70.3806   4
  -1  -2   2 1743.13 70.6170   4
   1  -2  -2 1795.67 71.3155   4
   1   2  -2 1663.99 69.7806  15
  -1  -2   2 1761.61 68.1458  17
  -1   2   2 1764.67 70.3583  14
  -1  -2   2 1672.56 70.7699  14
  -1  -2   2 1797.19 70.7087  15
  -1  -2   2 1694.62 70.8016   7
  -1   2   2 1827.05 71.4398   8
  -1   2   2 1598.91 70.5978  10
   1  -2  -2 1579.40 70.2985   2
   1  -2  -1 916.382 43.6118   2
  -1   2   1 1097.11 44.7107  14
  -1  -2   1 1000.08 44.3563  14
   1   2  -1 1066.66 44.0252  15
  -1  -2   1 1120.38 44.3472  15
  -1  -2   1 1037.14 44.4759   7
   1   2  -1 1080.11 44.9150   8
   1   2  -1 1208.44 45.9451   7
  -1  -2   1 1154.58 45.4188  10
  -1   2   1 976.227 44.4387  10
   1  -2  -1 960.275 44.1529   8
   1   2  -1 956.837 44.0906   4
   1  -2  -1 1105.92 45.1173   4
  -1  -2   1 1128.32 44.8493   4
  -1  -2   0 1107.03 48.5539   2
   1  -2   0 1086.91 47.8043   2
   1   2   0 1274.62 49.6572   7
   1  -2   0 1099.47 48.6672   8
   1   2   0 1231.60 49.6519  14
  -1   2   0 1269.01 49.5912  14
  -1  -2   0 1100.41 48.5391  14
   1   2   0 1187.49 48.4846  15
   1   2   0 1062.19 48.4512  10
  -1  -2   0 1175.94 49.2492  10
  -1   2   0 1179.50 48.9399  10
   1  -2   0 1261.48 49.6617   4
   1   2   0 1056.98 48.4908   4
  -1  -2   0 1269.33 49.4164   4
  -1  -2  -1 42.1979 4.57331   4
  -1   2  -1 34.8176 4.02466   4
   1  -2   1 45.3916 4.71550   4
  -1  -2  -1 31.5755 3.80134   2
   1  -2   1 34.5342 3.27544   2
  -1   2  -1 41.4582 3.37668   1
   1   2   1 42.7469 2.81032  17
   1  -2   1 37.3519 4.18562  14
  -1   2  -1 41.5323 4.54862  14
   1   2   1 42.1257 4.51535  14
   1  -2   1 35.7539 4.39182   7
  -1   2  -1 35.1598 4.01016  10
   1   2   1 41.0221 4.06247  10
  -1  -2  -1 42.1925 4.45979  10
   1  -2   1 49.6517 4.81380  10
   1   2   1 42.8493 4.23093   7
   1  -2   1 31.3781 4.01648   8
  -1   2  -1 42.8587 4.44724   8
  -1  -2  -2 1406.64 56.3435   4
   1  -2   2 1442.33 56.6136   4
   1   2   2 1374.17 56.7652   2
   1  -2   2 1395.84 53.9525   1
  -1   2  -2 1251.82 53.6431   1
   1  -2   2 1369.11 53.6278  15
   1   2   2 1325.52 54.1803  17
  -1   2  -2 1322.68 54.1737  17
   1  -2   2 1260.69 54.5969  13
   1   2   2 1413.03 55.9120  14
   1  -2   2 1233.66 55.6771  14
   1   2   2 1390.61 55.1376   7
  -1   2  -2 1327.44 54.9331  13
   1   2   2 1291.10 55.3007  10
  -1  -2  -2 1272.24 55.2718   9
   1  -2   2 1427.81 56.4987  10
  -1   2  -2 1355.98 56.0269   8
   1  -2   2 1232.78 55.9914   7
   1  -2   2 1246.67 55.3611   8
  -1  -2  -2 1289.17 54.5067   7
   1   2   3 33563.8 1420.84   4
   1  -2   3 39960.2 1422.14   4
   1   2   3 41193.1 1422.97   2
   1  -2   3 38551.3 1419.46   1
   1  -2   3 34455.2 1419.74  17
   1  -2   3 34891.9 1419.55  16
  -1   2  -3 37809.1 1420.18  17
   1   2   3 35359.5 1420.08  17
   1  -2   3 39457.9 1419.65  15
   1  -2   3 33973.8 1420.13  13
   1  -2   3 33587.8 1421.28  14
  -1  -2  -3 38835.3 1421.94   4
   1  -2   3 39471.5 1422.16  10
  -1   2  -3 35965.5 1420.42  12
   1   2   3 33061.4 1420.49  10
   1  -2   3 34533.2 1420.69   8
   1  -2   3 34207.4 1421.58   7
  -1  -2  -3 35028.0 1419.27   7
   1  -2   4 3988.35 149.645   4
   1   2   4 3376.22 148.336   4
   1  -2   4 3949.58 147.443   1
   1   2   4 4125.01 150.647   2
  -1   2  -4 4045.45 148.586  17
   1  -2   4 3585.80 147.405  16
   1  -2   4 3510.94 147.724  17
   1   2   4 3545.59 148.130  17
  -1   2  -4 4063.48 150.485  14
   1  -2   4 3458.96 148.835  14
  -1  -2  -4 3967.33 149.394   4
   1  -2   4 3524.99 148.571   6
  -1   2  -4 3898.88 148.608  12
   1  -2   4 3656.33 147.555  11
   1  -2   4 3553.36 148.191  13
   1   2   4 3500.90 148.310  12
   1   2   4 3997.00 149.270   9
   1   2   4 3410.06 147.955  10
  -1  -2  -4 3706.15 146.364   7
   1  -2   4 3558.08 148.217   8
   1  -2   4 3456.45 149.013   7
   1   2   5 410.607 20.5326   4
   1  -2   5 479.012 20.0828   1
   1   2   5 515.526 22.8953   2
   1  -2   5 406.453 19.6044  16
   1   2   5 386.747 20.3470  17
   1  -2   5 435.277 20.3143  17
  -1  -2  -5 471.216 22.1075  16
  -1   2  -5 475.738 21.2316  17
  -1   2  -5 461.975 22.1461  14
   1  -2   5 372.154 20.6160  14
   1  -2   5 391.940 20.6696   6
   1  -2   5 404.377 20.5364   5
   1   2   5 397.484 20.4911  12
  -1   2  -5 469.863 21.0859  12
   1  -2   5 417.246 19.6413  11
   1   2   5 462.862 21.3195   9
   1   2   5 393.075 19.8732  10
  -1  -2  -5 410.626 19.8728   9
  -1  -2  -5 410.027 17.8041   7
   1  -2   5 421.959 21.1605   7
   1  -2   5 385.623 19.9207   8
   1   2   6 569.622 28.7295   4
   1  -2   6 687.009 29.0783   1
   1   2   6 720.986 31.7412   2
   1  -2   6 616.885 28.4018  16
   1  -2   6 607.178 28.9763  17
  -1  -2  -6 707.485 31.2440  16
   1   2   6 611.001 29.3655  17
  -1   2  -6 727.814 30.6782  17
   1  -2   6 623.756 29.5281  14
   1  -2   6 622.106 29.5924   6
   1  -2   6 589.594 28.7715   5
   1  -2   6 600.367 28.1484  11
  -1   2  -6 711.948 30.3093  12
   1   2   6 587.408 29.2894  12
  -1  -2  -6 616.808 28.1304   9
   1   2   6 602.661 28.3796  10
   1   2   6 710.466 29.9380   9
  -1   2  -6 732.020 29.9336   8
   1  -2   6 586.583 29.2955   7
   1  -2   6 570.788 28.3107   8
   1   2   7 695.111 35.7196   4
   1  -2   7 970.885 37.2598   1
   1   2   7 922.488 39.4172   2
   1  -2   7 762.464 36.4151  17
   1  -2   7 783.764 35.6769  16
  -1   2  -7 941.018 38.7715  17
   1   2   7 751.908 36.6933  17
   1  -2   7 749.279 36.4827  14
  -1   2  -7 1002.21 38.8811   6
   1  -2   7 775.870 35.9173   5
   1  -2   7 742.376 36.5681   6
   1  -2   7 776.991 35.3835  11
  -1   2  -7 945.314 38.4550  12
   1   2   7 733.500 36.6809  12
   1  -2   7 699.648 36.2232  12
   1   2   7 786.143 35.6983  10
  -1  -2  -7 811.082 35.3634   9
   1   2   7 935.952 37.3967   9
   1  -2   7 781.455 35.6669   8
  -1   2  -7 946.995 37.3459   8
   1  -2   7 745.539 36.3540   7
  -1  -2  -8 20.7396 2.08298   3
   1   2   8 18.8094 3.76001   4
   1   2   8 20.9849 4.94494   2
   1  -2   8 12.7334 3.54041  17
  -1  -2  -8 25.7375 5.19678  16
   1   2   8 13.5358 3.88592  17
   1  -2   8 9.56870 2.77617  16
   1  -2   8 13.3520 3.35910  14
   1  -2   8 13.4807 2.93661   5
   1  -2   8 11.6733 3.69713   6
   1  -2   8 15.0169 3.58486  12
   1  -2   8 15.5182 3.08481  11
   1   2   8 17.3150 3.91573  12
   1   2   8 13.9049 3.06908  10
   1   2   8 16.2448 4.75622   9
  -1  -2  -8 15.3726 3.20623   9
   1  -2   8 11.1528 2.93718   8
   1  -2   8 14.3103 3.26984   7
   1   2   9 13989.9 590.679   4
  -1  -2  -9 15031.8 587.142   3
   1   2   9 17845.6 596.461   2
   1  -2   9 13884.8 590.609  16
   1   2   9 13796.1 592.027  17
  -1  -2  -9 18879.5 596.556  16
   1  -2   9 14337.3 591.988  17
   1  -2   9 14046.2 591.328  14
   1  -2   9 13814.0 591.776   6
   1  -2   9 14282.9 590.466   5
  -1  -2  -9 18864.8 592.556   5
   1  -2   9 13885.1 590.237  11
  -1  -2  -9 17601.9 595.577  11
   1   2   9 13703.4 591.900  12
   1  -2   9 14145.4 591.920  12
   1   2   9 14122.0 590.384  10
  -1  -2  -9 14901.9 589.989   9
   1   2   9 18155.0 593.048   9
   1  -2   9 14418.1 590.851   7
   1   2  10 9.11914 3.64246   4
  -1  -2 -10 7.74035 1.14916   3
   1   2  10 12.0589 4.66404   2
   1  -2  10 7.12065 3.01053  16
  -1  -2 -10 2.33954 3.79595  16
   1   2  10 3.06327 3.65310  17
   1  -2  10 3.49016 2.72697  17
   1  -2  10 9.76396 2.94841  14
   1  -2  10 5.74412 3.42638   6
   1  -2  10 4.82737 2.41577   5
   1  -2  10 9.96929 2.84244  11
   1  -2  10 9.43695 3.33352  12
  -1  -2 -10 11.3284 4.72324  11
  -1  -2 -10 7.98119 2.95243   9
   1   2  10 6.09689 2.73266  10
   1   2  10 13.0586 4.67348   9
   1  -2  10 7.61897 2.57569   8
   1  -2  10 1.80345 2.24719   7
   1   2  11 91.3317 8.16697   4
   1   2  11 135.155 12.0563   2
  -1  -2 -11 136.516 11.9569  16
   1  -2  11 86.4439 7.95481  16
   1  -2  11 98.8059 8.58818  14
   1  -2  11 104.184 9.23575   6
   1  -2  11 109.156 8.32971   5
   1  -2  11 91.2848 8.96094  12
   1  -2  11 105.490 8.25750  11
  -1  -2 -11 152.943 12.4798  11
  -1  -2 -11 105.570 8.03266   9
   1   2  11 103.655 8.33317  10
   1   2  11 141.762 10.3078   9
   1  -2  11 114.333 8.23197   8
   1  -2  11 103.325 8.25022   7
   1  -2  12 1.32261 2.62249   3
   1   2  12 0.97557 3.15083   4
   1   2  12-0.94234 4.20907   2
  -1  -2 -12 0.92487 5.21027  16
   1  -2  12 2.69421 2.90319  14
  -1  -2 -12 1.12112 3.20325   5
  -1   2 -12 3.41968 5.21272  11
  -1  -2 -12 3.54711 4.62523  11
   1   2  12 2.92702 4.66403   9
   1   2  12 0.48045 2.78355  10
   1  -2  12 2.45415 3.40708   9
  -1  -2 -12 3.67547 2.58031   9
   1  -2  12 4.56578 3.10543   7
   1  -2  12 0.42290 2.24311   8
   1   2  13 197.826 14.0093   4
   1  -2  13 270.244 14.4023   3
   1   2  13 301.396 20.0982   2
   1  -2  13 262.319 15.9477   2
  -1  -2 -13 285.461 19.8778  16
  -1  -2 -13 303.103 16.4595   5
  -1   2 -13 332.887 20.4135  11
  -1  -2 -13 280.271 19.2193  11
  -1  -2 -13 224.877 13.6494   9
   1  -2  13 304.383 17.0113   9
   1   2  13 257.034 16.2126   9
   1  -2  13 197.707 13.3459   8
   1  -2  13 190.403 13.5190   7
   1  -2  14 11.3537 3.13615   3
   1   2  14 8.58226 5.11279   2
   1  -2  14 8.82673 4.04433   2
  -1  -2 -14 7.50350 5.68764  16
   1   2  14 1.92827 2.06231  14
  -1  -2 -14 8.38724 3.79123   5
  -1   2 -14 13.9966 6.39010  11
  -1  -2 -14 5.03185 4.89174  11
   1   2  14 2.58320 4.52483   9
   1  -2  14 5.57968 4.15404   9
   1  -2  14 6.53914 3.22401   8
   1  -2  15 5731.56 226.944   3
  -1  -2 -15 6574.11 237.950  16
  -1  -2 -15 6208.35 230.545   5
   1   2  15 6393.67 237.190   2
   1  -2  15 6117.45 231.766   2
  -1  -2 -15 6317.66 236.419  11
   1   2  15 6047.20 230.619   9
   1  -2  15 6553.97 232.190   9
   1  -2  16 50.9036 7.24004   2
   1   2  16 58.0863 9.89668   2
  -1  -2 -16 47.3078 6.86637   5
  -1  -2 -16 44.1423 9.53441  16
  -1  -2 -16 38.8917 9.05316  11
   1   2  16 58.1062 8.35901   9
   1  -2  16 54.8386 7.63967   9
   1  -2  16 45.1998 4.93302   3
   1  -2  17 2.52495 3.40284   2
   1   2  17 1.24451 5.43197   2
  -1  -2 -17 5.72788 4.03557   5
  -1  -2 -17 17.0023 7.67775  16
  -1  -2 -17 1.20941 5.27886  11
   1   2  17 3.59328 5.16800   9
   1  -2  17 5.51758 4.50523   9
   1  -2  17 2.54951 2.30460   3
  -1  -2 -18 148.018 16.6362  16
   1   2  18 156.187 13.1070   9
   1  -2  18 160.176 13.2511   9
   1   2  18 148.168 15.8848   2
   1  -2  18 143.690 13.2710   2
  -1  -2 -18 153.084 12.7781   5
  -1  -2 -19 45.2573 10.4998  16
   1  -2  19 62.5673 8.12895   9
   1   2  19 48.9865 8.30140   9
   1   2  19 51.8878 9.93244   2
   1  -2  19 54.5828 8.26886   2
  -1  -2 -19 42.5465 7.07277   5
  -1  -2 -20-3.05833 7.13464  16
   1  -2  20 4.64554 4.23791   9
   1   2  20 5.83437 5.33613   9
   1  -2  20 12.5376 5.11523   2
   1   2  20 2.74578 6.27111   2
  -1  -2 -20 0.78438 4.54566   5
  -1  -2 -21 1820.02 85.6013  16
   1  -2  21 1742.75 75.6880   9
  -1  -2 -21 1647.93 76.1099   5
   1  -2  21 1807.94 82.4984   1
   1  -2  21 1563.05 77.4712   2
   1   2  21 1726.65 83.0367   2
  -1  -2 -22 119.834 11.4093   5
   1  -2  22 85.5478 15.1089  15
  -1  -2 -22 118.745 15.8102  16
   1   2  22 94.1311 13.7495   2
   1  -2  22 86.7824 11.0393   2
   1  -2  22 102.053 13.7159   1
  -1  -2 -23 0.82051 4.13467   5
  -1  -2 -23 7.84699 8.58443  11
   1   2  23 5.73339 5.79067   2
   1  -2  23-1.39047 6.62010   1
  -1  -2 -23 8.52431 8.89140  16
   1  -2  23-3.30327 9.56605  15
  -1  -2 -24 110.299 16.1027  11
   1  -2  24 89.1852 14.4599  15
  -1  -2 -24 107.781 15.7175  16
   1   2  24 61.4913 11.4860   2
   1  -3 -24 4.73422 5.56268   5
  -1   3  24 6.46059 7.21725   2
  -1  -3  24 10.0466 9.83092  15
  -1  -3  23 135.586 17.9332  15
   1  -3 -23 123.972 13.1262   5
   1  -3 -23 168.284 19.0454  11
   1  -3 -23 148.199 18.3055  16
  -1   3  23 131.405 16.5072   2
  -1  -3  22 4.86288 8.02023  15
   1  -3 -22-4.63046 7.91470  11
  -1   3  22 6.45148 6.69454   2
  -1  -3  22 1.04897 4.11905   2
   1  -3 -22 2.91867 4.63257   5
   1  -3 -22 4.92799 7.82081  16
   1  -3 -21 214.458 20.8641  11
  -1  -3  21 204.004 17.0816   2
  -1   3  21 206.349 20.6518   2
   1  -3 -21 189.360 16.4096   5
  -1  -3  21 191.833 20.7045  15
   1  -3 -21 221.470 21.0074  16
   1  -3 -20 1507.16 69.4715   5
  -1   3  20 1498.45 75.3674   2
  -1  -3  20 1410.65 69.1504   2
   1  -3 -20 1480.49 73.9298  11
  -1  -3  20 1376.99 65.8427   9
   1  -3 -20 1672.88 76.6705  16
  -1  -3  20 1556.81 75.8513  15
   1  -3 -19 100.232 11.1689   5
  -1   3  19 87.6734 13.5834   2
  -1  -3  19 110.399 11.4137   2
   1  -3 -19 88.7920 13.4325  11
  -1  -3  19 102.602 9.82079   9
  -1  -3  19 91.2345 13.9738  15
   1  -3 -19 88.6275 13.6705  16
   1  -3 -18 6.90886 7.55951  16
  -1  -3  18-1.38065 7.99788  15
   1  -3 -18 2.71056 4.79248   5
  -1   3  18 7.28457 5.88751   2
  -1  -3  18 4.60960 4.21278   2
   1  -3 -18-1.30653 6.34520  11
  -1  -3  18 6.59632 4.83746   9
  -1  -3  18 4.51491 3.13731   3
  -1  -3  17 243.480 20.5150  15
   1  -3 -17 230.002 19.7546  16
   1  -3 -17 202.225 16.2109   5
  -1   3  17 234.291 20.3511   2
   1  -3 -17 225.308 19.4804  11
  -1  -3  17 207.307 15.1331   9
  -1  -3  17 172.066 12.2039   4
  -1  -3  17 189.475 13.2938   3
   1  -3 -16 23.3838 7.96984  16
  -1  -3  16 13.5504 7.80272  15
   1  -3 -16 28.9750 6.17196   5
  -1   3  16 14.8095 6.17627   2
   1  -3 -16 21.2398 7.39125  11
   1  -3 -16 6.55763 2.63992   9
  -1  -3  16 25.5570 5.80145   9
  -1  -3  16 24.9989 4.89328   3
  -1  -3  16 14.8852 4.00351   4
   1  -3 -15 227.728 18.0595  16
  -1  -3  15 219.444 17.9580  15
   1  -3 -15 199.477 15.1968   5
  -1   3  15 212.400 18.4862   2
   1  -3 -15 199.829 16.8500  11
   1  -3 -15 139.360 9.98842   9
   1  -3 -15 146.275 8.27484   3
  -1  -3  15 177.775 12.5548   3
  -1  -3  15 178.154 11.4912   4
  -1  -3  14 6353.48 226.667   3
   1  -3 -14 5034.75 220.302   3
  -1  -3  14 5958.18 224.487   4
  -1   3  14 7033.91 236.448   2
   1  -3 -14 6771.36 233.846  16
  -1  -3  14 6887.56 233.982  15
   1  -3 -14 7295.36 231.574   5
   1   3 -14 6370.20 232.350   7
   1  -3 -14 6772.33 233.441  11
   1  -3 -14 4773.90 222.097   9
  -1  -3  14 4756.35 222.073   8
   1  -3 -13 43.4337 4.14007   3
  -1  -3  13 67.0787 6.63729   4
  -1  -3  13 54.8037 6.81221   3
  -1   3  13 67.0337 10.5358   2
   1  -3 -13 71.9092 9.87823  16
  -1  -3  13 58.8717 9.73145  15
   1   3 -13 52.7186 8.08304  14
   1   3 -13 51.1219 8.68999   7
   1  -3 -13 60.1613 8.24335   5
   1  -3 -13 53.2073 8.75271  11
   1  -3 -13 56.7506 5.57125   9
  -1  -3  13 51.4478 5.35023   8
  -1  -3  12 40.5582 6.15344   3
  -1   3  12 27.6495 5.37910   4
  -1  -3  12 39.5770 5.33097   4
   1  -3 -12 39.4939 3.86614   3
  -1   3  12 39.0839 7.91845   2
   1  -3 -12 52.8031 8.19425  16
  -1  -3  12 41.4849 8.52518  15
   1   3 -12 41.4240 6.65274  14
  -1   3  12 33.8738 2.45845  14
   1   3 -12 30.7896 7.38641   7
   1  -3 -12 54.6068 7.37994   5
  -1  -3  12 27.5857 5.84990   6
  -1  -3  12 30.1843 5.15401  12
   1  -3 -12 36.2476 7.36643  11
   1  -3 -12 37.9843 4.59820   9
  -1  -3  12 30.7788 4.27782   8
   1  -3 -12 28.3001 2.64198   7
  -1   3  11 202.582 13.9990   4
  -1  -3  11 298.381 16.7960   3
   1  -3 -11 241.181 12.4688   3
  -1  -3  11 274.664 14.9795   4
  -1   3  11 329.110 20.6207   2
   1  -3 -11 255.633 17.8489  16
  -1  -3  11 190.604 14.1953  17
  -1  -3  11 285.501 18.5908  15
   1   3 -11 253.779 17.0408  14
  -1   3  11 253.289 11.3424  14
   1  -3 -11 276.660 16.8361   5
  -1  -3  11 215.586 14.8837   6
  -1  -3  11 199.206 14.1798  12
   1  -3 -11 288.021 18.6281  11
   1  -3 -11 213.545 12.9524   9
  -1  -3  11 208.318 12.9447   8
   1  -3 -11 237.544 11.3095   7
   1   3 -11 244.399 18.1623   7
  -1  -3  10 51.7452 6.03783   4
  -1   3  10 45.7612 5.93345   4
   1  -3 -10 47.7933 4.49627   3
  -1  -3  10 55.4843 7.16731   3
  -1   3  10 58.0446 8.49350   2
   1  -3 -10 60.4115 8.10843  16
  -1  -3  10 47.1795 6.05718  17
   1   3 -10 55.6402 7.58450  14
  -1   3  10 50.3236 4.06424  14
  -1  -3  10 48.6353 7.95213  15
   1   3 -10 62.8525 8.66374   7
  -1  -3  10 51.4274 6.66725   6
  -1  -3  10 46.9275 5.91100  12
   1  -3 -10 63.8784 8.24399  11
   1  -3 -10 43.6243 4.91133   9
  -1  -3  10 42.0651 4.85738   8
   1   3 -10 50.6644 5.76055   8
  -1   3   9 137.934 10.2679   4
  -1  -3   9 170.307 10.8216   4
   1  -3  -9 126.153 8.31090   3
  -1   3   9 166.287 13.6746   2
  -1   3   9 119.548 10.2435  17
   1  -3  -9 181.615 13.1115  16
  -1  -3   9 121.552 9.81876  17
  -1  -3   9 162.364 12.6578  15
  -1  -3   9 110.853 9.52546  16
  -1   3   9 163.686 8.45176  14
   1   3  -9 169.757 12.5383  14
  -1  -3   9 123.647 10.1361  14
  -1  -3   9 140.291 10.4982   6
   1  -3  -9 177.050 12.9866  11
  -1  -3   9 121.204 9.61897  11
  -1  -3   9 136.902 9.89168  12
   1  -3  -9 160.420 9.45891   9
  -1   3   9 125.760 10.1313  10
  -1  -3   9 138.235 9.27680   8
   1   3  -9 169.323 10.6174   8
  -1   3   8 9812.90 420.286   4
  -1  -3   8 12493.0 421.645   4
   1  -3  -8 9331.84 421.131   2
  -1   3   8 12830.4 426.687   2
  -1  -3   8 13027.3 424.314  15
  -1  -3   8 10135.7 420.034  17
  -1   3   8 9655.41 420.774  17
  -1  -3   8 9628.81 420.266  16
   1  -3  -8 12059.2 424.012  16
  -1  -3   8 9611.54 420.968  14
  -1   3   8 11958.8 418.706  14
   1   3  -8 12226.5 421.558   6
   1  -3  -8 12733.4 423.185   4
  -1  -3   8 9186.15 420.233   5
  -1  -3   8 10253.5 420.338   6
  -1  -3   8 9750.70 420.225  11
   1  -3  -8 12888.2 424.869  11
  -1  -3   8 9852.90 419.729  12
  -1   3   8 8930.75 420.316  10
   1  -3  -8 10553.0 419.282   9
  -1  -3   8 9478.42 420.476   7
  -1  -3   8 10067.1 419.358   8
   1   3  -8 11761.1 420.861   8
  -1  -3   7 0.46044 2.94247   4
   1  -3  -7 11.6176 4.40808   4
  -1   3   7 3.67704 3.12678   4
  -1  -3   7 2.19507 1.86007   1
   1  -3  -7 2.12887 2.43213   2
  -1   3   7 0.73490 3.42928   2
  -1  -3   7 3.73332 2.66176  17
  -1  -3   7 1.79320 2.52704  16
  -1   3   7 2.87248 2.88452  17
   1  -3  -7 0.57844 3.16529  16
  -1  -3   7 6.18942 3.02884  14
  -1   3   7 5.66274 2.55575  14
  -1  -3   7 3.39997 5.47661  15
   1   3  -7 1.70164 2.65780   6
  -1  -3   7 0.48390 2.52536   5
   1   3  -7 0.80412 3.75205   7
  -1  -3   7 1.81530 2.70017  11
   1  -3  -7 5.51158 3.99860  11
  -1  -3   7 2.52413 2.42959  12
  -1   3   7-0.48725 2.45671  10
   1  -3  -7 0.70537 2.81118   9
   1   3  -7 2.62498 2.50116   8
  -1  -3   7 2.23186 2.79039   8
  -1  -3   7 2.98672 3.03634   7
  -1   3   6 682.278 36.2033   4
  -1  -3   6 904.160 37.5537   4
  -1   3   6 908.457 40.1977   2
   1  -3  -6 708.618 36.8809   2
  -1  -3   6 837.694 33.3555   1
  -1  -3   6 760.828 35.2189  17
  -1  -3   6 919.135 38.2800  15
  -1   3   6 719.587 36.2212  17
   1  -3  -6 933.911 38.4473  16
  -1   3   6 958.030 36.1231  14
  -1  -3   6 749.683 37.0456  14
  -1  -3   6 710.749 36.5970   5
   1   3  -6 907.752 36.6678   6
   1  -3  -6 934.443 38.9481  11
   1  -3  -6 781.498 35.7795   9
  -1   3   6 699.418 36.5840  10
  -1  -3   6 748.424 35.7185   8
   1   3  -6 948.684 41.5664   7
  -1  -3   6 727.951 36.7274   7
   1   3  -6 874.464 37.1634   8
  -1   3   5 177.552 11.7916   4
  -1  -3   5 221.634 12.6025   4
   1  -3  -5 170.262 11.8022   2
  -1   3   5 225.497 14.1675   2
  -1  -3   5 193.493 10.2784  17
   1  -3  -5 203.747 12.3878  16
  -1  -3   5 221.104 12.9317  15
  -1  -3   5 160.369 11.6632  14
  -1   3   5 210.032 11.4478  14
  -1  -3   5 170.781 11.9067   5
   1   3  -5 201.443 11.2856   6
   1  -3  -5 220.321 13.2400  11
  -1  -3   5 187.401 10.2326  13
  -1  -3   5 170.020 11.0323   8
   1  -3  -5 164.856 10.8986   9
  -1   3   5 165.326 11.6521  10
  -1  -3   5 167.733 11.7935   7
  -1   3   5 235.502 13.8985   8
   1   3  -5 235.015 12.6779   8
  -1   3   4 952.284 47.0877   4
  -1  -3   4 1253.78 48.4520   4
   1   3  -4 992.409 46.6332   4
   1  -3  -4 944.899 47.1330   2
   1  -3  -4 1202.93 47.7903  16
  -1  -3   4 1109.18 44.7290  17
  -1  -3   4 1192.83 48.1062  15
  -1  -3   4 1029.77 47.6204  14
  -1  -3   4 1067.12 44.6778  13
  -1   3   4 1211.90 47.3368  14
  -1  -3   4 965.159 47.4894   5
   1   3  -4 1119.99 46.5514   6
   1  -3  -4 1188.48 48.5641  11
  -1   3   4 982.570 47.4134  10
   1   3  -4 1146.02 47.9597   8
  -1  -3   4 973.419 47.3203   7
  -1   3   4 1247.75 49.6912   8
  -1   3   3 234.204 14.5104   4
   1   3  -3 256.782 14.4550   4
   1  -3  -3 339.152 16.9724   4
  -1  -3   3 276.797 15.3481   4
   1  -3  -3 230.570 14.3329   2
  -1  -3   3 267.623 11.6313  17
   1   3  -3 253.543 13.5413  15
   1  -3  -3 248.410 13.6986  14
  -1  -3   3 253.726 14.8957  14
  -1  -3   3 300.763 15.1858  15
  -1   3   3 308.608 15.2206  14
   1   3  -3 276.245 14.1460   6
   1  -3  -3 315.180 15.7069  11
  -1   3   3 237.913 14.7188  10
  -1  -3   3 224.260 14.4447   7
  -1   3   3 287.362 16.3036   8
  -1  -3   2 26329.7 923.060   4
   1  -3  -2 29309.5 924.531   4
   1   3  -2 22847.6 920.042  15
  -1  -3   2 24145.7 921.221  15
  -1   3   2 26748.4 922.828  14
  -1  -3   2 21168.0 921.511  14
   1  -3  -2 20279.4 920.411  14
   1   3  -2 28969.9 925.866   7
  -1   3   2 20756.7 921.537  10
   1  -3  -2 21048.4 921.038   2
  -1  -3   1 735.599 35.6967   2
   1  -3  -1 746.697 35.5053   2
   1   3  -1 784.606 35.2422  15
  -1  -3   1 853.401 35.8297  15
  -1  -3   1 734.507 35.9677  14
  -1   3   1 851.854 33.8577  15
   1  -3  -1 741.542 35.5997  14
  -1   3   1 918.302 37.5886  14
   1   3  -1 923.859 38.4465  14
   1   3  -1 891.284 38.6070   7
   1  -3  -1 713.602 35.9533   7
  -1   3   1 697.688 36.0151  10
  -1  -3   1 976.691 38.6381  10
   1  -3  -1 870.100 37.7003   4
  -1  -3   1 859.755 37.3407   4
  -1  -3   0 2929.53 134.096   2
   1  -3   0 2949.25 133.498   2
   1   3   0 3769.16 136.727   8
  -1  -3   0 3034.41 134.215   7
   1   3   0 3296.09 133.831  15
  -1   3   0 3765.68 136.584  14
  -1   3   0 3375.09 131.407  15
   1   3   0 3878.80 137.052  14
   1   3   0 3788.10 136.916   7
  -1  -3   0 3607.68 136.532  10
  -1   3   0 3018.47 134.607  10
   1  -3   0 3004.74 134.244   8
   1   3   0 3046.33 134.484   4
   1  -3   0 3654.34 136.515   4
  -1  -3   0 3530.24 135.954   4
  -1   3  -1 2186.40 103.610   4
  -1  -3  -1 2839.47 105.770   4
   1  -3   1 2841.39 106.078   4
   1   3   1 2492.27 100.459  17
  -1   3  -1 2651.11 101.262  17
  -1   3  -1 2864.77 106.230  14
   1   3   1 2519.07 103.311  15
   1   3   1 2918.50 106.004  14
  -1   3  -1 2918.69 103.240  13
   1  -3   1 2355.19 102.759   2
  -1   3  -1 2481.19 101.543   1
  -1  -3  -1 2221.69 103.556   2
  -1   3  -1 2239.28 103.759  10
   1   3   1 2293.97 103.642  10
  -1  -3  -1 2740.12 105.624  10
   1  -3   1 2350.47 103.739   8
  -1  -3  -1 2368.87 103.373   7
  -1   3  -1 3087.30 106.406   8
   1  -3   2 938.876 38.7655   4
  -1  -3  -2 1031.56 39.3314   4
  -1  -3  -2 725.879 36.5387   2
  -1   3  -2 814.652 34.1366   1
   1  -3   2 760.266 35.5114   2
   1   3   2 920.905 39.0539   2
  -1   3  -2 820.949 34.3539  17
   1   3   2 805.263 34.2743  17
   1   3   2 786.222 36.4175  15
   1   3   2 919.269 38.1369  14
   1  -3   2 751.351 36.8893  14
   1  -3   2 833.318 34.1640  15
  -1   3  -2 864.217 35.7769  13
   1  -3   2 1061.66 39.8156  10
   1   3   2 753.663 36.5440  10
  -1   3  -2 947.240 38.5380   8
   1  -3   2 726.966 37.1403   7
  -1  -3  -2 771.874 35.9406   7
   1  -3   2 749.089 36.5252   8
   1  -3   3 449.719 21.0728   4
  -1  -3  -3 391.314 20.1975   4
   1   3   3 405.514 20.8591   2
  -1   3  -3 332.399 15.9093   1
   1   3   3 372.847 17.0839  17
  -1   3  -3 377.993 16.9899  17
   1  -3   3 380.340 16.9454  15
   1  -3   3 338.447 18.8925  14
   1   3   3 398.053 19.5588  14
  -1   3  -3 394.479 19.6678   6
   1   3   3 330.370 18.3194  10
   1  -3   3 416.013 20.6980  10
   1  -3   3 316.502 19.0179   7
  -1  -3  -3 340.034 17.5075   7
   1  -3   3 320.525 18.2564   8
   1  -3   4 13593.0 498.534   4
  -1  -3  -4 13835.7 498.351   4
   1   3   4 14289.2 499.784   2
   1  -3   4 13242.9 493.498   1
   1   3   4 11712.0 494.841  17
  -1   3  -4 13279.3 495.056  17
   1  -3   4 13332.7 494.722  15
   1   3   4 14689.3 497.484  14
   1  -3   4 11918.6 495.074  13
   1  -3   4 10659.8 496.342  14
  -1   3  -4 13301.4 497.402   6
  -1   3  -4 12768.3 495.458  12
   1  -3   4 14523.1 499.385  10
  -1  -3  -4 11382.7 495.666   9
   1   3   4 10997.0 495.861  10
   1  -3   4 11120.2 495.814   8
  -1  -3  -4 11991.3 494.498   7
   1  -3   4 11118.3 496.857   7
   1  -3   5 1849.71 71.7640   4
   1   3   5 1453.92 69.3969   4
   1   3   5 1904.77 73.2114   2
   1  -3   5 1768.90 67.3358   1
   1  -3   5 1542.80 68.0079  16
   1   3   5 1501.47 68.4882  17
   1  -3   5 1580.14 68.0949  17
  -1   3  -5 1853.43 69.2327  17
   1  -3   5 1827.21 68.8212  15
   1   3   5 1854.77 70.0375  14
   1  -3   5 1588.98 68.6602  13
   1  -3   5 1480.91 69.7866  14
  -1  -3  -5 1810.29 71.5444   4
   1  -3   5 1411.42 69.3652   5
  -1   3  -5 1801.69 70.7989   6
   1   3   5 1554.84 68.9551  12
  -1  -3  -5 1966.66 72.6982  11
  -1   3  -5 1708.39 69.0142  12
   1  -3   5 1920.86 72.6912  10
  -1  -3  -5 1528.44 68.7892   9
   1  -3   5 1496.82 69.0576   8
  -1  -3  -5 1544.82 67.1421   7
   1  -3   5 1441.37 69.8020   7
   1   3   6 275.245 16.2601   4
   1  -3   6 323.688 17.6906   4
   1   3   6 331.635 18.9354   2
   1  -3   6 325.564 14.7707   1
   1  -3   6 266.313 14.8485  16
  -1   3  -6 318.548 16.3689  17
   1   3   6 246.258 15.2608  17
  -1  -3  -6 305.644 17.7727  16
   1  -3   6 340.559 16.4010  15
   1  -3   6 291.294 15.3595  17
   1  -3   6 253.994 16.0968  14
  -1   3  -6 310.801 18.3525  14
   1   3   6 318.743 16.0993  14
   1  -3   6 266.705 16.0433   5
  -1   3  -6 311.985 17.0506   6
  -1   3  -6 322.932 16.3275  12
   1  -3   6 292.106 15.2590  11
  -1  -3  -6 349.724 18.7627  11
   1  -3   6 278.671 15.6168  13
   1   3   6 248.558 15.5301  12
   1   3   6 256.696 15.5882  10
  -1  -3  -6 270.691 15.4011   9
   1  -3   6 258.744 16.3221   7
   1  -3   6 253.971 15.5351   8
  -1  -3  -6 278.028 13.4796   7
   1  -3   7 703.469 31.0786   4
   1   3   7 544.304 28.8892   4
  -1  -3  -7 542.237 29.3943   2
   1   3   7 719.063 33.0907   2
   1  -3   7 683.050 28.1582   1
   1  -3   7 704.272 29.9387  15
   1   3   7 580.626 28.9265  17
   1  -3   7 597.479 28.6026  17
  -1  -3  -7 693.742 31.9190  16
  -1   3  -7 737.803 30.6140  17
   1  -3   7 572.696 27.8998  16
   1   3   7 708.722 29.0239  14
   1  -3   7 541.595 29.2247  14
   1  -3   7 529.686 28.7885   5
  -1   3  -7 720.199 30.2403  12
  -1  -3  -7 742.195 32.8900  11
   1   3   7 553.371 28.8719  12
   1  -3   7 576.268 27.8904  11
   1  -3   7 595.526 28.9660  13
  -1  -3  -7 566.252 27.9910   9
   1   3   7 552.264 28.4606  10
  -1  -3  -7 598.887 25.5760   7
   1  -3   7 527.500 29.1489   7
   1  -3   7 557.545 28.4231   8
   1  -3   8 2019.38 74.5006   4
   1   3   8 1510.76 71.5085   4
   1  -3   8 1944.05 71.4323   1
   1   3   8 2172.10 78.0201   2
  -1  -3  -8 2074.62 76.3468  16
   1   3   8 1617.73 71.9427  17
   1  -3   8 2427.31 75.1991  15
   1  -3   8 1570.27 70.5849  16
   1  -3   8 1639.84 71.5407  17
   1  -3   8 1572.11 72.2088  14
   1   3   8 2030.39 71.5668  14
   1  -3   8 1554.42 72.0505   6
   1  -3   8 1521.98 71.2144   5
   1  -3   8 1611.29 70.5380  11
  -1  -3  -8 2077.62 76.3172  11
   1   3   8 1521.04 71.7336  12
   1  -3   8 1730.95 72.1868  13
  -1  -3  -8 1590.29 70.3550   9
   1   3   8 1533.27 71.0600  10
  -1  -3  -8 1613.60 67.1340   7
   1  -3   8 1571.62 71.0561   8
   1  -3   8 1561.69 71.9014   7
   1   3   9 65.9246 7.29262   4
   1  -3   9 82.7959 8.47778   4
   1   3   9 81.7733 9.59896   2
   1  -3   9 81.0729 7.38413   1
   1   3   9 72.9629 7.60431  17
   1  -3   9 82.4297 6.98927  16
   1  -3   9 91.2917 8.87083  15
   1  -3   9 78.7011 7.66931  17
  -1  -3  -9 92.0121 9.91968  16
   1   3   9 91.0834 7.06893  14
  -1   3  -9 99.1150 9.89298  14
   1  -3   9 70.7385 6.86569   5
   1  -3   9 87.1722 8.66983   6
  -1   3  -9 89.9639 8.80043   6
  -1  -3  -9 87.9179 9.61707  11
   1  -3   9 77.6701 6.82963  11
   1   3   9 73.4069 7.69286  12
   1   3   9 73.1127 7.01767  10
  -1  -3  -9 83.0450 6.90996   9
   1  -3   9 68.5739 6.71216   8
   1  -3  10 4666.58 161.798   4
  -1  -3 -10 4015.02 155.464   3
   1   3  10 4883.49 166.782   2
   1  -3  10 4511.83 160.327   1
  -1  -3 -10 4625.08 164.934  16
   1  -3  10 3449.62 157.965  16
   1  -3  10 3583.30 159.137  17
  -1   3 -10 4536.29 163.782  14
  -1   3 -10 4709.64 163.122   6
   1  -3  10 3502.52 159.743   6
   1  -3  10 3420.19 157.567  11
  -1  -3 -10 4756.02 165.107  11
  -1  -3 -10 3733.22 157.727   9
   1   3  10 3217.63 157.806  10
   1  -3  10 3539.56 157.971   8
  -1  -3 -11 1108.39 47.7786   3
   1  -3  11 1280.44 53.7237   4
  -1  -3 -11 1373.10 57.9381  16
  -1  -3 -11 1300.68 53.3295   5
   1  -3  11 1305.68 53.4399   1
   1   3  11 1353.97 58.6007   2
  -1  -3 -11 1379.36 57.5873  11
   1   3  11 1296.26 54.1740   9
  -1  -3 -11 1017.33 50.1586   9
   1  -3  11 958.503 50.2457   8
  -1  -3 -12 36.5329 3.01708   3
   1  -3  12 62.5722 7.21286   4
   1  -3  12 54.4685 6.94631   1
   1   3  12 42.3765 8.05798   2
  -1  -3 -12 51.4047 8.74051  16
  -1  -3 -12 58.1119 7.15840   5
  -1  -3 -12 53.5637 9.00609  11
   1   3  12 46.8138 7.66697   9
   1  -3  12 38.4168 5.19041   8
   1  -3  13 737.288 35.1624   3
   1  -3  13 733.481 35.8091   4
   1   3  13 760.588 40.7231   2
   1  -3  13 701.199 36.3010   1
  -1  -3 -13 785.642 40.7070  16
   1   3  13 757.496 32.4423  14
  -1  -3 -13 844.531 37.1936   5
  -1  -3 -13 824.874 40.9347  11
   1   3  13 756.996 36.5257   9
   1   3  14 2205.06 93.2171   2
   1  -3  14 2092.03 87.9905   1
  -1  -3 -14 2153.03 92.2054  16
   1   3  14 1803.11 81.5723  14
  -1  -3 -14 2263.30 87.8323   5
  -1  -3 -14 2096.29 91.8692  11
   1   3  14 1964.83 86.5935   9
   1  -3  14 2012.17 86.1074   4
   1  -3  14 1935.90 84.9355   3
   1  -3  15 226.598 15.1193   2
   1  -3  15 232.976 16.8960   1
   1   3  15 262.685 20.4135   2
  -1  -3 -15 230.428 19.5121  16
   1   3  15 193.781 11.4628  14
  -1  -3 -15 243.898 19.5329  11
   1  -3  15 214.235 14.8394   4
   1  -3  15 204.767 13.8529   3
   1  -3  15 268.104 16.9889   9
   1   3  15 208.857 15.7209   9
  -1  -3 -15 230.280 15.7044   5
   1  -3  16 905.919 43.6576   2
   1   3  16 1026.61 50.9060   2
   1  -3  16 938.034 46.0023   1
  -1  -3 -16 880.215 43.4182   5
   1  -3  16 963.351 49.1109  15
  -1  -3 -16 994.070 50.2361  16
  -1  -3 -16 921.786 48.6530  11
   1  -3  16 939.746 44.9795   9
   1   3  16 831.203 43.4875   9
   1  -3  16 853.202 42.6779   4
   1  -3  16 870.917 41.3940   3
   1  -3  17 183.978 15.3878   1
   1   3  17 163.229 16.8686   2
   1  -3  17 172.517 13.3079   2
  -1  -3 -17 163.651 13.2242   5
  -1  -3 -17 167.344 17.2641  16
   1  -3  17 186.185 17.6718  15
  -1  -3 -17 167.018 16.8005  11
   1  -3  17 159.149 13.6838   9
   1  -3  17 155.186 11.1408   3
   1  -3  17 148.843 12.3674   4
   1   3  18 341.866 25.0254   2
   1  -3  18 267.595 18.6711   2
   1  -3  18 305.461 21.3166   1
  -1  -3 -18 320.246 19.6539   5
   1  -3  18 304.094 23.6129  15
  -1  -3 -18 280.078 23.7450  16
  -1  -3 -18 338.401 24.6846  11
   1  -3  18 312.567 20.2105   9
   1  -3  18 259.224 15.8992   3
   1  -3  18 268.577 17.6165   4
   1  -3  19 5.52685 8.21623  15
  -1  -3 -19 2.96838 8.59629  16
  -1  -3 -19-1.39239 6.88926  11
  -1  -3 -19 2.34876 4.47334   5
   1  -3  19 0.87270 4.62709   9
   1  -3  19 3.26026 4.96304   1
   1  -3  19 3.36635 3.67284   2
   1   3  19-1.45366 5.70726   2
   1  -3  20 658.800 40.8904  15
  -1  -3 -20 729.772 42.6294  16
  -1  -3 -20 707.829 41.4795  11
  -1  -3 -20 672.013 34.9620   5
   1  -3  20 623.644 34.7314   9
   1  -3  20 632.778 34.9863   2
   1  -3  20 649.721 37.5270   1
   1   3  20 681.004 41.2463   2
  -1  -3 -21 148.888 17.7453  16
   1  -3  21 165.515 17.9840  15
  -1  -3 -21 172.762 18.4312  11
   1  -3  21 148.011 13.1528   9
   1   3  21 145.165 17.0598   2
  -1  -3 -21 149.498 13.3651   5
   1  -3  22 178.346 19.5382  15
  -1  -3 -22 170.475 19.6518  16
   1   3  22 213.521 20.0585   2
  -1  -3 -22 155.417 13.6534   5
  -1  -3 -23 36.9140 10.9594  16
   1  -3  23 39.5324 11.1854  15
   1   3  23 48.8957 10.8166   2
   1  -3  24 121.622 16.9205  15
   1   3  24 127.378 15.6502   2
  -1  -4  23 84.5951 14.7065  15
   1  -4 -23 121.765 12.5143   5
   1  -4 -23 102.559 15.8529  16
  -1   4  23 123.199 16.3141   2
  -1  -4  22-1.54699 8.46157  15
   1  -4 -22 3.91264 5.43075   5
   1  -4 -22-1.59604 9.61126  16
  -1   4  22-5.05708 7.86306   2
   1  -4 -22 12.3280 8.42880  11
   1  -4 -21 339.595 22.7674   5
   1  -4 -21 333.124 26.8933  11
   1  -4 -21 329.339 26.7320  16
  -1  -4  21 321.942 26.8659  15
  -1   4  21 364.987 28.6884   2
   1  -4 -20 63.6362 12.2847  16
  -1  -4  20 70.4871 13.3142  15
   1  -4 -20 66.6239 12.0024  11
  -1  -4  20 53.1123 8.35311   2
  -1   4  20 57.8993 12.5127   2
  -1  -4  20 60.6800 8.39851   9
   1  -4 -20 49.6352 8.74656   5
  -1  -4  19 822.262 41.4288   3
  -1   4  19 971.792 52.5684   2
  -1  -4  19 812.725 43.8028   2
   1  -4 -19 944.045 50.7027  16
  -1  -4  19 939.330 50.7076  15
   1  -4 -19 937.805 45.9659   5
   1  -4 -19 893.536 49.7840  11
  -1  -4  19 940.154 44.1390   9
  -1   4  19 803.088 43.8668   8
  -1  -4  18 0.70243 3.90346   3
  -1   4  18 4.69690 5.77597   2
   1  -4 -18 8.35591 7.38483  16
  -1  -4  18 14.8556 9.09414  15
   1  -4 -18 2.94738 5.37637   5
   1  -4 -18 8.15284 8.08144  11
  -1  -4  18 5.59227 4.50332   9
  -1   4  18 2.77564 5.71164   8
  -1   4  17 306.211 25.1322   2
   1  -4 -17 296.170 21.2250   5
   1  -4 -17 298.590 23.6102  16
  -1  -4  17 271.443 22.7959  15
   1  -4 -17 307.642 23.4770  11
  -1   4  17 300.416 20.7485   8
  -1  -4  17 270.432 18.1603   3
  -1  -4  16 222.003 15.3313   1
  -1   4  16 253.465 21.7334   2
   1  -4 -16 212.172 17.9442   5
   1  -4 -16 242.476 20.1179  16
  -1  -4  16 237.882 20.2735  15
   1  -4 -16 224.445 20.1109  11
  -1   4  16 255.126 18.4456   8
  -1  -4  16 209.336 14.2289   4
  -1  -4  16 252.917 16.6284   3
  -1  -4  15 1429.39 63.2643   1
  -1   4  15 1741.46 74.4174   2
   1  -4 -15 1628.84 71.1297  16
  -1  -4  15 1707.06 71.4344  15
   1  -4 -15 1810.43 70.1308   5
   1  -4 -15 1595.89 70.9878  11
  -1   4  15 1655.81 68.2160   8
  -1  -4  15 1610.83 65.9935   3
  -1  -4  15 1504.37 63.2493   4
  -1  -4  14 241.656 15.0154   1
  -1   4  14 232.562 20.6195   2
   1  -4 -14 274.232 20.2256  16
  -1  -4  14 241.959 19.4467  15
   1   4 -14 280.316 19.7244  14
   1  -4 -14 280.220 19.0537   5
   1  -4 -14 279.240 20.5368  11
  -1   4  14 258.188 18.3653   8
   1  -4 -14 195.105 11.9109   3
  -1  -4  14 232.576 15.1652   4
  -1  -4  14 249.068 17.0182   3
  -1  -4  13 790.283 38.0512  15
   1  -4 -13 719.869 37.5368  16
   1   4 -13 731.531 37.0274  14
   1  -4 -13 792.680 36.4392   5
   1  -4 -13 791.992 38.7983  11
  -1  -4  13 746.228 35.0763   3
  -1  -4  13 716.808 32.8023   4
  -1   4  13 767.705 40.3885   2
  -1  -4  13 671.899 30.9964   1
  -1  -4  12 657.933 30.9814   3
  -1  -4  12 649.458 28.7775   4
  -1  -4  12 599.824 26.0331   1
  -1   4  12 718.795 35.8177   2
  -1  -4  12 671.928 32.9126  15
   1  -4 -12 670.283 33.0974  16
   1   4 -12 649.438 32.8379  14
  -1   4  12 590.602 23.8380  14
   1  -4 -12 659.906 31.1726   5
   1  -4 -12 661.861 33.4831  11
  -1   4  12 701.248 32.6779   8
   1  -4 -12 410.359 22.4627   7
  -1  -4  12 472.478 25.3999   8
   1   4 -12 645.294 28.4796   8
   1  -4 -12 455.231 22.6344   7
  -1  -4  11 796.522 35.2985   4
  -1  -4  11 748.937 31.8134   1
  -1   4  11 836.786 41.1246   2
  -1  -4  11 594.631 32.7066  17
  -1  -4  11 814.490 38.4645  15
   1  -4 -11 804.006 38.6896  16
   1   4 -11 825.509 39.3601  14
  -1   4  11 761.672 31.2706  14
   1   4 -11 832.323 41.5187   7
   1  -4 -11 814.180 39.2440  11
   1  -4 -11 615.918 31.8283   9
  -1   4  11 817.205 38.3735   8
   1   4 -11 806.219 35.0192   8
  -1  -4  11 589.856 32.0154   8
   1  -4 -11 600.932 29.9980   7
  -1  -4  10 1571.11 63.2526   4
  -1   4  10 1657.90 69.4049   2
  -1  -4  10 1513.83 58.6724   1
  -1  -4  10 1202.60 60.1183  17
   1  -4 -10 1677.53 66.6423  16
  -1  -4  10 1638.92 65.9198  15
  -1   4  10 1506.86 59.5803  14
   1   4 -10 1617.57 67.3622  14
   1   4 -10 1597.80 63.0874   6
   1  -4 -10 1619.31 66.6893  11
  -1  -4  10 1256.36 60.5060  13
   1  -4 -10 1214.19 59.5137   9
  -1   4  10 1656.01 66.6416   8
   1  -4 -10 1249.38 58.2260   7
  -1  -4  10 1197.20 59.8779   8
   1   4 -10 1455.00 62.1707   8
  -1  -4   9 3753.35 139.615   4
  -1   4   9 3997.37 145.354   2
  -1  -4   9 3475.43 133.668   1
   1  -4  -9 3920.72 142.225  16
  -1  -4   9 2966.51 136.080  17
  -1  -4   9 3938.16 141.626  15
  -1   4   9 2708.97 136.973  17
  -1   4   9 3690.98 136.517  14
   1  -4  -9 3840.74 141.377   4
   1  -4  -9 3788.52 142.503  11
  -1  -4   9 3154.24 136.567  13
   1  -4  -9 2992.86 136.068   9
  -1   4   9 3970.55 143.009   8
   1  -4  -9 2969.40 134.852   7
   1   4  -9 3737.61 139.063   8
  -1  -4   9 2924.41 136.229   8
  -1  -4   8 28.8593 5.72334   4
   1  -4  -8 39.2666 6.66733   4
  -1   4   8 29.7789 6.49119   2
  -1  -4   8 24.5775 3.95169  17
  -1  -4   8 22.2207 4.37194  16
  -1   4   8 22.0312 4.44631  17
   1  -4  -8 44.6582 6.84578  16
  -1   4   8 38.7642 4.79847  14
  -1  -4   8 46.2377 7.79945  15
   1  -4  -8 25.5073 3.85789   7
   1   4  -8 33.6149 7.63760   7
   1  -4  -8 36.4132 6.40581  11
  -1  -4   8 24.3801 4.18685  13
   1  -4  -8 23.8728 4.63300   9
  -1  -4   8 25.5251 4.62842   8
   1   4  -8 38.4973 5.91772   8
  -1   4   8 43.6015 7.38273   8
  -1  -4   7 3336.21 127.366   4
   1  -4  -7 3351.07 128.829   4
   1  -4  -7 3425.99 128.225  16
  -1   4   7 2627.84 124.459  17
  -1  -4   7 2820.09 123.088  17
  -1  -4   7 2852.04 123.261  13
  -1  -4   7 3409.83 128.028  15
  -1   4   7 3393.69 125.567  14
   1   4  -7 3657.30 133.466   7
   1   4  -7 3136.80 125.421   6
   1  -4  -7 3401.11 129.084  11
   1  -4  -7 2670.99 124.159   9
   1  -4  -7 2657.59 123.465   7
  -1   4   7 3564.31 130.244   8
   1   4  -7 3244.16 127.077   8
  -1   4   6 1081.82 56.3376   4
  -1  -4   6 1428.60 58.5301   4
  -1   4   6 1113.81 55.2464  17
  -1  -4   6 1216.86 53.7171  17
   1  -4  -6 1442.93 58.4840  16
   1   4  -6 1504.72 61.7629  14
  -1   4   6 1496.04 57.3532  14
  -1  -4   6 1249.03 53.9637  13
  -1  -4   6 1363.27 58.2450  15
   1   4  -6 1316.55 56.2625   6
   1   4  -6 1495.24 63.1568   7
   1  -4  -6 1487.45 59.7079  11
  -1  -4   6 1606.94 62.6423  10
   1  -4  -6 1125.67 55.3820   9
   1   4  -6 1411.35 58.3007   8
  -1   4   6 1541.48 61.0222   8
   1  -4  -6 1143.35 55.0844   7
  -1   4   5 585.118 33.1166   4
   1   4  -5 639.660 32.8379   4
  -1  -4   5 824.690 35.5986   4
   1  -4  -5 620.380 33.3804   2
   1  -4  -5 786.946 34.4806  16
  -1   4   5 646.025 31.9077  17
   1   4  -5 866.772 38.2801  14
  -1  -4   5 779.758 34.5622  15
  -1   4   5 871.538 35.1732  14
   1   4  -5 765.507 33.2892   6
   1   4  -5 870.109 39.5244   7
  -1  -4   5 830.698 38.1374  10
   1  -4  -5 856.647 36.1394  11
  -1   4   5 567.650 33.0326  10
   1  -4  -5 595.920 32.2451   9
  -1   4   5 832.518 37.2408   8
   1  -4  -5 635.651 32.3106   7
   1   4  -5 759.871 35.0620   8
   1   4  -4 1275.88 63.6764   4
   1  -4  -4 1622.54 67.3267   4
  -1   4   4 1278.77 64.1974   4
  -1  -4   4 1706.20 66.9025   4
   1  -4  -4 1255.38 64.0031   2
   1  -4  -4 1893.16 65.8547  16
  -1   4   4 1728.88 66.1893  14
  -1  -4   4 1332.40 64.5221  14
  -1  -4   4 1668.71 65.1200  15
   1   4  -4 1755.09 69.2123  14
   1   4  -4 1604.98 64.3110   6
  -1  -4   4 1116.47 63.9842   5
   1   4  -4 1766.55 70.2590   7
   1  -4  -4 1733.90 66.6182  11
  -1   4   4 1310.79 64.4287  10
   1  -4  -4 1701.10 67.9902  10
  -1  -4   4 1821.76 69.5726  10
   1  -4  -4 1309.34 63.4733   7
   1   4  -4 1719.76 66.9016   8
  -1  -4   4 1272.25 64.2712   7
  -1   4   4 1688.45 68.0870   8
   1   4  -3 8924.29 406.564   4
  -1  -4   3 11960.6 410.342   4
  -1   4   3 8883.99 406.904   4
   1  -4  -3 11723.4 410.698   4
   1   4  -3 10046.8 404.975  15
  -1   4   3 12158.6 409.521  14
   1   4  -3 12396.4 412.223  14
  -1  -4   3 10716.9 406.771  15
  -1  -4   3 9204.15 407.125  14
   1  -4  -3 9047.87 405.684  14
  -1   4   3 12325.1 411.642   8
   1  -4  -3 9215.75 406.528   7
   1   4  -3 11899.5 413.078   7
  -1   4   3 8674.23 406.965  10
  -1  -4   3 12114.6 412.045  10
   1  -4  -3 11699.1 410.842  10
   1  -4  -3 9031.44 406.687   2
  -1   4   3 11439.3 410.534   2
   1  -4  -2 1.92232 2.24396   2
  -1   4   2 2.48888 3.40484   2
  -1  -4   2 3.77105 2.69483   2
   1   4  -2 5.14925 3.70758  14
  -1   4   2 4.93930 2.43909  15
   1   4  -2 3.13560 2.94216  15
  -1  -4   2 2.08391 2.72246  15
  -1   4   2 2.44364 3.29200  14
   1  -4  -2 0.88644 2.83272  14
  -1  -4   2 1.03615 3.31060  14
  -1   4   2 4.92973 4.24211   8
   1  -4  -2 4.02102 3.13985   7
   1  -4  -2 3.39874 3.88464  10
  -1   4   2 2.68632 3.11330  10
  -1  -4   2 5.08712 4.09491  10
  -1  -4   2 2.53769 3.41859   4
   1   4  -2 2.03402 2.98634   4
  -1   4   2-0.53084 3.11736   4
   1  -4  -2 0.68339 3.44460   4
  -1  -4   1 2753.51 120.064   7
   1  -4  -1 2613.17 120.045   7
   1   4  -1 3557.66 124.638  14
   1  -4  -1 2583.05 119.398  14
  -1   4   1 3501.80 123.483  14
  -1   4   1 3168.46 117.194  15
   1   4  -1 2965.66 118.524  15
  -1  -4   1 2623.20 119.596   2
   1  -4  -1 2538.78 119.153   2
  -1  -4   1 3468.29 124.203  10
  -1   4   1 2571.94 120.074  10
   1  -4  -1 3514.92 124.061   4
  -1  -4   1 3389.70 123.122   4
  -1   4   1 2627.97 120.060   4
  -1   4   0 1301.71 63.5814   4
   1  -4   0 1777.49 67.3143   4
  -1  -4   0 1743.81 66.8964   4
  -1   4   0 1483.72 59.9253  15
   1   4   0 1754.67 67.4771  14
  -1   4   0 1784.25 67.3284  14
   1   4   0 1548.03 62.8319  15
   1  -4   0 1352.67 63.3994  14
  -1  -4   0 1330.06 63.2164  14
   1  -4   0 1347.87 62.7714   2
  -1   4   0 1497.61 61.6129   1
  -1  -4   0 1325.71 63.3437   2
  -1   4   0 1305.74 63.7201  10
  -1  -4   0 1761.52 67.6062  10
  -1   4   0 1839.70 67.7811   8
   1  -4   0 1349.56 64.0061   7
   1   4   0 1778.94 67.6183   8
  -1  -4   0 1338.69 63.3039   7
  -1   4  -1 88.2855 4.81112  17
  -1   4  -1 89.4503 6.84321  13
   1   4   1 99.4212 7.76839  15
   1   4   1 94.0008 9.16282  14
  -1   4  -1 94.4607 9.38418  14
  -1  -4  -1 73.7395 7.25679   2
   1  -4   1 74.5035 6.62972   2
  -1   4  -1 85.4345 5.96806   1
   1   4   1 71.8895 7.29458  10
  -1   4  -1 96.2640 9.38104   8
   1   4   1 100.702 9.63304   8
  -1  -4  -1 74.2945 7.12703   7
   1   4   1 80.3122 7.75414   4
   1  -4   1 89.6069 8.99576   4
  -1   4  -1 70.0737 7.44858   4
  -1  -4  -1 92.3941 9.07830   4
   1   4   2 585.598 32.9664   4
   1  -4   2 827.169 36.4413   4
  -1  -4  -2 775.459 35.8418   4
  -1   4  -2 749.068 29.8395  17
   1   4   2 698.773 29.6257  17
  -1   4  -2 861.473 37.3580  14
   1   4   2 835.004 36.1574  14
   1   4   2 711.249 32.8087  15
  -1   4  -2 724.745 30.1116   1
   1  -4   2 627.451 32.0902   2
  -1  -4  -2 609.046 32.9622   2
  -1   4  -2 780.267 32.0822  13
   1   4   2 617.859 33.0655  10
   1  -4   2 648.317 33.1334   8
   1  -4   2 802.062 36.8778  10
   1   4   2 836.157 37.1065   8
  -1  -4  -2 666.286 32.6302   7
   1  -4   3 7264.73 258.855   4
   1   4   3 5620.23 255.170   4
  -1  -4  -3 7096.32 258.507   4
  -1   4  -3 6266.73 251.105   1
   1  -4   3 5980.21 253.907   2
  -1  -4  -3 5449.99 254.941   2
   1   4   3 6292.08 252.115  17
  -1   4  -3 6905.36 251.976  17
  -1   4  -3 7686.97 260.386  14
   1  -4   3 5696.07 255.426  14
   1   4   3 6150.99 254.879  15
   1   4   3 7827.76 258.686  14
   1  -4   3 6826.15 252.276  15
   1   4   3 8120.92 260.651   8
   1   4   3 5431.43 254.783  10
   1  -4   3 7587.81 260.010  10
  -1  -4  -3 6036.66 254.111   7
   1  -4   3 5702.82 255.897   7
   1  -4   3 5532.17 254.681   8
  -1  -4  -4 9.64513 4.69307   4
   1   4   4 6.52541 3.67201   4
   1  -4   4 6.96503 4.35788   4
   1  -4   4 6.62734 2.81661   2
   1   4   4 3.82381 3.65177   2
  -1  -4  -4 4.48903 2.93995   2
   1   4   4 10.0756 2.42726  17
  -1   4  -4 11.5174 2.49586  17
   1  -4   4 4.04251 3.40135  14
   1   4   4 4.86983 4.06701  14
   1  -4   4 7.23596 3.09142  15
  -1   4  -4 8.75233 4.73958  14
   1  -4   4 5.40771 3.39638   7
  -1   4  -4 2.81529 2.45565  12
   1  -4   4 10.6768 4.65809  10
   1   4   4 5.19069 3.64280  10
  -1  -4  -4 10.3221 3.90476   9
  -1  -4  -4 13.1654 2.92334   7
   1  -4   4 4.03457 3.33880   8
   1  -4   5 708.509 33.9325   4
   1   4   5 773.270 35.8597   2
  -1   4  -5 706.576 29.7444  17
   1   4   5 563.018 29.2299  17
  -1   4  -5 720.639 35.0548  14
   1   4   5 732.527 32.9397  14
   1  -4   5 693.670 30.3512  15
  -1  -4  -5 731.685 34.3136   4
   1   4   5 602.257 30.0775  12
  -1  -4  -5 702.430 34.3785  11
  -1   4  -5 694.890 30.2707  12
   1  -4   5 816.931 36.0264  10
   1   4   5 557.273 30.7649  10
  -1  -4  -5 779.977 34.3921  10
  -1  -4  -5 540.262 30.2058   9
  -1  -4  -5 588.749 29.2440   7
  -1   4  -5 763.224 33.9946   8
   1  -4   5 567.000 30.7714   8
   1  -4   6 176.724 13.0912   4
   1   4   6 171.039 14.0400   2
   1   4   6 142.761 9.99631  17
  -1   4  -6 192.204 10.8221  17
   1  -4   6 133.236 9.63006  16
  -1  -4  -6 173.140 12.9050  16
   1   4   6 179.048 12.0079  14
   1  -4   6 147.843 10.1980  13
   1  -4   6 161.386 10.9033  15
  -1   4  -6 156.951 13.5118  14
  -1  -4  -6 167.353 13.2911  11
   1   4   6 136.389 10.1263  12
  -1   4  -6 178.433 10.7360  12
   1  -4   6 207.551 14.7436  10
  -1  -4  -6 134.247 10.3632   9
  -1  -4  -6 187.788 13.0930  10
   1   4   6 128.176 10.5159  10
  -1  -4  -6 132.872 8.89715   7
  -1   4  -6 167.387 12.5853   8
   1  -4   6 144.027 10.8235   8
   1  -4   7 1588.73 63.6986   4
   1  -4   7 1475.20 57.0233   1
   1   4   7 1650.79 66.4900   2
   1   4   7 1269.70 59.3250  17
   1  -4   7 1191.31 58.4578  16
  -1  -4  -7 1627.22 64.3518  16
   1  -4   7 1589.84 60.7941  15
   1  -4   7 1304.96 59.3626  13
   1   4   7 1656.55 61.9630  14
  -1   4  -7 1701.07 66.2658  14
  -1   4  -7 1512.95 62.4542   6
   1  -4   7 1200.66 58.7487  11
   1   4   7 1160.83 59.3720  12
  -1   4  -7 1527.15 60.4645  12
   1  -4   7 1718.96 66.2612  10
  -1  -4  -7 1633.91 65.1660  11
  -1  -4  -7 1210.64 59.1447   9
   1   4   7 1186.27 59.8623  10
  -1  -4  -7 1634.95 63.8943  10
  -1  -4  -7 1276.81 57.1613   7
  -1   4  -7 1543.73 62.7047   8
   1  -4   7 1174.92 59.5447   8
   1  -4   8 17.0166 5.25399   4
   1   4   8 12.5529 5.14925   2
   1  -4   8 14.4974 3.26187   1
   1  -4   8 4.96222 3.14709  17
   1   4   8 11.9111 3.82830  17
   1  -4   8 10.6405 3.38796  16
  -1  -4  -8 24.2496 6.27739  16
   1   4   8 16.4813 4.18087  14
   1  -4   8 27.2425 6.31053  15
  -1   4  -8 18.9954 5.47128   6
   1  -4   8 16.0307 4.16826  13
   1   4   8 19.6511 4.47553  12
   1  -4   8 10.5344 3.58980  11
  -1  -4  -8 16.4432 5.79499  11
   1  -4   8 21.6370 5.84858  10
  -1   4  -8 18.7164 5.00202   8
  -1  -4  -8 13.7644 2.30234   7
   1  -4   8 14.6392 4.14273   8
   1  -4   9 6627.70 231.126   1
   1   4   9 7255.68 241.742   2
   1  -4   9 5269.80 231.859  17
   1   4   9 4922.53 232.125  17
   1  -4   9 4907.85 231.051  16
   1  -4   9 7001.42 235.442  15
  -1  -4  -9 7105.86 239.135  16
   1   4   9 6769.43 233.480  14
   1  -4   9 5181.91 232.186  13
  -1   4  -9 6628.92 236.189   6
   1  -4   9 4961.24 231.044  11
  -1  -4  -9 6902.89 239.406  11
   1  -4   9 7453.81 240.649  10
   1  -4   9 7010.72 237.156   4
  -1  -4  -9 5022.65 227.998   7
  -1   4  -9 6835.22 236.098   8
   1   4  10 102.159 11.2582   2
   1  -4  10 100.769 7.40879   1
   1  -4  10 73.8621 7.29969  17
   1  -4  10 114.672 10.2914  15
  -1  -4 -10 99.5405 10.5684  16
   1   4  10 98.7372 7.91358  14
  -1   4 -10 103.576 11.1701  14
  -1   4 -10 108.439 10.1562   6
   1  -4  10 83.8171 7.93762  13
  -1  -4 -10 93.6592 10.7951  11
   1  -4  10 113.182 10.2238   4
  -1   4 -10 99.2739 9.33149   8
   1   4  11 206.393 17.6404   2
   1  -4  11 186.690 12.4486   1
   1  -4  11 200.798 15.3502  15
  -1  -4 -11 192.259 16.2964  16
  -1   4 -11 195.450 16.1011  14
   1   4  11 219.229 13.0915  14
  -1   4 -11 193.090 14.9945   6
  -1  -4 -11 181.754 16.2385  11
   1  -4  11 218.301 15.2562   4
  -1   4 -11 172.761 13.8501   8
  -1  -4 -12 90.3501 11.3407  16
   1   4  12 71.2541 7.12523  14
   1  -4  12 78.8658 10.2970  15
  -1  -4 -12 86.8700 9.25765   5
  -1   4 -12 80.2776 9.84540   6
  -1  -4 -12 91.0790 11.1552  11
   1   4  12 91.8714 11.6626   2
   1  -4  12 92.8112 8.41754   1
  -1  -4 -12 68.2260 5.37831   3
   1  -4  12 83.2776 9.39344   4
  -1  -4 -13 17.9027 6.99854  16
   1  -4  13 21.1490 6.85070  15
   1   4  13 10.0632 3.51642  14
  -1  -4 -13 9.06151 4.45165   5
  -1  -4 -13 14.6759 6.37276  11
   1  -4  13 15.5558 4.39545   1
   1   4  13 12.5569 6.11059   2
  -1  -4 -13 7.48701 2.02346   3
   1  -4  13 14.8331 5.62744   4
   1  -4  14 62.6073 9.74639  15
  -1  -4 -14 54.5099 10.1217  16
   1   4  14 45.2745 4.74130  14
  -1  -4 -14 71.9366 10.6749  11
  -1  -4 -14 23.0749 2.65922   3
   1  -4  14 40.9630 6.68294   4
   1  -4  14 51.0027 6.75870   1
   1  -4  14 40.1465 6.82747   3
   1   4  14 56.5454 10.4155   2
  -1  -4 -14 42.2552 7.37010   5
  -1  -4 -15 2837.58 114.667   5
   1  -4  15 2679.35 116.964  15
  -1  -4 -15 2636.68 118.608  16
  -1  -4 -15 2879.04 119.853  11
   1   4  15 2837.82 120.902   2
   1  -4  15 2459.36 111.879   1
   1  -4  15 2506.99 112.643   4
   1  -4  15 2652.49 112.697   3
  -1  -4 -16 137.807 12.6348   5
   1  -4  16 156.919 15.5861  15
  -1  -4 -16 145.856 16.0297  16
  -1  -4 -16 160.119 16.8813  11
   1  -4  16 130.450 11.2623   3
   1  -4  16 135.249 11.6270   4
   1   4  16 137.032 15.8137   2
   1  -4  16 116.764 11.2321   1
   1   4  17 17.7499 6.91097   2
   1  -4  17 3.19038 4.51023   1
   1  -4  17 5.62474 3.23485   2
  -1  -4 -17 9.00469 5.63451   5
  -1  -4 -17 16.4892 7.17701  16
   1  -4  17 8.43451 8.36163  15
  -1  -4 -17 16.0969 7.23587  11
   1  -4  17 13.4685 4.77650   9
   1  -4  17 12.8051 4.27491   3
   1  -4  17 15.5376 5.19194   4
   1   4  18 254.713 22.5315   2
   1  -4  18 215.791 15.9365   2
   1  -4  18 281.459 22.5648  15
  -1  -4 -18 245.236 21.9465  16
  -1  -4 -18 244.033 17.2250   5
  -1  -4 -18 244.766 22.0703  11
   1  -4  18 262.099 18.4881   9
   1  -4  18 231.095 15.5694   3
  -1  -4 -19 25.3586 8.95610  16
   1  -4  19 55.9331 10.7563  15
  -1  -4 -19 34.4581 6.63610   5
  -1  -4 -19 20.2152 9.30582  11
   1  -4  19 27.9210 6.38774   9
   1   4  19 34.3499 9.93900   2
  -1  -4 -20 13.9841 8.76539  16
   1  -4  20 4.15605 7.35960  15
  -1  -4 -20 11.9013 7.51035  11
  -1  -4 -20 12.7710 5.34116   5
   1  -4  20 12.0239 5.08130   9
   1   4  20 19.1144 8.03942   2
  -1  -4 -21 1080.78 57.7585  16
   1  -4  21 1018.84 55.8252  15
  -1  -4 -21 1005.34 56.3014  11
  -1  -4 -21 1015.98 49.1721   5
   1  -4  21 973.919 49.8131   9
   1   4  21 1069.70 57.6354   2
   1  -4  22 229.387 21.9201  15
  -1  -4 -22 243.086 22.8251  16
  -1  -4 -22 222.505 22.0096  11
   1   4  22 228.349 21.9924   2
   1  -4  23 10.3387 8.08865  15
   1  -5 -22 68.4186 13.0803  16
   1  -5 -22 80.7042 10.5375   5
   1  -5 -21 267.824 20.9515   5
   1  -5 -21 345.248 27.1006  16
  -1  -5  21 333.096 26.2668  15
  -1   5  21 328.307 27.5336   2
   1  -5 -21 346.178 26.6029  11
   1  -5 -20 1047.42 52.2520   5
   1  -5 -20 1052.45 56.8270  11
   1  -5 -20 1059.66 57.3883  16
  -1  -5  20 978.214 55.5820  15
  -1   5  20 1072.53 59.3417   2
  -1  -5  19 29.1013 5.91178   3
  -1   5  19 20.3969 8.75766   2
   1  -5 -19 21.6667 8.29660  16
  -1  -5  19 20.3148 9.94216  15
   1  -5 -19 22.0605 7.40025   5
   1  -5 -19 44.6081 10.5591  11
  -1  -5  19 16.6625 5.60509   9
  -1   5  19 12.5052 6.78432   8
  -1   5  18 106.300 15.7773   2
   1  -5 -18 72.4721 13.0879  16
  -1  -5  18 115.208 14.9329  15
   1  -5 -18 109.317 14.4574  11
  -1   5  18 98.7204 12.5816   8
  -1  -5  18 114.645 11.1333   3
   1  -5 -18 104.891 12.6271   5
  -1   5  17 312.360 25.0432   2
  -1  -5  17 243.977 21.6217  15
   1  -5 -17 289.104 22.7659  16
   1  -5 -17 250.442 20.2611   5
   1  -5 -17 278.581 22.6118  11
  -1  -5  17 241.783 17.8938   3
  -1   5  17 248.648 20.0312   8
  -1   5  16 70.4592 11.7540   2
   1  -5 -16 49.6652 10.7270  16
  -1  -5  16 74.4276 12.3991  15
   1  -5 -16 57.3285 10.8945  11
  -1   5  16 63.8691 10.5564   8
  -1  -5  16 38.4715 7.64872   3
   1  -5 -16 60.8571 9.57132   5
  -1   5  15 312.174 24.8874   2
  -1  -5  15 259.905 21.9732  15
   1  -5 -15 331.830 23.6811  16
   1  -5 -15 299.689 21.5684   5
   1  -5 -15 284.178 22.8031  11
  -1  -5  15 284.585 18.1794   4
  -1  -5  15 293.720 20.1190   3
  -1   5  15 264.712 21.1957   8
  -1   5  14 2644.39 113.878   2
   1  -5 -14 2444.33 109.276  16
  -1  -5  14 2484.11 108.718  15
   1   5 -14 2399.85 109.700  14
   1  -5 -14 2585.37 107.796   5
   1  -5 -14 2505.96 110.448  11
  -1  -5  14 2240.30 103.437   4
  -1  -5  14 2469.79 107.037   3
  -1   5  14 2421.93 108.416   8
  -1   5  13 96.8350 13.1403   2
   1   5 -13 90.0220 11.4870  14
  -1  -5  13 67.4609 10.5177  15
   1  -5 -13 81.3616 10.6083  16
   1  -5 -13 84.5302 11.3071  11
  -1  -5  13 92.0953 10.3813   3
   1  -5 -13 55.8672 5.28790   3
  -1  -5  13 74.6920 8.41545   4
  -1   5  13 76.4662 10.6329   8
   1   5 -13 96.3689 8.95862   8
  -1   5  12 166.539 16.4555   2
   1  -5 -12 170.175 14.8210  16
   1   5 -12 164.016 15.5886  14
  -1  -5  12 163.891 14.9153  15
  -1   5  12 146.244 9.07956  14
   1  -5 -12 186.970 15.7316  11
  -1  -5  12 157.403 12.3304   4
   1  -5 -12 114.587 8.54807   3
  -1  -5  12 158.524 13.9841   3
  -1   5  12 173.386 15.4155   8
   1  -5 -12 87.5474 6.82905   7
   1   5 -12 163.360 12.3387   8
  -1   5  11 162.391 16.2469   2
   1  -5 -11 156.976 14.3604  16
  -1  -5  11 151.759 14.5890  15
   1   5 -11 162.489 15.4101  14
  -1   5  11 188.264 11.1541  14
   1   5 -11 152.616 12.1007   6
  -1  -5  11 191.886 17.4018  10
   1  -5 -11 183.821 15.7107  11
  -1   5  11 184.356 15.9178   8
   1  -5 -11 113.975 8.40446   7
   1   5 -11 159.999 12.7566   8
  -1  -5  11 155.902 12.8016   4
  -1  -5  10 55.3065 7.71721   4
   1  -5 -10 35.9148 7.70849  16
  -1   5  10 56.3638 6.20499  14
  -1  -5  10 52.9018 9.25731  15
   1   5 -10 52.8406 6.84587   6
   1  -5 -10 61.0335 9.20371  11
  -1  -5  10 61.1837 10.4767  10
   1   5 -10 49.1527 7.32200   8
   1  -5 -10 44.2932 4.61487   7
  -1   5  10 51.1306 9.20981   8
   1  -5  -9 18.7505 5.72268   4
  -1  -5   9 9.17215 4.90500   4
  -1  -5   9 15.5130 3.72188  17
   1  -5  -9 13.3946 5.42696  16
  -1   5   9 9.21764 3.75293  14
  -1  -5   9 11.4199 6.51541  15
   1  -5  -9 9.45372 3.01443   7
   1   5  -9 16.4116 4.43307   6
  -1  -5   9 8.21127 3.46505  13
   1  -5  -9 16.5470 6.14532  11
  -1  -5   9 16.6268 6.21175  10
   1   5  -9 11.1988 4.68547   8
  -1   5   9 14.3240 6.62422   8
  -1  -5   8 2754.21 109.940   4
   1  -5  -8 2787.57 111.634   4
  -1   5   8 1993.03 104.774  17
   1  -5  -8 2766.70 110.036  16
  -1  -5   8 2734.49 109.588  15
  -1   5   8 2748.34 107.560  14
   1   5  -8 2611.68 107.117   6
  -1  -5   8 3063.67 115.742  10
   1  -5  -8 2647.82 110.806  11
   1  -5  -8 2901.60 112.169  10
   1   5  -8 2790.34 109.867   8
  -1   5   8 2931.59 113.489   8
   1  -5  -8 2075.36 104.243   7
  -1  -5   7 68.2055 8.67873   4
   1  -5  -7 70.5060 9.27074   4
  -1   5   7 52.3717 5.90601  17
   1  -5  -7 49.9565 7.51792  16
   1   5  -7 73.8674 10.0110  14
  -1  -5   7 57.7477 8.49020  15
  -1   5   7 67.7266 7.45540  14
   1  -5  -7 68.3242 8.97193  11
  -1  -5   7 56.3269 9.53006  10
   1  -5  -7 55.2120 6.00958   7
  -1   5   7 79.6573 10.2773   8
   1   5  -7 59.0251 8.07933   8
  -1  -5   6 66.5096 8.65888   4
  -1   5   6 56.2421 5.70470  17
   1  -5  -6 54.5142 7.46557  16
  -1  -5   6 90.0853 9.03137  15
  -1   5   6 62.4819 7.70138  14
   1   5  -6 59.7659 9.18567  14
  -1   5   6 51.6315 8.52914   2
   1  -5  -6 46.4187 7.53240  11
  -1  -5   6 85.4419 10.4427  10
  -1   5   6 54.6551 8.84048   8
   1   5  -6 79.5123 8.85192   8
   1  -5  -6 52.9606 6.13346   7
  -1  -5   5 120.671 11.7089   4
  -1   5   5 105.019 8.03195  17
   1  -5  -5 126.171 10.5362  16
  -1   5   5 126.525 11.0482  14
   1   5  -5 132.175 13.0900  14
  -1  -5   5 130.368 10.2480  15
  -1   5   5 144.617 12.9159   2
   1  -5  -5 120.390 11.4532  11
  -1  -5   5 140.290 13.8054  10
   1   5  -5 139.287 12.3126   8
   1  -5  -5 107.302 9.12644   7
  -1   5   5 144.061 13.3866   8
  -1  -5   4 951.815 42.7173   4
   1  -5  -4 910.754 42.9855   4
  -1   5   4 763.609 36.0877  17
   1  -5  -4 828.510 39.2145  16
  -1   5   4 791.824 37.1517  15
   1   5  -4 1016.18 45.1940  14
  -1   5   4 989.753 42.1232  14
  -1  -5   4 911.628 39.0464  15
  -1   5   4 916.956 43.0205   2
  -1  -5   4 670.995 37.8123   2
   1  -5  -4 875.089 41.1973  11
  -1  -5   4 968.132 44.9042  10
  -1   5   4 949.082 43.9702   8
   1  -5  -4 666.449 37.7199   7
   1   5  -4 905.986 42.3240   8
  -1  -5   3 192.356 14.3860   4
   1  -5  -3 206.843 15.3600   4
  -1   5   3 186.031 13.7825  14
  -1   5   3 153.708 9.76538  15
   1   5  -3 226.505 16.4682  14
  -1   5   3 150.737 8.93830  17
   1   5  -3 147.362 9.51312  15
  -1  -5   3 133.296 10.9221   2
  -1  -5   3 202.465 15.5353  10
   1  -5  -3 174.885 14.2842  10
  -1   5   3 185.993 14.8984   8
   1   5  -3 193.149 14.4297   8
   1  -5  -3 119.444 10.6344   7
  -1  -5   2 4702.55 177.832   4
   1  -5  -2 4937.28 179.118   4
  -1   5   2 5152.23 178.692  14
   1   5  -2 5112.39 180.447  14
  -1   5   2 4313.89 170.671  15
  -1   5   2 4206.41 169.570  17
   1   5  -2 4083.92 170.972  15
   1  -5  -2 3573.06 172.864   2
  -1  -5   2 3572.51 172.848   2
   1  -5  -2 4696.77 178.459  10
  -1  -5   2 5155.09 180.454  10
   1  -5  -2 3637.86 173.234   7
  -1   5   2 5134.82 179.987   8
  -1  -5   1 287.257 18.0717   4
   1  -5  -1 282.806 18.3601   4
  -1   5   1 289.454 18.2047  14
   1   5  -1 278.606 18.5899  14
  -1   5   1 234.805 11.6266  15
  -1   5   1 232.019 10.6458  17
   1   5  -1 231.634 13.0477  15
   1  -5  -1 183.055 13.5789   2
  -1  -5   1 190.673 13.7888   2
  -1   5   1 211.000 12.9362   1
   1   5  -1 225.074 10.8487   1
  -1  -5   1 274.151 18.4911  10
   1  -5  -1 279.079 18.0269  10
  -1   5   1 271.299 18.2241   8
   1  -5   0 573.274 30.5732   4
  -1  -5   0 586.056 30.3501   4
   1   5   0 618.281 31.2371  14
   1   5   0 566.760 22.9401  13
  -1   5   0 626.917 31.3398  14
  -1   5   0 601.856 26.0191  13
   1   5   0 507.499 25.2974  15
  -1   5   0 475.637 22.3914  15
  -1   5   0 633.718 31.4368   8
   1   5   0 608.951 31.1096   8
  -1  -5   0 577.276 30.8200  10
   1  -5   0 624.732 31.2513  10
  -1   5   0 508.434 24.2735   1
   1  -5   0 412.502 25.4323   2
  -1   5  -1 577.089 26.8939   1
   1  -5   1 494.376 28.7604   2
  -1   5  -1 661.455 28.5414  13
   1   5   1 740.950 34.7221  14
  -1   5  -1 720.232 34.7982  14
   1   5   1 584.397 28.8846  15
  -1   5  -1 758.685 35.0411   8
   1   5   1 713.763 34.8317   8
  -1  -5  -1 503.691 29.1021   7
   1  -5   1 702.136 34.7192  10
  -1  -5  -1 675.535 33.6713   4
   1  -5   1 666.942 33.9904   4
  -1   5  -2 1419.73 58.3168   1
   1  -5   2 1209.56 61.0408   2
   1   5   2 1774.47 68.8754   8
  -1  -5  -2 1226.27 61.3221   7
   1   5   2 1759.94 67.5571  14
   1   5   2 1354.06 61.4920  15
  -1   5  -2 1743.87 68.6501  14
   1   5   2 1360.17 59.2348  12
   1  -5   2 1683.43 68.3502  10
   1  -5   2 1661.69 67.3845   4
  -1  -5  -2 1598.81 66.5778   4
  -1  -5  -3 6.69532 4.97747   4
   1  -5   3-0.84780 4.70805   4
   1  -5   3 0.47944 2.50238   2
   1   5   3 4.71863 1.60793  17
   1   5   3 3.99433 3.68383  15
  -1   5  -3 2.86799 4.46045  14
   1   5   3 1.60735 4.19251  14
  -1   5  -3 3.72211 4.70275   6
  -1   5  -3 3.00008 2.20130  12
   1   5   3 1.61195 1.96815  12
   1  -5   3-0.95049 4.34146  10
   1   5   3 3.70153 4.74596   8
  -1  -5  -3 1.45358 3.09643   7
  -1  -5  -4 4224.07 156.875   4
   1  -5   4 4288.78 156.951   4
   1  -5   4 3328.06 150.330   2
   1   5   4 3367.00 148.038  17
   1   5   4 3324.63 151.032  15
  -1   5  -4 4196.91 158.487  14
   1  -5   4 3884.53 148.479  15
   1   5   4 4198.21 155.869  14
  -1   5  -4 4147.28 155.041   6
  -1   5  -4 4015.25 149.660  12
   1   5   4 3334.91 149.361  12
   1  -5   4 4340.21 158.747  10
  -1  -5  -4 4161.75 156.283  10
  -1  -5  -4 3101.61 149.835   7
   1   5   4 4353.23 158.462   8
   1  -5   5 1247.66 55.5587   4
  -1  -5  -5 1264.22 55.6644   4
   1  -5   5 1023.56 49.8758   2
   1   5   5 1018.42 48.4053  17
   1  -5   5 1226.40 49.1727  15
   1   5   5 1008.41 50.9113  15
   1   5   5 1343.45 54.9104  14
  -1   5  -5 1341.88 57.7962  14
  -1   5  -5 1323.43 54.5046   6
  -1   5  -5 1184.56 49.3699  12
   1   5   5 1008.95 49.4056  12
  -1  -5  -5 1288.77 55.8182  11
  -1  -5  -5 1359.72 56.0342  10
   1  -5   5 1420.20 58.1640  10
   1   5   5 1374.87 57.8258   8
  -1   5  -5 1257.91 55.2934   8
  -1  -5  -5 928.328 49.0678   7
   1  -5   6 660.999 33.1033   4
   1  -5   6 488.066 27.2722   2
  -1  -5  -6 632.578 32.0352  16
   1   5   6 497.327 26.5886  17
   1  -5   6 525.011 27.1785  16
   1  -5   6 627.246 28.0163  15
   1   5   6 679.904 31.8201  14
  -1   5  -6 666.635 34.6771  14
  -1   5  -6 665.908 31.7403   6
  -1   5  -6 582.136 27.4178  12
  -1  -5  -6 693.394 33.6991  11
   1   5   6 508.446 27.4075  12
  -1  -5  -6 703.331 33.3476  10
   1   5   6 702.434 34.9917   8
   1  -5   6 677.801 34.7069  10
  -1   5  -6 680.840 32.8131   8
  -1  -5  -6 512.930 26.7057   7
   1  -5   7 2263.80 86.7196   4
   1   5   7 2266.78 89.1426   2
   1   5   7 1643.44 79.1886  17
  -1  -5  -7 2085.67 85.2706  16
   1  -5   7 1622.44 79.1341  16
  -1   5  -7 2179.27 88.5447  14
   1   5   7 2159.54 84.0176  14
   1  -5   7 2126.33 81.3571  15
  -1   5  -7 2128.41 84.3129   6
  -1  -5  -7 2178.15 87.0977  11
  -1   5  -7 2036.00 80.4399  12
   1  -5   7 1587.05 79.4365  11
   1   5   7 1568.50 79.6652  12
   1   5   7 2338.26 89.0051   8
   1  -5   7 2344.63 89.2982  10
  -1  -5  -7 2409.33 87.0468  10
  -1   5  -7 2208.20 85.8326   8
  -1  -5  -7 1623.67 78.1368   7
   1  -5   8 3021.08 116.788   4
   1   5   8 3152.74 120.073   2
   1   5   8 2146.32 109.657  17
   1  -5   8 2161.75 109.328  16
  -1  -5  -8 2856.39 116.280  16
  -1   5  -8 3301.28 120.564  14
   1  -5   8 3291.73 113.762  15
   1   5   8 2994.32 113.927  14
  -1   5  -8 3080.39 115.356   6
  -1  -5  -8 3118.51 118.365  11
   1  -5   8 3194.19 120.095  10
  -1  -5  -8 3143.84 116.973  10
  -1   5  -8 3009.57 115.734   8
  -1  -5  -8 2226.63 107.938   7
   1  -5   9 73.2113 9.44820   4
   1   5   9 86.0830 11.3015   2
  -1  -5  -9 58.4430 9.05352  16
   1   5   9 57.6803 6.57219  17
   1   5   9 64.5992 7.58616  14
   1  -5   9 64.7985 7.07367  13
   1  -5   9 63.3833 8.51204  15
  -1   5  -9 58.5650 8.20682   6
  -1  -5  -9 72.2481 10.2443  11
   1  -5   9 82.2255 11.0277  10
  -1   5  -9 65.4206 8.63439   8
  -1  -5  -9 45.6120 4.39890   7
   1  -5  10 2804.89 97.1418   4
   1   5  10 2926.79 102.595   2
   1  -5  10 1750.00 85.0855   1
  -1  -5 -10 2725.43 98.4896  16
   1  -5  10 2804.66 94.3330  15
   1   5  10 2859.17 93.2234  14
  -1   5 -10 2744.20 95.6822   6
  -1  -5 -10 2840.39 99.4896  11
   1  -5  10 3063.14 102.354  10
  -1  -5 -10 1812.64 85.6011   7
  -1   5 -10 2817.58 96.0975   8
   1   5  11 1151.85 44.6309   2
   1  -5  11 1019.83 36.3751  15
  -1  -5 -11 1077.33 40.8148  16
  -1   5 -11 1094.49 42.4532  14
   1   5  11 1037.04 33.3337  14
  -1   5 -11 954.182 36.4663   6
  -1  -5 -11 1025.43 40.5775  11
   1  -5  11 1156.73 43.5813  10
   1  -5  11 1084.81 38.3734   4
  -1   5 -11 1027.22 37.0589   8
   1   5  12 653.367 38.0038   2
   1  -5  12 609.313 32.9275  15
  -1  -5 -12 742.934 37.0708  16
   1   5  12 621.554 29.6944  14
  -1   5 -12 616.859 35.8692  14
   1  -5  12 695.750 37.7895  10
  -1  -5 -12 678.451 36.5186  11
  -1   5 -12 691.606 33.7869   8
  -1   5 -12 607.101 33.1600   6
   1  -5  12 664.416 33.8499   4
   1  -5  13 332.500 23.5708  15
  -1  -5 -13 363.875 26.0442  16
  -1  -5 -13 415.721 27.1061  11
   1  -5  13 426.516 28.0698  10
  -1   5 -13 379.350 24.0984   6
   1   5  13 418.519 28.5174   2
   1  -5  13 381.986 23.9932   4
  -1  -5 -14 1027.48 52.7510  16
   1  -5  14 938.866 49.5950  15
  -1  -5 -14 1020.03 48.9438   5
   1  -5  14 1009.08 53.1377  10
  -1  -5 -14 1017.88 53.0648  11
   1  -5  14 953.458 48.3751   4
   1   5  14 1044.87 55.1618   2
   1  -5  15 74.3172 9.19623   3
   1   5  15 63.3337 12.0432   2
  -1  -5 -15 69.7015 11.4598  16
   1  -5  15 78.3396 11.4593  15
  -1  -5 -15 88.0784 12.8684  11
   1  -5  15 77.1830 10.2140   4
   1  -5  15 80.7368 12.3269  10
  -1  -5 -15 81.1387 10.3432   5
  -1  -5 -16 1413.30 64.3202   5
   1  -5  16 1295.02 65.2349  15
  -1  -5 -16 1394.62 68.5818  16
   1  -5  16 1479.57 69.0974  10
  -1  -5 -16 1439.76 69.0172  11
   1   5  16 1450.29 71.0589   2
   1  -5  16 1233.96 61.8460   4
   1  -5  16 1280.84 62.4548   3
  -1  -5 -17 655.829 35.4539   5
  -1  -5 -17 697.267 40.5075  16
   1  -5  17 585.374 36.8480  15
   1  -5  17 663.300 38.9664  10
  -1  -5 -17 637.578 39.6961  11
   1  -5  17 645.680 34.1235   3
   1   5  17 626.943 40.9137   2
   1   5  18 300.346 25.3994   2
  -1  -5 -18 268.271 23.6163  16
   1  -5  18 245.646 21.6349  15
  -1  -5 -18 292.986 20.1227   5
   1  -5  18 302.973 23.2826  10
  -1  -5 -18 265.507 23.2842  11
   1  -5  18 307.368 20.9693   9
   1   5  18 318.078 23.0555   8
   1  -5  18 273.186 18.4869   3
   1   5  19 93.6289 14.9666   2
  -1  -5 -19 99.9079 14.7747  16
   1  -5  19 109.924 14.3826  15
  -1  -5 -19 116.456 11.6891   5
   1  -5  19 136.714 14.9099  10
  -1  -5 -19 122.004 15.5573  11
   1  -5  19 103.396 11.7218   9
   1   5  19 103.811 13.2426   8
  -1  -5 -20 227.320 17.1964   5
   1   5  20 285.922 24.4339   2
   1  -5  20 243.608 20.6344  10
  -1  -5 -20 217.772 21.6297  11
   1  -5  20 263.537 18.9086   9
   1  -5  20 221.243 20.9978  15
  -1  -5 -20 230.952 22.0941  16
  -1  -5 -21 37.1703 6.71524   5
   1   5  21 44.3055 11.6731   2
   1  -5  21 30.0060 7.88529  10
  -1  -5 -21 40.8181 11.2751  16
  -1  -5 -21 33.7460 9.68106  11
   1  -6 -21 139.115 14.0084   5
   1  -6 -20 19.9049 6.87611   5
   1  -6 -20 10.2294 7.78032  11
  -1  -6  20 16.8796 7.90090  10
   1  -6 -20 28.7208 9.20039  16
  -1  -6  19 143.032 17.1319  10
  -1   6  19 186.911 20.2255   2
   1  -6 -19 154.498 15.3945   5
   1  -6 -19 167.893 17.2107  16
  -1  -6  18 97.0410 10.8801   3
   1  -6 -18 89.2788 13.0810  16
   1  -6 -18 134.813 13.7870   5
  -1   6  18 78.7310 15.0813   2
   1  -6 -18 84.0844 13.5900  11
  -1  -6  18 123.529 15.7006  10
  -1   6  18 69.3103 11.6387   8
  -1  -6  17 63.9507 9.29666   3
  -1   6  17 56.5684 11.2059   2
   1  -6 -17 72.6964 11.5751  16
   1  -6 -17 53.2279 9.75839   5
   1  -6 -17 50.9675 10.5995  11
  -1  -6  17 59.4374 11.7802  10
  -1   6  17 71.9208 11.2666   8
  -1   6  16 172.073 18.8376   2
   1  -6 -16 171.141 16.9415  16
  -1  -6  16 129.849 15.8386  15
   1  -6 -16 128.833 14.5571   5
   1  -6 -16 182.921 18.1619  11
  -1  -6  16 169.687 18.7234  10
  -1  -6  16 164.575 15.0205   3
  -1   6  16 171.083 16.4702   8
  -1   6  15 1046.18 55.3247   2
   1  -6 -15 931.017 50.3407  16
   1   6 -15 957.429 52.0028  14
  -1  -6  15 916.487 49.9001  15
   1  -6 -15 922.956 48.5725   5
   1  -6 -15 923.168 51.0144  11
  -1  -6  15 1034.46 54.4672  10
  -1   6  15 1006.41 51.2596   8
  -1  -6  15 932.712 48.5445   3
  -1  -6  15 889.369 45.5749   4
  -1  -6  14 120.599 11.9204   4
  -1  -6  14 133.084 13.9635   3
   1  -6 -14 100.846 12.8187  16
   1   6 -14 144.808 15.5935  14
  -1  -6  14 104.927 13.7707  15
   1  -6 -14 127.830 13.4058   5
   1  -6 -14 133.008 14.9545  11
  -1  -6  14 126.572 15.8476  10
  -1   6  14 117.757 14.7291   8
   1   6 -14 133.073 11.8760   8
   1  -6 -13 493.098 31.2979  16
  -1  -6  13 518.333 31.7735  15
   1   6 -13 554.685 34.5538  14
  -1  -6  13 554.161 35.6914  10
   1  -6 -13 524.856 32.7920  11
  -1  -6  13 506.864 31.6850   3
  -1  -6  13 503.603 29.2290   4
   1   6 -13 483.655 28.7472   8
  -1   6  13 591.751 34.0178   8
   1  -6 -12 321.377 23.0075  16
   1   6 -12 344.317 25.5928  14
  -1  -6  12 346.190 23.5126  15
   1   6 -12 274.728 19.2714   6
  -1  -6  12 361.477 27.1150  10
   1  -6 -12 336.481 24.2919  11
  -1   6  12 329.620 24.6884   8
   1   6 -12 336.291 21.3767   8
  -1  -6  12 349.780 22.0397   4
  -1  -6  11 566.267 32.1279   4
   1  -6 -11 604.553 33.6719  16
  -1  -6  11 569.076 32.5386  15
   1   6 -11 650.964 37.3419  14
  -1   6  11 561.380 28.5986  14
   1   6 -11 529.919 29.7461   6
   1  -6 -11 569.171 33.9703  11
  -1  -6  11 595.813 37.5432  10
   1   6 -11 571.107 31.6561   8
  -1   6  11 599.451 35.5413   8
  -1  -6  10 1210.28 52.3009   4
   1  -6 -10 1141.54 52.0234  16
  -1  -6  10 1159.75 51.3460  15
  -1   6  10 1111.04 48.1480  14
   1   6 -10 1099.52 48.5996   6
   1  -6 -10 1167.59 53.4791  11
  -1  -6  10 1306.58 58.8750  10
   1   6 -10 1102.90 50.9959   8
  -1   6  10 1183.33 55.3545   8
  -1  -6   9 3858.54 151.047   4
  -1   6   9 3971.04 155.663   2
   1  -6  -9 3859.48 150.210  16
  -1  -6   9 3754.37 148.790  15
  -1   6   9 3784.08 147.513  14
   1   6  -9 3557.64 146.698   6
   1  -6  -9 3875.14 152.360   4
   1  -6  -9 3852.31 151.985  11
  -1  -6   9 4204.47 157.748  10
   1   6  -9 3860.73 150.613   8
  -1   6   9 4132.88 155.069   8
  -1  -6   8 8.53845 5.93015   4
   1  -6  -8 17.8511 7.00437   4
  -1   6   8 10.9922 6.48094   2
  -1   6   8 1.40950 3.23817  17
   1  -6  -8 12.6303 6.00617  16
  -1   6   8 8.14513 4.68514  14
  -1  -6   8 8.05198 5.62622  15
   1   6  -8 7.74948 6.51345  14
   1   6  -8 10.4175 4.52199   6
   1  -6  -8 6.84164 5.89242  11
  -1  -6   8 8.00869 7.52408  10
   1  -6  -8 4.29565 5.32064  10
   1   6  -8 8.43218 5.05420   8
  -1   6   8 11.9410 6.63554   8
  -1  -6   7 1298.97 59.5294   4
  -1   6   7 1290.37 61.5124   2
   1  -6  -7 1222.61 57.1523  16
  -1  -6   7 1278.07 55.7654  15
   1   6  -7 1437.86 64.0410  14
  -1   6   7 1350.54 57.9813  14
   1   6  -7 1167.80 55.2763   6
   1  -6  -7 1307.33 59.4940  11
  -1  -6   7 1450.33 64.5407  10
   1  -6  -7 1343.32 61.1065  10
   1   6  -7 1314.27 59.6091   8
  -1   6   7 1311.91 61.8795   8
  -1  -6   6 1020.12 47.2512   4
  -1   6   6 984.456 48.2150   2
   1  -6  -6 980.265 44.3538  16
  -1   6   6 705.651 38.8182  17
  -1   6   6 713.667 40.0424  15
  -1   6   6 1077.67 46.1900  14
  -1  -6   6 957.208 42.5456  15
   1   6  -6 1105.00 50.9211  14
   1   6  -6 928.395 42.9543   6
   1  -6  -6 997.430 46.3647  11
  -1  -6   6 1051.25 50.6356  10
   1   6  -6 1063.68 47.5293   8
  -1   6   6 1046.31 49.7433   8
  -1  -6   5 1164.58 54.1416   4
  -1   6   5 937.568 45.9599  17
   1  -6  -5 1112.59 50.8557  16
  -1   6   5 916.171 47.1577  15
   1   6  -5 1301.15 58.2135  14
  -1   6   5 1187.30 53.4467  14
  -1  -6   5 1141.35 49.2051  15
   1   6  -5 1107.28 50.5585   6
   1  -6  -5 1249.37 53.8488  11
  -1  -6   5 1229.57 57.5284  10
   1   6  -5 1269.29 55.1200   8
  -1   6   5 1310.55 57.3081   8
   1  -6  -4 2105.29 91.3155   4
  -1  -6   4 2212.51 90.9849   4
   1  -6  -4 2139.61 86.8785  16
  -1   6   4 1728.36 81.3474  17
   1   6  -4 2301.66 94.2377  14
  -1   6   4 1727.99 82.8372  15
  -1   6   4 2345.20 91.0678  14
   1   6  -4 2192.75 87.5574   6
   1  -6  -4 2148.46 89.2353  11
  -1  -6   4 2337.18 94.3485  10
  -1   6   4 2323.36 93.4783   8
   1   6  -4 2301.79 91.8296   8
   1  -6  -3 2653.54 104.579   4
  -1  -6   3 2626.21 103.652   4
   1   6  -3 2716.84 106.379  14
  -1   6   3 2721.23 103.711  14
  -1   6   3 2089.47 94.2810  15
  -1   6   3 2039.91 92.6059  17
   1   6  -3 2565.43 100.143   6
  -1  -6   3 2667.00 106.366  10
   1  -6  -3 2538.17 104.127  10
   1   6  -3 2783.85 104.999   8
  -1   6   3 2774.41 105.977   8
  -1  -6   2 63.6228 9.32977   4
   1  -6  -2 53.7769 9.17270   4
   1   6  -2 54.5076 9.55728  14
  -1   6   2 57.9930 8.83817  14
  -1   6   2 41.0828 4.40847  15
   1   6  -2 43.4094 4.77238  15
  -1  -6   2 60.2719 10.1067  10
   1  -6  -2 52.1412 8.69666  10
  -1   6   2 65.6984 9.96566   8
  -1  -6   1 2120.53 76.5562   4
   1  -6  -1 2137.48 77.2358   4
  -1   6   1 2129.20 68.9152  13
  -1   6   1 2165.53 77.2481  14
   1   6  -1 2232.72 78.8359  14
   1   6  -1 1664.08 65.9689  15
  -1   6   1 1679.78 66.3776   1
  -1  -6   1 2097.28 78.1317  10
   1  -6  -1 2081.67 77.1083  10
  -1   6   1 2106.89 77.4981   8
  -1  -6   0 1223.79 55.4415   4
   1  -6   0 1295.29 56.8811   4
   1   6   0 1002.47 47.2783  15
  -1   6   0 1252.88 56.4555  14
  -1   6   0 1146.12 48.2436  13
   1   6   0 1259.50 56.8966  14
  -1   6   0 1350.74 57.3703   8
   1  -6   0 1223.68 56.4219  10
   1   6   0 1037.34 45.9965   1
  -1   6   0 1042.92 46.8344   1
  -1   6  -1 466.101 20.3689   1
  -1   6  -1 531.594 29.8712  14
   1   6   1 396.970 21.9041  15
   1   6   1 556.753 30.0133  14
   1   6   1 483.953 20.1560  13
   1   6   1 559.856 30.3530   8
  -1   6  -1 453.795 21.7082  13
   1   6   1 383.121 19.3405  12
   1  -6   1 527.058 29.8668  10
  -1  -6  -1 498.692 28.5356   4
   1  -6   1 501.440 29.1501   4
  -1   6  -2 238.914 11.4901   1
   1   6   2 343.193 22.6328   8
   1   6   2 337.646 21.4308  14
  -1   6  -2 325.918 22.0915  14
   1   6   2 262.915 15.4880  15
   1   6   2 256.140 12.9507  12
   1  -6   2 329.841 22.1291  10
  -1  -6  -2 306.616 20.6866   4
   1  -6   2 315.839 21.4319   4
   1   6   3 3756.76 135.612   8
   1   6   3 2612.97 124.872  15
   1   6   3 3241.46 132.097  14
  -1   6  -3 3461.67 134.732  14
  -1   6  -3 3375.79 131.217   6
  -1   6  -3 3049.29 123.114  12
   1   6   3 2708.38 122.851  12
   1  -6   3 3542.64 135.157  10
  -1  -6  -3 3254.84 132.245   4
   1  -6   3 3524.77 133.679   4
   1   6   4 43.6340 8.99197   8
  -1   6  -4 41.8272 7.95567   8
   1   6   4 42.0467 8.20763  14
   1   6   4 32.8160 5.70380  15
  -1   6  -4 31.5052 7.50168  14
  -1   6  -4 49.3356 8.23665   6
  -1   6  -4 31.2606 3.74520  12
   1   6   4 30.6808 4.11858  12
  -1  -6  -4 35.6093 7.44667  10
   1  -6   4 56.4862 9.93151  10
  -1  -6  -4 63.2301 9.21626   4
   1  -6   4 25.9964 7.66939   4
   1  -6   5 653.821 33.2171   4
  -1  -6  -5 609.684 32.4753   4
   1   6   5 446.691 23.1031  17
  -1   6  -5 618.907 34.0645  14
   1   6   5 639.577 31.9276  14
   1   6   5 439.816 25.9184  15
  -1   6  -5 619.239 30.8783   6
  -1  -6  -5 565.909 31.5181  11
   1   6   5 455.273 24.5565  12
  -1   6  -5 526.432 24.1528  12
   1  -6   5 619.247 34.2383  10
  -1  -6  -5 569.929 31.6793  10
  -1   6  -5 599.516 32.0760   8
   1   6   5 637.940 34.4501   8
   1  -6   6 197.967 16.2420   4
   1   6   6 146.393 9.42330  17
  -1  -6  -6 165.450 14.1844  16
   1  -6   6 165.547 9.64294  15
   1   6   6 131.138 11.2665  15
  -1   6  -6 182.720 16.6530  14
   1   6   6 187.243 14.6633  14
  -1   6  -6 197.012 14.8401   6
  -1  -6  -6 197.167 16.2540   4
  -1   6  -6 162.735 10.0326  12
   1   6   6 140.933 10.2989  12
  -1  -6  -6 179.639 15.7449  11
   1  -6   6 223.348 18.1033  10
  -1  -6  -6 181.765 15.6283  10
  -1   6  -6 199.197 15.9301   8
   1   6   6 196.750 17.4507   8
  -1  -6  -6 119.104 9.74299   7
   1  -6   7 15.3895 6.41298   4
   1   6   7 3.47856 2.54120  17
  -1  -6  -7 11.8746 5.36992  16
  -1   6  -7 3.79690 6.15218  14
   1   6   7 15.5284 5.98766  14
   1  -6   7 6.28919 3.27689  15
  -1   6  -7 7.52857 5.04654   6
  -1   6  -7 6.34226 2.65938  12
  -1  -6  -7 6.34211 5.87635  11
   1   6   7 7.30734 2.91261  12
  -1  -6  -7 16.3323 5.67540  10
   1  -6   7 7.50846 5.96539  10
  -1  -6  -7 8.77254 2.62057   7
  -1   6  -7 16.9655 5.86540   8
   1   6   7 7.25055 6.51586   8
   1  -6   8 294.477 20.3550   4
  -1  -6  -8 295.772 19.8561  16
   1   6   8 183.735 13.2728  17
  -1   6  -8 307.179 22.4887  14
   1  -6   8 262.859 15.0339  15
   1   6   8 279.294 18.3212  14
  -1   6  -8 280.289 18.6095   6
  -1  -6  -8 313.564 21.2648  11
   1  -6   8 305.873 22.4467  10
  -1  -6  -8 308.795 20.6938  10
  -1  -6  -8 181.008 12.5708   7
   1   6   8 321.725 22.8045   8
  -1   6  -8 300.617 19.8659   8
   1  -6   9 1352.08 57.2134   4
   1   6   9 920.794 48.4661  17
  -1  -6  -9 1280.27 56.7275  16
   1  -6   9 1201.17 51.1878  15
   1   6   9 1248.96 53.6486  14
  -1   6  -9 1389.49 61.1172  14
  -1   6  -9 1249.88 54.4320   6
  -1  -6  -9 1297.58 57.9751  11
  -1  -6  -9 1271.35 56.4335  10
   1  -6   9 1481.50 61.7246  10
  -1  -6  -9 831.087 46.6311   7
  -1   6  -9 1371.99 56.6740   8
   1   6   9 1342.58 60.1010   8
   1  -6  10 1.01961 4.85428   4
  -1  -6 -10 3.19083 6.07641  16
   1  -6  10 2.70824 5.43216  15
   1   6  10 4.45409 4.94793  14
  -1   6 -10 5.19594 4.80808   6
  -1  -6 -10-2.31729 5.94105  11
   1  -6  10 4.00265 6.22365  10
  -1  -6 -10-0.51082 1.77088   7
  -1   6 -10 2.88165 4.66365   8
   1   6  10 5.12960 7.01442   8
   1  -6  11 83.2215 10.6385   4
   1   6  11 71.0197 12.1106   2
  -1  -6 -11 74.1994 10.7477  16
   1   6  11 75.3759 8.37185  14
   1  -6  11 62.5057 9.80593  15
  -1   6 -11 60.9458 8.73307   6
  -1  -6 -11 50.1186 10.0303  11
   1  -6  11 91.1128 13.0493  10
   1   6  11 82.0854 12.5892   8
  -1   6 -11 71.6774 9.89039   8
   1  -6  12 10.0209 5.74351   4
   1   6  12 14.7212 7.16215   2
  -1  -6 -12 11.6151 6.27320  16
  -1   6 -12 12.2679 7.47008  14
   1  -6  12 19.9901 7.28330  15
   1   6  12 5.09324 4.26853  14
  -1   6 -12 12.6368 5.52253   6
  -1  -6 -12 18.5264 7.90240  11
   1  -6  12 18.0416 7.48935  10
   1   6  12 13.2069 7.34699   8
  -1   6 -12 9.71577 5.86905   8
   1  -6  13 34.5062 7.50494   4
   1   6  13 33.7425 9.48736   2
  -1  -6 -13 33.9981 8.48971  16
   1  -6  13 34.1004 8.56667  15
  -1   6 -13 57.3746 8.51143   6
  -1  -6 -13 52.7267 9.92623  11
   1  -6  13 49.5684 9.94714  10
  -1   6 -13 33.6095 7.48829   8
   1   6  13 49.3589 10.3654   8
   1  -6  14 36.4928 7.45185   4
  -1  -6 -14 26.6350 8.69266  16
  -1  -6 -14 30.8769 7.09878   5
   1   6  14 33.2315 10.0536   2
  -1  -6 -14 30.6816 9.04699  11
   1  -6  14 27.2243 9.01220  10
   1   6  14 9.39626 8.35414   8
   1  -6  15 732.924 39.6954   3
   1  -6  15 667.396 37.6916   4
  -1  -6 -15 719.575 41.9613  16
  -1  -6 -15 702.917 38.5545   5
   1   6  15 791.195 45.7957   2
  -1  -6 -15 724.246 42.8980  11
   1  -6  15 743.833 43.5786  10
   1   6  15 751.534 42.8504   8
   1  -6  16 16.1972 5.97893   4
   1  -6  16 34.2118 7.50474   3
  -1  -6 -16 24.4396 8.93292  16
  -1  -6 -16 43.7659 8.40874   5
   1   6  16 26.7592 9.21561   2
  -1  -6 -16 30.1437 9.33656  11
   1  -6  16 24.7120 8.37922  10
   1   6  16 42.8126 10.3308   8
   1  -6  17 22.9918 6.36073   3
  -1  -6 -17 23.8640 8.58882  16
  -1  -6 -17 22.7298 6.55911   5
   1   6  17 20.4952 8.78716   2
  -1  -6 -17 20.4811 8.15420  11
   1  -6  17 21.7932 7.85874  10
   1   6  17-1.31865 7.02786   8
   1  -6  18 82.0240 10.0084   3
  -1  -6 -18 77.5234 12.6698  16
  -1  -6 -18 83.9741 10.9918   5
   1   6  18 102.315 15.1379   2
  -1  -6 -18 63.5297 12.3104  11
   1  -6  18 112.699 14.4179  10
   1   6  18 86.7052 12.9393   8
  -1  -6 -19 67.4100 11.8470  16
  -1  -6 -19 81.0146 10.5509   5
  -1  -6 -19 77.1804 12.7942  11
   1  -6  19 99.8886 13.7469  10
   1  -6  19 76.9773 10.2022   9
   1   6  19 71.2441 12.0376   8
   1   6  19 103.163 15.3108   2
  -1  -6 -20 32.7481 9.77574  16
   1  -6  20 23.7204 7.70703  10
   1  -6  20 27.6113 7.03597   9
   1  -7 -20 507.543 30.9839   5
   1  -7 -19 74.7829 12.2198  16
   1  -7 -19 62.4572 10.5796   5
  -1  -7  18 8.17916 5.34243   3
   1  -7 -18 9.15499 6.54626   5
   1  -7 -18 13.1594 7.52527  16
   1  -7 -18 15.3051 8.28013  11
  -1  -7  18-1.63984 8.97562  10
  -1   7  18 11.5260 6.90597   8
  -1  -7  17 17.2696 6.46587   3
   1  -7 -17 20.4834 7.70176   5
   1  -7 -17 17.9641 7.67014  16
   1  -7 -17 31.7413 8.65231  11
  -1  -7  17 18.2592 9.38325  10
  -1   7  17 17.2431 8.02593   8
  -1  -7  16 52.2271 9.79287   3
   1  -7 -16 94.9002 12.6294  16
   1  -7 -16 73.1963 10.7850   5
   1  -7 -16 64.4038 12.0181  11
  -1  -7  16 94.7411 13.9137  10
  -1   7  16 80.3241 12.8920   8
  -1  -7  15 148.860 15.0701   3
   1  -7 -15 111.302 13.9978  16
   1   7 -15 118.463 15.8130  14
   1  -7 -15 99.3763 12.5148   5
   1  -7 -15 110.405 14.6423  11
  -1  -7  15 159.818 17.9895  10
  -1   7  15 116.356 15.1365   8
  -1  -7  14 755.753 41.2848   3
  -1  -7  14 663.227 37.2810   4
   1  -7 -14 716.814 40.4205  16
   1   7 -14 716.846 43.7895  14
   1  -7 -14 685.333 41.4911  11
  -1  -7  14 732.308 44.8428  10
  -1   7  14 714.455 42.6612   8
   1   7 -14 735.952 38.2378   8
  -1  -7  13 94.5874 11.1661   4
  -1  -7  13 101.762 13.1513   3
  -1   7  13 102.849 14.8415   2
   1  -7 -13 108.875 12.8030  16
   1   7 -13 122.784 15.9777  14
   1  -7 -13 75.0034 12.3032  11
  -1  -7  13 105.464 15.5907  10
   1   7 -13 116.502 12.2217   8
  -1   7  13 125.377 15.3060   8
  -1  -7  12 137.956 13.8560   4
  -1  -7  12 145.220 15.5202   3
  -1   7  12 142.868 16.8350   2
   1  -7 -12 153.335 14.7639  16
   1   7 -12 146.774 17.0145  14
   1   7 -12 137.281 11.8467   6
   1  -7 -12 118.887 14.3824  11
  -1  -7  12 168.958 18.3327  10
  -1   7  12 122.740 15.7527   8
   1   7 -12 134.606 13.3966   8
  -1  -7  11 31.9165 8.10331   4
  -1   7  11 42.0917 10.7648   2
   1  -7 -11 55.6991 9.22959  16
   1   7 -11 51.0879 7.02691   6
   1  -7 -11 35.2622 8.70897  11
  -1  -7  11 52.8433 11.4480  10
   1   7 -11 49.3420 9.12018   8
  -1   7  11 50.5933 10.5183   8
  -1  -7  10 51.6529 9.01895   4
  -1   7  10 36.3721 9.88936   2
   1  -7 -10 58.7846 8.91519  16
  -1   7  10 58.7378 7.64905  14
   1   7 -10 32.7990 6.39195   6
   1  -7 -10 58.9235 9.72461  11
  -1  -7  10 56.7847 11.6016  10
  -1   7  10 61.5268 11.3075   8
   1   7 -10 50.6955 9.39130   8
  -1  -7   9 72.7519 11.1913   4
   1  -7  -9 102.643 12.8384   4
  -1   7   9 97.9065 13.3733   2
   1  -7  -9 82.8532 10.6898  16
   1   7  -9 91.8097 13.2825  14
  -1   7   9 97.9297 10.4369  14
   1   7  -9 70.6043 8.58571   6
   1  -7  -9 101.937 12.0704  11
  -1  -7   9 91.2167 14.5429  10
   1   7  -9 99.2656 11.9586   8
  -1   7   9 97.0687 13.7822   8
  -1  -7   8 810.757 42.6365   4
   1  -7  -8 718.427 39.6711  16
  -1   7   8 733.854 39.7870  14
   1   7  -8 773.401 45.6964  14
   1  -7  -8 856.344 44.4672   4
   1   7  -8 692.978 37.7524   6
   1  -7  -8 756.462 41.8808  11
  -1  -7   8 862.258 47.5289  10
   1  -7  -8 863.796 44.4634  10
  -1   7   8 855.651 46.1478   8
   1   7  -8 848.441 43.2049   8
  -1  -7   7 433.077 27.9656   4
   1  -7  -7 392.779 24.9595  16
   1   7  -7 440.887 31.0385  14
  -1   7   7 402.663 25.7997  14
   1   7  -7 417.937 24.1224   6
   1  -7  -7 424.342 27.0895  11
  -1  -7   7 478.343 31.8796  10
   1  -7  -7 435.769 28.9144  10
   1   7  -7 456.586 28.5285   8
  -1   7   7 437.141 29.9713   8
  -1  -7   6 15.5857 7.00229   4
   1  -7  -6 18.3522 5.43860  16
   1   7  -6 23.0321 8.60139  14
  -1   7   6 9.83318 5.90805  14
   1   7  -6 18.2948 5.68112   6
   1  -7  -6 33.6640 7.63333  11
  -1  -7   6 32.1959 8.96239  10
  -1   7   6 30.9985 8.83836   8
   1   7  -6 34.3329 7.97802   8
   1  -7  -5 77.8222 11.3790   4
  -1  -7   5 62.9197 10.2049   4
   1  -7  -5 52.0943 7.59520  16
  -1   7   5 38.6850 3.39014  17
  -1   7   5 37.6831 5.21551  15
   1   7  -5 74.7581 11.9296  14
  -1   7   5 54.6710 9.24244  14
   1   7  -5 61.9948 8.53610   6
   1  -7  -5 50.8898 8.68879  11
  -1  -7   5 47.3965 9.84551  10
   1   7  -5 81.9287 11.2498   8
  -1   7   5 63.0119 11.2090   8
   1  -7  -4 654.332 35.5079   4
  -1  -7   4 618.237 34.2948   4
   1  -7  -4 600.575 29.7489  16
  -1   7   4 653.409 34.2214  14
   1   7  -4 659.725 36.8725  14
   1   7  -4 631.027 31.0064   6
   1  -7  -4 661.367 33.1042  11
  -1  -7   4 631.945 36.6638  10
  -1   7   4 678.751 37.0080   8
   1   7  -4 694.562 35.9626   8
  -1  -7   3 109.378 13.0867   4
   1  -7  -3 112.921 13.0748   4
  -1   7   3 81.7739 7.85480   1
   1  -7  -3 108.797 9.83873  16
  -1   7   3 134.052 13.6572  14
   1   7  -3 111.333 14.2203  14
   1   7  -3 115.945 11.4633   6
   1  -7  -3 131.739 12.3307  11
  -1  -7   3 114.395 13.7207  10
   1   7  -3 136.937 14.1317   8
  -1   7   3 134.930 14.7502   8
  -1   7   2 1028.57 47.7761  13
   1   7  -2 1122.73 57.4129  14
  -1   7   2 1138.77 55.8735  14
  -1   7   2 1190.54 57.4733   8
   1   7  -2 1076.13 55.7634   8
   1  -7  -2 1067.43 55.7080  10
  -1  -7   2 1110.27 57.0599  10
   1  -7  -2 1084.07 55.8800   4
  -1  -7   2 1072.65 55.1217   4
   1  -7  -1 572.108 31.9509   4
  -1  -7   1 490.114 29.8157   4
   1   7  -1 553.538 32.3516  14
  -1   7   1 502.845 22.3174  13
  -1   7   1 546.342 31.3693  14
  -1   7   1 441.328 21.3768   1
   1  -7  -1 509.521 30.7935  10
  -1  -7   1 543.489 31.7733  10
  -1   7   1 562.978 32.2788   8
  -1  -7   0 191.766 16.5511   4
   1  -7   0 167.098 15.8764   4
   1   7   0 103.877 7.50965  15
   1   7   0 178.490 16.4149  14
  -1   7   0 195.402 16.6814  14
  -1   7   0 142.597 7.59175   1
   1  -7   0 197.604 17.1236  10
  -1   7   0 190.157 16.7515   8
   1   7   1 211.885 12.1509  15
  -1   7  -1 321.379 22.2101  14
   1   7   1 326.959 22.1849  14
  -1  -7  -1 323.410 21.4841   4
   1  -7   1 273.868 21.0059   4
  -1   7  -1 253.931 11.4858  12
   1  -7   1 334.053 22.7918  10
   1   7   1 266.361 12.2033   1
   1   7   1 235.765 11.7479   1
   1   7   2 1206.85 52.9324   8
  -1   7  -2 1213.89 52.7806  14
   1   7   2 918.936 37.3959  13
   1   7   2 1080.87 50.5455  14
   1   7   2 778.053 39.4562  15
   1   7   2 823.194 36.9583  12
  -1   7  -2 900.407 37.7538  12
   1  -7   2 1142.91 51.9681  10
  -1  -7  -2 1109.35 50.4561   4
   1  -7   2 1100.49 50.8396   4
   1   7   3 88.5648 12.9778   8
  -1   7  -3 90.7035 12.1952   8
   1   7   3 88.7067 11.5783  14
   1   7   3 64.2727 7.39129  15
  -1   7  -3 83.6631 12.0806  14
   1   7   3 83.3026 6.29581  13
  -1   7  -3 75.4424 10.8975   6
  -1   7  -3 53.1686 4.21847  12
   1   7   3 58.7112 4.73721  12
  -1  -7  -3 98.0722 12.3323  10
   1  -7   3 83.3250 12.0843  10
  -1  -7  -3 86.9344 11.8627   4
   1  -7   3 84.1455 12.0153   4
   1   7   4 2254.31 85.8905   8
  -1   7  -4 2179.72 83.3470   8
   1   7   4 2319.18 83.3501  14
   1   7   4 1449.48 71.5948  15
  -1   7  -4 2265.43 86.0691  14
  -1   7  -4 2101.91 79.9475   6
   1   7   4 1583.38 69.6073  12
  -1   7  -4 1382.18 67.8553  12
  -1  -7  -4 2128.96 81.6146  11
  -1  -7  -4 2110.40 82.6722  10
   1  -7   4 2285.59 86.0804  10
   1  -7   4 2203.63 83.8670   4
  -1  -7  -4 2201.75 83.3772   4
   1  -7   5 282.480 21.3832   4
  -1  -7  -5 270.121 18.7473  16
  -1   7  -5 262.410 21.9594  14
   1   7   5 283.210 20.4833  14
  -1   7  -5 286.710 19.4376   6
  -1  -7  -5 287.126 21.1681   4
  -1  -7  -5 239.121 19.6388  11
   1   7   5 183.801 12.5291  12
  -1  -7  -5 290.773 21.5134  10
   1  -7   5 217.739 20.7755  10
  -1   7  -5 269.605 21.0595   8
   1   7   5 291.677 22.8819   8
   1  -7   6 395.734 27.7632   4
  -1  -7  -6 372.925 24.4656  16
   1   7   6 360.068 25.2689  14
  -1   7  -6 413.424 29.1774  14
  -1   7  -6 378.631 24.7921   6
  -1  -7  -6 380.302 26.7460   4
  -1  -7  -6 422.903 27.3009  11
  -1  -7  -6 414.400 27.4156  10
   1  -7   6 428.607 29.4210  10
  -1   7  -6 411.203 27.2920   8
   1   7   6 425.438 29.5630   8
   1  -7   7 343.682 24.9790   4
  -1  -7  -7 317.338 22.6160  16
  -1   7  -7 342.752 26.8666  14
   1   7   7 352.809 23.5075  14
  -1   7  -7 369.086 22.9492   6
  -1  -7  -7 286.923 23.2001  11
   1  -7   7 333.654 26.0604  10
  -1  -7  -7 328.540 24.0949  10
  -1   7  -7 348.790 24.5559   8
   1   7   7 358.205 26.4633   8
   1  -7   8 638.833 37.0528   4
  -1  -7  -8 593.610 35.0128  16
   1   7   8 604.047 34.5327  14
  -1   7  -8 624.101 38.8890  14
  -1   7  -8 606.034 33.9745   6
  -1  -7  -8 641.966 37.0450  11
   1  -7   8 706.293 40.6320  10
  -1  -7  -8 580.605 35.9094  10
  -1   7  -8 596.991 35.8419   8
   1   7   8 689.965 40.0626   8
   1  -7   9 35.2532 8.23993   4
  -1  -7  -9 35.1208 8.07537  16
  -1   7  -9 28.3425 9.28842  14
   1   7   9 27.5061 7.03990  14
  -1   7  -9 39.1278 7.75228   6
  -1  -7  -9 32.8865 8.76730  11
   1  -7   9 29.9608 9.43556  10
  -1  -7  -9 33.5124 7.95554  10
  -1   7  -9 23.4607 7.16466   8
   1   7   9 34.4587 9.25454   8
   1  -7  10 1506.50 70.0781   4
  -1  -7 -10 1381.93 68.7477  16
  -1   7 -10 1452.47 73.3358  14
   1   7  10 1436.44 66.3389  14
  -1  -7 -10 1415.60 70.5496  11
   1   7  10 1545.39 73.5419   8
  -1   7 -10 1432.38 69.0611   8
   1  -7  10 1535.31 74.0392  10
  -1   7 -10 1355.72 66.3726   6
   1  -7  11 524.887 31.9351   4
  -1   7 -11 475.962 29.0277   6
  -1  -7 -11 488.723 31.7152  16
  -1  -7 -11 505.852 32.7598  11
   1  -7  11 539.678 35.2652  10
   1   7  11 587.482 35.9286   8
  -1   7 -11 479.603 30.9082   8
   1  -7  12 752.952 41.6637   4
  -1   7 -12 696.896 38.9755   6
  -1  -7 -12 714.219 41.6216  16
  -1  -7 -12 753.965 43.2404  11
   1  -7  12 796.725 46.0434  10
  -1   7 -12 812.815 41.9930   8
   1   7  12 816.469 45.9734   8
   1  -7  13 327.694 22.9258   4
  -1  -7 -13 326.706 24.1001  16
  -1   7 -13 279.698 20.8897   6
  -1  -7 -13 326.918 24.9393  11
   1  -7  13 341.992 26.9213  10
   1   7  13 350.898 26.8169   8
  -1   7 -13 309.570 22.4597   8
   1  -7  14 336.488 23.2986   4
  -1  -7 -14 345.836 25.2742  16
   1   7  14 351.064 27.9552   2
  -1  -7 -14 294.664 25.0206  11
   1  -7  14 338.177 27.1139  10
   1   7  14 381.657 28.0796   8
  -1  -7 -15-2.62295 7.28128  16
  -1  -7 -15 0.99497 4.92271   5
   1   7  15 6.81311 7.94509   2
   1  -7  15 2.32824 6.07112   3
  -1  -7 -15 5.72513 7.46439  11
   1  -7  15-1.54767 7.65719  10
   1   7  15-4.42521 8.30911   8
   1  -7  16 852.236 46.3393   3
  -1  -7 -16 960.942 49.8916  16
  -1  -7 -16 815.696 44.9675   5
   1   7  16 865.095 52.0142   2
  -1  -7 -16 835.486 49.4788  11
   1  -7  16 963.411 51.5666  10
   1   7  16 904.268 49.8982   8
   1  -7  17 124.128 13.6320   3
  -1  -7 -17 117.909 15.1587  16
  -1  -7 -17 101.250 12.4100   5
   1   7  17 155.763 18.5183   2
  -1  -7 -17 130.865 16.0871  11
   1  -7  17 131.040 16.1689  10
   1   7  17 131.992 15.3434   8
  -1  -7 -18 55.9478 9.01378   5
   1  -7  18 47.8888 10.7730  10
   1   7  18 48.3129 10.9601   8
  -1  -7 -18 61.1286 11.5704  16
   1  -8 -17 19.0292 7.26708   5
   1  -8 -16 63.1631 11.5083  11
  -1   8  16 60.4638 11.8325   8
  -1  -8  16 58.7746 10.1269   3
   1  -8 -16 43.8011 9.63226   5
  -1   8  15 635.666 42.5268   2
  -1   8  15 715.320 42.0924   8
   1  -8 -15 597.951 37.1738   5
   1  -8 -15 659.598 40.1165  11
  -1  -8  15 752.722 44.7561  10
  -1  -8  15 698.802 39.6941   3
  -1  -8  14 1.30189 7.01691   3
   1   8 -14 4.94537 6.66412  14
   1  -8 -14 3.37015 7.17990  16
   1  -8 -14 11.9161 6.90971  11
  -1  -8  14 14.0253 8.67758  10
   1   8 -14 7.04111 5.25208   8
  -1   8  14 7.55940 8.76013   8
  -1  -8  13 159.533 16.6747   3
   1   8 -13 130.846 17.5368  14
   1  -8 -13 138.922 15.7319  11
   1  -8 -13 136.280 14.0316  16
  -1  -8  13 178.554 19.5463  10
   1   8 -13 128.345 13.3979   8
  -1   8  13 165.629 18.5289   8
  -1  -8  12 147.803 16.3851   3
  -1  -8  12 137.162 14.4356   4
   1  -8 -12 141.349 14.4215  16
   1  -8 -12 151.688 15.7352  11
  -1  -8  12 134.590 17.8255  10
   1   8 -12 148.315 14.5410   8
  -1   8  12 159.296 18.2721   8
  -1  -8  11 170.386 15.9049   4
   1  -8 -11 179.344 15.8114  16
   1   8 -11 144.839 12.3965   6
   1  -8 -11 148.786 15.7733  11
  -1  -8  11 203.297 21.1566  10
  -1   8  11 197.207 19.9492   8
   1   8 -11 190.175 16.7088   8
  -1  -8  10 167.750 16.2585   4
   1  -8 -10 174.253 15.6437  16
   1   8 -10 203.162 20.9425  14
   1   8 -10 155.845 12.9371   6
   1  -8 -10 198.753 17.6852  11
  -1  -8  10 177.371 20.1616  10
   1   8 -10 223.547 17.9598   8
  -1   8  10 187.838 19.2683   8
  -1  -8   9 1263.33 62.0736   4
   1  -8  -9 1177.62 58.9507  16
   1   8  -9 1421.22 68.6521  14
   1   8  -9 1106.62 56.0786   6
   1  -8  -9 1290.81 63.3357   4
   1  -8  -9 1210.45 61.2715  11
  -1  -8   9 1433.40 69.5308  10
   1   8  -9 1261.07 62.3663   8
  -1   8   9 1334.71 66.6699   8
  -1  -8   8 47.0217 9.37365   4
   1  -8  -8 33.1294 9.13221   4
   1  -8  -8 33.1116 7.18152  16
   1   8  -8 44.3709 10.6009  14
  -1   8   8 43.8338 8.27277  14
   1   8  -8 31.2025 6.27992   6
   1  -8  -8 44.2705 9.03542  11
   1  -8  -8 42.6669 9.94517  10
  -1  -8   8 40.8804 11.3340  10
   1   8  -8 28.7893 8.30437   8
  -1   8   8 44.4972 11.1294   8
  -1  -8   7 731.481 41.1057   4
   1  -8  -7 676.778 37.0349  16
  -1   8   7 758.404 39.8501  14
   1   8  -7 741.848 44.9084  14
   1   8  -7 672.278 36.0599   6
   1  -8  -7 735.887 40.2161  11
  -1  -8   7 784.036 46.1228  10
   1  -8  -7 678.612 41.6496  10
   1   8  -7 774.143 42.4249   8
  -1   8   7 727.232 43.8630   8
  -1  -8   6 169.430 16.6242   4
   1  -8  -6 151.171 13.4769  16
  -1   8   6 159.542 15.5540  14
   1   8  -6 147.866 17.6185  14
   1   8  -6 169.029 13.5998   6
   1  -8  -6 161.492 15.3763  11
  -1  -8   6 157.365 18.6910  10
   1  -8  -6 152.600 17.1496  10
   1   8  -6 165.713 17.1010   8
  -1   8   6 182.581 19.2418   8
   1  -8  -5 768.328 44.3027   4
  -1  -8   5 833.050 44.2601   4
   1  -8  -5 680.178 37.9666  16
   1   8  -5 808.599 46.7910  14
  -1   8   5 812.001 43.0649  14
   1   8  -5 685.441 38.2987   6
   1  -8  -5 757.320 41.5398  11
  -1  -8   5 858.628 47.9408  10
   1   8  -5 882.531 45.7643   8
  -1   8   5 785.733 45.9316   8
  -1  -8   4 125.668 15.0590   4
   1  -8  -4 116.307 14.7624   4
   1  -8  -4 97.7201 10.6807  16
   1   8  -4 125.988 15.9611  14
  -1   8   4 137.708 14.6767  14
   1   8  -4 112.861 11.9654   6
   1  -8  -4 127.967 13.4392  11
  -1  -8   4 114.866 15.4192  10
  -1   8   4 133.067 15.9417   8
   1   8  -4 144.548 15.7480   8
  -1  -8   3 972.566 52.5499   4
   1  -8  -3 1055.51 54.1391   4
   1  -8  -3 888.423 46.3479  16
  -1   8   3 1039.71 53.2054  14
   1   8  -3 1036.82 55.8742  14
   1   8  -3 953.116 48.6815   6
   1  -8  -3 940.093 49.7548  11
  -1  -8   3 1081.60 56.2715  10
   1   8  -3 1144.92 55.5100   8
  -1   8   3 1081.24 55.8413   8
  -1  -8   2 15.4045 7.56277   4
   1  -8  -2 9.45933 7.63986   4
   1  -8  -2 13.6472 4.59440  16
  -1   8   2 25.9868 8.04417  14
   1   8  -2 16.4558 8.33109  14
   1   8  -2 12.2017 6.77852   6
   1  -8  -2 20.9051 6.24948  11
  -1   8   2 14.4138 2.98770  13
   1  -8  -2 25.4148 8.52745  10
  -1  -8   2 16.3096 8.01256  10
  -1   8   2 27.6403 9.71785   8
   1   8  -2 30.5960 9.57098   8
  -1   8   1 519.667 32.4587  14
   1   8  -1 495.781 33.0849  14
   1  -8  -1 425.536 30.9901  10
  -1  -8   1 452.622 31.0844   4
   1  -8  -1 436.332 30.9981   4
   1   8  -1 517.241 33.4014   8
  -1   8   1 494.448 33.1805   8
   1  -8   0 42.3528 10.6241   4
  -1  -8   0 48.1320 10.5010   4
   1   8   0 45.8638 10.8785  14
  -1   8   0 56.8557 11.3315  14
   1  -8   0 29.9260 9.05786  10
   1  -8   1 127.020 15.1076   4
  -1  -8  -1 110.022 14.1791   4
   1  -8   1 161.604 16.9604  10
   1   8   1 130.162 15.4403  14
  -1   8  -1 122.280 15.6015  14
   1   8   2 397.251 21.2534   1
   1   8   2 565.827 34.8017   8
  -1   8  -2 545.461 33.7528  14
   1   8   2 528.152 32.9887  14
  -1   8  -2 534.372 31.0385   6
   1  -8   2 518.338 33.4730  10
  -1  -8  -2 514.428 32.8903  10
  -1  -8  -2 489.363 32.0108   4
   1  -8   2 537.731 33.0153   4
   1   8   3 602.635 31.7458   1
   1   8   3 788.767 44.0237   8
  -1   8  -3 752.274 42.3352   8
   1   8   3 752.817 42.0108  14
  -1   8  -3 795.111 43.9897  14
  -1   8  -3 753.096 39.9283   6
  -1  -8  -3 691.489 39.7353  11
  -1  -8  -3 728.336 42.1489  10
   1  -8   3 685.521 42.4718  10
  -1  -8  -3 728.289 41.7325   4
   1  -8   3 736.389 41.9442   4
   1  -8   4 208.821 19.9195   4
  -1  -8  -4 198.487 16.7439  16
   1   8   4 199.646 18.9683  14
  -1   8  -4 222.904 21.0130  14
  -1  -8  -4 274.257 21.4115   4
  -1   8  -4 224.605 18.2863   6
  -1  -8  -4 189.811 18.2564  11
   1  -8   4 201.875 20.3539  10
  -1  -8  -4 223.159 20.1440  10
   1   8   4 227.379 21.4292   8
  -1   8  -4 232.944 20.6949   8
   1  -8   5 636.140 39.0177   4
  -1  -8  -5 589.890 34.9187  16
  -1   8  -5 659.244 41.4918  14
   1   8   5 670.414 38.4879  14
  -1  -8  -5 643.413 39.1610   4
  -1   8  -5 652.725 36.3907   6
  -1  -8  -5 627.427 37.8468  11
   1  -8   5 653.029 41.3698  10
  -1  -8  -5 631.442 38.9047  10
   1   8   5 712.288 41.9194   8
  -1   8  -5 704.665 40.1417   8
   1  -8   6 18.8163 8.07296   4
  -1  -8  -6 28.6772 8.67432   4
  -1  -8  -6 21.5819 6.83166  16
   1   8   6 29.6939 8.46452  14
  -1   8  -6 30.0941 9.48712  14
  -1   8  -6 30.0076 7.64513   6
  -1  -8  -6 36.6683 8.54913  11
   1  -8   6 41.4323 10.0149  10
  -1  -8  -6 21.0799 8.20958  10
   1   8   6 38.6560 10.7788   8
  -1   8  -6 38.7332 9.58491   8
   1  -8   7 1.32957 6.33070   4
  -1  -8  -7 9.17518 5.74368  16
   1   8   7 1.13401 5.29079  14
  -1   8  -7 3.20648 6.10707  14
  -1   8  -7-2.90393 5.75679   6
  -1  -8  -7 3.77164 6.66582  11
  -1  -8  -7 2.62399 5.86035  10
   1  -8   7 12.9455 8.00677  10
  -1   8  -7 1.32171 6.77791   8
   1   8   7 9.37153 8.67237   8
   1  -8   8 356.902 26.1955   4
  -1  -8  -8 322.559 23.0472  16
  -1   8  -8 337.339 27.7717  14
   1   8   8 365.946 24.4156  14
  -1   8  -8 330.860 22.5737   6
  -1  -8  -8 301.828 24.4133  11
   1  -8   8 338.597 27.5613  10
  -1  -8  -8 346.831 25.4083  10
   1   8   8 370.835 28.3765   8
  -1   8  -8 368.817 26.1516   8
   1  -8   9 388.278 26.9407   4
  -1  -8  -9 365.955 24.8204  16
  -1   8  -9 385.366 30.0512  14
   1   8   9 359.169 24.0287  14
  -1   8  -9 342.051 23.1336   6
  -1  -8  -9 335.847 25.7232  11
  -1  -8  -9 360.759 26.4773  10
   1  -8   9 328.535 28.0453  10
  -1   8  -9 385.858 26.7156   8
   1   8   9 414.915 29.9599   8
   1  -8  10 219.474 19.8892   4
  -1  -8 -10 182.647 17.4060  16
  -1   8 -10 206.352 21.4608  14
  -1   8 -10 202.332 16.6507   6
  -1  -8 -10 230.208 20.2073  11
   1  -8  10 235.500 22.7561  10
  -1   8 -10 224.281 19.3005   8
   1   8  10 236.766 22.3482   8
   1  -8  11 80.4404 11.9028   4
  -1  -8 -11 64.3939 10.5013  16
  -1   8 -11 62.4344 12.8457  14
  -1  -8 -11 63.1663 11.0903  11
   1   8  11 96.2424 14.8543   8
  -1   8 -11 80.9804 11.8670   8
   1  -8  11 72.2463 13.5059  10
  -1   8 -11 78.8356 9.80948   6
   1  -8  12 4.80116 6.85722   4
  -1   8 -12 0.89304 4.95826   6
  -1  -8 -12 1.18201 5.84811  16
  -1  -8 -12 1.33954 6.37734  11
   1  -8  12-1.68027 7.33160  10
   1   8  12-1.60366 8.22284   8
  -1   8 -12 1.19513 5.68983   8
   1  -8  13 130.758 14.3618   4
  -1   8 -13 123.539 12.4894   6
  -1  -8 -13 120.371 14.9047  11
  -1  -8 -13 120.363 14.0326  16
   1  -8  13 151.064 18.5649  10
  -1   8 -13 122.842 13.9945   8
   1   8  13 149.910 17.7089   8
   1  -8  14 279.082 22.6472   3
  -1  -8 -14 279.409 22.5376  16
  -1  -8 -14 263.392 22.9603  11
   1  -8  14 279.725 24.7084  10
   1   8  14 263.717 24.5754   8
  -1   8 -14 290.804 21.5175   8
   1  -8  15 220.490 18.6065   3
  -1  -8 -15 169.735 15.9336   5
  -1  -8 -15 197.587 17.9495  16
  -1  -8 -15 138.311 16.7812  11
   1  -8  15 208.853 20.7218  10
   1   8  15 158.392 19.2542   8
  -1  -8 -16 79.3572 10.6435   5
  -1  -8 -16 79.1075 12.2607  16
   1  -8  16 106.679 12.9223   3
  -1  -8 -17 19.4772 6.73009   5
   1  -9 -13 218.216 19.4852  11
   1   9 -13 223.882 18.5575   8
   1  -9 -12 55.6897 10.3018  11
   1   9 -12 72.2649 11.2001   8
  -1  -9  11 15.9330 8.29699   3
   1   9 -11 22.6468 7.72108   8
  -1   9  11 28.9593 9.94609   8
   1  -9 -11 6.06834 6.76537  11
   1   9 -11 15.8650 9.80552  14
  -1  -9  11 16.5153 9.26528  10
  -1  -9  11 12.5292 6.79984   4
   1   9 -10 16.1375 7.57625   8
  -1   9  10 4.86394 8.02913   8
   1  -9 -10 14.2134 6.96088  11
   1   9 -10 14.1065 9.04813  14
  -1  -9  10 1.82781 8.17046  10
  -1  -9  10 3.56071 6.50145   4
  -1   9   9 241.105 22.3191   8
   1   9  -9 187.763 18.7310   8
   1   9  -9 243.255 23.4429  14
   1  -9  -9 187.157 17.7131  11
  -1  -9   9 223.850 22.8357  10
  -1  -9   9 189.281 17.9974   4
   1   9  -8 142.449 15.9645   8
  -1   9   8 126.247 16.8472   8
   1   9  -8 163.688 18.6577  14
   1  -9  -8 130.659 15.7126   4
   1  -9  -8 135.793 14.3182  11
   1  -9  -8 111.523 14.9956  10
  -1  -9   8 153.449 18.3894  10
  -1  -9   8 130.333 15.2991   4
  -1   9   7 567.866 37.0764   8
   1   9  -7 560.322 34.9793   8
   1   9  -7 558.808 37.9526  14
   1  -9  -7 479.612 31.2841  11
   1  -9  -7 450.868 33.3798  10
  -1  -9   7 550.706 37.8541  10
  -1  -9   7 519.806 33.3207   4
  -1   9   6 39.1070 10.9440   8
   1   9  -6 43.0490 9.65890   8
  -1   9   6 29.5853 8.23671  14
   1   9  -6 53.2630 11.6464  14
   1   9  -6 34.3048 6.55111   6
   1  -9  -6 37.5618 8.58740  11
   1  -9  -6 28.0159 8.98147  10
  -1  -9   6 30.0503 10.3264  10
  -1  -9   6 25.1754 8.84436   4
  -1   9   5 6.48848 7.88729   8
   1   9  -5 1.46400 7.38873   8
  -1   9   5 12.5271 6.76113  14
   1   9  -5 11.9221 7.44396  14
   1   9  -5 13.7624 5.41300   6
   1  -9  -5 12.1027 7.19495  11
   1  -9  -5 13.3912 7.09677  10
  -1  -9   5 15.5169 9.44018  10
  -1  -9   5 9.43672 7.60614   4
   1  -9  -5 11.7061 6.97964   4
  -1   9   4 386.577 29.8587   8
   1   9  -4 424.394 29.7453   8
  -1   9   4 396.898 27.8482  14
   1   9  -4 469.699 32.4236  14
   1   9  -4 347.930 23.2337   6
   1  -9  -4 381.932 25.7950  11
  -1  -9   4 369.013 29.9385  10
  -1  -9   4 390.192 28.1918   4
   1  -9  -4 378.546 28.3713   4
   1   9  -3 298.304 25.0895   8
  -1   9   3 335.112 27.1604   8
   1   9  -3 335.266 26.8130  14
  -1   9   3 330.130 25.0960  14
   1   9  -3 281.237 20.4083   6
   1  -9  -3 295.234 21.6381  11
  -1  -9   3 292.920 26.0865  10
  -1  -9   3 317.010 24.7445   4
   1  -9  -3 329.826 25.5421   4
   1   9  -2 305.773 25.9703  14
  -1   9   2 298.344 24.4027  14
   1   9  -2 279.748 21.0572   6
   1  -9  -2 288.323 21.5975  11
   1   9  -2 346.861 26.4959   8
  -1   9   2 369.287 27.6994   8
  -1  -9   2 327.944 25.4489   4
   1  -9  -2 344.206 26.3991   4
  -1   9   1 503.968 34.5006   8
   1   9  -1 590.908 36.4467   8
   1   9  -1 536.331 35.3727  14
  -1   9   1 500.211 33.5856  14
   1   9  -1 472.887 29.5037   6
   1  -9  -1 466.194 29.4403  11
   1  -9  -1 461.984 33.5675  10
   1  -9  -1 459.216 33.1132   4
   1   9   0 28.1600 10.3178   8
   1   9   0 30.9898 9.67412  14
  -1   9   0 40.6911 10.4520  14
   1  -9   0 45.4807 8.35295  11
   1  -9   0 45.8326 10.7421  10
   1  -9   0 23.5860 9.32105   4
  -1  -9   0 49.8975 10.8744   4
  -1   9  -1 40.4694 10.4490  14
   1   9   1 37.9101 10.1836  14
  -1   9  -1 25.2899 9.11453   6
  -1  -9  -1 18.4562 9.11308  10
   1  -9   1 34.8359 10.4111  10
   1  -9   1 24.9961 9.67867   4
  -1  -9  -1 48.6211 10.7074   4
  -1   9  -2 505.587 34.5301   8
   1   9   2 537.726 34.7404  14
  -1   9  -2 480.249 34.6186  14
  -1  -9  -2 523.063 34.3969   4
  -1   9  -2 486.085 31.3403   6
  -1  -9  -2 496.652 31.8704  11
  -1  -9  -2 520.498 34.8929  10
   1  -9   2 496.929 35.0286  10
   1  -9   2 515.139 34.3983   4
   1   9   3 253.901 22.7999   8
  -1   9  -3 207.592 20.5961   8
   1   9   3 227.764 20.8762  14
  -1   9  -3 224.960 21.5296  14
  -1   9  -3 185.694 17.7747   6
  -1  -9  -3 201.962 19.8236   4
  -1  -9  -3 204.050 18.4914  11
   1  -9   3 203.365 20.9494  10
  -1  -9  -3 211.292 20.7038  10
   1  -9   3 227.793 20.8685   4
   1   9   4 432.486 31.8132   8
  -1   9  -4 410.131 30.1340   8
  -1   9  -4 429.154 31.5541  14
   1   9   4 394.313 28.9328  14
  -1  -9  -4 390.210 28.6770   4
  -1  -9  -4 391.006 27.7104  11
  -1  -9  -4 388.154 29.5995  10
   1  -9   4 407.507 30.7639  10
   1  -9   4 402.687 29.7568   4
   1   9   5 256.173 24.0803   8
  -1   9  -5 249.683 22.4745   8
   1   9   5 244.458 20.9761  14
  -1   9  -5 250.557 23.2880  14
  -1   9  -5 248.719 19.1164   6
  -1  -9  -5 251.218 22.1255   4
  -1  -9  -5 233.736 20.1345  11
  -1  -9  -5 208.677 20.8817  10
   1  -9   5 249.477 23.2796  10
   1  -9   5 228.246 21.7189   4
   1   9   6 283.685 24.5972   8
  -1   9  -6 269.941 22.7548   8
   1   9   6 232.216 20.4015  14
  -1   9  -6 254.866 23.6635  14
  -1   9  -6 220.862 18.4756   6
  -1  -9  -6 264.515 21.4988  11
   1  -9   6 259.223 24.2010  10
  -1  -9  -6 218.723 21.2096  10
   1  -9   6 269.324 22.8508   4
   1   9   7 33.5740 10.4969   8
  -1   9  -7 2.82388 6.03951   8
  -1   9  -7 25.6760 9.52071  14
   1   9   7 10.8111 6.07925  14
  -1   9  -7 15.4873 6.67071   6
  -1  -9  -7 25.7269 8.50496  11
   1  -9   7 5.10254 8.11756  10
  -1  -9  -7 23.7413 8.32388  10
   1  -9   7 12.6347 8.68159   4
  -1   9  -8 403.094 27.7586   8
   1   9   8 389.339 30.0321   8
  -1   9  -8 336.076 28.7290  14
  -1   9  -8 341.168 23.0516   6
  -1  -9  -8 348.617 25.9994  11
  -1  -9  -8 325.885 26.0958  10
   1  -9   8 389.781 30.0293  10
   1  -9   8 364.434 26.8808   4
   1   9   9-10.1817 9.14012   8
  -1   9  -9-4.04374 6.41714   8
  -1   9  -9 12.0299 7.49862  14
  -1   9  -9 0.90264 4.86190   6
  -1  -9  -9 7.81130 6.90180  11
   1  -9   9-1.74787 8.64765  10
   1  -9   9 2.68515 6.51831   4
   1   9  10 417.352 31.1084   8
  -1   9 -10 404.661 27.8875   8
  -1  -9 -10 337.007 26.6700  11
  -1   9 -10 437.519 32.0198  14
   1  -9  10 392.590 30.8869  10
   1  -9  10 367.700 27.2221   4
   1   9  11 15.0619 9.02980   8
  -1   9 -11 11.5657 7.36092   8
   1  -9  11 19.1060 8.92198  10
   1  -9  11 13.8444 7.69180   4
  -1  -9 -11 10.4973 7.72019  11
  -1   9 -12 152.230 15.6866   8
   1  -9  12 143.580 15.0959   4
  -1  -9 -12 108.545 14.2692  11
  -1   9 -13 72.9249 11.5701   8
  -1 -10   5 48.4972 10.2860   4
   1  10  -5 40.9154 10.8447   8
   1  10  -4 49.8614 12.1465  14
  -1  10   4 53.1241 10.5373  14
  -1 -10   4 87.5581 13.1775   4
   1  10  -4 55.7385 11.2782   8
  -1  10   3 302.232 24.2737  14
   1  10  -3 319.416 26.6513  14
  -1 -10   3 241.126 22.6145   4
   1  10  -3 302.708 25.5105   8
  -1  10   2 100.107 14.0846  14
   1  10  -2 103.133 15.5032  14
   1  10  -2 108.245 15.5634   8
  -1  10   2 118.838 16.3259   8
  -1 -10   2 100.311 14.1786   4
  -1  10   1 345.783 25.3297   6
  -1 -10   1 290.509 24.9684   4
   1  10  -1 311.814 26.6983  14
  -1  10   1 351.493 27.1183  14
   1  10  -1 366.667 28.4461   8
   1 -10  -1 320.151 26.6885   4
   1  10   0-1.61960 9.13129   8
  -1  10   0 9.57292 8.22500   6
   1  10   0 14.3802 8.47921  14
  -1  10   0-1.54672 7.07333  14
   1 -10   0 16.6607 8.09794  10
  -1 -10   0 21.6085 9.37100  10
  -1 -10   0 13.2782 7.70377   4
   1 -10   0 15.3310 9.00666   4
  -1  10  -1 37.5102 11.0840   8
   1  10   1 40.9487 11.8713   8
  -1  10  -1 39.6591 10.3555  14
   1  10   1 61.8505 11.5979  14
  -1  10  -1 31.0308 8.81645   6
   1  10   1 30.3442 8.64563   6
  -1 -10  -1 45.7152 11.0960  10
   1 -10   1 28.6461 10.5074  10
   1 -10   1 41.2995 10.8088   4
  -1 -10  -1 41.2698 10.1358   4
  -1  10  -2 284.913 24.7197   8
   1  10   2 223.669 21.4061  14
  -1  10  -2 265.833 23.7380  14
  -1  10  -2 233.977 20.1276   6
  -1 -10  -2 220.947 19.6816  11
  -1 -10  -2 259.769 23.7733  10
   1 -10   2 304.657 24.1659   4
  -1  10  -3 195.407 20.1257   8
  -1  10  -3 188.937 19.8028  14
   1  10   3 178.209 18.2946  14
  -1  10  -3 145.276 15.1009   6
  -1 -10  -3 155.321 16.1363  11
  -1 -10  -3 160.347 18.3581  10
   1 -10   3 181.356 19.2192   4
  -1 -10  -4 159.045 16.7925  11
  -1  10  -4 224.639 20.8410   8
   1  10   4 185.024 18.5450  14
  -1  10  -4 188.258 20.3427  14
  -1 -10  -5 71.7765 11.9417  11
  -1 -10  -6-1.22839 7.30438  11
   2   0 -26 49.5900 9.76201   5
  -2   0  25-1.42988 5.93541   2
   2   0 -25-3.70749 6.55243   5
  -2   0  25-3.72162 9.03492  15
   2   0 -24 130.336 17.4959  11
  -2   0  24 106.068 14.1378   2
   2   0 -24 133.655 14.9447   5
  -2   0  24 153.499 19.6997  15
  -2   0  23 8.54669 6.91637   2
   2   0 -23 1.22790 5.96222   5
  -2   0  23-5.35227 10.7441  15
  -2   0  22 1545.28 78.9621   2
   2   0 -22 1667.73 77.5918   5
  -2   0  22 1670.71 83.6391  15
  -2   0  21 1.36248 5.80192   2
   2   0 -21-6.87719 5.97786   5
  -2   0  21 6.70402 8.88526  15
  -2   0  20 611.856 36.8914   2
   2   0 -20 577.518 34.3638   5
  -2   0  19-1.25659 6.10114   2
   2   0 -19-2.10288 6.09000   5
   2   0 -19-1.44172 7.26412  16
   2   0 -18 378.503 26.5236  16
   2   0 -18 359.132 23.0692   5
  -2   0  18 402.577 25.7391   2
  -2   0  18 323.674 17.3998   9
   2   0 -18 287.104 18.4252   7
   2   0 -17-0.57618 3.51278   7
   2   0 -17 0.94470 4.02267   5
  -2   0  17 8.00219 5.33238   2
   2   0 -17 1.19955 6.46096  11
  -2   0  17-1.95179 3.10969   9
   2   0 -17-1.28728 6.24977  16
  -2   0  16 6765.05 262.381   3
  -2   0  16 7017.82 271.845   2
   2   0 -16 7055.08 273.361  16
   2   0 -16 6912.66 269.487   5
   2   0 -16 7059.30 272.434  11
  -2   0  16 6084.13 262.056   9
   2   0 -16 6271.16 264.597   7
  -2   0  15 0.77569 2.26978   4
  -2   0  15 0.75842 2.74979   3
  -2   0  15 3.04041 5.10617   2
   2   0 -15 3.36909 5.45234  16
  -2   0  15-1.01250 2.45787  14
   2   0 -15-3.35697 4.92589   5
   2   0 -15-1.04552 5.07602  11
  -2   0  15-1.79816 3.35505   9
  -2   0  15 0.25049 1.92292   8
  -2   0  14 2564.04 94.3033   3
  -2   0  14 2077.78 91.8027   4
  -2   0  14 2714.59 102.022   2
   2   0 -14 2837.35 103.870  16
  -2   0  14 2157.80 92.0487  14
   2   0 -14 2625.93 99.7738   5
   2   0 -14 2651.79 102.210  11
  -2   0  14 2477.93 93.6056   9
  -2   0  14 1974.92 91.6884   8
  -2   0  13 2.10615 2.10208   4
  -2   0  13-1.16616 2.98400   3
  -2   0  13 1.72790 4.02996   2
   2   0 -13-0.96176 4.66938  16
  -2   0  13 0.49900 2.00175  14
   2   0 -13 1.48172 3.73268   5
   2   0 -13 2.66692 4.93553  11
  -2   0  13-2.26429 2.70262   9
  -2   0  13-0.23978 2.10493   8
  -2   0  12 19.6109 2.70529   4
  -2   0  12 18.6701 3.73971   3
  -2   0  12 26.8711 5.63075   2
   2   0 -12 19.3700 5.97494  16
  -2   0  12 16.7753 2.72641  14
  -2   0  12 16.6792 4.25962   5
   2   0 -12 25.0058 5.21941   5
   2   0 -12 30.9564 6.39304  11
  -2   0  12 21.9059 3.61261   9
  -2   0  12 14.0485 2.48850   8
   2   0 -12 24.3905 4.13188   7
  -2   0  11 0.39880 1.89875   4
  -2   0  11 2.26168 2.75696   3
  -2   0  11-2.14424 3.33408   2
   2   0 -11 4.00266 4.44458  16
  -2   0  11 3.11735 3.35822  17
  -2   0  11-0.67834 1.94976  14
   2   0 -11 1.93367 3.36155   5
  -2   0  11 1.56684 3.26105   5
  -2   0  11 10.8681 4.14568  12
   2   0 -11-0.74044 4.11096  11
  -2   0  11 0.27499 2.47021   9
   2   0 -11-0.84411 2.57330   7
  -2   0  10 25964.4 901.818   3
   2   0 -10 22172.9 900.072   3
  -2   0  10 22629.4 898.984   4
  -2   0  10 20759.1 902.453  16
  -2   0  10 20520.2 903.177  17
  -2   0  10 23213.0 899.417  14
  -2   0  10 21565.3 902.558   5
  -2   0  10 20056.8 902.215  11
  -2   0  10 24371.3 900.052   9
   2   0 -10 25923.0 902.095   7
  -2   0   9 0.93322 1.53226   4
  -2   0   9 0.67629 2.29953   3
   2   0  -9 1.30166 1.82181   3
  -2   0   9 0.93809 2.78922  16
  -2   0   9 1.62195 3.17348  17
  -2   0   9 2.67581 1.71715  14
  -2   0   9 0.93993 2.90018   5
  -2   0   9 0.45683 2.64602  11
  -2   0   9-1.11502 1.98079   9
  -2   0   9-0.26844 1.82560   7
   2   0  -9 1.05646 2.27437   7
  -2   0   8 2896.95 111.800   3
   2   0  -8 2604.33 110.636   3
  -2   0   8 2734.93 109.424   4
  -2   0   8 2561.02 112.585  16
  -2   0   8 2801.75 109.982  14
  -2   0   8 2606.98 112.757   5
  -2   0   8 2489.15 112.398  11
  -2   0   8 3110.10 110.489   9
  -2   0   8 2512.97 110.670   7
   2   0  -8 3065.63 112.113   7
  -2   0   7 0.52045 1.25494   4
  -2   0   7 0.86573 2.12912   3
   2   0  -7 1.12300 1.67122   3
  -2   0   7 3.47055 2.38018  16
  -2   0   7 2.40157 1.54692  14
   2   0  -7 1.62691 1.30651  14
  -2   0   7 2.40148 2.58533   5
   2   0  -7 2.60218 2.47831   5
  -2   0   7 0.36912 2.33203  11
  -2   0   7 1.14167 1.68071   9
   2   0  -7 1.44685 2.08094   7
  -2   0   7 1.40069 1.91295   7
  -2   0   6 6785.08 264.077   3
  -2   0   6 6760.75 261.763   4
   2   0  -6 6136.38 263.099   3
  -2   0   6 6216.25 264.613  16
  -2   0   6 6625.25 262.334  14
   2   0  -6 6976.08 262.560  14
  -2   0   6 6395.08 264.937   5
   2   0  -6 7252.48 265.753   5
  -2   0   6 6282.69 264.496  11
  -2   0   6 7035.80 262.393   9
  -2   0   6 6159.60 263.206   7
  -2   0   5 6.24881 2.54997  16
   2   0  -5 0.72298 1.24642  14
  -2   0   5 0.85358 2.18422  11
  -2   0   5 0.48036 1.89969   3
  -2   0   5 0.08343 1.09797   9
  -2   0   5-1.58763 2.18022   5
   2   0  -5-1.01608 2.18729   5
  -2   0   4 34704.1 1297.12  11
  -2   0   4 30801.4 1297.16   5
  -2   0   4 32408.8 1296.67   3
  -2   0   4 34165.0 1297.30  16
  -2   0   3 3.96340 2.08389  16
  -2   0   3 0.45364 1.90821   5
  -2   0   3 1.59296 1.94356  11
   2   0  -3 1.33645 2.05700  11
   2   0  -3 2.67691 1.63963   7
   2   0  -3 0.16711 1.57620   3
  -2   0   3 0.97968 1.76091   3
  -2   0   2 3.30947 1.63006  11
  -2   0   2 2.32833 1.88015   5
   2   0  -2 4.32906 2.37354  15
  -2   0   2 5.82324 2.08236   3
  -2   0   1 1.28280 1.51963   3
  -2   0   1 1.55299 1.48433   5
   2   0  -1 1.96333 1.42409   5
  -2   0   1-0.78389 2.33838  15
   2   0  -1 0.87224 2.04146  15
  -2   0   1 0.08494 1.12135   9
   2   0  -1 1.66484 1.08151   9
   2   0  -1 1.74020 1.90408   1
  -2   0   0 1601.71 60.8512   3
   2   0   0 1462.55 61.1456  15
  -2   0   0 1573.07 61.4543  15
   2   0   0 1543.45 61.2616   1
  -2   0   0 1484.15 60.6191   9
   2   0   0 1555.70 60.6767   9
   2   0   0 1425.44 60.4559   6
  -2   0   0 1418.53 60.6204   6
   2   0   0 1532.70 60.2434   5
  -2   0  -1-1.02213 1.71744   6
   2   0   1 4.88433 1.79478   6
   2   0   1 0.40672 2.06811   1
   2   0   1 3.53377 1.95674  13
  -2   0  -1 4.60352 1.89876   9
  -2   0  -1 2.00475 1.26152   3
   2   0   1-0.44819 1.22225   3
   2   0   2 7419.35 310.687  17
   2   0   2 7803.33 310.600   6
   2   0   2 8289.09 309.635   2
   2   0   2 7866.15 311.254   1
  -2   0  -2 7570.02 310.530   9
   2   0   2 7872.59 309.302   3
  -2   0  -3 5.18168 2.20918  16
   2   0   3 1.36571 2.16099  17
   2   0   3-0.25447 2.16785   6
   2   0   3 0.32064 1.26916   2
   2   0   3 3.57641 1.54275  11
   2   0   3 0.55209 2.24634  12
  -2   0  -3 1.36973 2.20668   9
   2   0   3 0.90368 0.98783   3
   2   0   4 428.962 20.4240   6
  -2   0  -4 436.169 18.4810   5
   2   0   4 420.113 18.4485   5
   2   0   4 457.296 19.6574   2
   2   0   4 424.774 20.7574  12
   2   0   4 441.700 19.6862  11
   2   0   4 491.926 20.9393   9
  -2   0  -4 425.518 19.9655   9
  -2   0  -4 451.267 20.4259  16
   2   0   4 387.762 20.4080  17
   2   0   5 0.52139 1.44303   7
  -2   0  -5 1.76673 1.36824   5
   2   0   5 2.45761 2.38753   6
   2   0   5 0.69014 1.57607   5
  -2   0  -5 0.45328 1.46399   2
   2   0   5 0.81344 1.71285   2
   2   0   5 0.53892 1.79630  11
   2   0   5 1.53786 2.45589  12
   2   0   5-1.74628 3.30895   9
   2   0   5-0.75893 2.75183  17
  -2   0  -5 1.03458 2.29875  16
   2   0   5 2.38223 2.00514  16
   2   0   6 7410.13 316.061  17
   2   0   6 7416.00 315.112  16
  -2   0  -6 8557.43 313.878   5
   2   0   6 7568.31 315.772   6
   2   0   6 8226.00 313.993   5
   2   0   6 8626.90 315.568   2
   2   0   6 7277.55 316.057  12
   2   0   6 7246.06 314.681  11
   2   0   6 9056.91 316.640   9
   2   0   6 7813.19 313.472   7
   2   0   7 2.42163 0.88578   3
   2   0   7 1.16750 2.12941   2
   2   0   7-0.52442 2.02910   5
   2   0   7 2.21118 2.66375   6
  -2   0  -7 0.24912 1.69497   5
   2   0   7 0.48616 2.81628  17
   2   0   7 2.72742 2.43342  16
   2   0   7 0.35460 2.29069  11
   2   0   7-0.48378 3.02109  12
   2   0   7 2.65770 3.15666   9
   2   0   7 2.40044 1.60594   7
   2   0   8 689.986 29.5326   2
   2   0   8 657.707 27.7065   5
   2   0   8 520.375 28.6869   6
  -2   0  -8 671.634 27.6932   5
   2   0   8 537.475 29.2846  17
   2   0   8 535.734 28.3761  16
   2   0   8 559.354 28.0783  11
   2   0   8 574.972 29.6876  12
   2   0   8 741.888 30.3497   9
   2   0   8 623.855 26.3823   7
   2   0   9 1.53361 2.83844   2
   2   0   9 4.63972 3.53611  17
   2   0   9-0.95046 2.78961  16
  -2   0  -9 0.68800 2.09763   5
   2   0   9 2.61908 3.27076   6
   2   0   9 0.32409 2.09327   5
   2   0   9-0.57676 3.10680  12
   2   0   9-1.30441 2.86853  11
   2   0   9 0.52079 3.57598   9
   2   0   9 3.53864 1.90143   7
   2   0  10 17.2280 4.27962   2
   2   0  10 14.3675 3.86490  16
   2   0  10 11.8054 4.46949  17
  -2   0 -10 21.1627 5.72731  17
   2   0  10 17.3949 3.54522  14
   2   0  10 18.8005 3.33856   5
  -2   0 -10 15.2405 3.17298   5
   2   0  10 20.1747 4.27950   6
   2   0  10 9.48402 3.66384  11
   2   0  10 9.88573 3.90620  12
   2   0  10 19.5436 4.88245   9
   2   0  10 16.0470 2.46407   7
   2   0  11 2.55538 2.97994   2
  -2   0 -11 10.6850 5.54929  17
   2   0  11-0.40712 2.19283  14
  -2   0 -11 0.44167 2.85223   5
   2   0  11-1.84420 2.16490   5
   2   0  11-1.01939 2.70207  11
  -2   0 -11-1.36738 3.56553  11
   2   0  11-1.18247 3.81806   9
   2   0  11 0.90934 1.69061   7
   2   0  12 7120.85 294.029   7
   2   0  12 6589.00 295.890  14
   2   0  12 6770.35 295.655   5
  -2   0 -12 8720.83 302.118  11
   2   0  12 9316.85 300.748   9
   2   0  12 8781.02 301.354   2
   2   0  13 0.23750 1.80914   7
   2   0  13 3.05381 2.90772  14
  -2   0 -13 1.64404 3.91345  11
   2   0  13-1.96736 4.32604   9
   2   0  13-0.76265 3.63080   2
   2   0  14 234.826 12.6088   7
   2   0  14 212.751 14.1089  14
  -2   0 -14 316.934 16.9573   5
  -2   0 -14 295.449 19.4921  11
   2   0  14 320.258 18.0602   9
   2   0  14 289.105 18.6299   2
   2   0  15 0.23423 1.95705   7
   2   0  15-0.91385 2.81954  14
  -2   0 -15 2.92751 4.45603  11
   2   0  15 0.88401 3.85722   2
   2   0  15-4.24667 5.67848   9
  -2   0 -15-1.27974 3.85327   5
  -2   0 -16 419.005 27.0268  11
   2   0  16 413.926 26.0700   2
   2   0  16 427.751 24.4114   9
  -2   0 -16 438.098 24.1362   5
  -2   0 -17-3.40077 5.39677  11
   2   0  17 5.95317 5.17448   2
   2   0  17-2.98722 4.97754   9
  -2   0 -17-0.74047 5.03503   5
  -2   0 -18 4207.18 170.892  11
   2   0  18 3824.25 167.669   2
   2   0  18 3993.38 164.754   9
  -2   0 -18 3910.47 165.046   5
  -2   0 -19-1.63819 4.99388   5
   2   0  19-1.07592 5.32320   2
  -2   0 -19-5.10207 6.65206  11
   2   0  19 3.81730 5.03639   9
  -2   0 -19 1.40800 6.42949  16
  -2   0 -20 118.359 11.9773   5
   2   0  20 129.268 13.8790   2
  -2   0 -20 153.627 16.6366  11
   2   0  20 123.758 11.6056   9
  -2   0 -20 124.156 15.8768  16
  -2   0 -21 1.73405 4.81368   5
   2   0  21-2.26592 4.82430   2
  -2   0 -21 2.81306 6.56085  11
   2   0  21-0.77572 5.27465   9
  -2   0 -21 1.56152 8.14352  16
  -2   0 -22 273.148 23.2617  11
   2   0  22 268.936 20.7764   2
  -2   0 -22 244.937 18.0296   5
  -2   0 -22 264.509 24.0412  16
  -2   0 -23 4.53329 8.26562  11
  -2   0 -23-1.65997 9.35098  16
   2   0  23 3.44552 5.01195   2
  -2   0 -24 1733.19 85.4658  16
  -2   0 -24 1653.11 83.3530  11
   2  -1 -26 7.99016 5.75951   5
  -2  -1  25 265.400 22.2141   2
  -2   1  25 294.145 24.7383   2
  -2  -1  25 244.515 25.7965  15
   2   1 -25 309.385 23.3856   5
   2  -1 -25 294.696 22.3557   5
  -2  -1  24 9.34727 6.61099   2
  -2   1  24 1.52436 6.65568   2
  -2  -1  24 1.81709 9.79018  15
  -2   1  24 7.31290 9.37733  15
   2   1 -24 10.5997 7.57329   5
   2  -1 -24 5.71220 6.79748   5
  -2   1  23 371.869 28.1168   2
  -2  -1  23 337.110 26.1882   2
   2  -1 -23 354.764 25.1841   5
   2   1 -23 350.855 26.5542   5
  -2  -1  23 358.670 30.3364  15
   2  -1 -22 7.71576 6.90050  11
  -2   1  22 5.99396 6.39031   2
  -2  -1  22 5.18159 4.94597   2
   2   1 -22 7.77110 6.65019   5
   2  -1 -22 12.1685 6.15160   5
   2  -1 -22 23.0536 9.14893  16
  -2  -1  22 10.2947 8.80455  15
   2  -1 -21 1209.80 62.8101  11
  -2  -1  21 1113.40 59.4594   2
  -2   1  21 1089.91 60.9558   2
   2  -1 -21 1184.87 58.4157   5
   2   1 -21 1242.72 60.8350   5
  -2  -1  21 1216.88 64.7985  15
   2  -1 -21 1219.53 63.7590  16
   2  -1 -20 12.7495 8.00266  11
  -2  -1  20 25.6769 7.56910   2
  -2   1  20 17.0371 7.30488   2
   2  -1 -20 16.5635 6.71253   5
   2   1 -20 4.90021 5.86346   5
  -2  -1  20 14.2668 9.80039  15
   2  -1 -20 25.8090 9.04759  16
   2  -1 -19 38.6683 7.80879   5
   2   1 -19 41.2126 8.46500   5
  -2   1  19 24.6929 7.80889   2
  -2  -1  19 28.2490 7.51858   2
   2  -1 -19 22.7927 8.44634  11
  -2  -1  19 23.8087 4.67042   9
  -2  -1  19 31.8043 10.7533  15
   2  -1 -19 30.4270 9.21988  16
  -2  -1  18 53.1599 11.7647  15
   2  -1 -18 41.1358 9.68706  16
   2  -1 -18 31.5032 6.99201   5
   2  -1 -18 26.5803 4.08170   7
   2   1 -18 32.1142 6.27907   7
   2   1 -18 41.2183 8.45870   5
  -2   1  18 41.8306 9.65374   2
  -2  -1  18 28.2137 7.17245   2
   2  -1 -18 30.3754 8.62583  11
  -2  -1  18 39.9541 5.62492   9
  -2  -1  18 38.8013 5.07169   3
  -2  -1  17 1485.06 62.8472   3
   2  -1 -17 1642.03 73.2944  16
   2  -1 -17 1591.48 68.9536   5
   2   1 -17 1645.53 70.7059   5
  -2   1  17 1579.84 72.4198   2
  -2  -1  17 1534.75 69.9541   2
   2  -1 -17 1532.88 71.5858  11
  -2   1  17 1349.67 61.8646   9
  -2  -1  17 1524.54 63.1983   9
   2   1 -17 1448.91 66.2023   7
   2  -1 -17 1321.93 61.7460   7
  -2  -1  16 138.362 9.71861   3
  -2   1  16 129.780 13.8657   2
  -2  -1  16 114.343 12.5684   2
   2  -1 -16 136.167 14.6913  16
   2  -1 -16 127.436 12.2743   5
   2   1 -16 131.539 13.0344   5
   2  -1 -16 113.212 13.2562  11
  -2  -1  16 131.887 9.59823   9
  -2   1  16 142.238 9.62883   9
   2   1 -16 126.792 11.3062   7
   2  -1 -16 111.381 8.46556   7
  -2   1  15 344.069 19.6892   4
  -2  -1  15 455.904 21.7048   3
  -2   1  15 487.800 28.3278   2
  -2  -1  15 490.696 26.8490   2
   2  -1 -15 527.628 29.3024  16
  -2  -1  15 364.287 20.1675  14
   2   1 -15 451.387 26.3337   5
   2  -1 -15 508.452 26.2096   5
   2  -1 -15 445.761 27.1309  11
  -2   1  15 422.617 20.4562   9
  -2  -1  15 456.790 21.7195   9
   2  -1 -15 436.945 20.7912   7
  -2  -1  15 370.271 18.4785   8
   2   1 -15 463.595 24.2822   7
  -2  -1  15 375.639 20.3322   7
  -2   1  14 68.2118 6.25974   4
  -2  -1  14 95.2432 7.74597   3
  -2   1  14 96.6407 10.9898   2
   2  -1 -14 102.560 11.4754  16
  -2  -1  14 81.2999 6.99253  14
   2  -1 -14 85.2941 9.34575   5
   2   1 -14 95.4547 10.5212   5
   2  -1 -14 88.6244 10.5365  11
  -2   1  14 84.7505 6.86488   9
  -2  -1  14 97.5541 7.83921   9
  -2  -1  14 74.7123 6.69323   7
  -2  -1  14 72.9037 5.35247   8
   2   1 -14 88.9076 9.25554   7
   2  -1 -14 89.7979 6.97052   7
  -2  -1  13 13.5598 3.78782   3
  -2   1  13 8.65661 2.56012   4
   2  -1 -13 8.51937 2.19930   3
  -2   1  13 14.3589 5.48006   2
   2  -1 -13 11.3974 4.88270  16
  -2  -1  13 7.65125 2.81998  14
   2   1 -13 8.23213 4.84461   5
   2  -1 -13 8.52275 3.95883   5
   2  -1 -13 10.4910 5.77787  11
  -2  -1  13 17.0851 4.19504   9
  -2   1  13 6.32219 2.98518   9
   2  -1 -13 9.50097 2.74464   7
  -2  -1  13 8.08131 2.79659   7
  -2  -1  13 7.52847 2.16413   8
   2   1 -13 7.90539 3.88268   7
  -2   1  12 132.438 8.96386   4
  -2  -1  12 182.359 10.7261   3
   2  -1 -12 148.962 8.58789   3
  -2   1  12 181.346 14.2730   2
   2  -1 -12 184.257 14.2531  16
  -2  -1  12 136.459 9.37938  14
  -2  -1  12 123.638 10.2311   6
   2   1 -12 192.542 13.6390   5
   2  -1 -12 162.814 12.3424   5
   2  -1 -12 161.117 13.3215  11
   2   1 -12 176.344 14.2645  11
  -2   1  12 159.779 9.24326   9
  -2  -1  12 183.708 10.5109   9
  -2  -1  12 136.753 9.56927   7
  -2  -1  12 131.671 7.97872   8
   2  -1 -12 170.607 9.54720   7
  -2   1  11 6397.04 272.438   4
   2  -1 -11 6558.85 271.903   3
  -2  -1  11 7538.05 274.293   3
  -2   1  11 8201.64 280.906   2
  -2  -1  11 5831.64 275.423  17
   2  -1 -11 8227.68 280.422  16
   2   1 -11 7265.74 274.391  14
  -2  -1  11 6408.78 273.151  14
  -2  -1  11 5900.89 274.174   6
  -2  -1  11 6112.05 274.677   5
   2  -1 -11 7973.00 277.783   5
   2  -1 -11 7702.23 278.983  11
   2   1 -11 8146.92 280.643  11
  -2  -1  11 5895.76 275.092  12
  -2   1  11 7451.89 272.513   9
  -2  -1  11 8226.79 274.106   9
  -2  -1  11 6398.79 271.191   8
  -2  -1  11 6268.63 273.395   7
   2  -1 -11 7517.81 273.136   7
  -2   1  10 5.75874 2.43713   4
   2  -1 -10 6.70654 1.91428   3
  -2  -1  10 8.49278 2.84802   3
  -2   1  10 10.4003 4.48210   2
  -2  -1  10 5.08177 3.07268  16
  -2  -1  10 2.27430 3.43507  17
   2  -1 -10 7.76757 4.31404  16
  -2   1  10 7.16828 3.51704  17
   2   1 -10 10.7993 2.91351  14
  -2  -1  10 4.79912 2.41438  14
  -2  -1  10 6.62525 2.93322   5
   2  -1 -10 9.47701 3.66540   5
  -2  -1  10 5.39001 2.81806   6
  -2  -1  10 3.87942 3.17748  11
   2   1 -10 6.57120 4.40550  11
   2  -1 -10 14.4612 4.06555  11
  -2   1  10 7.55666 3.47000  11
  -2  -1  10 9.56769 3.21281  12
  -2   1  10 7.98775 2.71700   9
  -2  -1  10 5.97456 2.29333   7
  -2  -1  10 7.36713 1.89312   8
   2  -1 -10 8.40024 2.40449   7
  -2  -1   9 11.0487 3.08826   3
  -2   1   9 6.67941 2.50049   4
   2  -1  -9 5.66435 1.97130   3
  -2   1   9 16.7792 4.45107   2
  -2  -1   9 4.71236 3.06683  17
   2  -1  -9 30.7266 5.55584  16
  -2  -1   9 7.10169 3.34407  16
   2   1  -9 11.2881 2.96799  14
  -2  -1   9 3.58059 2.46351  14
  -2  -1   9 9.38898 3.21424   6
  -2   1   9 10.2570 3.23365  11
  -2  -1   9 7.35132 2.87508  12
  -2  -1   9 8.12798 3.24979  11
   2  -1  -9 10.5877 2.06260   9
  -2   1   9 12.5217 2.80526   9
  -2  -1   9 22.5768 2.29253   8
   2   1  -9 15.9400 3.93776   7
  -2  -1   9 37.2727 4.10952   7
   2  -1  -9 10.8604 2.49482   7
  -2   1   8 342.218 16.4485   4
  -2  -1   8 395.785 17.9736   3
  -2  -1   8 357.690 15.5289   4
   2  -1  -8 337.687 16.3352   3
  -2   1   8 428.130 21.0478   2
  -2  -1   8 401.191 20.8733  15
  -2  -1   8 338.999 18.3671  16
  -2  -1   8 308.680 18.3321  17
   2  -1  -8 383.871 20.0742  16
   2   1  -8 407.711 18.1870  14
  -2  -1   8 340.290 17.1041  14
  -2  -1   8 319.774 17.7451   5
  -2  -1   8 337.326 17.5883   6
  -2  -1   8 297.864 17.7063  11
  -2   1   8 307.174 17.8831  11
  -2   1   8 388.306 16.0858   9
   2  -1  -8 330.110 15.5012   9
   2   1  -8 421.337 19.4024   7
  -2  -1   8 334.544 15.2659   8
   2  -1  -8 394.427 16.9118   7
  -2  -1   8 317.904 17.2480   7
   2  -1  -7 27.2148 3.13346   3
  -2  -1   7 31.3269 3.82045   3
  -2  -1   7 28.6180 2.41003   4
  -2   1   7 27.6563 3.03548   4
  -2   1   7 24.8525 4.53966   2
  -2  -1   7 23.0648 4.87679  15
   2  -1  -7 30.1857 4.54468  16
  -2  -1   7 22.0076 3.90443  16
   2   1  -7 21.9839 3.55070  14
  -2  -1   7 21.4232 3.27718  14
   2   1  -7 43.1880 5.15350   5
  -2  -1   7 23.8896 3.70186   5
  -2  -1   7 19.6926 3.33161   6
  -2   1   7 25.6807 3.83087  11
  -2  -1   7 28.7586 4.05287  11
   2  -1  -7 32.3871 4.75345  11
   2  -1  -7 24.3193 2.43656   9
  -2   1   7 27.5119 2.67940   9
  -2  -1   7 28.6571 3.67407   7
   2  -1  -7 29.4519 3.17963   7
  -2  -1   7 27.1282 2.29139   8
   2  -1  -6 183.132 10.3223   3
  -2   1   6 191.785 10.1830   4
  -2  -1   6 210.861 9.38447   4
  -2  -1   6 229.175 11.6572   3
  -2   1   6 236.874 13.1638   2
   2  -1  -6 230.390 12.6231  16
  -2  -1   6 192.476 11.8134  16
  -2  -1   6 241.032 13.5567  15
   2   1  -6 215.996 11.4342  14
  -2  -1   6 194.400 10.8870  14
  -2  -1   6 196.066 11.4613   5
   2  -1  -6 219.996 10.5578   4
   2  -1  -6 212.762 12.2579   5
   2   1  -6 239.532 13.1123   5
  -2  -1   6 196.477 10.8379   6
   2  -1  -6 203.941 12.0333  11
  -2  -1   6 191.641 11.6133  11
   2  -1  -6 199.751 9.37785   9
  -2  -1   6 194.097 11.1882   7
  -2  -1   6 205.148 9.30095   8
  -2  -1   5 24064.9 897.112   3
  -2  -1   5 23307.9 894.661   4
  -2   1   5 22036.8 895.664   4
   2  -1  -5 23581.1 895.904   4
   2  -1  -5 20735.3 895.740   3
  -2   1   5 25046.5 898.778   2
  -2  -1   5 21320.8 897.229  16
  -2  -1   5 23939.1 898.629  15
   2  -1  -5 24134.8 897.774  16
  -2  -1   5 21718.3 896.383  14
  -2  -1   5 20704.4 895.770   6
   2  -1  -5 22903.9 897.667   5
  -2  -1   5 21071.5 896.822   5
  -2  -1   5 22353.5 897.245  11
   2  -1  -5 24347.9 897.697  11
   2  -1  -5 23407.2 894.637   9
  -2  -1   5 22180.4 896.692   7
   2   1  -5 23293.2 897.631   7
   2   1  -5 23155.9 894.651   8
  -2   1   5 23270.1 895.968   8
  -2   1   4 93.3731 5.63198   4
   2   1  -4 88.1774 4.75335   4
  -2  -1   4 94.9807 4.86516   4
  -2  -1   4 105.597 6.59670   3
  -2   1   4 90.1828 6.72365   2
   2   1  -4 93.8721 6.75092  15
   2  -1  -4 95.5192 6.36535  16
  -2  -1   4 103.517 7.66626  15
  -2  -1   4 83.9546 5.89451  14
  -2  -1   4 93.8295 6.39796   5
  -2  -1   4 84.5790 5.19290   6
  -2  -1   4 83.8425 6.42343  11
   2  -1  -4 96.5781 6.42156  11
   2  -1  -4 90.3608 5.03855   9
   2   1  -4 81.5444 4.70248   8
   2   1  -4 94.7643 6.58490   7
  -2  -1   4 96.6144 6.28229   7
  -2   1   4 99.4844 5.85179   8
  -2   1   3 19.9308 2.56265   4
  -2  -1   3 28.1555 2.29285   4
  -2  -1   3 23.8719 3.08032   3
  -2   1   3 20.8654 3.00550   2
   2  -1  -3 28.8218 2.94030  16
   2   1  -3 18.2201 3.59473  15
  -2  -1   3 19.0035 4.05126  15
   2   1  -3 26.5385 3.31206  14
  -2  -1   3 20.4131 2.99695   5
  -2  -1   3 26.0449 2.07330   6
   2  -1  -3 29.7167 3.00184  11
  -2   1   3 22.4077 2.98186  10
  -2  -1   3 25.7608 3.05036   7
  -2   1   3 23.1891 2.72232   8
  -2   1   2 32.0432 3.07227   4
   2  -1  -2 29.5368 3.13089   4
  -2  -1   2 28.6475 2.59712   4
  -2  -1   2 30.6787 3.35180   3
  -2  -1   2 29.3933 2.74403   1
  -2   1   2 34.7672 3.28192   2
   2  -1  -2 30.0811 2.65064  16
   2   1  -2 41.8660 3.77552  14
   2   1  -2 30.6694 3.66436  15
  -2  -1   2 29.5756 4.20675  15
  -2  -1   2 28.4101 3.11058   5
   2  -1  -2 31.3790 2.68058  11
  -2   1   2 25.9008 3.11527  10
  -2   1   2 36.0530 3.31716   8
  -2  -1   2 27.3096 3.19151   7
  -2  -1   1 4.70664 1.99595   3
   2  -1  -1 1.65658 1.79532   4
  -2   1   1 3.66153 2.32784   1
  -2  -1   1 8.52511 1.72449   1
   2  -1  -1 2.89353 1.35868  15
   2  -1  -1 5.86278 1.11710  16
   2   1  -1 5.84070 2.83637  15
  -2  -1   1 3.37911 2.49356  15
   2   1  -1 4.46690 2.18723   5
  -2  -1   1 8.40587 2.05998   5
   2  -1  -1 4.86517 1.18679  11
  -2   1   1 5.06149 1.93549  10
   2  -1  -1 2.04357 1.71779  10
  -2  -1   1 6.03761 2.09666   9
   2  -1  -1 2.00555 1.75480   8
  -2   1   1 8.73980 2.10878   8
  -2  -1   1 5.07530 1.70978   7
   2  -1   0 822.186 33.4048   2
  -2   1   0 810.212 34.6038   1
  -2  -1   0 767.919 34.2340   1
   2  -1   0 888.152 35.0750   1
   2  -1   0 790.121 34.6317   8
  -2  -1   0 779.620 34.1116   7
   2   1   0 854.558 34.4399   7
   2  -1   0 783.212 34.5144  14
   2  -1   0 832.606 33.5092  15
  -2  -1   0 899.497 35.8775  15
   2   1   0 801.149 35.2947  15
   2   1   0 773.908 34.2985   4
  -2  -1   0 813.977 34.4951   9
   2  -1   0 857.951 34.5975  10
   2   1   0 874.308 34.9365   9
  -2   1   0 827.388 34.4636  10
  -2  -1   0 910.485 34.7006   3
   2  -1   1 46105.1 1826.69   1
  -2  -1  -1 43588.1 1826.59   2
   2   1   1 45766.5 1826.89   1
  -2  -1  -1 45500.4 1826.28  17
   2   1   1 45654.3 1827.38  15
  -2   1  -1 50001.8 1827.43  13
   2  -1   1 43782.8 1826.79  13
   2  -1   1 45386.0 1826.80  14
  -2  -1  -1 48662.6 1826.23  12
   2  -1   1 46470.7 1826.33  10
  -2  -1  -1 45692.7 1826.42   9
   2   1   1 50789.8 1825.98   7
   2  -1   1 45709.6 1826.75   8
   2   1   2 36.3525 3.70397   2
  -2  -1  -2 31.1952 3.32340   2
   2  -1   2 33.3547 3.55365   1
  -2  -1  -2 29.9052 3.34126  17
   2  -1   2 30.4190 2.32238  16
  -2   1  -2 26.6139 3.46347  17
   2  -1   2 26.6967 3.39770  14
   2  -1   2 28.1261 3.86768   6
   2  -1   2 28.5332 3.57388  13
   2  -1   2 28.2264 2.09981  11
  -2  -1  -2 30.2563 3.39621  12
  -2   1  -2 30.9869 3.87964  13
   2   1   2 29.9123 2.55248  10
  -2  -1  -2 26.9387 3.07403   9
   2  -1   2 36.0410 2.98371  10
   2  -1   2 24.7953 3.29360   8
   2   1   2 30.1378 2.39168   7
  -2  -1  -3 2956.60 124.675   2
   2   1   3 3282.14 125.503   2
   2  -1   3 3216.61 125.223   1
   2  -1   3 2931.11 124.859  17
  -2   1  -3 3062.17 125.293  17
  -2  -1  -3 3139.08 125.405  17
   2  -1   3 3124.58 123.628  16
   2  -1   3 2899.84 124.887  14
   2  -1   3 3022.29 125.210   6
  -2   1  -3 3407.38 125.951   6
   2  -1   3 2937.12 125.192  13
  -2   1  -3 2898.66 125.387  12
  -2  -1  -3 3215.34 125.486  12
   2  -1   3 3031.91 123.243  11
   2  -1   3 3266.33 124.281  10
   2   1   3 3065.95 123.424  10
   2   1   3 3420.90 125.275   9
  -2  -1  -3 3006.90 124.248   9
   2   1   3 3120.78 122.696   7
   2  -1   3 2970.40 124.777   8
  -2   1  -3 3417.04 125.686   8
  -2  -1  -4 5487.10 212.779   3
   2   1   4 5798.29 216.235   2
   2  -1   4 5767.69 216.243   1
   2  -1   4 5192.20 214.285  16
   2  -1   4 5084.45 215.535  17
  -2  -1  -4 5783.04 216.696  17
   2  -1   4 5121.73 215.366  14
   2  -1   4 5167.57 214.453   5
  -2   1  -4 5967.65 216.794   6
   2  -1   4 4943.43 215.636   6
   2  -1   4 5358.24 214.003  11
  -2  -1  -4 5756.24 216.480  11
  -2   1  -4 5570.81 216.552  12
  -2  -1  -4 6055.34 216.938  12
   2   1   4 5637.13 215.597   9
   2   1   4 5076.03 213.683  10
   2  -1   4 5034.22 215.185   8
   2  -1   5 155.513 8.32407   2
   2   1   5 175.965 10.4604   2
   2  -1   5 180.143 10.8694   1
  -2  -1  -5 177.480 11.2275  17
   2  -1   5 145.677 9.95257  17
   2  -1   5 159.405 9.17265  16
   2  -1   5 159.661 9.78887  14
  -2  -1  -5 166.809 8.38377   5
   2  -1   5 165.650 8.97971   5
  -2   1  -5 173.831 10.8072   6
   2  -1   5 166.033 10.3624   6
  -2   1  -5 175.607 9.54067  11
  -2   1  -5 166.814 10.6990  12
  -2  -1  -5 179.024 11.2363  12
   2  -1   5 164.592 8.95554  11
  -2  -1  -5 181.248 10.7588  11
   2   1   5 151.976 9.89122   9
   2   1   5 160.756 8.50578  10
   2  -1   5 141.496 9.29440   7
   2  -1   5 150.046 9.58223   8
   2   1   6 253.286 13.9076   2
   2  -1   6 254.546 11.9151   2
   2  -1   6 190.708 11.9080  16
   2  -1   6 228.765 13.4741  17
  -2  -1  -6 267.249 15.1970  17
   2  -1   6 199.006 12.4495  14
   2  -1   6 200.878 12.9370   6
  -2   1  -6 258.027 14.4671   6
   2  -1   6 230.981 11.8248   5
  -2  -1  -6 259.008 11.7493   5
   2  -1   6 226.135 12.0391  11
   2   1   6 213.279 12.8524  11
  -2  -1  -6 253.496 13.9395  11
  -2   1  -6 249.890 12.9191  11
   2  -1   6 206.583 13.1741  12
   2   1   6 228.583 11.5562  10
   2   1   6 247.426 13.4104   9
   2  -1   6 221.919 12.5517   7
   2  -1   6 215.768 12.6702   8
   2   1   7 43565.5 1503.59   2
   2  -1   7 42388.7 1500.67   2
  -2  -1  -7 35087.9 1501.06   2
   2  -1   7 35521.5 1500.67  16
  -2  -1  -7 46653.2 1505.95  17
   2  -1   7 35730.7 1502.02  17
   2  -1   7 34587.2 1500.95  14
   2  -1   7 35171.5 1501.83   6
  -2  -1  -7 42803.1 1500.13   5
   2  -1   7 37220.8 1499.97   5
  -2   1  -7 43014.7 1504.36   6
  -2   1  -7 43010.1 1502.21  11
   2  -1   7 35641.9 1500.29  11
   2   1   7 34213.3 1501.22  11
   2  -1   7 33451.1 1501.87  12
  -2  -1  -7 43215.8 1503.44  11
  -2  -1  -7 35687.8 1500.48   9
   2   1   7 35049.7 1499.52  10
   2  -1   7 46595.2 1502.80   9
   2   1   7 43504.5 1502.38   9
   2  -1   7 35916.2 1501.00   8
   2  -1   7 36344.6 1500.56   7
   2   1   8 2.24051 3.20029   2
   2  -1   8 1.79938 1.96897   2
   2  -1   8-2.10531 3.20921  17
  -2  -1  -8 3.60310 4.28518  17
   2  -1   8 1.66695 2.10017  14
   2  -1   8 0.62514 2.08382   5
   2  -1   8 2.51273 3.24567   6
  -2   1  -8 3.95688 2.71334   5
  -2  -1  -8 0.84760 1.97738   5
   2   1   8 0.45575 3.12957  11
   2  -1   8 2.15199 3.24011  12
   2  -1   8 1.81014 2.09728  11
  -2   1  -8-0.94727 2.99177  11
   2   1   8 2.27370 1.95198  10
  -2  -1  -8 1.07562 2.50907   9
   2   1   8 0.46292 3.96721   9
   2  -1   8 2.33557 3.32862   9
   2  -1   8 0.40872 2.33544   8
   2  -1   8 0.35078 2.21595   7
   2   1   9 3.72008 3.06901   2
   2  -1   9-0.41926 2.29522   2
   2  -1   9 2.28995 3.22623  17
  -2  -1  -9 6.06602 3.74324  16
  -2  -1  -9 3.25079 4.30945  17
   2  -1   9 0.44908 2.49510  16
   2  -1   9 0.43674 2.16290  14
  -2   1  -9 1.95740 2.71852   5
   2  -1   9 2.00722 2.16248   5
  -2  -1  -9 10.0565 2.50535   5
   2  -1   9 4.85244 3.52072   6
   2  -1   9-0.58006 3.22188  12
   2  -1   9 0.80077 2.01954  11
   2   1   9 3.95460 3.36061  12
   2   1   9 1.96440 2.95890  11
   2  -1   9 7.74771 3.81065   9
   2   1   9 3.02461 3.68803   9
  -2  -1  -9 1.87429 2.67266   9
   2  -1   9 1.77530 2.29490   7
   2  -1   9 8.58557 2.97719   8
   2   1  10 34.7010 5.68635   2
   2  -1  10 31.6504 4.56846   2
  -2  -1 -10 34.3379 5.97603  16
   2  -1  10 20.2745 4.80616  17
   2  -1  10 17.0712 4.04780  16
  -2   1 -10 38.3270 6.34079  16
   2  -1  10 15.9676 3.56981  14
  -2   1 -10 35.5238 5.54950   5
   2  -1  10 16.6071 4.49231   6
   2  -1  10 26.0025 3.77061   5
  -2  -1 -10 21.6563 3.47191   5
   2   1  10 21.2878 4.86433  12
   2  -1  10 21.1394 5.17591  12
  -2   1 -10 25.2175 5.18856  11
   2   1  10 23.2547 4.73085  11
   2  -1  10 19.6387 3.85253  11
   2  -1  10 29.4659 5.20143   9
   2   1  10 24.4149 5.27347   9
  -2  -1 -10 24.4323 4.04256   9
   2  -1  10 22.7756 4.11674   8
   2  -1  10 22.3299 3.59567   7
   2  -1  11 103.323 6.19243   3
   2   1  11 96.7105 9.51846   2
   2  -1  11 103.681 8.44916   2
  -2   1 -11 110.311 10.1492  16
  -2  -1 -11 108.743 10.5983  16
   2  -1  11 75.3909 7.40598  16
   2  -1  11 68.3471 6.94144  14
   2  -1  11 75.8831 6.66270   5
  -2  -1 -11 86.0657 7.07438   5
   2  -1  11 68.1670 6.82478  11
  -2   1 -11 104.305 9.53650  11
  -2  -1 -11 74.4594 6.77635   9
   2  -1  11 99.8798 8.94687   9
   2   1  11 96.0521 8.79109   9
   2  -1  11 61.2856 6.09964   7
   2  -1  11 101.417 7.78205   8
   2  -1  12 5.54992 2.08779   3
   2   1  12 4.06385 3.87330   2
   2  -1  12 5.41217 3.34321   2
  -2   1 -12 7.48826 5.01343  16
  -2  -1 -12 6.23776 4.57245  16
   2  -1  12-0.49502 2.50011  14
   2  -1  12 2.15618 2.32923   5
  -2   1 -12 7.58740 4.45678  11
   2  -1  12 17.7142 4.88208   9
   2   1  12 4.89647 4.40327   9
   2  -1  12 5.16745 2.65192   8
   2  -1  12 4.32913 2.38618   7
   2  -1  13 6609.40 246.826   3
   2   1  13 7232.90 256.007   2
   2  -1  13 6899.28 252.824   2
  -2   1 -13 7705.71 257.289  16
  -2  -1 -13 7349.30 257.736  16
   2  -1  13 5273.25 249.152  14
   2   1  13 5258.77 247.866  14
   2  -1  13 5842.66 249.288   5
  -2   1 -13 7302.29 253.738   5
  -2   1 -13 7299.46 255.817  11
   2  -1  13 7642.95 254.166   9
   2   1  13 7097.56 252.804   9
   2  -1  13 5089.59 248.637   8
   2  -1  13 5535.13 247.827   7
   2  -1  14 296.682 13.7516   3
   2   1  14 335.604 21.0979   2
   2  -1  14 295.560 18.4566   2
  -2   1 -14 362.585 22.3542  16
  -2  -1 -14 370.187 22.9146  16
   2  -1  14 262.832 16.2569  14
   2   1  14 241.347 14.9009  14
  -2  -1 -14 336.279 17.5270   5
  -2   1 -14 350.792 19.7911   5
   2  -1  14 258.368 15.8860   5
  -2   1 -14 356.824 21.5181  11
   2   1  14 337.981 19.0716   9
   2  -1  14 373.698 20.0945   9
   2  -1  14 240.616 14.7185   7
   2  -1  14 233.301 15.4100   8
   2  -1  15 26.8683 2.95156   3
   2   1  15 33.6986 7.56419   2
   2  -1  15 24.9229 5.64854   2
  -2   1 -15 31.3388 7.97333  16
  -2  -1 -15 30.2673 7.69500  16
   2   1  15 24.7407 4.00878  14
  -2   1 -15 41.0001 6.79268   5
  -2  -1 -15 28.8166 5.26673   5
  -2   1 -15 28.6321 6.98795  11
   2   1  15 23.4082 5.94324   9
   2  -1  15 42.3364 6.64242   9
   2  -1  15 18.5834 3.52490   7
   2   1  16 77.5798 10.2459   2
   2  -1  16 84.4103 9.46832   2
  -2   1 -16 80.0440 9.49673   5
  -2  -1 -16 83.6178 8.44020   5
  -2   1 -16 88.4971 12.1435  16
  -2  -1 -16 69.8841 11.1565  16
  -2   1 -16 72.1507 10.9827  11
  -2  -1 -16 87.7887 11.4394  11
   2  -1  16 79.0438 8.98037   9
   2   1  16 89.8172 9.86126   9
   2  -1  16 54.5209 4.26923   3
  -2   1 -17 79.5965 11.5875  16
  -2  -1 -17 91.1668 12.7216  16
  -2   1 -17 84.1255 11.5205  11
  -2  -1 -17 102.400 12.6367  11
  -2  -1 -17 72.3061 8.14034   5
  -2   1 -17 82.2039 10.0304   5
   2   1  17 84.5339 10.0408   9
   2  -1  17 87.2621 9.89050   9
   2  -1  17 89.2018 10.3000   2
   2   1  17 84.0425 11.1332   2
  -2   1 -18-2.63967 6.76950  16
  -2  -1 -18-1.22437 6.17100  11
  -2   1 -18 2.42759 6.00760  11
  -2  -1 -18 6.85308 4.07840   5
  -2   1 -18 2.67152 5.09012   5
   2   1  18 7.83998 5.58868   9
   2  -1  18 4.71589 4.43059   9
   2  -1  18 4.68142 4.18478   2
   2   1  18 10.2958 5.22648   2
  -2   1 -19 966.219 52.7388  16
  -2   1 -19 1054.35 53.1266  11
  -2  -1 -19 980.812 52.4098  11
  -2  -1 -19 968.724 46.2928   5
   2  -1  19 998.508 47.1490   9
   2   1  19 918.339 46.6714   9
   2   1  19 944.394 50.6491   2
   2  -1  19 943.952 48.5684   2
  -2   1 -20 30.6827 10.3582  16
  -2  -1 -20 17.7911 8.78958  11
  -2   1 -20 36.5803 9.43640  11
  -2  -1 -20 22.7461 5.38443   5
   2   1  20 29.5784 7.15919   9
   2  -1  20 19.9356 5.95298   9
   2  -1  20 17.1161 5.98091   2
   2   1  20 26.8463 8.34858   2
  -2   1 -21 41.0834 10.6955  16
  -2  -1 -21 28.2260 5.77687   5
   2  -1  21 19.6773 5.98915   9
  -2  -1 -21 30.1055 10.2659  11
  -2   1 -21 35.2577 10.4517  11
   2   1  21 14.9312 7.08328   2
   2  -1  21 29.9209 6.59632   2
  -2  -1 -22 43.1209 11.0444  11
  -2   1 -22 42.2761 10.1895  11
  -2  -1 -22 37.4699 6.83056   5
   2  -1  22 26.0357 6.85144   2
   2  -1  22 37.3961 10.5720   1
   2   1  22 25.3149 7.82707   2
  -2  -1 -23 305.544 25.9209  11
  -2   1 -23 356.377 26.8228  11
   2  -1  23 316.711 26.2716   1
   2   1  23 278.611 23.0486   2
  -2  -1 -24 73.4112 12.8359  11
   2   1  24 56.8373 10.1912   2
   2  -1  24 52.5828 11.7906   1
   2  -1  25 189.249 19.7190   1
   2  -2 -25 32.0149 7.57167   5
  -2  -2  24 69.4603 13.9376  15
   2  -2 -24 74.1573 10.8298   5
   2  -2 -24 61.9498 13.0834  11
   2  -2 -24 65.4183 12.7737  16
  -2   2  24 58.9965 11.9718   2
  -2  -2  24 79.6636 11.1555   2
  -2  -2  23 48.9506 12.6038  15
   2  -2 -23 51.0050 11.8144  11
  -2  -2  23 50.1449 9.44057   2
  -2   2  23 43.3048 11.0737   2
   2  -2 -23 43.9856 8.81888   5
   2  -2 -23 62.5178 12.7112  16
   2  -2 -22 1208.11 64.3478  11
  -2  -2  22 1150.46 60.2529   2
  -2   2  22 1218.41 65.1712   2
   2  -2 -22 1274.59 60.2836   5
   2   2 -22 1167.78 62.8183   5
   2  -2 -22 1220.67 65.4551  16
  -2  -2  22 1268.04 66.9007  15
   2  -2 -21-1.48426 7.47818  11
  -2  -2  21 2.36612 5.03771   2
  -2   2  21 6.24209 7.12593   2
   2   2 -21 12.3994 7.53566   5
   2  -2 -21 2.08877 5.44667   5
  -2  -2  21-8.22126 9.65087  15
   2  -2 -21-7.95254 9.21177  16
   2  -2 -20 345.977 27.4307  11
  -2   2  20 362.005 27.7685   2
  -2  -2  20 375.860 25.6732   2
   2  -2 -20 383.256 24.9676   5
   2   2 -20 350.219 26.7341   5
  -2  -2  20 367.677 29.0070  15
   2  -2 -20 361.634 27.9093  16
   2  -2 -19 55.1721 11.2724  16
  -2  -2  19 61.8605 13.1905  15
   2   2 -19 38.1125 9.85608   5
   2  -2 -19 58.1222 9.64714   5
  -2   2  19 64.8481 11.1750   2
  -2  -2  19 64.8828 9.67290   2
   2  -2 -19 60.7776 11.9172  11
  -2  -2  19 59.8973 7.24715   9
  -2  -2  19 49.5042 6.18365   3
  -2  -2  18 207.402 20.2159  15
   2  -2 -18 226.541 19.2789  16
   2   2 -18 170.728 15.0251   7
   2   2 -18 166.135 17.1832   5
   2  -2 -18 188.254 15.7723   5
  -2   2  18 210.294 19.2457   2
  -2  -2  18 183.612 15.8920   2
   2  -2 -18 176.268 17.7719  11
  -2  -2  18 170.767 12.5677   9
  -2  -2  18 188.784 12.6025   3
   2  -2 -17 43.5238 9.19142  16
  -2  -2  17 29.7602 9.79025  15
   2  -2 -17 52.5857 8.49027   5
   2   2 -17 24.7084 6.62294   7
   2   2 -17 27.9085 8.32855   5
   2  -2 -17 23.1681 2.80353   7
  -2  -2  17 26.3931 6.74306   2
  -2   2  17 32.3999 9.15971   2
   2  -2 -17 30.0286 8.40302  11
  -2  -2  17 39.7760 6.14342   9
  -2  -2  17 33.7538 5.35684   3
  -2  -2  16 5540.90 223.815   3
  -2  -2  16 5104.91 220.470   4
   2  -2 -16 6389.68 233.850  16
  -2  -2  16 6326.30 234.591  15
   2   2 -16 6186.93 232.690   5
   2  -2 -16 6122.37 228.852   5
  -2   2  16 6234.18 234.586   2
   2  -2 -16 6082.05 232.090  11
  -2  -2  16 5847.52 224.363   9
   2  -2 -16 5019.09 219.931   7
   2   2 -16 5982.68 229.247   7
   2  -2 -15 18.0250 2.58863   3
  -2   2  15 10.9486 3.64252   4
  -2  -2  15 14.7276 2.94601   4
  -2  -2  15 18.4290 4.55701   3
  -2   2  15 19.3779 7.13717   2
   2  -2 -15 20.2093 7.73515  16
  -2  -2  15 30.7614 9.03468  15
   2   2 -15 16.4077 5.52617   7
   2   2 -15 9.94591 6.16854   5
   2  -2 -15 23.9700 6.07863   5
   2  -2 -15 14.6288 6.08535  11
  -2  -2  15 14.5823 4.46946   9
   2  -2 -15 18.8362 2.86080   7
  -2  -2  15 13.6200 2.86237   8
   2  -2 -14 601.522 29.2977   3
  -2  -2  14 738.892 33.0176   3
  -2   2  14 599.703 31.0613   4
  -2  -2  14 705.710 30.4460   4
  -2   2  14 862.084 41.1225   2
  -2  -2  14 895.618 41.4481  15
   2  -2 -14 875.860 40.3675  16
  -2  -2  14 600.162 31.8324  14
   2  -2 -14 802.413 37.0014   5
   2   2 -14 822.483 39.8640   5
   2  -2 -14 790.177 38.7039  11
  -2  -2  14 790.930 33.2842   9
   2   2 -14 810.244 37.5994   7
  -2  -2  14 589.254 29.3996   8
   2  -2 -14 688.343 29.7809   7
  -2  -2  13 55.4672 6.22830   3
  -2  -2  13 40.5771 4.42717   4
   2  -2 -13 44.2147 4.00136   3
  -2   2  13 42.2682 5.18531   4
  -2   2  13 52.4036 8.99950   2
  -2  -2  13 42.8314 8.86848  15
   2  -2 -13 55.5369 8.29997  16
  -2  -2  13 45.3970 5.63018  14
   2   2 -13 50.2334 6.52246  14
   2   2 -13 56.3121 8.15968   7
   2  -2 -13 44.6829 7.26678   5
   2   2 -13 55.8054 8.72623   5
  -2  -2  13 39.1695 5.84861   6
   2  -2 -13 49.8854 8.25280  11
   2  -2 -13 48.5929 4.36303   9
   2  -2 -13 44.8335 4.16950   7
  -2  -2  13 42.6053 4.11968   8
  -2  -2  12 583.486 25.1792   4
   2  -2 -12 519.046 24.3402   3
  -2   2  12 501.629 25.7761   4
  -2  -2  12 619.976 27.9354   3
  -2   2  12 640.830 33.1577   2
   2  -2 -12 643.774 32.1730  16
  -2  -2  12 644.918 32.9057  15
  -2  -2  12 516.464 26.6440  14
   2   2 -12 597.966 28.7451  14
  -2  -2  12 430.173 26.4086   6
   2  -2 -12 693.449 31.5605   5
   2   2 -12 636.086 32.7544   5
   2  -2 -12 651.183 31.7155  11
  -2  -2  12 465.657 26.9627  12
   2  -2 -12 499.978 24.4769   9
   2   2 -12 649.767 31.3285   7
  -2  -2  12 546.501 24.4809   8
   2  -2 -12 561.486 24.6556   7
   2  -2 -11 2.98582 1.86793   3
  -2   2  11 0.77901 2.72819   4
  -2  -2  11 2.32487 2.28520   4
  -2  -2  11 5.64490 3.31634   3
  -2   2  11 2.75189 4.00440   2
  -2  -2  11 8.65300 6.27585  15
   2  -2 -11 4.76898 3.86096  16
  -2  -2  11 2.91435 2.54633  17
  -2  -2  11 8.92874 2.93679  14
   2   2 -11 5.37921 4.26828   7
   2  -2 -11-0.71212 3.89709   5
  -2  -2  11 2.03537 3.02827   6
  -2  -2  11 1.60772 2.70297  12
   2  -2 -11 3.04669 4.10442  11
   2  -2 -11 4.24657 2.11805   9
  -2  -2  11 3.75531 2.93355   7
  -2  -2  11 2.24897 2.03674   8
   2  -2 -11 3.57408 2.00838   7
   2  -2 -10 6969.61 283.149   3
  -2  -2  10 8078.19 283.630   4
  -2   2  10 6782.98 284.144   4
  -2  -2  10 8516.26 286.931   3
  -2   2  10 8925.67 292.434   2
  -2  -2  10 6594.68 285.809  17
   2  -2 -10 8848.43 290.547  16
  -2  -2  10 8891.06 291.534  15
  -2  -2  10 6204.93 285.250  16
  -2   2  10 6247.02 285.461  16
  -2   2  10 6129.10 286.122  17
  -2  -2  10 6636.35 284.965  14
  -2  -2  10 6512.65 284.924   6
   2  -2 -10 9170.73 289.723   5
  -2  -2  10 6206.62 284.841   5
  -2  -2  10 6533.08 285.345  12
   2  -2 -10 8580.14 290.039  11
  -2  -2  10 6127.26 284.954  11
   2  -2 -10 7103.17 282.758   9
  -2   2  10 6210.47 285.592  10
   2  -2 -10 8337.21 283.412   7
  -2  -2  10 6469.61 284.777   7
  -2  -2  10 7141.55 282.751   8
   2   2 -10 8692.68 290.357   7
  -2  -2   9 263.361 14.1328   3
   2  -2  -9 196.695 11.0282   3
  -2   2   9 196.108 11.7803   4
  -2  -2   9 240.639 11.5592   4
  -2   2   9 262.369 16.6057   2
  -2  -2   9 182.050 12.6657  16
   2  -2  -9 228.843 14.7867  16
  -2  -2   9 208.561 13.0578  17
  -2   2   9 165.057 12.4031  16
  -2  -2   9 262.217 16.4316  15
  -2  -2   9 214.373 12.7655  14
  -2  -2   9 186.832 12.5010   5
  -2  -2   9 179.667 12.1019   6
  -2  -2   9 218.379 12.8728  12
   2  -2  -9 261.011 15.4643  11
  -2  -2   9 188.136 12.6081  11
   2  -2  -9 224.189 10.9339   9
  -2   2   9 190.284 12.8430  10
   2   2  -9 234.438 15.3467   7
  -2  -2   9 203.644 10.7416   8
  -2  -2   9 190.294 12.3274   7
  -2   2   8 129.873 8.79248   4
  -2  -2   8 148.682 8.36840   4
   2  -2  -8 136.052 8.21245   3
  -2  -2   8 181.140 10.9162   3
  -2   2   8 159.138 11.9665   2
  -2  -2   8 127.024 9.60231  17
  -2  -2   8 119.052 9.45464  16
  -2   2   8 134.341 9.70383  16
  -2  -2   8 141.750 11.6437  15
   2  -2  -8 156.077 11.0734  16
  -2  -2   8 119.178 9.12562  14
   2   2  -8 156.311 10.8088  14
   2  -2  -8 152.775 9.60691   4
  -2  -2   8 126.960 9.39348   5
  -2  -2   8 106.761 8.56990   6
   2  -2  -8 148.461 10.9015  11
  -2  -2   8 132.842 9.64264  11
  -2  -2   8 121.660 9.00880  12
   2  -2  -8 145.894 7.88563   9
  -2   2   8 126.957 9.71218  10
   2   2  -8 147.161 8.33452   8
  -2  -2   8 135.068 7.81124   8
  -2  -2   8 130.859 9.34206   7
   2  -2  -7 547.567 26.0817   3
  -2   2   7 548.815 26.6993   4
  -2  -2   7 629.092 26.2255   4
   2  -2  -7 630.769 27.6699   4
  -2  -2   7 761.826 29.7146   3
  -2   2   7 650.381 30.5603   2
  -2  -2   7 725.088 30.9978  15
  -2  -2   7 563.386 27.3930  17
  -2  -2   7 543.680 27.7446  16
  -2   2   7 552.237 27.3972  16
   2  -2  -7 566.322 28.7106  16
  -2  -2   7 543.092 27.3640  14
   2   2  -7 650.497 29.1303  14
  -2   2   7 601.772 24.0246  14
  -2  -2   7 521.318 27.3499   5
  -2  -2   7 544.576 26.6224   6
   2  -2  -7 639.739 29.3206  11
  -2  -2   7 547.948 26.7714  12
  -2  -2   7 534.120 27.5950  11
   2  -2  -7 607.402 25.7374   9
  -2   2   7 658.984 28.2097   8
  -2   2   7 513.388 27.5881  10
   2   2  -7 629.260 26.0921   8
  -2  -2   7 583.971 25.6711   8
  -2  -2   7 535.395 27.3337   7
  -2   2   6 2011.65 88.3229   4
   2  -2  -6 2256.41 89.1655   4
  -2  -2   6 2478.17 90.6008   3
  -2  -2   6 2270.11 87.7762   4
  -2   2   6 2693.36 92.9095   2
  -2  -2   6 2050.34 88.5432  17
  -2  -2   6 2420.83 91.3695  15
   2  -2  -6 2403.17 90.3197  16
  -2   2   6 1883.64 88.4039  16
  -2   2   6 2297.34 86.2135  14
  -2  -2   6 1997.28 88.9580  14
  -2  -2   6 1855.04 88.7253   5
  -2  -2   6 2139.62 87.8803   6
  -2  -2   6 1965.03 87.8011  12
   2  -2  -6 2297.10 90.2451  11
  -2  -2   6 1904.12 89.0015  11
  -2   2   6 1852.73 88.9806  10
   2  -2  -6 2108.77 87.2696   9
  -2  -2   6 1965.02 88.9013   7
   2   2  -6 2213.45 87.6659   8
   2   2  -6 2801.99 93.4454   7
  -2   2   6 2383.19 89.6397   8
   2   2  -5 198.999 11.0255   4
  -2   2   5 194.260 11.7382   4
  -2  -2   5 218.697 11.5002   4
   2  -2  -5 185.793 12.0404   2
  -2   2   5 241.279 14.0127   2
   2  -2  -5 243.585 12.8292  16
  -2  -2   5 241.176 13.8036  15
  -2   2   5 198.747 11.7292  16
  -2  -2   5 202.794 12.3010  14
  -2   2   5 247.734 10.6624  14
   2   2  -5 241.533 11.2701   6
  -2  -2   5 212.607 11.0507   6
  -2  -2   5 199.886 12.2997   5
   2  -2  -5 281.784 13.4799  11
  -2  -2   5 211.897 11.1252  12
   2  -2  -5 198.608 10.9945   9
  -2   2   5 200.383 12.4237  10
   2   2  -5 255.721 14.3711   7
  -2   2   5 233.128 12.7742   8
  -2  -2   5 209.711 12.3193   7
   2   2  -5 227.030 11.4944   8
  -2   2   4 13951.9 611.414   4
   2   2  -4 14675.7 610.741   4
  -2  -2   4 17079.7 611.614   4
  -2  -2   4 15191.8 609.368   1
   2  -2  -4 14366.3 611.942   2
   2  -2  -4 17312.2 611.995  16
   2   2  -4 15126.9 611.884  15
  -2   2   4 16847.6 610.573  14
  -2  -2   4 16698.2 613.460  15
  -2  -2   4 14431.1 611.941  14
   2   2  -4 17616.6 613.882  14
   2  -2  -4 14521.1 609.941  14
  -2  -2   4 14386.8 611.997   5
   2   2  -4 15888.8 610.072   6
  -2   2   4 14861.5 611.515  11
  -2  -2   4 15542.0 610.036  12
   2  -2  -4 17211.7 612.346  11
  -2   2   4 13986.8 612.062  10
  -2   2   4 16597.2 612.658   8
   2   2  -4 16561.4 611.379   8
  -2  -2   4 14698.7 612.031   7
   2   2  -3 1724.89 75.6533   4
  -2  -2   3 1972.31 76.3380   4
  -2   2   3 1649.15 76.1713   4
   2  -2  -3 1749.61 76.3891   2
  -2  -2   3 1831.52 73.8855   1
   2  -2  -3 2016.89 75.8923  16
  -2   2   3 2026.15 75.8562  14
   2   2  -3 2102.54 78.4100  14
  -2  -2   3 1926.69 77.9617  15
   2  -2  -3 1786.92 75.1723  14
  -2  -2   3 1705.68 76.4934  14
   2   2  -3 1931.67 74.5605   6
  -2  -2   3 1708.29 76.7118   5
   2  -2  -3 1979.99 76.4663  11
  -2  -2   3 1868.93 74.1399  12
  -2   2   3 1706.99 76.5681  10
  -2   2   3 2017.53 77.4280   8
  -2  -2   3 1824.53 76.6949   7
   2  -2  -2 4675.19 179.797   4
  -2  -2   2 4628.03 178.839   4
  -2   2   2 4052.01 178.675   4
   2  -2  -2 4124.46 178.352   2
   2   2  -2 4725.72 176.444   1
   2  -2  -2 4595.70 177.476  16
  -2  -2   2 4647.17 180.049  15
  -2   2   2 4775.10 178.727  14
   2  -2  -2 4119.25 177.920  14
  -2  -2   2 4076.52 179.008   5
   2  -2  -2 4650.03 178.239  11
  -2   2   2 4019.99 178.873  10
  -2  -2   2 4187.55 178.699   7
   2   2  -2 4944.56 180.536   7
  -2   2   2 4588.71 179.583   8
  -2   2   1 12.2868 2.81448   4
  -2  -2   1 6.54726 2.68384   4
   2  -2  -1 14.6713 3.41022   4
   2  -2  -1 9.08543 1.57344  16
  -2   2   1 8.25107 2.51350  14
  -2  -2   1 4.66149 3.07611  15
   2  -2  -1 10.0166 2.17403   2
   2   2  -1 11.1295 1.79726   1
  -2   2   1 14.8923 2.96379  10
   2  -2  -1 6.01593 2.75710   8
  -2   2   1 7.59754 2.67675   8
   2   2  -1 8.37040 2.81814   7
  -2  -2   0 10148.7 377.347   4
   2  -2   0 10287.6 378.158   4
   2   2   0 8869.11 376.625   4
  -2   2   0 9195.73 375.970   1
   2  -2   0 9390.90 375.632   2
   2   2   0 9478.00 375.601   1
  -2  -2   0 9604.75 374.664  17
  -2   2   0 10592.4 377.822  14
  -2  -2   0 10344.7 378.068  15
   2   2   0 9354.50 374.235  13
   2  -2   0 10272.1 377.721  10
  -2   2   0 8913.08 376.800  10
  -2  -2   0 8588.82 376.473   9
   2   2   0 10701.5 377.692   7
   2  -2   0 8756.62 376.719   8
   2   2   1 184.245 10.7704   4
   2  -2   1 219.769 11.9917   4
   2  -2   1 188.242 10.7211   1
  -2   2  -1 197.793 10.2219   1
   2  -2   1 183.194 9.36346   2
  -2  -2  -1 204.277 9.60100  17
  -2   2  -1 215.679 11.8037  14
   2  -2   1 172.308 10.7725  14
  -2  -2  -1 204.164 11.3967   4
   2   2   1 188.305 10.4590  10
   2   2   1 191.588 9.27080  12
   2  -2   1 215.377 11.5713  10
  -2  -2  -1 187.802 10.8502   9
   2   2   1 207.939 10.9839   7
   2  -2   1 182.372 10.8757   8
  -2  -2  -1 180.054 9.98742   7
   2  -2   2 11336.1 405.282   4
  -2   2  -2 9268.82 402.275   1
   2   2   2 10563.3 405.012   2
   2  -2   2 10173.3 401.562   2
   2  -2   2 10707.2 402.919   1
   2   2   2 9885.10 402.255  17
  -2   2  -2 10443.0 403.122  17
  -2  -2  -2 10905.3 402.875  17
   2  -2   2 10101.6 401.294  16
   2  -2   2 9595.75 403.933  14
  -2   2  -2 10902.2 404.917   6
  -2  -2  -2 10649.5 404.320   4
   2   2   2 9790.03 402.261  12
  -2  -2  -2 9777.60 403.283   9
   2   2   2 9503.75 402.869  10
   2  -2   2 10751.6 404.349  10
   2   2   2 11028.3 403.177   7
  -2   2  -2 10967.1 404.542   8
   2  -2   2 9675.84 403.615   8
  -2  -2  -2 9811.19 402.098   7
   2  -2   3 3759.51 144.542   1
  -2   2  -3 3290.00 143.788   1
   2   2   3 3986.35 147.047   2
  -2  -2  -3 4022.82 145.328  17
   2   2   3 3421.11 144.169  17
  -2   2  -3 3691.94 144.897  17
   2  -2   3 3575.49 143.042  16
   2  -2   3 3409.31 145.462  14
   2  -2   3 3410.76 144.872  13
   2   2   3 3477.29 144.290  12
   2  -2   3 3587.94 143.270  11
   2   2   3 3427.38 144.262  10
  -2  -2  -3 3381.44 144.578   9
   2  -2   3 3904.29 145.845  10
   2   2   3 4159.24 146.534   9
  -2  -2  -3 3394.83 142.930   7
  -2   2  -3 3889.50 146.040   8
   2   2   3 3925.24 143.964   7
   2  -2   3 3458.26 144.998   8
   2   2   4 3.26594 2.61075   4
  -2  -2  -4 3.94084 2.12524   2
   2   2   4 5.34124 3.23805   2
   2  -2   4 2.14580 2.56337   1
   2  -2   4 1.03622 1.63064  16
  -2   2  -4 4.36038 2.83392  17
   2   2   4 4.89436 2.69262  17
   2  -2   4 0.98300 2.23055  17
  -2  -2  -4 3.54897 2.52089  17
  -2   2  -4 7.21478 2.67249  14
   2  -2   4 5.30716 2.80501  14
   2  -2   4 0.41934 2.49568   7
   2   2   4 0.85524 1.41441   7
   2  -2   4 0.73248 2.31552  13
   2  -2   4 2.26709 1.72522  11
   2   2   4 3.28812 2.26012  12
   2  -2   4 1.94621 2.51587  10
   2   2   4 2.00749 2.20404  10
  -2  -2  -4 13.2762 2.91056  10
   2   2   4 1.24208 3.32340   9
   2  -2   4 6.40005 2.49003   8
  -2  -2  -4 1.73824 1.21024   7
   2   2   5 2740.13 125.391   4
   2  -2   5 3322.65 125.908   1
  -2  -2  -5 2878.89 126.089   2
   2   2   5 3330.16 128.139   2
  -2   2  -5 3424.92 126.908  17
   2   2   5 2986.63 125.658  17
   2  -2   5 3097.95 124.298  16
  -2  -2  -5 3702.68 128.007  17
   2  -2   5 2912.60 125.437  17
  -2   2  -5 3435.36 128.186  14
   2  -2   5 2881.26 126.096  14
   2  -2   5 2984.18 126.253   6
   2  -2   5 2945.83 125.433   5
   2  -2   5 3031.91 124.054  11
   2   2   5 3029.20 125.690  12
  -2   2  -5 3366.19 127.070  12
   2  -2   5 2855.22 125.941  13
  -2  -2  -5 3606.59 125.906  10
   2   2   5 3547.80 127.270   9
   2   2   5 2858.89 124.567  10
  -2  -2  -5 3115.28 122.239   7
   2  -2   5 2915.00 125.464   8
   2  -2   5 2831.76 126.050   7
   2   2   6 6159.07 266.430   4
   2   2   6 7959.52 270.091   2
   2  -2   6 7411.17 267.508   1
   2  -2   6 6438.93 266.825  17
   2  -2   6 6522.72 265.434  16
  -2  -2  -6 8002.44 270.001  17
  -2   2  -6 7762.49 268.767  17
   2   2   6 6399.16 267.010  17
   2  -2   6 6196.30 266.973  14
   2  -2   6 6288.48 267.338   6
   2  -2   6 6592.78 266.324   5
  -2   2  -6 7576.55 268.754  12
   2   2   6 6539.22 267.062  12
   2  -2   6 6362.53 267.205  13
   2  -2   6 6488.63 265.086  11
   2   2   6 6313.83 265.484  10
  -2  -2  -6 6450.77 265.825   9
   2   2   6 7748.75 268.481   9
   2  -2   6 6318.21 267.046   7
   2  -2   6 6302.67 266.302   8
   2   2   7 454.413 23.2880   4
   2  -2   7 557.125 24.8130   1
   2   2   7 561.071 26.4790   2
  -2   2  -7 535.200 24.5256  16
  -2   2  -7 515.659 25.3394  17
  -2  -2  -7 553.645 26.6303  17
   2   2   7 444.036 23.7879  17
   2  -2   7 464.677 23.8796  17
   2  -2   7 461.822 22.5712  16
   2  -2   7 456.086 23.7658  14
   2  -2   7 460.702 22.8216   5
   2  -2   7 455.177 24.1398   6
   2   2   7 450.440 23.8468  12
   2  -2   7 454.953 22.1924  11
  -2   2  -7 528.772 25.3450  12
   2   2   7 453.476 22.2617  10
  -2  -2  -7 470.094 22.7047   9
   2   2   7 579.964 25.2975   9
   2  -2   7 413.284 22.8707   8
   2   2   8 654.555 33.1983   4
   2  -2   8 853.675 35.6799   1
   2   2   8 898.622 37.7595   2
   2  -2   8 673.508 32.7700  16
   2   2   8 641.005 33.9548  17
  -2   2  -8 880.142 35.8332  16
   2  -2   8 710.577 34.2968  17
   2  -2   8 704.879 34.0738  14
   2  -2   8 688.050 34.3935   6
  -2  -2  -8 820.651 33.0717   5
   2  -2   8 703.446 32.7777   5
  -2  -2  -8 890.676 37.2358  11
   2   2   8 702.428 34.3120  12
   2  -2   8 701.005 32.4312  11
  -2  -2  -8 730.751 32.8686   9
   2   2   8 851.207 35.5619   9
   2   2   8 679.548 32.3869  10
   2  -2   8 666.371 33.0435   8
   2  -2   8 698.133 33.6153   7
   2   2   9 855.122 41.8154   4
  -2  -2  -9 860.109 42.5373   2
   2   2   9 1202.81 47.2414   2
   2  -2   9 1136.39 45.5484   1
   2   2   9 817.628 42.7498  17
  -2   2  -9 1159.90 47.0083  17
   2  -2   9 888.395 43.0617  17
   2  -2   9 879.833 41.5941  16
  -2  -2  -9 1174.22 47.1064  16
   2  -2   9 850.965 42.3514  14
   2  -2   9 886.754 41.2696   5
   2  -2   9 878.264 43.0866   6
  -2  -2  -9 1181.04 42.6050   5
  -2   2  -9 1147.60 46.5123  12
  -2  -2  -9 1183.15 46.5785  11
   2  -2   9 902.272 41.2272  11
   2   2   9 853.718 42.8554  12
   2   2   9 867.080 41.0017  10
   2   2   9 1151.60 44.7056   9
  -2  -2  -9 903.937 41.3553   9
   2  -2   9 909.441 42.1174   7
   2  -2   9 806.914 41.3266   8
   2   2  10 500.533 26.8859   4
   2  -2  10 658.090 30.7269   1
   2   2  10 690.570 31.9815   2
  -2  -2 -10 692.620 32.3447  16
   2  -2  10 488.128 26.5774  16
  -2   2 -10 731.262 32.8893  17
  -2   2 -10 662.186 30.5977  16
   2  -2  10 501.287 27.9692  17
   2  -2  10 506.632 27.3129  14
   2  -2  10 534.651 26.4650   5
   2  -2  10 505.387 28.0561   6
  -2  -2 -10 729.338 28.3977   5
   2  -2  10 489.737 27.9261  12
  -2   2 -10 685.459 30.6604  11
   2  -2  10 517.973 26.3693  11
  -2  -2 -10 682.199 31.6563  11
  -2   2 -10 666.757 31.7571  12
   2   2  10 656.758 29.6759   9
   2   2  10 506.872 26.1306  10
  -2  -2 -10 528.912 26.5120   9
   2  -2  10 489.347 26.4425   8
   2  -2  10 500.840 26.6203   7
   2   2  11 257.875 16.2762   4
   2  -2  11 339.586 17.0167   2
   2   2  11 374.205 21.3466   2
   2  -2  11 343.034 20.0147   1
  -2  -2 -11 378.624 21.8717  16
  -2   2 -11 333.938 21.1282  17
   2  -2  11 262.443 16.2002  16
  -2   2 -11 375.041 20.5752  16
   2  -2  11 263.393 16.6243  14
   2  -2  11 262.055 15.6970   5
  -2  -2 -11 379.241 21.3092  11
  -2   2 -11 351.557 20.2078  11
   2  -2  11 276.961 16.0143  11
  -2   2 -11 371.971 21.5011  12
   2   2  11 251.414 15.5118  10
   2   2  11 318.970 18.6403   9
  -2  -2 -11 264.508 15.8489   9
   2  -2  11 266.168 16.0888   7
   2  -2  11 251.926 15.7574   8
  -2  -2 -12 9689.39 334.849  16
  -2   2 -12 9786.00 333.318  16
   2  -2  12 7191.41 325.932   5
   2  -2  12 9799.34 333.195   1
   2  -2  12 8996.98 328.243   2
   2   2  12 9801.32 334.468   2
  -2   2 -12 10025.9 333.398  11
  -2  -2 -12 9732.98 334.310  11
   2   2  12 9752.63 330.722   9
   2  -2  12 10653.1 331.759   9
  -2  -2 -12 6976.43 325.864   9
   2   2  12 7242.24 326.043  10
   2  -2  12 6859.30 325.854   7
   2  -2  12 6730.71 325.920   8
   2  -2  13 159.918 10.3482   3
  -2  -2 -13 188.971 15.9348  16
  -2   2 -13 173.130 14.4328  16
  -2  -2 -13 151.529 10.9200   5
   2   2  13 177.609 15.1005   2
   2  -2  13 165.576 11.7026   2
  -2  -2 -13 188.585 15.6259  11
  -2   2 -13 178.439 14.5382  11
   2  -2  13 193.563 13.7074   9
   2   2  13 136.604 10.2848  10
   2   2  13 158.152 13.1366   9
   2  -2  13 141.793 10.1280   7
   2  -2  13 117.043 9.76023   8
   2   2  14 243.679 19.0903   2
   2  -2  14 239.458 15.6792   2
  -2  -2 -14 228.858 14.8622   5
  -2  -2 -14 244.163 19.5042  16
  -2   2 -14 242.750 18.8537  16
  -2   2 -14 243.649 18.7234  11
   2  -2  14 276.820 17.6796   9
   2   2  14 262.931 17.3473   9
   2  -2  14 244.902 13.7341   3
   2  -2  15 51.7451 9.09456   1
   2  -2  15 56.6930 7.33703   2
   2   2  15 48.4305 8.73248   2
  -2  -2 -15 52.0308 6.58730   5
  -2   2 -15 64.5716 10.0206  16
  -2  -2 -15 78.6663 11.0609  16
  -2   2 -15 65.9799 9.96641  11
   2  -2  15 62.1995 8.46973   9
   2   2  15 68.7480 8.88377   9
   2  -2  15 47.7799 5.22677   3
   2  -2  16 749.224 40.1177   1
   2  -2  16 676.356 35.6754   2
   2   2  16 742.972 40.4259   2
  -2  -2 -16 696.792 34.7293   5
  -2  -2 -16 733.312 41.2262  16
  -2   2 -16 754.500 40.2645  11
   2   2  16 784.480 37.4881   9
   2  -2  16 765.989 37.4675   9
   2  -2  16 649.026 31.4843   3
  -2  -2 -17 1.31904 6.52712  16
   2  -2  17 6.75577 4.89247   9
   2   2  17 8.09427 6.40306   9
   2   2  17 1.21140 4.75732   2
   2  -2  17 5.97320 5.80132   1
   2  -2  17 4.72514 4.17674   2
  -2  -2 -17-0.63155 3.89902   5
  -2  -2 -18 3949.39 160.353  16
   2  -2  18 3843.11 153.194   9
   2   2  18 3561.61 152.292   9
   2   2  18 3598.31 157.622   2
   2  -2  18 3504.66 152.282   2
   2  -2  18 3630.00 157.161   1
  -2  -2 -18 3531.34 150.389   5
  -2  -2 -19 30.8962 9.60289  16
   2  -2  19 43.2600 7.31285   9
   2   2  19 41.8394 8.47203   9
   2  -2  19 23.4296 8.05751   1
   2  -2  19 34.9498 6.64575   2
   2   2  19 31.2930 8.53497   2
  -2  -2 -19 38.6692 6.38362   5
  -2  -2 -20 109.414 14.9202  16
  -2  -2 -20 87.9379 9.42863   5
   2  -2  20 78.2296 9.58155   9
   2   2  20 82.5736 10.4885   9
   2   2  20 81.5437 12.2860   2
   2  -2  20 98.1514 13.1238   1
  -2  -2 -21 40.0221 10.2066  16
  -2  -2 -21 27.8061 9.65427  11
  -2  -2 -21 32.7754 6.00026   5
   2  -2  21 38.9710 7.06676   9
   2  -2  21 34.4376 8.61371   1
   2   2  21 40.9508 9.11201   2
  -2  -2 -22 122.611 11.7304   5
  -2  -2 -22 175.682 19.0536  16
   2   2  22 180.393 17.5403   2
   2  -2  22 167.740 17.3725   1
  -2  -2 -22 148.327 17.6809  11
   2  -2  23 34.3984 10.1539  15
  -2  -2 -23 27.1431 9.87293  16
   2  -2  23 22.6367 7.91438   1
   2   2  23 23.4028 8.64969   2
  -2  -2 -23 18.7320 9.33242  11
   2  -2  24 786.076 50.3814  15
  -2  -2 -24 954.263 51.9879  11
   2   2  24 840.020 48.1660   2
   2  -3 -25 91.8509 11.8898   5
  -2  -3  24 96.1124 16.2738  15
   2  -3 -24 73.5243 11.4649   5
   2  -3 -24 114.988 16.3665  16
  -2   3  24 118.076 16.1099   2
   2  -3 -23 432.026 26.9218   5
   2  -3 -23 441.794 31.7913  11
  -2  -3  23 426.809 32.4137  15
   2  -3 -23 369.378 30.3653  16
  -2  -3  23 392.483 26.5219   2
  -2   3  23 387.534 31.0762   2
  -2  -3  22 144.048 18.5560  15
   2  -3 -22 152.360 14.8503   5
   2  -3 -22 135.587 17.9973  16
  -2   3  22 171.075 18.5786   2
  -2  -3  22 116.977 13.3838   2
   2  -3 -22 154.823 17.7721  11
   2  -3 -21 436.930 27.7210   5
   2  -3 -21 383.605 30.2320  11
   2  -3 -21 428.155 31.3934  16
  -2  -3  21 423.431 32.3344  15
  -2  -3  21 435.213 27.9315   2
  -2   3  21 461.259 32.7984   2
  -2  -3  20 1.55555 9.37065  15
   2  -3 -20 5.72338 7.34081  11
  -2   3  20 6.39046 6.97528   2
  -2  -3  20 5.33151 4.87542   2
   2  -3 -20 10.3684 6.01019   5
   2  -3 -20 6.03653 7.04380  16
   2  -3 -19 277.385 23.5613  16
  -2  -3  19 275.802 24.4642  15
   2  -3 -19 301.348 20.8190   5
  -2   3  19 288.178 24.0261   2
  -2  -3  19 286.399 20.4817   2
   2  -3 -19 305.584 23.6428  11
  -2  -3  19 267.763 17.4920   9
  -2  -3  19 247.927 16.6039   3
  -2  -3  18 361.328 21.0212   3
  -2  -3  18 338.788 27.4261  15
   2  -3 -18 439.887 29.0879  16
   2  -3 -18 379.422 24.7561   5
  -2   3  18 383.140 29.0916   2
   2  -3 -18 419.311 28.3078  11
  -2  -3  18 378.915 21.9569   9
  -2   3  18 375.003 22.3030   8
  -2  -3  17 1190.07 48.6080   3
   2  -3 -17 1320.64 57.7936  16
  -2  -3  17 1354.33 59.3042  15
   2  -3 -17 1398.73 54.5334   5
   2   3 -17 1375.87 56.2114   7
  -2   3  17 1339.95 60.0669   2
   2  -3 -17 1352.61 57.7032  11
  -2  -3  17 1372.55 50.3245   9
  -2   3  17 1279.68 50.3316   8
  -2  -3  16 224.441 14.5102   3
   2  -3 -16 174.116 10.1176   3
  -2  -3  16 260.424 20.8076  15
   2  -3 -16 266.275 20.1633  16
   2  -3 -16 233.612 17.4102   5
  -2   3  16 249.685 20.7263   2
   2  -3 -16 173.488 10.8500   9
  -2   3  16 244.281 15.8137   8
   2   3 -16 245.679 18.8302   7
  -2  -3  15 660.064 29.2946   3
   2  -3 -15 501.297 23.4122   3
  -2  -3  15 612.407 25.7820   4
  -2   3  15 702.661 36.8861   2
   2  -3 -15 715.104 35.3943  16
  -2  -3  15 677.921 35.6742  15
   2  -3 -15 692.751 33.0171   5
   2  -3 -15 667.129 34.3210  11
   2  -3 -15 487.365 24.2834   9
  -2   3  15 674.086 30.1065   8
   2  -3 -15 432.122 22.0976   7
   2   3 -15 674.927 34.1856   7
  -2  -3  14 916.714 39.4114   3
  -2  -3  14 846.542 35.9391   4
   2  -3 -14 735.410 33.8969   3
  -2   3  14 956.408 46.4296   2
  -2  -3  14 963.891 45.1118  15
   2  -3 -14 890.091 43.7251  16
   2   3 -14 851.299 40.6147  14
   2  -3 -14 1018.53 43.3972   5
   2  -3 -14 938.109 43.8152  11
   2  -3 -14 666.646 34.3686   9
  -2   3  14 938.235 40.0344   8
  -2  -3  14 693.778 34.2918   8
   2   3 -14 959.447 44.5104   7
   2  -3 -14 737.239 32.9495   7
   2  -3 -13 107.337 7.53386   3
  -2   3  13 101.914 9.00436   4
  -2  -3  13 124.394 8.71581   4
  -2  -3  13 147.194 11.3102   3
  -2   3  13 123.304 13.8003   2
  -2  -3  13 120.144 13.3791  15
   2  -3 -13 116.431 12.4628  16
   2   3 -13 134.457 11.8179  14
  -2  -3  13 89.1058 9.56802   6
   2  -3 -13 157.268 13.2281   5
   2  -3 -13 132.300 13.0059  11
   2  -3 -13 109.174 7.94042   9
  -2   3  13 134.849 11.3661   8
   2   3 -13 147.248 14.0239   7
  -2  -3  13 113.702 7.84536   8
   2  -3 -13 124.383 7.12542   7
  -2   3  12 1119.63 57.0055   4
  -2  -3  12 1483.58 60.4126   3
  -2  -3  12 1428.07 57.2896   4
   2  -3 -12 1231.45 55.5814   3
  -2   3  12 1666.15 66.9867   2
   2  -3 -12 1556.51 63.9725  16
  -2  -3  12 1586.35 65.0134  15
   2   3 -12 1503.82 62.2509  14
   2  -3 -12 1620.36 63.2243   5
  -2  -3  12 1137.54 58.0101   6
   2  -3 -12 1540.33 63.9165  11
  -2  -3  12 1120.53 57.5815  12
   2  -3 -12 1212.65 55.6052   9
  -2   3  12 1618.99 61.3190   8
   2   3 -12 1531.26 65.0223   7
  -2  -3  12 1155.39 55.4899   8
   2  -3 -12 1396.54 55.1360   7
  -2  -3  11 7747.27 283.084   4
  -2   3  11 5863.65 282.516   4
  -2  -3  11 8113.24 286.657   3
   2  -3 -11 6390.99 281.155   3
  -2   3  11 8487.11 292.130   2
  -2  -3  11 5812.23 283.142  17
   2  -3 -11 8347.52 289.444  16
  -2  -3  11 8407.27 290.383  15
   2   3 -11 7849.52 287.818  14
  -2  -3  11 6204.22 283.309   6
   2  -3 -11 8578.80 288.394   5
   2  -3 -11 8257.23 289.548  11
  -2  -3  11 6137.53 282.996  12
   2  -3 -11 6642.88 281.213   9
  -2   3  11 8096.93 286.607   8
   2  -3 -11 7725.37 280.905   7
  -2  -3  11 6493.62 281.286   8
   2   3 -11 8724.13 291.741   7
  -2  -3  10 119.718 10.2799   3
   2  -3 -10 98.6254 7.16765   3
  -2  -3  10 126.615 8.61440   4
  -2   3  10 79.9750 7.79657   4
  -2   3  10 122.435 12.0517   2
  -2  -3  10 149.387 12.9047  15
   2  -3 -10 131.698 11.4971  16
  -2  -3  10 83.2204 7.93584  17
   2   3 -10 125.817 10.8112  14
  -2   3  10 94.6526 4.99595  14
  -2  -3  10 112.879 9.35987  14
  -2  -3  10 91.5452 8.29820   6
  -2  -3  10 89.4747 7.94210  12
   2  -3 -10 130.806 11.2979  11
  -2   3  10 124.533 10.2629   8
   2  -3 -10 90.3225 6.98488   9
  -2  -3  10 97.5873 7.12158   8
   2   3 -10 115.980 8.07449   8
   2  -3  -9 167.061 10.8893   3
  -2  -3   9 234.626 12.6196   4
  -2   3   9 177.573 12.2239   4
  -2  -3   9 256.210 15.3681   3
  -2   3   9 228.316 16.4128   2
  -2  -3   9 180.185 12.5975  16
  -2  -3   9 165.883 11.9930  17
   2  -3  -9 220.373 14.9369  16
  -2   3   9 166.280 12.8055  17
  -2  -3   9 224.430 15.8171  15
  -2  -3   9 181.496 12.8380  14
  -2   3   9 213.890 9.86095  14
   2   3  -9 260.770 15.9065  14
  -2  -3   9 194.389 12.3262   6
   2  -3  -9 221.728 14.0043   4
  -2  -3   9 180.318 12.5194  11
   2  -3  -9 241.619 15.5640  11
  -2  -3   9 173.971 11.8359  12
  -2  -3   9 191.329 11.3159   8
   2  -3  -9 209.390 11.4088   9
  -2   3   9 241.996 14.8360   8
   2   3  -9 217.121 12.1760   8
   2  -3  -8 1663.55 67.1228   4
  -2  -3   8 1717.23 65.2726   4
  -2   3   8 1348.30 64.8514   4
   2  -3  -8 1265.68 65.1907   2
  -2   3   8 1758.70 70.7362   2
  -2  -3   8 1753.96 68.3125   3
  -2  -3   8 1801.96 69.2633  15
  -2  -3   8 1323.00 65.1694  16
  -2  -3   8 1437.82 64.5909  17
   2  -3  -8 1819.19 68.4494  16
  -2  -3   8 1376.31 65.5562  14
   2   3  -8 1770.77 69.3447  14
  -2   3   8 1656.62 62.7219  14
  -2  -3   8 1519.10 64.5001   6
  -2  -3   8 1311.49 64.9541   5
  -2  -3   8 1303.27 65.0883  11
   2  -3  -8 1821.98 68.9014  11
  -2  -3   8 1495.92 64.3385  12
  -2   3   8 1299.44 65.3985  10
   2  -3  -8 1472.92 63.6786   9
   2   3  -8 1727.84 65.1983   8
  -2   3   8 1864.03 68.3263   8
  -2  -3   8 1425.56 65.4471   7
  -2  -3   7 392.865 18.3552   4
  -2   3   7 301.012 17.7973   4
   2  -3  -7 382.498 19.6786   4
  -2   3   7 384.464 21.4703   2
   2  -3  -7 298.911 18.2468   2
   2  -3  -7 400.623 19.9642  16
  -2  -3   7 288.667 16.8416  17
  -2  -3   7 378.690 20.6513  15
  -2  -3   7 269.744 17.8339  14
  -2   3   7 359.414 16.4480  14
   2   3  -7 374.887 17.5500   6
  -2  -3   7 287.809 17.8318   5
  -2  -3   7 350.242 17.0238  12
   2  -3  -7 414.810 20.4465  11
  -2  -3   7 295.339 18.0386  11
  -2   3   7 299.840 18.2732  10
   2  -3  -7 337.155 17.1037   9
  -2   3   7 378.194 20.1342   8
  -2  -3   7 316.473 18.2451   7
   2   3  -7 369.948 18.0500   8
   2   3  -7 418.387 22.7061   7
   2  -3  -6 1388.64 58.8238   4
  -2   3   6 1198.83 57.0481   4
  -2  -3   6 1518.79 57.7366   4
  -2  -3   6 1355.22 53.5220   1
   2  -3  -6 1155.48 57.3788   2
   2  -3  -6 1631.09 59.1664  16
  -2  -3   6 1262.85 55.7068  17
  -2  -3   6 1508.89 60.0035  15
  -2  -3   6 1257.44 57.7241  14
  -2   3   6 1509.17 56.2265  14
  -2  -3   6 1165.67 57.2315   5
   2   3  -6 1412.93 56.1844   6
   2  -3  -6 1491.69 59.0045  11
  -2  -3   6 1277.50 55.2946  12
   2  -3  -6 1219.43 56.0042   9
  -2   3   6 1093.63 57.0626  10
  -2  -3   6 1197.90 57.3227   7
   2   3  -6 1404.62 57.3227   8
  -2   3   6 1545.72 59.9484   8
   2   3  -5 15120.7 649.585   4
  -2  -3   5 18765.4 651.365   4
  -2   3   5 14607.1 650.312   4
   2  -3  -5 14894.6 650.571   2
  -2  -3   5 16499.8 648.543  17
   2   3  -5 15890.9 649.917  15
   2  -3  -5 18405.0 651.215  16
  -2  -3   5 15373.9 650.928  14
   2  -3  -5 16078.8 648.579  14
  -2  -3   5 18608.3 653.150  15
  -2   3   5 18074.7 649.950  14
   2   3  -5 17192.6 649.011   6
  -2  -3   5 14176.7 650.723   5
   2  -3  -5 18940.9 652.300  11
  -2   3   5 14373.9 650.632  10
   2   3  -5 18290.3 651.278   8
  -2  -3   5 15161.8 650.624   7
  -2   3   5 18573.4 653.104   8
  -2  -3   4 104.770 8.09014   4
   2   3  -4 89.0634 7.23527   4
  -2   3   4 92.8757 7.78878   4
   2  -3  -4 79.9310 7.23056   2
  -2  -3   4 96.2979 5.77836  17
   2   3  -4 88.4852 7.31483  15
   2  -3  -4 112.783 7.63137  16
  -2  -3   4 105.530 9.21731  15
   2  -3  -4 96.4158 6.74824  14
  -2  -3   4 96.4191 5.22464  13
  -2   3   4 105.940 7.55564  14
  -2  -3   4 77.1895 7.43675  14
   2   3  -4 108.104 6.67251   6
  -2  -3   4 102.221 8.32827   5
   2  -3  -4 112.626 8.23082  11
  -2   3   4 92.4636 7.90493  10
  -2   3   4 111.895 9.06611   8
  -2  -3   4 91.8354 7.68786   7
   2   3  -4 108.905 8.20155   8
  -2   3   3 15.5392 3.49759   4
   2  -3  -3 15.0528 4.32765   4
  -2  -3   3 26.3372 4.52742   4
   2   3  -3 9.85161 2.86685   4
   2  -3  -3 15.7814 3.28641   2
  -2  -3   3 16.0126 1.82501  17
   2  -3  -3 20.2298 3.20770  16
   2   3  -3 21.1561 3.98907  15
   2  -3  -3 17.5585 3.01572  14
  -2  -3   3 17.0458 3.77680  14
  -2  -3   3 15.6470 4.62975  15
  -2   3   3 18.0916 3.54564  14
   2   3  -3 16.9568 3.21544   6
  -2  -3   3 16.3164 3.66237   5
   2  -3  -3 19.5482 3.79542  11
  -2   3   3 12.0554 3.33602  10
  -2  -3   3 10.0894 3.33827   7
   2   3  -3 20.8960 4.01543   8
  -2   3   3 15.8742 4.35191   8
   2   3  -2 709.180 35.9571   4
   2  -3  -2 966.750 38.9243   4
  -2  -3   2 864.055 37.3164   4
  -2   3   2 721.925 36.3470   4
   2  -3  -2 741.749 35.9134   2
  -2   3   2 823.953 37.1926   2
   2  -3  -2 838.390 35.0392  16
  -2   3   2 908.175 37.4321  14
   2  -3  -2 730.031 35.7074  14
   2   3  -2 781.976 36.0504  15
  -2  -3   2 855.496 37.3898  15
   2  -3  -2 881.430 36.3492  11
  -2  -3   2 918.274 38.7937  10
  -2   3   2 746.188 36.7619  10
  -2   3   2 863.189 38.3313   8
   2   3  -2 884.834 39.2565   7
   2  -3  -1 39.7400 4.29318   2
   2   3  -1 42.7285 3.22141   1
  -2   3   1 51.0001 5.36104   2
  -2  -3   1 48.7242 5.53292  15
   2   3  -1 40.2978 5.31283  15
   2  -3  -1 36.0192 4.51457  14
  -2   3   1 42.2036 5.25515  14
   2  -3  -1 36.6530 4.87939   8
   2   3  -1 47.6598 6.20680   7
  -2  -3   1 56.3636 6.41356  10
  -2   3   1 31.6858 4.84144  10
  -2  -3   1 44.5225 5.59958   4
  -2   3   0 21.6397 3.60262   1
  -2  -3   0 20.5834 3.59524   2
   2  -3   0 20.9709 3.12008   2
  -2   3   0 22.2198 3.53953   2
   2  -3   0 21.3400 4.15638   8
  -2  -3   0 18.7830 3.40364   7
   2   3   0 32.1092 5.41551  14
  -2   3   0 20.9743 4.10125  14
   2   3   0 20.8961 4.20253  15
   2   3   0 24.8713 4.60580   7
  -2   3   0 20.7213 3.97547  10
  -2  -3   0 25.3283 4.44020   4
   2  -3   0 34.0994 5.46347   4
   2  -3   1 20938.0 879.202   2
  -2  -3  -1 19784.9 880.692   2
  -2   3  -1 21379.3 879.056   1
   2  -3   1 19645.7 880.603   8
   2   3   1 24502.3 882.374   7
  -2  -3  -1 21271.8 879.794   7
  -2   3  -1 27086.3 883.815  14
   2   3   1 21364.9 880.825  15
  -2   3  -1 25227.5 881.330  13
   2   3   1 25566.5 883.312  14
   2   3   1 22000.1 877.836  12
   2  -3   1 28522.1 884.005  10
  -2  -3  -1 19018.7 880.147   9
   2  -3   1 24910.8 883.526   4
   2   3   1 20707.0 880.857   4
  -2  -3  -1 26913.6 883.128   4
   2  -3   2 1434.83 56.3191   4
  -2  -3  -2 1380.16 55.4041   4
   2  -3   2 1209.46 51.8507   2
  -2   3  -2 1217.29 51.7258   1
  -2   3  -2 1268.41 52.1620  17
   2   3   2 1215.47 51.1181  17
  -2   3  -2 1409.77 56.2021  14
   2  -3   2 1148.89 53.7740  14
  -2   3  -2 1389.70 53.9462  13
   2   3   2 1230.13 53.9777  15
   2   3   2 1495.65 55.8189  14
   2  -3   2 1096.37 54.1033   7
   2   3   2 1126.06 53.0345  10
   2   3   2 1245.49 51.4958  12
  -2  -3  -2 1153.03 53.2080   9
   2  -3   2 1483.93 56.4956  10
  -2  -3  -2 1128.82 52.0899   7
   2  -3   2 1182.01 53.6691   8
   2   3   2 1367.64 54.4333   7
  -2  -3  -3 28.2990 5.09793   4
   2  -3   3 22.4299 5.01820   4
   2  -3   3 31.6351 3.99622   1
   2  -3   3 18.8781 2.77765   2
   2   3   3 26.8471 5.04378   2
  -2   3  -3 19.8018 2.79592   1
  -2   3  -3 18.4282 3.12149  17
   2   3   3 21.8663 2.93810  17
   2  -3   3 16.3742 2.53495  16
   2  -3   3 9.99509 3.41806  14
   2   3   3 23.1134 4.58074  14
   2  -3   3 22.2364 2.65105  15
   2  -3   3 14.9561 3.91175   7
  -2   3  -3 19.0278 3.77407  13
   2   3   3 24.7288 3.23744  12
   2   3   3 14.7044 3.30187  10
   2  -3   3 19.0965 4.50496  10
  -2  -3  -3 18.5966 2.81980   7
   2  -3   3 16.2668 3.75310   8
  -2  -3  -4 5.34726 3.18084   4
   2  -3   4 2.36014 3.32487   4
  -2   3  -4 1.78529 1.77017   1
   2   3   4 2.54776 3.15254   2
   2  -3   4 8.32514 3.13879   1
   2  -3   4 3.58760 2.00033  16
   2   3   4 2.87725 2.06647  17
   2  -3   4 2.28904 2.30832  15
  -2   3  -4-0.35787 2.26202  17
   2  -3   4 2.00785 2.43869  14
   2   3   4 11.4190 3.62530  14
   2  -3   4 0.53092 3.07623   7
  -2   3  -4 5.98483 2.85064  12
   2  -3   4 4.27662 2.84482  13
   2   3   4 1.02654 2.01041  12
   2  -3   4 1.70088 3.32895  10
   2   3   4-0.39918 2.68908  10
  -2  -3  -4 1.91696 2.32845  10
  -2  -3  -4 0.70249 1.51485   7
   2  -3   4 1.79410 2.99078   8
   2  -3   5 40.3824 6.13110   4
   2   3   5 21.2653 4.39032   4
   2  -3   5 23.1663 3.91835   1
   2   3   5 32.8873 5.64952   2
   2  -3   5 26.8156 3.44444  16
   2   3   5 22.8197 3.82769  17
  -2   3  -5 31.8074 4.61859  17
   2  -3   5 35.6025 4.28922  15
   2  -3   5 21.9747 4.26040  14
   2  -3   5 22.4007 4.43594   7
   2  -3   5 23.4762 4.03806  13
   2  -3   5 30.9045 3.72071  11
   2   3   5 29.3453 3.95911  12
  -2   3  -5 31.8499 4.62199  12
  -2  -3  -5 26.6369 4.55713   9
  -2  -3  -5 51.1764 5.80362  10
   2   3   5 30.8650 4.36872  10
   2  -3   5 31.5764 5.49882  10
   2  -3   5 36.8712 4.80270   8
  -2  -3  -5 28.9833 2.96343   7
   2   3   6 21.4816 4.53208   4
   2  -3   6 34.5600 5.97256   4
  -2  -3  -6 30.0957 4.68381   2
   2   3   6 27.0504 5.37846   2
   2  -3   6 40.4888 4.63161   1
  -2   3  -6 39.2195 5.05345  17
   2  -3   6 27.6362 3.75103  16
   2  -3   6 30.0862 4.66136  17
   2   3   6 27.9406 4.27096  17
   2  -3   6 30.4432 4.96157  14
  -2   3  -6 32.4924 5.70251  14
   2  -3   6 29.9408 4.64973   5
   2  -3   6 24.5656 4.77331   7
  -2   3  -6 24.4626 4.38215  12
   2  -3   6 22.9957 4.27545  13
   2   3   6 23.7062 4.06734  12
  -2  -3  -6 34.6518 5.67655  11
   2  -3   6 31.1403 3.74764  11
   2  -3   6 38.6453 5.89652  10
   2   3   6 24.9887 4.19170  10
  -2  -3  -6 24.7086 4.29109   9
  -2  -3  -6 32.2462 2.75174   7
   2  -3   6 26.1108 4.43141   8
   2  -3   7 10453.4 347.323   4
   2   3   7 7804.36 343.490   4
   2   3   7 10743.3 349.571   2
   2  -3   7 9816.77 343.666   1
  -2  -3  -7 7650.67 343.982   2
  -2  -3  -7 10045.2 347.941  16
  -2   3  -7 10919.6 346.367  17
   2  -3   7 7896.60 341.734  16
   2   3   7 8048.62 343.387  17
   2  -3   7 7779.06 344.016  14
   2  -3   7 7893.77 343.370   5
  -2   3  -7 10458.8 347.161   6
   2   3   7 7856.09 343.319  12
   2  -3   7 8309.69 341.773  11
   2  -3   7 8222.79 343.760  13
  -2  -3  -7 10656.9 348.903  11
   2  -3   7 11018.4 348.000  10
   2   3   7 10234.2 346.714   9
   2   3   7 7923.75 342.733  10
  -2  -3  -7 7660.69 342.378   9
   2  -3   7 8022.25 344.100   7
  -2  -3  -7 8472.04 339.106   7
   2  -3   7 8129.62 343.251   8
   2   3   8 31.9137 5.33380   4
   2  -3   8 35.4860 6.10245   4
   2  -3   8 30.0589 4.26325  16
   2  -3   8 39.2912 5.55098  17
   2   3   8 38.8554 5.36123  17
  -2  -3  -8 44.6814 7.27068  16
   2  -3   8 33.0647 4.55213   5
   2  -3   8 25.6818 5.51568   6
  -2   3  -8 58.5355 7.34037   6
   2  -3   8 39.7533 5.09867   1
   2   3   8 49.6616 7.54606   2
   2  -3   8 36.0464 4.44093  11
  -2  -3  -8 53.5314 7.53565  11
   2   3   8 37.1258 5.41492  12
   2  -3   8 45.5458 5.81536  13
  -2  -3  -8 36.3042 5.02775   9
   2   3   8 44.6440 5.23488  10
   2   3   8 46.4010 7.07865   9
  -2   3  -8 50.8776 6.40529   8
   2  -3   8 33.4096 5.22383   7
   2  -3   8 41.5409 5.30039   8
   2  -3   9 97.2524 9.12988   4
   2  -3   9 73.7759 7.45497  17
   2   3   9 67.3697 7.49017  17
  -2   3  -9 80.8043 8.81350  17
  -2  -3  -9 100.548 10.4150  16
   2  -3   9 68.9592 6.45368  16
   2  -3   9 56.2181 7.38992   6
  -2   3  -9 89.9731 9.20525   6
   2  -3   9 66.2892 6.47989   5
   2  -3   9 70.8002 7.32068   1
   2   3   9 90.7965 9.88836   2
   2  -3   9 64.9224 7.21332  13
  -2  -3  -9 97.3650 10.1364  11
   2  -3   9 69.4307 6.31638  11
  -2   3  -9 78.6231 8.66144  12
   2   3   9 71.6288 7.42960  12
   2   3   9 65.4890 6.50669  10
   2   3   9 66.2224 8.36470   9
  -2  -3  -9 71.3210 6.73010   9
  -2   3  -9 80.9648 8.23583   8
   2  -3   9 78.8257 7.22549   8
  -2  -3 -10 599.937 30.1199  16
   2  -3  10 434.751 24.7014  17
  -2   3 -10 640.163 29.3577  17
   2  -3  10 423.432 23.3952  16
  -2   3 -10 581.703 28.5230   6
   2   3  10 617.076 30.5481   2
   2  -3  10 535.795 25.9289   1
   2  -3  10 428.412 24.9465  13
  -2   3 -10 581.148 28.3883  12
  -2  -3 -10 608.438 29.7578  11
   2  -3  10 404.063 22.8453  11
  -2  -3 -10 443.492 23.4855   9
   2   3  10 433.320 23.6121  10
   2   3  10 596.965 27.7704   9
   2  -3  10 406.378 23.6190   8
  -2  -3 -11 10.5938 1.73607   3
  -2  -3 -11 8.94991 1.71444   3
  -2  -3 -11 21.9252 6.43366  16
  -2   3 -11 31.0788 6.72566  17
  -2  -3 -11 15.2183 4.13184   5
  -2   3 -11 13.5403 5.42379   6
   2  -3  11 22.8271 5.05338   1
   2   3  11 11.9583 5.21622   2
   2  -3  11 6.23005 3.05880  11
  -2  -3 -11 26.0557 6.64554  11
  -2   3 -11 9.43009 4.91796  12
   2   3  11 12.3301 5.79522   9
   2   3  11 8.13915 3.12403  10
   2  -3  11 17.5727 4.19151   8
  -2  -3 -12 340.966 19.8392   5
  -2  -3 -12 355.496 23.8291  16
  -2  -3 -12 366.924 23.8495  11
   2   3  12 356.122 21.6930   9
   2  -3  12 330.809 20.8648   1
   2   3  12 365.868 24.3020   2
  -2  -3 -13 4310.00 169.584   5
  -2  -3 -13 4142.54 174.813  16
  -2  -3 -13 4306.93 175.214  11
   2   3  13 4019.72 170.744   9
   2   3  13 4270.39 175.595   2
   2  -3  13 3788.21 170.568   1
   2  -3  14 226.416 15.6195   2
   2   3  14 311.120 22.0711   2
   2  -3  14 265.954 18.8266   1
  -2  -3 -14 280.189 17.2016   5
  -2  -3 -14 272.439 21.2478  16
  -2  -3 -14 286.975 21.5023  11
   2   3  14 303.749 19.3921   9
   2  -3  14 294.580 18.8402   9
   2  -3  14 273.631 16.4845   3
   2  -3  15 4.36461 2.90951   2
   2  -3  15 0.92977 4.42711   1
   2   3  15 4.92587 5.11160   2
  -2  -3 -15-1.25069 3.15169   5
  -2  -3 -15 12.2887 7.67308  16
  -2  -3 -15 1.18609 5.41666  11
   2  -3  15 2.52223 4.59929   9
   2   3  15 4.14406 5.63624   9
   2  -3  15 0.55437 3.03325   3
   2   3  16 284.356 21.7598   2
   2  -3  16 230.189 18.1960   1
   2  -3  16 233.888 15.5980   2
  -2  -3 -16 228.309 15.5680   5
  -2  -3 -16 266.654 21.4950  16
  -2  -3 -16 234.501 20.3211  11
   2   3  16 230.788 17.5789   9
   2  -3  16 260.642 17.9932   9
   2  -3  16 218.389 14.3915   3
   2  -3  16 252.509 16.8591   4
   2  -3  17 298.782 21.1210   1
   2   3  17 296.034 23.1975   2
   2  -3  17 231.681 16.8908   2
  -2  -3 -17 309.090 18.3261   5
  -2  -3 -17 308.606 23.9475  16
  -2  -3 -17 328.219 23.8726  11
   2  -3  17 326.828 20.6188   9
   2   3  17 294.407 20.0153   9
   2  -3  17 260.213 15.9274   3
   2  -3  17 276.704 18.3959   4
   2   3  18 57.9631 10.8988   2
   2  -3  18 57.7124 9.39394   1
   2  -3  18 52.5663 7.33199   2
  -2  -3 -18 66.7661 7.82634   5
  -2  -3 -18 75.8417 12.2267  16
  -2  -3 -18 85.1246 11.9969  11
   2  -3  18 69.9868 9.54551   9
   2   3  18 58.2164 9.45349   9
   2  -3  18 80.3315 8.93181   4
  -2  -3 -19 1747.07 78.1385  16
   2  -3  19 1640.55 75.8625  15
   2   3  19 1421.61 69.0074   9
   2  -3  19 1592.76 70.5069   9
   2  -3  19 1455.30 68.0157   2
   2  -3  19 1496.72 72.0464   1
   2   3  19 1617.34 76.5154   2
  -2  -3 -19 1402.36 67.2089   5
  -2  -3 -20 319.071 26.1125  16
   2  -3  20 345.984 25.9846  15
   2  -3  20 333.193 21.3163   9
   2   3  20 319.786 25.2416   2
   2  -3  20 282.700 21.9731   1
  -2  -3 -20 272.149 18.5913   5
   2  -3  21 67.4972 12.2592  15
  -2  -3 -21 91.9077 14.5087  16
   2  -3  21 80.7329 9.53731   9
  -2  -3 -21 52.1179 7.81599   5
   2   3  21 85.7210 12.9692   2
   2  -3  21 80.1674 11.2357   1
   2   3  22 151.548 17.5245   2
   2  -3  22 146.673 17.9717  15
  -2  -3 -22 167.921 18.7799  16
   2   3  23 142.349 16.4003   2
   2  -3  23 117.856 16.4247  15
  -2  -3 -23 144.384 17.7628  16
   2  -3  24 65.8711 12.9320  15
   2  -4 -24 6.05368 5.68834   5
   2  -4 -23 73.4998 13.9435  11
   2  -4 -23 63.9635 9.99464   5
   2  -4 -23 96.1534 14.2557  16
  -2  -4  23 68.5167 13.7850  15
   2  -4 -22 933.608 47.4672   5
   2  -4 -22 895.358 51.5562  11
  -2  -4  22 828.744 51.3234  15
   2  -4 -22 888.970 51.9759  16
  -2   4  22 968.886 54.3712   2
  -2  -4  21-3.09863 8.47434  15
   2  -4 -21-1.04975 5.65428   5
   2  -4 -21-1.49481 7.25742  11
   2  -4 -21 6.19378 7.37184  16
  -2   4  21 5.13913 6.72518   2
  -2  -4  21 1.01372 4.09521   2
  -2  -4  20 111.568 16.0749  15
   2  -4 -20 102.540 12.1751   5
   2  -4 -20 96.3478 14.2376  11
   2  -4 -20 97.5526 14.3228  16
  -2   4  20 124.363 16.3928   2
  -2  -4  20 85.1687 10.7153   2
  -2   4  19 121.466 16.3198   2
   2  -4 -19 115.087 14.5904  16
  -2  -4  19 134.031 16.9438  15
   2  -4 -19 102.424 12.1807   5
   2  -4 -19 121.900 14.8804  11
  -2  -4  19 107.969 10.7301   9
  -2  -4  19 109.962 10.2072   3
  -2  -4  18 174.142 13.2691   3
  -2   4  18 189.168 19.5901   2
   2  -4 -18 188.333 18.3137  16
  -2  -4  18 164.251 18.3151  15
   2  -4 -18 159.798 15.7327   5
   2  -4 -18 169.561 17.7633  11
  -2  -4  18 163.269 13.4066   9
  -2   4  18 143.457 13.5122   8
  -2   4  17 75.0445 12.6732   2
   2  -4 -17 69.1986 11.3159  16
  -2  -4  17 68.4518 13.5003  15
   2  -4 -17 67.9901 11.2633  11
  -2   4  17 72.9111 9.52665   8
  -2  -4  17 78.3205 8.87670   3
   2  -4 -17 54.9149 10.0002   5
  -2  -4  16 2245.68 99.8227   1
  -2   4  16 2663.68 111.891   2
  -2  -4  16 2518.39 108.468  15
   2  -4 -16 2601.97 108.329  16
   2  -4 -16 2732.92 107.036   5
   2  -4 -16 2421.85 107.266  11
  -2  -4  16 2280.20 101.615   3
  -2  -4  16 2138.69 97.7607   4
  -2   4  16 2414.24 103.292   8
  -2   4  15 8.42420 6.68865   2
  -2  -4  15 8.68943 3.90778   1
   2  -4 -15 6.94727 6.52684  16
   2   4 -15 6.15275 4.58610  14
  -2  -4  15-1.20117 7.41592  15
   2  -4 -15 8.29335 5.67544   5
   2   4 -15 6.45618 5.22176   7
   2  -4 -15 2.30162 6.84720  11
  -2   4  15 1.74910 4.71673   8
  -2  -4  15 3.42740 2.88409   4
  -2  -4  15 4.76998 4.91164   3
   2  -4 -15 10.4301 2.68804   3
  -2  -4  14 29.7110 6.15705   3
  -2  -4  14 26.0373 4.79008   4
   2  -4 -14 19.3283 3.51856   3
  -2  -4  14 19.2054 4.30949   1
  -2   4  14 22.7089 7.87211   2
   2  -4 -14 32.5546 7.76399  16
   2   4 -14 24.4248 7.41326  14
  -2  -4  14 22.6241 7.57239  15
   2  -4 -14 29.3356 7.42357   5
   2   4 -14 30.5813 8.69291   7
   2  -4 -14 14.2250 2.16386   7
   2  -4 -14 36.0966 7.54331  11
   2  -4 -14 17.4679 3.44528   9
   2  -4 -14 12.7900 2.22063   7
  -2   4  14 19.1288 6.60879   8
  -2  -4  13 4.73793 3.58332   4
  -2  -4  13-1.63025 4.39342   3
   2  -4 -13 4.95636 2.63776   3
  -2  -4  13 4.99420 3.51575   1
  -2   4  13 1.26628 4.82551   2
   2  -4 -13 4.05150 5.28479  16
   2   4 -13 3.03183 4.71687  14
  -2  -4  13 20.0655 8.04599  15
   2  -4 -13 1.45290 1.74833   7
   2   4 -13 4.99000 6.17417   7
   2  -4 -13 0.91920 5.53773   5
   2  -4 -13 12.5221 6.51732  11
   2  -4 -13 7.61288 3.18449   9
   2  -4 -13 5.92030 2.09414   7
  -2   4  13 6.88061 5.55658   8
  -2  -4  12 622.985 31.6825   3
  -2  -4  12 571.517 28.0795   4
   2  -4 -12 496.946 25.8912   3
  -2   4  12 595.397 34.9447   2
  -2  -4  12 562.265 26.4993   1
   2  -4 -12 646.116 33.2324  16
  -2  -4  12 661.573 33.9760  15
   2   4 -12 610.121 32.8744  14
   2  -4 -12 618.931 31.9174   5
   2  -4 -12 607.375 33.2064  11
   2  -4 -12 480.808 25.9428   9
  -2   4  12 634.565 32.0939   8
   2   4 -12 611.657 35.1419   7
   2   4 -12 553.783 27.9762   8
  -2  -4  11 216.064 13.8677   4
   2  -4 -11 192.226 12.0471   3
  -2  -4  11 234.468 16.5063   3
  -2  -4  11 221.525 11.7870   1
  -2   4  11 223.473 18.3337   2
  -2  -4  11 256.374 18.2903  15
   2  -4 -11 239.806 17.0484  16
  -2  -4  11 173.598 12.8679  17
   2   4 -11 243.798 17.6818  14
  -2   4  11 205.605 10.5746  14
   2  -4 -11 244.292 17.6589  11
   2  -4 -11 180.963 11.9269   9
  -2   4  11 247.022 16.8847   8
   2   4 -11 242.501 14.2119   8
  -2  -4  10 4300.37 166.170   4
   2  -4 -10 3441.96 163.139   3
  -2  -4  10 4650.81 170.406   3
  -2  -4  10 3982.60 161.916   1
  -2   4  10 4689.10 174.158   2
  -2  -4  10 3438.11 164.028  17
   2  -4 -10 4492.92 169.970  16
  -2   4  10 4058.98 162.504  14
  -2  -4  10 4600.25 171.110  15
   2   4 -10 4782.76 172.460  14
   2  -4 -10 4417.49 168.749   4
   2  -4 -10 4784.73 171.294  11
   2  -4 -10 3490.08 163.397   9
  -2   4  10 4815.79 170.828   8
   2   4 -10 4271.28 165.879   8
  -2  -4   9-0.56386 3.68169   4
   2  -4  -9 4.37497 4.76048   4
  -2  -4   9 4.11814 1.43238   1
  -2  -4   9 1.89426 1.43143   1
  -2  -4   9 1.70056 2.65588  17
   2  -4  -9-0.73839 4.27744  16
  -2   4   9 0.57626 3.33866  17
  -2  -4   9 3.24366 6.17752  15
   2   4  -9 11.1445 5.37949  14
  -2   4   9 0.33441 2.29774  14
   2  -4  -9 2.37423 4.39473  11
   2  -4  -9 2.45591 3.04517   9
   2   4  -9 2.20135 2.96551   8
  -2   4   9-0.80773 4.74172   8
  -2  -4   8 1030.80 43.3345   4
   2  -4  -8 1007.48 44.9509   4
  -2   4   8 736.119 41.0522  17
  -2  -4   8 817.318 39.8812  17
   2  -4  -8 987.718 44.1045  16
  -2   4   8 972.716 40.7188  14
  -2  -4   8 1050.50 45.8144  15
   2   4  -8 970.361 41.3603   6
  -2  -4   8 854.834 39.8830  13
   2  -4  -8 1018.73 44.9922  11
   2  -4  -8 812.430 40.4241   9
  -2   4   8 1060.91 45.9519   8
   2   4  -8 1105.82 49.3682   7
  -2  -4   7 1025.00 43.6745   4
   2  -4  -7 1027.78 45.1702   4
   2  -4  -7 1004.48 43.8134  16
  -2  -4   7 847.352 39.7223  17
  -2  -4   7 853.735 39.5130  13
  -2   4   7 1019.55 41.8560  14
  -2  -4   7 991.485 45.3351  15
   2   4  -7 910.262 40.9934   6
   2  -4  -7 967.916 44.4097  11
   2  -4  -7 784.290 40.7399   9
  -2   4   7 1080.65 46.2176   8
   2   4  -7 1084.25 49.0037   7
   2   4  -6 1525.48 75.2158   4
  -2  -4   6 2119.04 78.7074   4
   2  -4  -6 1992.65 79.6779   4
  -2   4   6 1413.27 75.7336   4
   2  -4  -6 1982.15 77.5217  16
  -2  -4   6 1684.16 73.2093  17
   2   4  -6 2070.72 81.5968  14
  -2  -4   6 1740.99 72.8878  13
  -2  -4   6 1924.38 79.0517  15
  -2   4   6 2036.19 76.6358  14
   2   4  -6 1845.43 75.0931   6
   2  -4  -6 1984.10 78.4908  11
   2  -4  -6 1436.10 74.7012   9
   2  -4  -6 2155.76 81.0037  10
  -2   4   6 2103.62 80.5589   8
   2   4  -6 2153.04 83.8417   7
  -2  -4   5 1007.33 44.6380   4
  -2   4   5 785.431 42.8214   4
   2   4  -5 824.561 42.3342   4
  -2   4   5 1012.59 46.2523   2
   2  -4  -5 803.025 42.7968   2
   2  -4  -5 1043.63 43.7493  16
   2   4  -5 843.585 41.7696  15
  -2  -4   5 910.357 39.4210  17
   2   4  -5 1141.25 48.1615  14
  -2   4   5 1103.40 44.1315  14
  -2  -4   5 986.177 45.2463  15
   2   4  -5 998.431 41.9552   6
  -2  -4   5 1144.35 48.6231  10
   2  -4  -5 1055.68 44.8785  11
   2  -4  -5 1101.07 46.8468  10
   2   4  -5 1093.93 49.0673   7
  -2   4   5 1047.85 46.5594   8
  -2   4   4 3122.47 149.960   4
   2   4  -4 3204.05 149.484   4
  -2  -4   4 4122.13 152.370   4
  -2   4   4 4172.18 153.819   2
   2  -4  -4 3158.64 149.736   2
   2   4  -4 3458.61 148.834  15
   2  -4  -4 4141.14 150.186  16
  -2  -4   4 4048.35 152.117  15
  -2   4   4 4250.21 152.106  14
   2   4  -4 4169.12 155.175  14
  -2  -4   4 3165.02 149.990  14
   2  -4  -4 3188.97 148.522  14
  -2  -4   4 3050.96 150.195   5
   2   4  -4 3912.99 149.060   6
   2  -4  -4 4179.21 151.821  11
  -2  -4   4 4499.80 156.040  10
   2  -4  -4 4394.15 154.617  10
  -2   4   4 3008.27 150.154  10
  -2   4   4 4192.15 154.227   8
   2   4  -4 4386.27 156.725   7
   2   4  -4 4266.01 152.901   8
  -2  -4   3 1016.33 44.9714   4
  -2   4   3 814.004 42.9773   4
   2   4  -3 818.891 42.5687   4
   2  -4  -3 1090.38 46.6847   4
  -2   4   3 1063.69 45.5852   2
   2  -4  -3 874.478 42.8319   2
   2  -4  -3 980.249 42.2218  16
   2   4  -3 870.490 41.8795  15
   2  -4  -3 850.030 42.0462  14
  -2   4   3 1112.51 45.1096  14
   2   4  -3 1114.23 47.4727  14
  -2  -4   3 818.149 42.8240  14
  -2  -4   3 996.255 44.1240  15
   2  -4  -3 1046.63 44.0205  11
  -2  -4   3 1132.85 47.5537  10
  -2   4   3 798.062 43.1600  10
   2  -4  -3 1110.24 46.6670  10
   2   4  -3 1109.10 45.8329   8
   2   4  -3 1118.57 48.4170   7
  -2   4   3 1136.13 46.9976   8
  -2  -4   2 1143.09 56.2145   2
   2  -4  -2 1170.17 55.9095   2
  -2   4   2 1538.72 59.0343   2
  -2   4   2 1336.97 53.3268  15
   2  -4  -2 1123.81 55.5832  14
   2   4  -2 1265.98 55.5903  15
  -2   4   2 1527.78 59.1480  14
  -2  -4   2 1376.79 57.5105  15
   2   4  -2 1581.38 61.3201  14
  -2  -4   2 1133.92 56.0013   7
   2   4  -2 1571.01 61.7902   7
  -2   4   2 1527.75 60.3287   8
   2  -4  -2 1101.13 56.2198   7
  -2  -4   2 1631.44 61.2049  10
   2  -4  -2 1499.23 60.0275  10
  -2   4   2 1105.36 56.5183  10
   2   4  -2 1202.03 56.4276   4
  -2  -4   2 1552.77 59.4108   4
  -2   4   2 1102.68 56.3436   4
   2  -4  -2 1524.40 60.2447   4
  -2   4   1 4612.00 190.145   1
  -2  -4   1 4142.74 191.145   2
  -2   4   1 5706.48 193.734   2
   2   4  -1 4804.66 187.741   1
   2  -4  -1 4297.19 190.594   2
   2   4  -1 4703.13 190.994  15
  -2   4   1 5560.22 194.858  14
   2   4  -1 5786.00 196.585  14
   2  -4  -1 4164.03 190.812  14
  -2  -4   1 4362.25 191.010   7
  -2   4   1 5826.44 195.811   8
   2   4  -1 5506.46 196.122   7
   2  -4  -1 4104.67 191.490   7
  -2   4   1 4150.12 191.577  10
   2  -4  -1 5332.72 195.100  10
  -2  -4   1 5693.96 195.859  10
  -2  -4   1 5425.41 194.382   4
  -2   4   1 4117.44 191.379   4
   2   4  -1 4228.64 191.315   4
   2  -4  -1 5483.11 195.322   4
   2  -4   0 2583.57 114.228   2
  -2   4   0 2773.63 113.525   1
  -2  -4   0 2443.58 115.198   2
   2  -4   0 2468.69 115.693   7
  -2   4   0 3323.82 119.289   8
  -2  -4   0 2575.78 114.649   7
   2   4   0 3470.00 120.322  14
   2  -4   0 2515.93 115.150  14
  -2   4   0 3436.86 119.417  14
   2   4   0 2733.41 115.187  15
  -2   4   0 3435.22 116.611  13
   2   4   0 3252.03 119.373   7
  -2   4   0 2546.25 115.733  10
   2  -4   0 2499.24 115.220   8
   2  -4   0 3250.43 119.335  10
   2  -4   0 3092.44 118.747   4
  -2  -4   0 3270.00 118.457   4
  -2   4   0 2406.71 115.138   4
   2  -4   1 140.208 11.7136   4
  -2  -4  -1 133.873 11.1844   4
  -2   4  -1 151.439 8.18491  17
   2   4   1 111.378 9.70098  15
   2  -4   1 125.096 9.85594  14
   2   4   1 169.182 12.3070  14
  -2   4  -1 160.103 10.2049  13
  -2   4  -1 163.081 12.1057  14
   2  -4   1 111.247 8.51650   2
  -2   4  -1 130.318 8.40467   1
  -2  -4  -1 112.175 9.50171   2
   2   4   1 136.614 6.99454  12
   2  -4   1 160.083 12.1826  10
  -2  -4  -1 108.345 9.25232   9
   2   4   1 145.963 11.9704   8
   2  -4   1 123.553 9.85077   8
  -2   4  -1 165.371 12.2247   8
  -2  -4  -1 117.015 8.91105   7
   2  -4   2 12490.3 426.334   4
  -2  -4  -2 12371.0 425.490   4
   2   4   2 9248.92 421.695   4
  -2   4  -2 11122.8 419.371  17
  -2   4  -2 12273.9 426.444  14
   2   4   2 10186.5 421.834  15
   2   4   2 12709.7 425.995  14
   2  -4   2 9929.94 420.251   2
  -2  -4  -2 8994.66 421.611   2
  -2   4  -2 10571.1 419.230   1
   2   4   2 9460.48 421.548  10
  -2   4  -2 12114.5 422.125  13
   2   4   2 10412.6 418.815  12
   2  -4   2 12384.6 426.329  10
   2  -4   2 9112.95 421.661   8
  -2  -4  -2 9796.19 420.528   7
  -2   4  -2 12463.5 425.580   8
   2   4   3 1735.39 84.3466   4
   2  -4   3 2440.70 88.9859   4
  -2  -4  -3 2357.06 88.0452   4
  -2  -4  -3 1729.72 84.4034   2
   2  -4   3 1911.69 82.6386   2
  -2   4  -3 1979.25 81.5281   1
   2   4   3 1950.08 81.3762  17
  -2   4  -3 2189.34 82.4469  17
  -2   4  -3 2403.59 89.4094  14
   2   4   3 2405.33 87.8867  14
   2  -4   3 2107.17 79.9637  15
   2   4   3 1855.95 84.5335  15
   2   4   3 1777.80 83.9552  10
   2   4   3 1989.32 82.1310  12
  -2  -4  -3 2441.24 87.7019  10
   2  -4   3 2367.51 88.9927  10
   2  -4   3 1732.62 84.9364   7
  -2  -4  -3 1790.52 82.5837   7
   2  -4   3 1756.93 84.1890   8
   2  -4   4 795.049 35.8953   4
  -2   4  -4 646.057 29.1776   1
  -2  -4  -4 577.078 32.0244   2
   2  -4   4 651.083 30.3253   2
   2   4   4 661.544 29.9196  17
   2  -4   4 627.185 29.6725  16
  -2   4  -4 769.304 30.9413  17
  -2   4  -4 815.363 36.7333  14
   2   4   4 782.152 34.6782  14
   2   4   4 634.413 32.4932  15
   2  -4   4 740.199 29.2932  15
  -2  -4  -4 849.145 35.8999   4
  -2   4  -4 801.836 35.1273   6
   2   4   4 657.237 30.4624  12
  -2   4  -4 712.181 31.8499  12
   2   4   4 588.878 31.6442  10
  -2  -4  -4 545.029 31.1057   9
  -2  -4  -4 792.728 34.5733  10
   2  -4   4 818.674 36.2331  10
  -2  -4  -4 604.415 29.9572   7
   2  -4   4 603.296 31.9338   8
   2  -4   5 1346.54 53.7551   4
   2   4   5 1317.03 54.7081   2
   2  -4   5 995.448 47.0946   2
   2   4   5 999.066 47.3121  17
  -2   4  -5 1206.27 48.4409  17
   2  -4   5 1031.25 46.9140  16
   2  -4   5 1236.08 47.4065  15
  -2   4  -5 1337.21 54.5493  14
   2   4   5 1270.32 51.6741  14
  -2   4  -5 1342.15 52.8961   6
  -2  -4  -5 1310.29 52.9786   4
  -2   4  -5 1225.50 49.5902  12
   2   4   5 1034.25 47.8568  12
  -2  -4  -5 1340.51 52.4001  10
   2   4   5 955.755 48.5647  10
   2  -4   5 1394.98 54.2737  10
  -2  -4  -5 927.078 48.2775   9
   2  -4   5 929.949 48.7945   8
  -2  -4  -5 981.767 46.6017   7
   2  -4   6 5645.26 200.306   4
   2   4   6 5701.34 201.910   2
   2  -4   6 5334.09 193.405   1
   2  -4   6 5350.70 194.306  15
   2   4   6 4322.73 194.050  17
  -2   4  -6 5275.37 195.662  17
   2  -4   6 4191.19 193.119  16
   2   4   6 5587.77 198.288  14
  -2   4  -6 5642.39 201.774  14
   2  -4   6 4417.67 194.835  13
  -2   4  -6 5522.59 199.226   6
  -2   4  -6 4906.34 195.867  12
   2   4   6 4276.17 194.457  12
  -2  -4  -6 5593.94 200.870  11
   2  -4   6 4331.22 193.608  11
   2  -4   6 5632.85 200.812  10
  -2  -4  -6 5647.07 198.804  10
   2   4   6 3996.19 194.741  10
  -2   4  -6 5117.97 198.372   8
  -2  -4  -6 4353.67 192.428   7
   2  -4   7 38.3231 7.07698   4
   2  -4   7 31.1127 4.61571   1
   2   4   7 32.9071 6.75410   2
   2  -4   7 31.1790 4.12693  16
   2   4   7 23.1798 4.44968  17
  -2  -4  -7 31.2641 6.36984  16
  -2   4  -7 36.4238 5.34718  17
   2   4   7 31.7595 5.47245  14
   2  -4   7 38.2055 5.68428  15
  -2   4  -7 39.1499 7.15123  14
  -2   4  -7 43.4709 6.51665   6
   2  -4   7 36.4476 5.25180  13
  -2  -4  -7 39.6184 7.34813  11
   2  -4   7 22.2115 3.90321  11
   2   4   7 28.4386 4.60151  12
   2   4   7 29.1491 4.81208  10
   2  -4   7 33.7604 6.97743  10
  -2  -4  -7 31.5851 5.83307  10
  -2   4  -7 39.6392 6.33646   8
  -2  -4  -7 30.8878 3.11762   7
   2  -4   8 2082.87 80.4094   4
   2  -4   8 2016.42 74.8180   1
   2   4   8 2350.08 84.3036   2
   2  -4   8 2140.09 76.7885  15
   2  -4   8 1504.27 73.5644  16
   2   4   8 1564.51 74.9919  17
  -2  -4  -8 2007.48 80.8448  16
   2   4   8 2113.02 77.7654  14
   2  -4   8 1614.96 75.4913  13
  -2   4  -8 2105.34 79.9239   6
  -2  -4  -8 2201.01 82.1994  11
   2  -4   8 2162.51 81.6076  10
   2   4   8 1489.71 74.9735  12
   2  -4   8 1572.79 73.7281  11
  -2  -4  -8 2176.67 79.2082  10
   2   4   8 1505.74 74.9856  10
  -2  -4  -8 1586.99 71.3381   7
  -2   4  -8 2098.69 79.4294   8
   2  -4   9 1019.01 38.8860   1
   2   4   9 1122.84 47.2781   2
   2  -4   9 1062.48 41.0953  15
   2  -4   9 790.738 38.6292  17
  -2  -4  -9 1029.10 45.0634  16
  -2   4  -9 1091.07 42.5050  17
   2   4   9 744.396 38.5775  17
   2  -4   9 785.425 37.3876  16
   2   4   9 1102.26 41.2582  14
   2  -4   9 796.328 39.2191  13
  -2   4  -9 1044.97 43.4259   6
  -2  -4  -9 1045.29 45.5157  11
   2  -4   9 763.105 37.1411  11
  -2   4  -9 1008.63 41.7502  12
   2  -4   9 1160.02 45.8537  10
   2  -4   9 1125.21 44.5045   4
  -2  -4  -9 665.030 33.7413   7
  -2   4  -9 1040.16 42.8431   8
   2  -4  10 553.701 25.5428   1
   2   4  10 570.906 31.6607   2
   2  -4  10 561.080 27.5454  15
   2  -4  10 435.294 23.9923  16
  -2  -4 -10 570.235 30.7841  16
   2  -4  10 404.607 24.8925  17
   2  -4  10 411.532 25.3037  13
   2   4  10 603.026 26.9565  14
  -2   4 -10 552.410 29.1196   6
  -2   4 -10 536.169 27.9948  12
   2  -4  10 615.987 31.1487  10
  -2  -4 -10 614.464 31.6757  11
   2  -4  10 391.425 23.4374  11
   2  -4  10 550.141 28.9942   4
  -2   4 -10 576.789 28.7329   8
  -2  -4 -11 486.346 29.3172  16
   2  -4  11 487.355 26.7879  15
   2   4  11 484.895 24.7455  14
  -2   4 -11 483.597 27.8065   6
  -2  -4 -11 478.530 29.2763  11
   2  -4  11 495.095 29.0087  10
  -2   4 -11 491.493 27.3513  12
   2   4  11 521.080 30.9157   2
   2  -4  11 425.569 24.1905   1
   2  -4  11 437.091 26.8519   4
  -2  -4 -12 3552.99 138.474  16
   2  -4  12 3415.86 134.423  15
   2   4  12 3292.23 130.534  14
  -2   4 -12 3555.99 136.091   6
  -2  -4 -12 3428.43 132.521   5
   2  -4  12 3587.18 137.413  10
  -2  -4 -12 3559.42 138.391  11
   2  -4  12 3117.89 131.149   1
   2   4  12 3555.38 139.828   2
   2  -4  12 3257.50 134.306   4
   2  -4  13 164.157 13.4303  15
  -2  -4 -13 172.592 15.7034  16
   2   4  13 124.912 9.28434  14
  -2  -4 -13 153.597 11.3795   5
  -2  -4 -13 155.076 14.5077  11
   2   4  13 171.304 15.7637   2
   2  -4  13 140.040 10.7572   1
   2  -4  13 144.610 12.3647   4
  -2  -4 -14 444.966 28.9940  16
   2  -4  14 486.298 27.5064  15
   2   4  14 383.989 21.3048  14
  -2  -4 -14 438.697 28.7155  11
   2  -4  14 412.009 25.0856   4
   2   4  14 410.305 28.8775   2
   2  -4  14 388.741 23.5732   1
  -2  -4 -14 473.935 25.0028   5
  -2  -4 -15 227.956 15.7316   5
   2  -4  15 207.811 17.8293  15
  -2  -4 -15 216.618 19.3097  16
  -2  -4 -15 244.570 20.4914  11
   2  -4  15 205.638 15.9349   4
   2  -4  15 213.187 15.0955   3
   2   4  15 201.191 18.9470   2
   2  -4  15 210.550 15.2066   1
   2  -4  15 183.209 13.1966   2
   2  -4  16 151.174 12.6997   1
   2   4  16 149.147 16.6386   2
   2  -4  16 124.007 10.4530   2
  -2  -4 -16 139.755 12.2051   5
  -2  -4 -16 170.918 17.0155  16
   2  -4  16 147.883 14.9988  15
  -2  -4 -16 161.405 16.7379  11
   2  -4  16 156.564 13.6691   9
   2  -4  16 146.204 12.8338   4
   2  -4  16 133.828 11.4125   3
   2  -4  17 29.3014 4.77765   2
   2   4  17 14.6656 7.19859   2
   2  -4  17 16.3055 5.40050   1
  -2  -4 -17 26.5919 5.44864   5
   2  -4  17 36.4049 9.00778  15
  -2  -4 -17 32.4356 9.26630  16
  -2  -4 -17 24.7094 8.33420  11
   2  -4  17 30.6098 7.13403   9
   2  -4  17 31.4458 5.17715   3
   2  -4  17 32.6709 6.41906   4
   2   4  18 1330.62 64.5509   2
  -2  -4 -18 1091.06 54.2349   5
   2  -4  18 1206.85 60.6714  15
  -2  -4 -18 1290.49 63.7378  16
  -2  -4 -18 1288.51 63.2211  11
   2  -4  18 1252.35 58.1272   9
   2  -4  18 1087.76 55.1902   4
   2  -4  19 42.7514 9.86126  15
  -2  -4 -19 39.4512 10.2836  16
  -2  -4 -19 11.6100 7.27609  11
  -2  -4 -19 29.1345 6.16525   5
   2  -4  19 35.4523 7.41752   9
   2   4  19 35.4777 9.81321   2
   2  -4  20 61.8775 11.6445  15
  -2  -4 -20 53.2739 11.0601  16
  -2  -4 -20 53.4160 7.47430   5
  -2  -4 -20 49.6921 11.2092  11
   2  -4  20 52.1904 8.69296   9
   2   4  20 50.1689 10.9651   2
  -2  -4 -21 8.08663 9.23961  16
  -2  -4 -21-1.53528 7.45383  11
   2  -4  21-1.38936 7.00002  15
   2  -4  21-0.97493 5.08442   9
   2  -4  21 1.15031 4.64684  10
   2   4  21-3.16711 7.68822   2
   2  -4  22 48.2244 10.9952  15
  -2  -4 -22 42.7549 10.8139  16
  -2  -4 -22 65.1036 12.5160  11
   2   4  22 55.5638 11.0897   2
   2  -4  23 2.87293 6.56035  15
   2  -5 -23 315.917 22.5332   5
   2  -5 -22 113.689 12.5818   5
   2  -5 -22 110.190 15.2745  16
  -2  -5  22 106.141 15.8698  15
  -2  -5  21 154.148 17.9831  15
   2  -5 -21 120.647 13.9318   5
   2  -5 -21 159.405 17.4683  11
   2  -5 -21 137.973 16.5921  16
  -2   5  21 148.870 18.3112   2
  -2  -5  20 83.9542 14.9119  15
   2  -5 -20 101.244 12.1983   5
   2  -5 -20 103.972 14.9421  11
   2  -5 -20 92.4229 14.0295  16
  -2   5  20 82.3491 14.2363   2
   2  -5 -19 152.064 17.4745  16
  -2  -5  19 168.004 18.6311  15
   2  -5 -19 185.400 16.6803   5
   2  -5 -19 179.582 18.2142  11
  -2  -5  19 163.407 13.6799   3
  -2   5  19 194.204 20.6946   2
  -2   5  18 554.826 36.4513   2
   2  -5 -18 506.788 33.1930  16
  -2  -5  18 468.962 33.1856  15
   2  -5 -18 531.296 32.0679   5
   2  -5 -18 484.474 32.9346  11
  -2  -5  18 513.835 28.7739   3
  -2   5  18 449.239 29.1790   8
  -2   5  17 1242.36 66.3704   2
   2  -5 -17 1178.13 62.5514  16
  -2  -5  17 1267.88 63.9895  15
   2  -5 -17 1294.30 62.2201   5
   2  -5 -17 1291.46 63.9676  11
  -2  -5  17 1224.58 58.6359   3
  -2   5  17 1209.30 60.0198   8
  -2   5  16 167.975 18.1194   2
   2  -5 -16 177.335 16.9124  16
   2   5 -16 138.024 14.9869  14
  -2  -5  16 131.947 16.4282  15
   2  -5 -16 189.734 16.7882   5
   2  -5 -16 156.504 16.5741  11
  -2  -5  16 145.673 13.6621   3
  -2   5  16 162.619 15.4859   8
  -2   5  15 188.817 18.2669   2
   2  -5 -15 157.730 16.2086  16
  -2  -5  15 193.852 18.0998  15
   2   5 -15 138.434 15.2661  14
   2  -5 -15 156.519 15.5018   5
   2  -5 -15 151.680 15.6455  11
  -2  -5  15 141.512 11.5783   4
  -2  -5  15 148.041 13.7801   3
  -2   5  15 177.896 15.7902   8
  -2   5  14 135.997 15.4291   2
   2  -5 -14 119.230 13.3019  16
   2   5 -14 134.132 14.2695  14
  -2  -5  14 99.5399 13.7874  15
   2  -5 -14 147.478 13.4899   5
   2  -5 -14 130.141 14.1778  11
  -2  -5  14 113.758 11.6735   3
  -2  -5  14 119.763 10.0212   4
  -2   5  14 123.555 12.7442   8
  -2   5  13 266.836 21.7409   2
   2  -5 -13 260.153 19.1414  16
   2  -5 -13 288.314 20.3866  11
   2   5 -13 254.744 20.2094  14
  -2  -5  13 293.723 20.9758  15
  -2  -5  13 255.531 15.9680   4
  -2  -5  13 277.072 18.9585   3
   2   5 -13 253.200 15.7019   8
  -2   5  13 295.952 20.0482   8
   2  -5 -12 686.403 34.7184  16
   2  -5 -12 730.196 36.1168  11
   2   5 -12 703.328 36.8712  14
  -2   5  12 551.508 25.8100  14
  -2  -5  12 649.896 35.4074  15
  -2  -5  12 709.713 35.0188   3
  -2  -5  12 606.658 30.7256   4
  -2   5  12 716.325 35.5420   8
   2   5 -12 656.035 30.8887   8
   2  -5 -11 4309.71 165.011  16
  -2   5  11 3868.13 157.088  14
  -2  -5  11 4276.16 166.161  15
   2   5 -11 4253.34 167.604  14
   2  -5 -11 4407.85 166.168  11
  -2  -5  11 4249.61 162.062   4
  -2  -5  11 4383.43 166.222   3
  -2   5  11 4486.23 166.736   8
   2   5 -11 4149.90 161.448   8
   2  -5 -10 62.4733 9.03409  16
  -2   5  10 73.5808 6.50048  14
   2   5 -10 72.5778 10.5991  14
  -2  -5  10 74.2659 10.6794  15
   2  -5 -10 33.0031 4.89160   7
   2   5 -10 58.8234 10.9682   7
   2   5 -10 67.9293 7.02374   6
   2  -5 -10 63.6527 9.20298  11
   2  -5 -10 70.4784 9.16006   4
  -2  -5  10 71.5394 8.62221   4
  -2   5  10 50.4230 9.09422   8
   2   5 -10 64.0937 7.71448   8
  -2  -5   9 501.009 26.2493  17
   2  -5  -9 664.735 32.2432  16
  -2  -5   9 695.995 34.0830  15
  -2   5   9 645.180 28.7813  14
  -2  -5   9 539.291 26.2180  13
   2   5  -9 681.030 37.3514   7
  -2  -5   9 676.986 36.5462  10
   2  -5  -9 615.427 32.5795  11
  -2  -5   9 631.316 31.3226   4
   2  -5  -9 612.597 32.7132   4
  -2   5   9 651.659 34.2470   8
   2   5  -9 616.171 30.8180   8
   2  -5  -9 471.252 26.9163   7
  -2   5   8 941.777 45.8359   2
   2  -5  -8 943.435 42.3542  16
  -2   5   8 670.942 38.1669  17
  -2  -5   8 761.957 36.3737  17
  -2   5   8 976.507 40.4064  14
  -2  -5   8 932.544 43.5993  15
   2   5  -8 1013.22 48.8941   7
  -2  -5   8 1036.27 48.1743  10
   2  -5  -8 926.896 43.2250  11
  -2  -5   8 947.501 42.5847   4
   2  -5  -8 875.560 43.4296   4
   2  -5  -8 687.632 37.8956   7
  -2   5   8 1057.38 46.2445   8
   2   5  -8 927.905 42.3533   8
  -2   5   7 377.466 23.5287   2
   2  -5  -7 369.538 20.5370  16
  -2   5   7 260.746 17.3803  17
  -2   5   7 337.742 19.3515  14
   2   5  -7 373.865 24.0036  14
  -2  -5   7 369.889 21.9246  15
   2   5  -7 345.017 24.6524   7
  -2  -5   7 379.261 24.7154  10
   2  -5  -7 373.489 21.6007  11
   2  -5  -7 343.188 21.9086   4
  -2  -5   7 344.300 20.8108   4
  -2   5   7 344.103 22.6487   8
   2   5  -7 354.440 21.1074   8
   2  -5  -7 276.470 17.6388   7
  -2   5   6 613.840 33.1888   2
   2  -5  -6 636.965 30.1728  16
  -2   5   6 478.715 27.2460  17
   2   5  -6 660.520 35.0576  14
  -2   5   6 611.761 30.3272  14
  -2  -5   6 653.185 31.6521  15
   2   5  -6 627.696 35.5975   7
  -2  -5   6 706.643 35.8435  10
   2  -5  -6 632.687 31.5789  11
   2  -5  -6 449.557 27.5876   7
  -2   5   6 657.835 33.9721   8
   2   5  -6 592.521 31.4214   8
  -2  -5   6 624.352 31.4623   4
  -2  -5   5 5225.29 210.855   4
  -2   5   5 5328.42 212.778   2
   2  -5  -5 5221.42 208.470  16
  -2  -5   5 5002.52 209.372  15
   2   5  -5 5661.05 215.073  14
  -2   5   5 5420.41 210.307  14
   2   5  -5 5096.41 207.315   6
   2   5  -5 5497.58 216.054   7
   2  -5  -5 5460.16 210.598  11
   2  -5  -5 5328.84 212.944  10
  -2  -5   5 5567.02 215.192  10
  -2   5   5 5611.52 213.746   8
   2   5  -5 5492.45 211.679   8
  -2  -5   4 76.1977 8.93465   4
  -2   5   4 67.1232 8.84127   2
   2  -5  -4 76.6938 7.34941  16
   2   5  -4 54.6584 6.00922  15
   2   5  -4 87.2409 10.3291  14
  -2   5   4 59.3002 5.58438  15
   2  -5  -4 58.6753 6.34702  14
  -2   5   4 73.1456 8.57481  14
  -2  -5   4 75.8907 8.56016  15
   2   5  -4 82.3244 10.7623   7
   2   5  -4 92.1940 8.03311   6
   2  -5  -4 72.5347 8.24295  11
  -2  -5   4 65.1968 9.78759  10
   2  -5  -4 79.4529 9.79840  10
   2   5  -4 72.0963 9.23357   8
   2  -5  -4 61.8062 6.96154   7
  -2   5   4 78.3634 9.95087   8
  -2  -5   3 804.764 38.4951   4
   2  -5  -3 827.327 39.9921   4
   2   5  -3 657.114 33.5843  15
   2  -5  -3 834.511 35.3812  16
  -2   5   3 663.803 32.1050  15
   2  -5  -3 625.013 34.2166  14
   2   5  -3 865.385 41.1972  14
  -2   5   3 829.080 38.4835  14
  -2  -5   3 778.221 36.3193  15
  -2   5   3 794.144 38.6261   2
   2  -5  -3 755.201 36.5291  11
   2  -5  -3 830.424 39.9453  10
  -2  -5   3 812.970 40.6122  10
  -2   5   3 824.282 40.2229   8
   2   5  -3 836.245 39.2925   8
   2  -5  -2 583.516 29.7102   4
  -2  -5   2 579.411 28.4905   4
   2  -5  -2 404.919 23.7059  14
  -2   5   2 559.697 28.1458  14
  -2   5   2 433.527 20.3402  15
   2   5  -2 606.073 30.5074  14
   2   5  -2 448.203 23.1454  15
  -2   5   2 441.463 23.4964   1
   2  -5  -2 391.000 23.5891   2
   2  -5  -2 543.880 28.5792  10
  -2  -5   2 563.793 29.4976  10
  -2   5   2 566.059 29.1105   8
   2   5  -2 650.259 30.0068   8
   2   5  -1 82.6437 7.80003  15
  -2   5   1 86.7394 9.74152  14
   2   5  -1 133.256 12.3054  14
  -2   5   1 108.274 11.2398   8
  -2   5   1 86.0218 7.62442   1
   2  -5  -1 90.2582 7.94225   2
   2   5  -1 89.8526 5.22120   1
   2  -5  -1 100.968 10.6219  10
  -2  -5   1 101.384 10.3752   4
   2  -5  -1 102.043 11.1704   4
   2  -5   0 323.127 20.4026   4
  -2  -5   0 338.734 20.0148   4
  -2   5   0 288.253 13.7300  17
   2   5   0 265.103 16.3596  15
   2   5   0 323.488 20.6325  14
  -2   5   0 305.560 19.8197  14
  -2   5   0 318.914 17.1020  13
  -2   5   0 278.634 15.0238   1
   2   5   0 267.284 14.0130   1
   2  -5   0 225.305 15.4369   2
   2  -5   0 297.022 20.0019  10
  -2   5   0 333.977 20.4523   8
   2  -5   1 5285.82 191.118   4
  -2  -5  -1 5301.05 190.336   4
  -2   5  -1 4575.30 181.558  17
   2   5   1 4074.88 184.824  15
  -2   5  -1 5032.80 185.582  13
  -2   5  -1 5278.58 191.357  14
   2   5   1 5213.31 191.175  14
   2  -5   1 3945.61 184.052   2
  -2   5  -1 4388.07 182.838   1
   2   5   1 4477.91 180.732  12
   2  -5   1 5204.24 191.241  10
  -2   5  -1 5236.80 190.966   8
   2   5   1 5521.05 192.145   8
  -2  -5  -1 3746.88 184.107   7
   2  -5   2 95.2001 11.0353   4
  -2  -5  -2 109.115 11.1110   4
  -2   5  -2 101.489 6.77375   1
   2  -5   2 95.9306 7.91410   2
  -2   5  -2 100.313 6.20658  17
   2   5   2 118.372 11.4604  14
   2   5   2 88.1065 8.82064  15
  -2   5  -2 146.072 12.7567  14
  -2   5  -2 115.138 8.84638  13
   2   5   2 104.996 6.36416  12
   2  -5   2 127.726 12.3197  10
  -2   5  -2 108.608 11.1217   8
   2   5   2 111.981 11.5891   8
  -2  -5  -2 82.3869 7.76447   7
  -2  -5  -3 114.811 11.1352   4
   2  -5   3 111.028 11.7622   4
   2  -5   3 77.8144 7.04306   2
  -2   5  -3 82.6586 5.78710   1
  -2   5  -3 104.457 6.32557  17
   2   5   3 76.3411 8.09887  15
   2   5   3 119.699 11.2490  14
  -2   5  -3 126.890 12.0982  14
  -2   5  -3 109.932 11.1058   6
   2   5   3 92.5188 6.50119  12
  -2  -5  -3 106.684 10.6028  10
   2  -5   3 100.329 11.1848  10
  -2  -5  -3 81.1250 7.17342   7
   2   5   3 112.124 11.8829   8
   2  -5   4 5.51790 5.03027   4
  -2  -5  -4 2.57454 4.40039   4
   2  -5   4-0.85954 2.68350   2
   2   5   4 0.77589 1.70634  17
  -2   5  -4 0.85559 2.01407  17
   2   5   4-0.83259 4.19494  14
   2   5   4 0.59524 2.83395  15
  -2   5  -4-1.97940 4.21438  14
  -2   5  -4 1.63067 4.39163   6
  -2   5  -4 1.85604 2.37938  12
   2   5   4 1.72935 2.15969  12
  -2  -5  -4-0.81573 3.72500  10
   2  -5   4 7.71059 5.19139  10
  -2  -5  -4-0.40896 2.09712   7
   2   5   4 7.82519 5.35023   8
   2  -5   5 298.964 19.9177   4
   2  -5   5 223.847 14.1360   2
   2  -5   5 220.071 13.6097  16
  -2   5  -5 285.433 14.2150  17
   2   5   5 249.906 13.6507  17
  -2   5  -5 281.465 20.0122  14
   2  -5   5 274.249 12.7286  15
   2   5   5 334.031 19.4843  14
   2   5   5 215.235 15.7255  15
  -2  -5  -5 322.080 19.8980   4
  -2   5  -5 315.788 19.0846   6
  -2   5  -5 271.372 15.4349  12
   2   5   5 257.521 14.4173  12
   2  -5   5 319.337 20.7943  10
  -2  -5  -5 310.945 19.0978  10
  -2   5  -5 301.393 19.2281   8
  -2  -5  -5 207.459 13.5157   7
   2  -5   6 20.5327 6.36749   4
   2  -5   6 16.4257 3.44229   2
   2   5   6 12.0432 3.28731  17
  -2   5  -6 10.9423 3.08264  17
   2  -5   6 10.4594 3.05800  16
   2   5   6 20.1053 4.71788  15
  -2   5  -6 30.7155 7.14994  14
   2   5   6 20.4070 6.00120  14
   2  -5   6 13.8321 3.87559  15
  -2   5  -6 12.2702 5.58653   6
   2   5   6 11.6801 3.35385  12
   2  -5   6 6.88987 3.32110  11
  -2  -5  -6 15.3005 5.99331  11
   2  -5   6 17.0800 6.78436  10
  -2  -5  -6 14.3240 5.34702  10
  -2  -5  -6 15.1550 3.20514   7
  -2   5  -6 7.78282 4.53974   8
   2  -5   7 4210.63 152.841   4
   2  -5   7 3249.07 144.291   2
   2   5   7 4549.89 155.833   2
  -2   5  -7 4018.77 146.119  17
   2   5   7 3228.12 144.518  17
   2  -5   7 2943.41 143.613  16
  -2  -5  -7 4008.48 151.692  16
   2  -5   7 3943.05 145.375  15
  -2   5  -7 4420.29 155.526  14
   2   5   7 4230.94 150.430  14
  -2   5  -7 4150.83 151.045   6
  -2  -5  -7 4292.22 153.827  11
   2   5   7 3040.76 144.816  12
   2  -5   7 3019.38 144.178  11
   2  -5   7 4425.37 154.713  10
  -2  -5  -7 4415.40 151.814  10
  -2  -5  -7 3081.87 142.924   7
  -2   5  -7 4282.33 151.865   8
   2  -5   8 212.584 16.3548   4
   2   5   8 202.406 16.9642   2
   2  -5   8 127.887 9.79309   2
   2  -5   8 140.841 9.95316  16
   2   5   8 137.586 10.5146  17
  -2  -5  -8 227.047 16.3888  16
   2   5   8 189.974 13.8081  14
   2  -5   8 167.523 11.8855  15
  -2   5  -8 200.264 16.7623  14
  -2   5  -8 179.699 14.4213   6
  -2   5  -8 175.393 12.2057  12
   2   5   8 142.168 10.8946  12
  -2  -5  -8 204.631 16.3823  11
   2  -5   8 146.877 10.3056  11
   2  -5   8 209.702 16.6806  10
  -2  -5  -8 191.876 14.5978  10
  -2  -5  -8 138.581 8.76036   7
  -2   5  -8 191.906 14.7601   8
   2  -5   9 176.251 14.7780   4
   2  -5   9 154.622 8.80904   1
   2   5   9 207.159 17.3016   2
   2   5   9 115.493 9.90229  17
   2  -5   9 122.798 9.33874  16
  -2  -5  -9 195.343 15.8242  16
   2   5   9 183.965 13.1394  14
   2  -5   9 119.875 10.4762  13
   2  -5   9 163.287 11.9663  15
  -2   5  -9 162.466 13.7142   6
  -2   5  -9 184.571 12.6577  12
  -2  -5  -9 180.963 15.8382  11
   2  -5   9 174.643 15.5435  10
  -2   5  -9 167.409 13.9293   8
  -2  -5  -9 117.268 7.59278   7
   2  -5  10 496.959 27.1945   4
   2  -5  10 425.660 18.9545   1
   2   5  10 510.227 29.4852   2
  -2  -5 -10 493.472 27.7655  16
   2  -5  10 532.406 24.1515  15
   2   5  10 509.279 24.0598  14
  -2   5 -10 482.066 25.8059   6
  -2  -5 -10 543.784 28.8091  11
  -2   5 -10 501.372 24.1966  12
   2  -5  10 538.262 29.1671  10
  -2   5 -10 522.001 26.2396   8
   2  -5  11 213.177 16.8265   4
   2  -5  11 167.310 11.4872   1
   2   5  11 199.769 18.3600   2
   2  -5  11 198.727 14.9621  15
  -2  -5 -11 212.755 17.9143  16
   2   5  11 200.100 14.1054  14
  -2   5 -11 213.905 16.7228   6
  -2  -5 -11 203.112 17.8217  11
   2  -5  11 227.785 18.6791  10
  -2   5 -11 217.217 16.4194   8
   2  -5  12 96.4041 11.6718   4
   2   5  12 129.153 14.7526   2
  -2  -5 -12 92.6029 12.1676  16
   2  -5  12 81.9648 10.2431  15
   2   5  12 87.5356 8.75545  14
  -2   5 -12 98.8227 11.2937   6
   2  -5  12 91.0211 12.0401  10
  -2   5 -12 87.7528 10.3657   8
   2   5  13 2447.55 107.375   2
   2  -5  13 2268.64 100.337  15
  -2  -5 -13 2314.65 104.297  16
   2   5  13 2186.50 96.6890  14
  -2  -5 -13 2460.83 105.147  11
   2  -5  13 2308.74 101.313   4
   2  -5  13 2357.37 104.652  10
  -2   5 -13 2227.74 101.516   6
  -2  -5 -13 2305.14 99.3301   5
  -2  -5 -14 454.302 27.5259  16
   2  -5  14 446.688 24.5002  15
  -2  -5 -14 472.862 28.1826  11
   2  -5  14 477.458 27.5731  10
  -2  -5 -14 408.707 22.2418   5
   2   5  14 467.528 29.3566   2
   2  -5  14 394.263 23.3793   4
   2  -5  15 142.540 15.2095  15
  -2  -5 -15 162.887 17.1884  16
   2  -5  15 190.588 17.3547  10
  -2  -5 -15 192.667 18.8319  11
  -2  -5 -15 177.899 14.4633   5
   2   5  15 197.773 19.2071   2
   2  -5  15 172.050 15.2996   4
   2  -5  16 723.706 40.6357  15
  -2  -5 -16 721.234 43.5576  16
  -2  -5 -16 803.279 45.0220  11
   2  -5  16 811.167 43.5474  10
  -2  -5 -16 734.506 38.7777   5
   2   5  16 797.909 45.9596   2
   2  -5  16 764.568 38.8253   3
   2  -5  16 701.064 38.7084   4
   2  -5  17 461.060 28.4688  15
  -2  -5 -17 458.611 31.1270  16
  -2  -5 -17 406.523 25.2120   5
   2  -5  17 436.248 29.0554  10
  -2  -5 -17 390.483 29.6845  11
   2  -5  17 420.276 24.9436   3
   2  -5  17 406.328 25.4335   4
   2   5  17 429.460 31.5681   2
  -2  -5 -18 5.93750 7.34516  16
   2  -5  18-1.16318 7.91042  15
  -2  -5 -18 2.95291 6.74331  11
   2   5  18-1.62961 8.49967   2
   2  -5  18 7.62234 5.54468  10
  -2  -5 -18 3.92106 4.84090   5
  -2  -5 -19 925.231 48.1537   5
   2   5  19 1155.33 59.3051   2
   2  -5  19 1058.64 54.1960  10
  -2  -5 -19 1078.27 57.2648  11
   2  -5  19 1124.71 52.6072   9
  -2  -5 -19 1001.60 56.2798  16
   2  -5  19 954.306 52.8513  15
  -2  -5 -20 296.552 20.4073   5
   2   5  20 392.231 29.5795   2
   2  -5  20 378.968 24.3801   9
  -2  -5 -20 365.543 28.5428  16
  -2  -5 -20 330.890 27.0988  11
   2  -5  20 367.276 25.6853  10
   2   5  21 185.551 19.7435   2
   2  -5  21 179.121 15.7082   9
  -2  -5 -21 176.690 19.2735  16
  -2  -5 -21 145.776 17.8275  11
   2  -6 -21 57.3453 9.74844   5
   2  -6 -20 31.6229 8.29035   5
   2  -6 -20 35.8251 10.3815  11
  -2  -6  20 41.7769 10.1147  10
   2  -6 -20 25.3807 8.79572  16
   2  -6 -19 13.8001 7.44500  16
   2  -6 -19 8.37431 6.45749   5
  -2   6  19 7.13686 7.97947   2
   2  -6 -19 9.91579 8.32505  11
  -2  -6  19 12.9906 7.58624  10
  -2  -6  19 11.9153 5.73828   3
  -2   6  18 19.3012 9.01086   2
   2  -6 -18 8.02979 6.99735  16
   2  -6 -18 16.9316 7.02237   5
   2  -6 -18 17.9922 8.45282  11
  -2  -6  18 6.52420 8.66124  10
  -2   6  18 11.3394 7.01502   8
  -2  -6  17 52.2872 8.77074   3
  -2   6  17 49.7606 11.5167   2
   2  -6 -17 50.4206 10.2236  16
  -2  -6  17 81.7740 13.3120  15
   2  -6 -17 39.5111 9.22439   5
   2  -6 -17 66.9978 11.3952  11
  -2  -6  17 53.7333 11.5891  10
  -2   6  17 56.0830 10.2352   8
   2  -6 -16 762.442 42.1514  16
   2   6 -16 736.601 42.9958  14
  -2  -6  16 695.225 42.3445  15
   2  -6 -16 754.632 41.8274   5
  -2  -6  16 772.393 45.9111  10
   2  -6 -16 690.676 41.7976  11
  -2   6  16 718.912 41.1833   8
  -2  -6  16 763.161 40.3281   3
  -2  -6  15 84.8135 10.9727   3
   2  -6 -15 78.0525 11.1344  16
  -2  -6  15 84.3376 13.0185  15
   2   6 -15 66.8987 11.1723  14
   2  -6 -15 92.3566 11.9164   5
   2  -6 -15 53.5968 10.5801  11
  -2  -6  15 89.7071 14.3645  10
  -2   6  15 60.5075 11.4920   8
  -2  -6  14 21.9876 7.06574   3
  -2  -6  14 25.0186 5.82802   4
   2  -6 -14 18.0232 7.15769  16
  -2  -6  14 6.07340 8.45639  15
   2   6 -14 13.9548 7.78730  14
   2  -6 -14 26.3855 7.58923   5
   2  -6 -14 19.7330 8.50432  11
  -2  -6  14 26.8618 9.42834  10
  -2   6  14 13.4035 8.15922   8
   2   6 -14 21.8248 5.46665   8
  -2  -6  13 11.1907 5.64623   3
  -2  -6  13 7.96605 4.80654   4
  -2  -6  13 6.89723 7.82233  15
   2   6 -13 19.5451 7.52554  14
   2  -6 -13 3.21649 5.50575  16
   2  -6 -13 7.15181 5.90496  11
  -2  -6  13 4.63800 7.51191  10
  -2   6  13-2.43987 6.47432   8
   2   6 -13 10.8932 4.81071   8
   2  -6 -12 405.176 26.8530  16
   2   6 -12 501.183 31.6225  14
  -2  -6  12 435.270 28.4334  15
  -2  -6  12 454.606 31.8688  10
   2  -6 -12 422.605 28.1587  11
   2   6 -12 427.192 25.3516   8
  -2   6  12 496.065 30.3069   8
  -2  -6  12 420.709 25.4961   4
  -2  -6  12 431.998 28.2429   3
  -2  -6  11 2.54729 5.11737   4
  -2   6  11 5.55241 6.06022   2
  -2  -6  11 10.2441 5.83992   3
   2  -6 -11 6.67994 5.14405  16
  -2  -6  11 6.19602 7.29494  15
   2   6 -11 2.72258 6.21955  14
  -2   6  11 6.37257 3.56060  14
   2   6 -11 4.12857 3.85550   6
   2  -6 -11 1.07366 6.05144  11
  -2  -6  11 4.44813 7.60537  10
  -2   6  11 1.20882 6.90893   8
   2   6 -11 12.2800 5.29083   8
  -2   6  10 806.025 44.2002   2
   2  -6 -10 767.040 39.8565  16
  -2  -6  10 792.489 41.0175  15
  -2   6  10 749.254 36.2246  14
   2   6 -10 736.023 36.4051   6
   2  -6 -10 732.944 40.8961   4
   2  -6 -10 731.566 40.7617  11
  -2  -6  10 774.668 45.0618  10
  -2   6  10 840.351 43.6944   8
   2   6 -10 769.346 39.5040   8
  -2  -6  10 794.749 39.8002   4
  -2  -6   9 709.197 37.7639   4
   2  -6  -9 713.702 39.6200   4
  -2   6   9 751.939 41.7169   2
   2  -6  -9 681.832 37.0804  16
  -2   6   9 724.320 35.3967  14
  -2  -6   9 739.310 38.3876  15
   2   6  -9 687.350 34.3241   6
   2  -6  -9 702.048 38.5971  11
  -2  -6   9 807.512 44.1245  10
   2   6  -9 735.345 37.9678   8
  -2   6   9 789.758 41.8078   8
  -2  -6   8 77.1579 9.93845   4
   2  -6  -8 78.8461 11.0229   4
  -2   6   8 77.4811 11.3080   2
  -2   6   8 57.3200 6.35394  17
   2  -6  -8 63.1859 8.53402  16
  -2   6   8 84.3778 8.83758  14
  -2  -6   8 65.4196 9.06976  15
   2   6  -8 95.3345 12.5803  14
   2   6  -8 72.4556 7.48904   6
   2  -6  -8 73.5838 9.69622  11
  -2  -6   8 93.0974 13.1573  10
  -2   6   8 84.3749 11.9476   8
   2   6  -8 88.8137 10.4579   8
   2  -6  -7 532.750 31.0590   4
  -2  -6   7 556.329 30.1078   4
  -2   6   7 561.150 32.2247   2
   2  -6  -7 529.064 27.8977  16
  -2   6   7 407.415 24.0413  17
  -2   6   7 554.919 28.5789  14
  -2  -6   7 460.338 27.4294  15
   2   6  -7 546.983 33.2430  14
   2   6  -7 503.347 25.9177   6
   2  -6  -7 508.943 29.3015  11
  -2  -6   7 575.654 34.1733  10
   2   6  -7 552.545 30.2136   8
  -2   6   7 577.097 32.6857   8
  -2  -6   6 2462.13 98.9986   4
  -2   6   6 2468.84 100.996   2
   2  -6  -6 2363.18 95.5712  16
  -2   6   6 1823.20 91.1756  17
   2   6  -6 2473.33 103.166  14
  -2   6   6 1817.25 91.4831  15
  -2  -6   6 2310.03 95.8754  15
  -2   6   6 2444.72 97.3575  14
   2   6  -6 2215.39 93.6442   6
   2  -6  -6 2504.62 98.4743  11
  -2  -6   6 2572.15 103.961  10
   2   6  -6 2573.04 99.8855   8
  -2   6   6 2648.63 102.691   8
  -2  -6   5 31.6412 6.74908   4
  -2   6   5 12.3921 6.04713   2
  -2   6   5 18.7240 3.49254  17
   2  -6  -5 22.6516 5.39918  16
  -2   6   5 20.0100 3.65637  15
   2   6  -5 24.6656 7.38735  14
  -2  -6   5 27.5710 5.43080  15
  -2   6   5 21.9937 5.98557  14
   2   6  -5 18.2289 4.96243   6
   2  -6  -5 31.9342 6.98683  11
  -2  -6   5 19.7529 7.93570  10
   2  -6  -5 31.3048 7.46524  10
  -2   6   5 34.1300 7.86206   8
   2   6  -5 34.1228 7.87259   8
   2  -6  -4 2051.88 87.1045   4
  -2  -6   4 2105.06 86.1629   4
  -2   6   4 1634.20 77.3214  17
   2  -6  -4 2005.81 81.2420  16
   2   6  -4 2124.25 89.2885  14
  -2   6   4 2049.88 85.2368  14
  -2   6   4 1604.49 77.0014  15
   2   6  -4 1997.36 81.4217   6
   2  -6  -4 2006.18 83.6401  11
   2  -6  -4 2183.37 88.2020  10
  -2  -6   4 2164.26 89.5893  10
  -2   6   4 2197.70 88.9188   8
   2   6  -4 2173.10 87.1533   8
  -2  -6   3 538.459 27.9644   4
   2  -6  -3 520.410 28.6464   4
  -2   6   3 381.554 21.3987   1
  -2   6   3 417.650 19.0702  17
   2  -6  -3 482.597 22.7229  16
   2   6  -3 380.566 20.2848  15
  -2   6   3 544.312 27.7155  14
   2   6  -3 519.686 29.6796  14
   2   6  -3 491.795 23.9459   6
   2  -6  -3 544.253 25.7501  11
   2  -6  -3 524.340 28.6597  10
  -2  -6   3 540.468 29.9282  10
   2   6  -3 543.775 28.7124   8
  -2   6   3 533.759 29.2435   8
   2  -6  -2 1427.09 64.0708   4
  -2  -6   2 1410.37 62.6984   4
   2   6  -2 1458.79 65.4107  14
  -2   6   2 1470.02 63.3796  14
  -2   6   2 1180.28 53.2505  17
   2   6  -2 1154.51 55.4636  15
  -2  -6   2 1476.97 65.5522  10
   2  -6  -2 1466.35 64.3477  10
  -2   6   2 1493.73 64.9760   8
   2   6  -2 1601.44 65.2567   8
  -2  -6   1 1755.62 71.1557   4
   2  -6  -1 1786.21 72.6849   4
  -2   6   1 1842.24 72.2704  14
   2   6  -1 1819.13 73.5542  14
  -2   6   1 1521.86 60.0716  17
  -2   6   1 1355.52 59.9460  17
   2   6  -1 1373.21 63.1090  15
  -2   6   1 1846.90 73.2994   8
   2  -6  -1 1703.74 71.9731  10
  -2   6   1 1391.00 62.8670   1
   2   6   0 3317.25 137.236   1
  -2   6   0 3200.45 138.546   1
  -2   6   0 3874.58 148.319  14
   2   6   0 4072.63 149.831  14
   2   6   0 3163.20 139.710  15
  -2   6   0 3057.08 140.274  13
  -2   6   0 3808.14 148.924   8
   2  -6   0 3994.02 149.141  10
  -2  -6   0 3882.39 147.479   4
   2  -6   0 4196.68 149.940   4
  -2   6  -1 18.2430 3.51737   1
   2   6   1 21.0907 3.55044   1
   2   6   1 27.8355 7.04951  14
  -2   6  -1 29.0387 7.22787  14
   2   6   1 22.5835 5.44199  15
  -2   6  -1 28.2851 7.52159   8
  -2   6  -1 24.9699 4.77568  13
   2  -6   1 20.4922 7.10091  10
  -2  -6  -1 47.1693 8.15589   4
   2  -6   1 29.0598 8.18655   4
  -2   6  -2 1393.83 59.3563   1
   2   6   2 1701.20 71.2853   8
   2   6   2 1761.60 70.8573  14
   2   6   2 1282.29 62.4997  15
  -2   6  -2 1782.47 71.7090  14
   2   6   2 1307.50 58.5605  12
  -2  -6  -2 1661.35 69.6872  10
   2  -6   2 1725.19 71.3548  10
  -2  -6  -2 1685.92 69.6971   4
   2  -6   2 1732.21 71.0408   4
   2  -6   3 703.224 38.2261   2
   2   6   3 1035.87 47.9791   8
   2   6   3 1030.12 46.3472  14
  -2   6  -3 1040.23 47.6028  14
   2   6   3 719.251 39.0586  15
  -2   6  -3 998.101 45.4853   6
   2   6   3 766.780 35.9990  12
  -2   6  -3 824.024 38.1996  12
   2  -6   3 1058.15 47.8695  10
  -2  -6  -3 949.155 45.2080  10
  -2  -6  -3 977.838 45.7379   4
   2  -6   3 1011.92 46.8237   4
   2  -6   4 649.513 35.0563   2
   2   6   4 933.627 44.6364   8
   2   6   4 642.701 36.1265  15
   2   6   4 854.379 42.0345  14
  -2   6  -4 965.884 45.0287  14
  -2   6  -4 914.572 42.2828   6
  -2  -6  -4 912.735 42.8391   4
   2   6   4 683.570 33.5492  12
  -2   6  -4 789.054 35.3600  12
  -2  -6  -4 875.855 42.1038  10
   2  -6   4 903.108 44.2566  10
   2  -6   4 842.733 42.5448   4
   2   6   5 797.863 41.5174   8
  -2   6  -5 821.187 40.0505   8
   2   6   5 525.246 32.9589  15
  -2   6  -5 872.374 42.5951  14
   2   6   5 769.066 38.9826  14
  -2   6  -5 846.444 39.4435   6
  -2  -6  -5 811.543 39.8089   4
  -2   6  -5 685.881 32.4861  12
   2   6   5 583.076 31.1637  12
  -2  -6  -5 803.051 39.4154  10
   2  -6   5 879.104 42.4708  10
   2  -6   5 758.989 39.7961   4
   2  -6   6 2032.12 83.5586   4
   2   6   6 1516.69 72.6630  17
  -2   6  -6 2167.77 86.1918  14
   2   6   6 2050.78 81.8261  14
  -2   6  -6 2134.43 82.0154   6
  -2  -6  -6 2100.47 82.9697   4
   2   6   6 1498.15 73.5314  12
  -2  -6  -6 2071.24 83.6144  11
   2  -6   6 2217.72 86.1923  10
  -2  -6  -6 2156.42 83.1142  10
   2   6   6 2183.95 85.9817   8
  -2   6  -6 2171.57 83.4755   8
  -2  -6  -6 1401.52 73.1168   7
   2  -6   7 1.08684 5.76193   4
   2   6   7 4.22376 2.58571  17
  -2  -6  -7-0.97838 5.96514  16
  -2   6  -7-11.4370 7.25998  14
   2   6   7 0.91256 5.21358  14
   2  -6   7 1.46622 2.08175  15
  -2   6  -7 3.72062 4.93133   6
  -2  -6  -7 2.24253 5.44402  11
   2   6   7 0.46967 2.82877  12
  -2  -6  -7-2.98826 5.69076  10
   2  -6   7 1.23553 5.26132  10
   2   6   7-2.48513 6.99953   8
  -2  -6  -7 5.09199 2.32367   7
  -2   6  -7 2.03613 4.94299   8
   2  -6   8 2011.04 79.9024   4
   2   6   8 1337.85 69.3409  17
  -2  -6  -8 1836.40 78.0972  16
  -2   6  -8 2051.67 82.6613  14
   2   6   8 1927.43 76.7364  14
   2  -6   8 1713.73 69.7508  15
  -2   6  -8 1835.00 76.8741   6
  -2   6  -8 1845.74 72.1025  12
  -2  -6  -8 1945.51 79.9092  11
   2   6   8 2059.89 82.5479   8
   2  -6   8 2113.31 82.7187  10
  -2  -6  -8 1906.37 78.0979  10
  -2   6  -8 1923.74 78.1966   8
  -2  -6  -8 1222.44 67.9602   7
   2  -6   9 546.137 30.9005   4
   2   6   9 614.136 34.1657   2
   2   6   9 408.161 23.3314  17
  -2  -6  -9 549.385 30.9520  16
   2   6   9 541.714 28.5029  14
  -2   6  -9 563.661 33.6046  14
  -2   6  -9 532.759 29.4637   6
  -2   6  -9 531.026 25.6441  12
  -2  -6  -9 601.645 32.8420  11
   2  -6   9 629.687 34.3523  10
  -2  -6  -9 560.866 30.1679  10
   2   6   9 624.876 34.3789   8
  -2  -6  -9 342.622 21.0650   7
  -2   6  -9 575.189 30.4881   8
   2  -6  10 322.336 22.2258   4
   2   6  10 380.847 25.7321   2
  -2  -6 -10 388.058 23.7077  16
   2   6  10 334.644 19.8338  14
  -2   6 -10 314.252 20.8205   6
  -2  -6 -10 376.981 24.2625  11
   2  -6  10 398.392 25.6245  10
   2   6  10 367.516 25.2790   8
  -2   6 -10 369.229 22.5584   8
   2  -6  11 155.760 15.8593   4
   2   6  11 163.836 18.0875   2
  -2  -6 -11 190.841 17.3693  16
   2   6  11 165.806 14.0142  14
   2  -6  11 198.158 14.6395  15
  -2   6 -11 202.806 16.2987   6
  -2  -6 -11 202.959 18.3050  11
   2   6  11 185.596 18.5414   8
   2  -6  11 178.429 17.6530  10
  -2   6 -11 199.540 16.5075   8
   2  -6  12 1068.31 51.3500   4
   2   6  12 1090.43 55.7690   2
  -2  -6 -12 954.805 51.5162  16
   2   6  12 879.018 45.9928  14
  -2   6 -12 923.605 49.0432   6
  -2  -6 -12 997.262 52.5631  11
   2  -6  12 1100.74 54.4001  10
   2   6  12 1046.21 54.1183   8
  -2   6 -12 982.494 50.0240   8
   2  -6  13 37.5327 8.79634   4
  -2  -6 -13 42.9842 9.05582  16
  -2   6 -13 32.6834 7.74609   6
   2   6  13 35.1570 9.44251   2
  -2  -6 -13 32.9682 9.09500  11
   2  -6  13 50.3000 10.6252  10
   2   6  13 47.0506 10.4027   8
  -2  -6 -14 791.878 41.8975  16
  -2   6 -14 733.685 38.3407   6
  -2  -6 -14 759.089 37.0801   5
   2   6  14 825.751 44.9554   2
  -2  -6 -14 780.284 42.4365  11
   2   6  14 876.628 44.1154   8
   2  -6  14 899.028 44.4731  10
   2  -6  14 762.313 38.8419   4
   2  -6  15 97.7039 11.9055   4
  -2  -6 -15 88.6349 13.9314  16
  -2  -6 -15 114.782 11.9829   5
   2   6  15 101.965 15.1142   2
  -2  -6 -15 106.557 14.9010  11
   2  -6  15 124.639 14.8496  10
   2   6  15 104.652 14.4124   8
   2  -6  16 67.9461 9.93695   4
  -2  -6 -16 81.4619 12.9005  16
  -2  -6 -16 92.2064 11.0779   5
   2  -6  16 85.3475 10.4854   3
   2   6  16 74.4827 13.1252   2
  -2  -6 -16 89.7333 13.2524  11
   2  -6  16 98.3623 13.4020  10
   2   6  16 91.8409 13.6521   8
   2  -6  17 28.3436 6.97221   3
  -2  -6 -17 28.7883 8.76418  16
  -2  -6 -17 37.7542 7.66911   5
   2   6  17 48.8428 11.5252   2
  -2  -6 -17 37.5421 10.0921  11
   2  -6  17 31.7636 8.71929  10
   2   6  17 26.1826 9.45919   8
  -2  -6 -18 258.298 22.8949  16
  -2  -6 -18 253.876 18.6786   5
  -2  -6 -18 236.245 22.6950  11
   2   6  18 291.976 25.0231   2
   2  -6  18 278.863 22.4027  10
   2   6  18 262.532 22.2253   8
  -2  -6 -19 4.50536 7.56697  16
   2   6  19-13.7363 8.00970   2
  -2  -6 -19 1.51508 6.61132  11
   2  -6  19 1.34480 4.79181  10
   2  -6  19-1.08514 5.65987   9
   2   6  19 1.31987 6.65051   8
   2  -6  20 59.1859 9.41912   9
   2  -6  20 51.1597 10.0725  10
   2  -7 -19 35.0221 9.83450  16
   2  -7 -19 39.3041 9.04884   5
   2  -7 -18 98.2532 12.9690   5
   2  -7 -18 77.6758 11.8891  16
   2  -7 -18 107.773 14.1683  11
  -2  -7  18 117.523 16.3882  10
  -2  -7  18 84.8003 11.2577   3
  -2  -7  17 1136.17 57.2400   3
   2  -7 -17 1126.84 59.0609  16
   2  -7 -17 1192.83 59.0769   5
   2  -7 -17 1096.28 59.7305  11
  -2  -7  17 1238.69 65.0164  10
  -2   7  17 1150.92 59.6793   8
  -2  -7  16 41.0104 8.87197   3
   2  -7 -16 21.6264 7.57205  16
   2   7 -16 27.2376 8.82442  14
   2  -7 -16 18.9170 7.62171   5
   2  -7 -16 17.1125 7.89479  11
  -2  -7  16 36.2899 9.92607  10
  -2   7  16 31.5782 9.75872   8
  -2  -7  15 77.0720 11.4458   3
  -2   7  15 83.5612 14.0396   2
   2  -7 -15 81.1642 11.7947  16
   2   7 -15 80.4460 13.2220  14
   2  -7 -15 64.3510 10.8005   5
   2  -7 -15 83.1744 12.4037  11
  -2  -7  15 103.422 15.3682  10
  -2   7  15 76.5840 12.5384   8
   2   7 -15 85.1601 10.0875   8
  -2  -7  14 120.806 14.0151   3
   2  -7 -14 145.197 14.6160  16
   2   7 -14 118.170 15.9987  14
  -2   7  14 120.993 16.6632   2
   2  -7 -14 139.593 15.4826  11
  -2  -7  14 135.500 17.1952  10
  -2   7  14 104.924 14.5081   8
   2   7 -14 115.389 11.9604   8
  -2  -7  13 364.186 23.6853   4
  -2  -7  13 344.532 26.1688   3
   2  -7 -13 389.252 25.7595  16
   2   7 -13 406.324 29.6692  14
  -2   7  13 390.578 29.3964   2
   2  -7 -13 408.527 27.4783  11
  -2  -7  13 447.424 31.9294  10
  -2   7  13 331.153 26.6098   8
   2   7 -13 412.071 24.5712   8
  -2  -7  12 635.277 36.5356   3
  -2  -7  12 563.410 32.2089   4
  -2   7  12 640.848 38.7932   2
   2  -7 -12 504.552 32.1455  16
   2   7 -12 564.680 37.5211  14
   2  -7 -12 540.260 34.0680  11
  -2  -7  12 631.874 39.7253  10
   2   7 -12 545.823 31.8055   8
  -2   7  12 619.033 37.1168   8
  -2  -7  11 1707.43 78.3270   3
  -2  -7  11 1555.62 73.9547   4
   2  -7 -11 1574.97 74.1965  16
   2   7 -11 1449.56 69.6832   6
  -2   7  11 1694.94 80.5994   2
   2  -7 -11 1643.00 76.4961  11
  -2  -7  11 1813.32 83.4471  10
  -2   7  11 1786.58 80.0236   8
   2   7 -11 1644.97 74.6267   8
  -2  -7  10 120.591 12.6569   4
   2  -7 -10 103.336 13.4532   4
  -2   7  10 105.911 14.4619   2
   2  -7 -10 130.481 12.6415  16
   2   7 -10 98.4938 9.26208   6
   2  -7 -10 109.648 12.7633  11
  -2  -7  10 141.932 16.9180  10
  -2   7  10 105.730 14.1744   8
   2   7 -10 128.907 13.0065   8
  -2  -7   9 493.744 29.6462   4
  -2   7   9 531.517 33.1831   2
   2  -7  -9 475.485 28.0124  16
  -2   7   9 469.738 26.7574  14
   2   7  -9 504.320 33.7858  14
   2  -7  -9 486.338 31.1017   4
   2   7  -9 426.034 24.7466   6
   2  -7  -9 521.664 30.1583  11
  -2  -7   9 491.109 34.1017  10
   2   7  -9 483.453 29.6575   8
  -2   7   9 533.687 33.6404   8
   2  -7  -8 201.472 18.4979   4
  -2  -7   8 184.204 16.5485   4
  -2   7   8 216.986 19.2164   2
   2  -7  -8 194.941 15.2532  16
  -2  -7   8 196.450 14.8203  15
  -2   7   8 200.784 15.4567  14
   2   7  -8 199.676 19.7696  14
   2   7  -8 179.565 13.1708   6
   2  -7  -8 208.921 17.1715  11
  -2  -7   8 229.837 21.2697  10
   2  -7  -8 195.389 18.2082  10
  -2   7   8 205.865 19.4495   8
   2   7  -8 189.981 17.0466   8
  -2  -7   7 314.634 23.2175   4
   2  -7  -7 358.350 25.2822   4
   2  -7  -7 355.814 21.4764  16
   2   7  -7 351.552 27.2697  14
  -2   7   7 354.265 22.3343  14
   2   7  -7 310.094 19.3504   6
   2  -7  -7 355.745 23.2483  11
  -2  -7   7 355.927 27.1906  10
   2   7  -7 354.902 24.2885   8
  -2   7   7 343.185 25.7103   8
  -2  -7   6 530.979 31.3046   4
   2  -7  -6 465.849 27.0055  16
   2   7  -6 556.990 34.8810  14
  -2   7   6 475.347 29.1088  14
   2   7  -6 494.852 26.4396   6
   2  -7  -6 485.070 29.3393  11
  -2  -7   6 528.737 34.4205  10
   2   7  -6 537.613 31.8768   8
  -2   7   6 535.622 33.5703   8
  -2  -7   5 1471.86 60.7736   4
   2  -7  -5 1437.00 55.1149  16
  -2   7   5 1550.43 60.3498  14
   2   7  -5 1635.67 66.2449  14
   2   7  -5 1441.27 54.8430   6
   2  -7  -5 1499.31 58.8760  11
  -2  -7   5 1688.56 66.9078  10
  -2   7   5 1652.20 65.2454   8
   2   7  -5 1638.30 63.1618   8
  -2  -7   4 144.542 14.4960   4
   2  -7  -4 154.363 15.5726   4
   2  -7  -4 107.348 9.94440  16
  -2   7   4 102.896 6.35137  17
  -2   7   4 147.198 14.0164  14
   2   7  -4 126.472 15.5076  14
   2   7  -4 134.153 11.3332   6
   2  -7  -4 131.261 12.1082  11
  -2  -7   4 134.416 16.0064  10
   2  -7  -4 150.506 15.4084  10
  -2   7   4 116.866 14.5998   8
   2   7  -4 161.693 15.4689   8
  -2  -7   3 943.893 46.8419   4
   2  -7  -3 954.756 48.2607   4
   2  -7  -3 837.400 40.4659  16
   2   7  -3 938.959 49.4626  14
  -2   7   3 955.409 42.0251  13
  -2   7   3 981.333 47.3221  14
   2   7  -3 889.693 42.5226   6
   2  -7  -3 946.156 44.1681  11
  -2  -7   3 935.140 49.4017  10
   2  -7  -3 927.334 47.9106  10
  -2   7   3 954.411 49.0411   8
   2   7  -3 909.230 47.4523   8
  -2  -7   2 75.6562 10.9346   4
   2  -7  -2 82.6663 11.9521   4
   2   7  -2 50.7749 5.55665  15
   2  -7  -2 62.4682 7.00629  16
  -2   7   2 69.4479 10.7472  14
   2   7  -2 87.7107 12.8333  14
   2   7  -2 72.4439 11.2472   8
  -2   7   2 75.3249 11.4814   8
   2  -7  -2 80.6013 9.49205  11
   2  -7  -2 63.4096 10.5513  10
  -2   7   2 54.3114 6.32505   1
   2   7  -1 52.9187 9.74353   8
  -2   7   1 34.0742 8.82680   8
   2  -7  -1 33.7058 8.97248  10
  -2  -7   1 17.9863 7.19689   4
   2  -7  -1 35.9403 8.98641   4
   2   7  -1 31.6393 8.31484  14
   2   7  -1 24.9964 4.43187  15
  -2   7   1 35.3171 8.68999  14
  -2   7   0 109.736 7.51457   1
  -2   7   0 126.826 14.1803   8
   2  -7   0 113.372 13.7019  10
  -2  -7   0 127.298 13.7624   4
   2  -7   0 114.901 13.8865   4
  -2   7   0 113.615 13.3580  14
   2   7   0 150.499 15.3811  14
  -2   7  -1 682.069 29.5814   1
   2   7   1 677.125 30.1710   1
   2   7   1 613.756 29.8643   1
  -2   7  -1 859.069 42.4228   8
   2   7   1 828.483 42.0977  14
   2   7   1 569.472 31.4429  15
  -2   7  -1 802.577 41.6889  14
   2  -7   1 849.290 42.2940  10
  -2  -7  -1 809.673 41.3530  10
   2  -7   1 886.935 42.9122   4
  -2  -7  -1 798.819 40.5643   4
   2   7   2 236.464 13.5445   1
   2   7   2 308.370 22.6249   8
   2   7   2 271.033 21.0622  14
  -2   7  -2 253.922 21.0413  14
   2   7   2 187.676 13.8265  15
  -2   7  -2 270.651 20.1698   6
  -2   7  -2 212.496 12.9048  12
   2  -7   2 250.688 20.3292  10
  -2  -7  -2 233.741 19.6631  10
  -2  -7  -2 275.659 20.6545   4
   2  -7   2 234.866 20.3634   4
   2   7   3 153.971 15.9165   8
  -2   7  -3 172.371 16.7104  14
   2   7   3 137.926 14.7237  14
   2   7   3 98.6933 9.77191  15
   2   7   3 115.365 6.90982  13
  -2  -7  -3 149.273 15.0185   4
  -2   7  -3 152.991 15.0367   6
  -2   7  -3 129.776 8.67236  12
  -2  -7  -3 181.908 16.0644  10
   2  -7   3 158.370 15.9409  10
   2  -7   3 181.037 17.0170   4
   2   7   4 13.5716 8.07014   8
  -2   7  -4 2.45069 6.17398   8
   2   7   4-2.31711 6.24051  14
  -2   7  -4-8.18628 7.11571  14
  -2   7  -4 7.46722 6.81384   6
   2   7   4 2.49350 1.82480  12
  -2   7  -4 2.04660 2.25107  12
  -2  -7  -4 1.17028 5.45922  10
   2  -7   4 1.35502 6.70431  10
  -2  -7  -4-1.16822 5.88622   4
   2  -7   4 1.26039 6.46295   4
  -2   7  -5 178.126 16.9222   8
   2   7   5 190.090 18.2397   8
   2   7   5 193.866 16.8473  14
  -2   7  -5 171.201 18.0189  14
  -2   7  -5 177.822 16.1760   6
  -2  -7  -5 196.441 17.0412   4
  -2   7  -5 150.849 10.0274  12
  -2  -7  -5 204.019 17.6124  11
   2  -7   5 173.520 17.4163  10
  -2  -7  -5 180.660 16.7529  10
   2  -7   5 150.450 16.4494   4
   2  -7   6 299.825 22.8363   4
  -2  -7  -6 283.225 20.8691  16
  -2   7  -6 318.123 24.4923  14
   2   7   6 284.760 21.2139  14
  -2   7  -6 308.491 21.5720   6
  -2   7  -6 249.562 14.9122  12
  -2  -7  -6 295.842 22.5643  11
  -2  -7  -6 283.341 21.8436  10
   2  -7   6 312.586 24.5698  10
   2   7   6 336.377 25.2250   8
  -2   7  -6 312.369 22.8161   8
   2  -7   7 1454.86 71.0251   4
  -2  -7  -7 1440.78 68.9806  16
   2   7   7 1409.65 68.7567  14
  -2   7  -7 1426.99 72.7705  14
  -2   7  -7 1449.38 68.7313   6
  -2  -7  -7 1330.93 69.7905  11
  -2  -7  -7 1395.05 69.5814  10
   2  -7   7 1561.81 73.9333  10
   2   7   7 1622.55 74.3348   8
  -2   7  -7 1538.31 70.9893   8
   2  -7   8 365.935 25.9476   4
  -2  -7  -8 326.787 24.2347  16
   2   7   8 371.177 24.1601  14
  -2   7  -8 366.830 27.7728  14
  -2   7  -8 360.237 24.1416   6
  -2  -7  -8 343.384 25.5165  11
  -2  -7  -8 337.479 24.6194  10
   2  -7   8 410.792 28.4282  10
  -2   7  -8 337.599 24.7864   8
   2   7   8 440.397 29.5781   8
   2  -7   9 9.71081 6.86845   4
  -2  -7  -9 13.6275 7.12019  16
  -2   7  -9 29.6516 8.72616  14
   2   7   9 21.2316 6.72115  14
  -2   7  -9 22.3135 7.12625   6
  -2  -7  -9 15.4532 7.87803  11
   2  -7   9 13.2518 8.07988  10
  -2  -7  -9 11.2273 6.53492  10
  -2   7  -9 17.3212 6.89704   8
   2   7   9 16.2289 7.97304   8
   2  -7  10 132.055 15.0175   4
  -2  -7 -10 144.175 15.5032  16
   2   7  10 162.505 14.2235  14
  -2   7 -10 181.858 18.5548  14
  -2   7 -10 139.674 14.2236   6
  -2  -7 -10 168.650 16.6018  11
   2  -7  10 156.679 17.8515  10
  -2   7 -10 170.937 16.3420   8
   2   7  10 136.143 16.7203   8
   2  -7  11 606.875 35.6308   4
  -2  -7 -11 553.965 35.4024  16
   2   7  11 584.847 32.5087  14
  -2  -7 -11 617.784 37.3202  11
   2   7  11 620.634 38.6394   8
  -2   7 -11 595.382 35.1620   8
   2  -7  11 649.528 39.0559  10
  -2   7 -11 579.701 33.7658   6
   2  -7  12 110.599 13.5095   4
  -2   7 -12 77.4340 10.7785   6
  -2  -7 -12 89.6405 12.6200  16
  -2  -7 -12 102.565 13.9045  11
   2  -7  12 81.3836 13.2056  10
  -2   7 -12 64.2579 10.6384   8
   2   7  12 112.807 15.0687   8
   2  -7  13 635.298 37.0700   4
  -2   7 -13 601.382 35.7445   6
  -2  -7 -13 648.487 38.8021  16
  -2  -7 -13 623.550 39.0136  11
   2  -7  13 713.022 41.4742  10
  -2   7 -13 666.738 37.3601   8
   2   7  13 679.910 41.2944   8
   2  -7  14 88.3208 11.7902   4
  -2   7 -14 76.6698 10.5103   6
  -2  -7 -14 90.4818 12.6970  16
  -2  -7 -14 113.282 14.1128  11
   2  -7  14 103.517 14.9715  10
   2   7  14 70.9961 12.9261   8
   2  -7  15 267.499 20.4766   4
  -2  -7 -15 279.257 23.0791  16
  -2  -7 -15 237.018 18.6805   5
  -2  -7 -15 290.403 24.2334  11
   2  -7  15 304.341 24.2743  10
   2   7  15 258.681 23.4777   8
  -2  -7 -16 68.1017 12.0895  16
  -2  -7 -16 53.5366 9.38850   5
   2   7  16 80.6420 14.3287   2
   2  -7  16 70.7977 9.93895   3
  -2  -7 -16 106.134 14.0798  11
   2  -7  16 72.7306 11.7320  10
   2   7  16 72.1801 12.7912   8
   2  -7  17 152.037 14.9228   3
   2   7  17 168.543 19.2672   2
  -2  -7 -17 149.656 17.1438  16
  -2  -7 -17 157.052 18.1331  11
   2  -7  17 156.340 17.0542  10
   2   7  17 175.358 18.7167   8
  -2  -7 -17 144.967 14.1642   5
  -2  -7 -18 31.4121 9.50074  16
   2  -7  18 54.2964 10.5237  10
   2   7  18 61.6803 11.6550   8
   2  -8 -16 131.106 14.7654  11
   2  -8 -16 94.3176 13.0576   5
  -2   8  16 143.626 16.0299   8
  -2   8  15 299.748 25.8573   2
  -2   8  15 284.962 23.6456   8
   2   8 -15 290.093 25.1234  14
   2  -8 -15 229.408 20.4786   5
   2  -8 -15 257.953 22.0526  11
  -2  -8  15 270.743 25.4543  10
  -2  -8  15 267.807 21.7731   3
  -2   8  14 13.4506 8.78769   2
   2   8 -14 13.3934 8.14901  14
  -2   8  14 16.0395 8.80010   8
   2   8 -14 19.9671 6.55428   8
   2  -8 -14 7.60414 6.95647  11
  -2  -8  14 19.6935 8.71154  10
  -2  -8  14 14.3312 7.76877   3
  -2   8  13 47.7546 10.8122   2
   2   8 -13 26.9939 9.30147  14
   2   8 -13 32.0070 7.46863   8
  -2   8  13 35.5575 9.63852   8
   2  -8 -13 16.2386 7.03254  11
  -2  -8  13 26.9010 10.3117  10
  -2  -8  13 36.1943 9.10051   3
   2   8 -12 162.988 18.7548  14
   2  -8 -12 120.553 14.2760  11
  -2   8  12 128.807 16.2361   8
   2   8 -12 129.342 13.5280   8
  -2  -8  12 161.558 18.8385  10
  -2  -8  12 126.856 13.3913   4
  -2  -8  12 135.539 15.6048   3
  -2  -8  11 38.8667 9.30585   3
  -2   8  11 48.2239 11.3289   8
   2   8 -11 40.0775 8.28848   8
   2  -8 -11 32.7345 8.49358  11
  -2  -8  11 63.9997 12.6625  10
  -2  -8  11 44.1777 8.60041   4
   2   8 -10 226.023 18.8407   8
  -2   8  10 208.533 20.8445   8
   2   8 -10 205.334 21.2556  14
   2  -8 -10 228.174 19.9014   4
   2  -8 -10 209.338 18.3475  11
  -2  -8  10 249.946 23.7873  10
  -2  -8  10 209.077 20.1127   3
  -2  -8  10 227.841 18.5376   4
   2   8  -9 173.805 16.4481   8
  -2   8   9 188.845 18.8719   8
   2   8  -9 166.792 18.7266  14
   2   8  -9 133.884 11.0617   6
   2  -8  -9 142.443 16.2024   4
   2  -8  -9 139.813 14.5511  11
  -2  -8   9 157.523 18.9099  10
  -2  -8   9 159.576 15.5406   4
  -2   8   8 36.0916 10.0945   8
   2   8  -8 39.4961 8.79755   8
   2   8  -8 24.7059 10.2339  14
  -2   8   8 21.4994 6.34453  14
   2   8  -8 28.3766 5.43398   6
   2  -8  -8 39.1911 8.40258  11
  -2  -8   8 41.6074 11.0149  10
   2  -8  -8 31.1147 8.53118  10
   2  -8  -8 22.7621 8.15169   4
  -2  -8   8 37.8828 9.02684   4
   2   8  -7 85.0861 12.2767   8
  -2   8   7 76.3299 13.5686   8
  -2   8   7 66.7677 9.68077  14
   2   8  -7 91.6366 13.5884  14
   2   8  -7 51.6201 7.38216   6
   2  -8  -7 58.1617 10.0654  11
  -2  -8   7 86.7656 14.1989  10
  -2  -8   7 82.1793 11.1192   4
   2  -8  -7 78.3781 12.3071   4
  -2   8   6 1951.80 87.5371   8
   2   8  -6 1874.70 84.7766   8
  -2   8   6 1734.95 81.4490  14
   2   8  -6 1989.14 89.4702  14
   2  -8  -6 1751.68 80.6179  11
  -2  -8   6 1851.64 88.2652  10
  -2  -8   6 1850.91 83.4449   4
   2   8  -5 36.6337 9.60341   8
  -2   8   5 47.4779 11.3992   8
   2   8  -5 39.9679 10.0923  14
  -2   8   5 30.6660 8.22851  14
   2   8  -5 41.0856 7.08070   6
   2  -8  -5 40.5401 8.23456  11
  -2   8   5 38.3513 7.02953  13
  -2  -8   5 40.5861 10.5891  10
  -2  -8   5 29.1556 9.22866   4
  -2   8   4 436.949 30.6329   8
   2   8  -4 483.402 30.5311   8
  -2   8   4 407.506 22.8550  13
  -2   8   4 444.766 28.7077  14
   2   8  -4 418.194 30.9787  14
   2   8  -4 385.565 23.5437   6
   2  -8  -4 380.290 25.3676  11
  -2  -8   4 444.739 31.8979  10
  -2  -8   4 433.117 28.4748   4
   2  -8  -4 411.603 29.1914   4
  -2   8   3 543.701 34.8639   8
   2   8  -3 536.642 34.1259   8
  -2   8   3 475.440 25.5397  13
  -2   8   3 590.980 33.7236  14
   2   8  -3 486.050 34.3695  14
   2   8  -3 498.033 28.1940   6
   2  -8  -3 490.922 29.3500  11
   2  -8  -3 539.276 34.4384  10
  -2  -8   3 478.684 31.9659   4
   2  -8  -3 511.349 33.3630   4
  -2   8   2 386.607 28.1008   8
   2   8  -2 417.845 28.4539   8
  -2   8   2 370.877 26.2977  14
   2   8  -2 317.235 21.8352   6
   2  -8  -2 355.446 23.0169  11
   2  -8  -2 339.549 26.4989  10
   2  -8  -2 331.167 26.4389   4
  -2  -8   2 362.173 25.9940   4
  -2   8   1 198.063 19.6712   8
   2   8  -1 200.890 19.7375   8
   2  -8  -1 172.858 15.1040  11
   2  -8  -1 224.944 20.3912  10
   2  -8  -1 180.114 19.0158   4
  -2  -8   1 214.618 19.1679   4
  -2   8   1 213.640 19.2740  14
   2   8  -1 219.048 20.7737  14
  -2   8   0 1332.37 66.5032   8
   2   8   0 1303.42 66.3197   8
   2   8   0 1241.80 65.8096  14
  -2   8   0 1252.83 65.4175  14
   2  -8   0 1297.89 66.1669  10
   2  -8   0 1275.83 65.6542   4
  -2  -8   0 1276.68 64.5686   4
  -2   8  -1 4.26603 7.16458  14
   2   8   1-1.42558 6.36668  14
  -2   8  -1 0.24256 1.84794  12
  -2  -8  -1 4.15247 6.58969  10
   2  -8   1 5.73058 6.95560  10
  -2  -8  -1 1.29693 7.09389   4
   2  -8   1 1.40409 6.54953   4
  -2   8  -2 993.210 48.6866  14
   2   8   2 883.078 46.5322  14
   2  -8   2 949.860 47.4036   4
  -2   8  -2 938.729 45.6036   6
  -2  -8  -2 922.093 46.2984   4
   2  -8   2 889.442 47.0731  10
  -2  -8  -2 890.678 46.3059  10
   2   8   3 158.031 11.1087   1
   2   8   3 195.685 19.9942   8
  -2   8  -3 214.697 20.0693   8
  -2   8  -3 214.098 20.0842  14
   2   8   3 205.961 19.2595  14
  -2  -8  -3 210.877 19.0641   4
  -2   8  -3 230.314 18.9750   6
   2  -8   3 207.251 20.1576  10
  -2  -8  -3 168.401 17.6918  10
   2  -8   3 198.855 19.1945   4
   2   8   4 518.785 29.4801   1
  -2   8  -4 690.971 39.5891   8
   2   8   4 588.425 39.3598   8
   2   8   4 670.221 38.6206  14
  -2   8  -4 653.259 40.0512  14
  -2   8  -4 595.687 35.9120   6
  -2  -8  -4 626.950 37.5899   4
  -2  -8  -4 637.143 37.4965  11
   2  -8   4 717.827 40.9761  10
  -2  -8  -4 624.664 37.9544  10
   2  -8   4 738.298 40.4648   4
   2  -8   5 428.334 28.8500   4
   2   8   5 302.979 20.3050   1
  -2  -8  -5 347.048 24.0861  16
  -2   8  -5 414.031 29.6315  14
   2   8   5 382.887 26.8016  14
  -2   8  -5 394.692 25.8594   6
  -2  -8  -5 371.640 26.7312  11
   2  -8   5 354.614 28.0486  10
  -2  -8  -5 338.130 26.2510  10
   2   8   5 364.087 28.4619   8
  -2   8  -5 418.276 28.2488   8
   2  -8   6 609.142 39.2586   4
  -2  -8  -6 590.230 36.2488  16
  -2   8  -6 692.867 42.1714  14
   2   8   6 662.423 38.7690  14
  -2   8  -6 682.740 38.0090   6
  -2  -8  -6 637.335 39.0583  11
   2  -8   6 736.140 42.7419  10
  -2  -8  -6 653.449 39.2611  10
  -2   8  -6 707.361 40.4484   8
   2   8   6 684.630 42.0707   8
   2  -8   7 8.32472 7.70429   4
  -2  -8  -7 1.09049 5.49593  16
  -2   8  -7 4.79302 6.63230  14
   2   8   7 3.54473 6.46431  14
  -2   8  -7 2.14751 5.87471   6
  -2  -8  -7-1.30698 7.04094  11
   2  -8   7 6.34596 6.75690  10
  -2  -8  -7 3.81836 6.18095  10
   2   8   7 6.34449 7.08492   8
  -2   8  -7 3.96992 6.54854   8
   2  -8   8 712.456 40.9793   4
  -2  -8  -8 593.111 36.9639  16
  -2   8  -8 686.833 42.6868  14
   2   8   8 716.291 38.6902  14
  -2   8  -8 642.044 36.9916   6
  -2  -8  -8 654.431 39.6645  11
   2  -8   8 667.936 42.0603  10
  -2  -8  -8 615.617 38.4833  10
   2   8   8 727.863 43.2310   8
  -2   8  -8 676.661 39.7354   8
   2  -8   9 96.8196 14.0140   4
  -2  -8  -9 95.9264 12.3928  16
  -2   8  -9 109.989 15.8590  14
   2   8   9 92.6151 11.6867  14
  -2  -8  -9 94.0080 13.0878  11
   2   8   9 95.4865 14.7830   8
  -2   8  -9 103.857 13.5181   8
   2  -8   9 92.0418 14.5095  10
  -2  -8  -9 84.7131 12.0626  10
  -2   8  -9 105.420 12.3529   6
   2  -8  10 136.494 15.6117   4
  -2   8 -10 115.087 12.8302   6
  -2  -8 -10 143.740 15.9581  11
  -2  -8 -10 84.3717 13.0447  16
   2  -8  10 123.267 16.1689  10
   2   8  10 134.565 17.0244   8
  -2   8 -10 142.635 15.4623   8
   2  -8  11 385.863 27.4349   4
  -2  -8 -11 341.634 25.9389  16
  -2  -8 -11 377.489 28.1884  11
   2  -8  11 375.317 29.4562  10
  -2   8 -11 397.235 27.2745   8
   2   8  11 396.843 30.5572   8
   2  -8  12 301.557 22.3851   4
  -2   8 -12 224.256 18.6222   6
  -2  -8 -12 220.049 19.9313  16
  -2  -8 -12 199.418 20.2656  11
   2  -8  12 298.240 24.9183  10
  -2   8 -12 272.377 21.8825   8
   2   8  12 292.971 25.1311   8
   2  -8  13 91.0216 12.5362   4
  -2   8 -13 65.4001 10.0594   6
  -2  -8 -13 81.2783 12.3970  16
  -2  -8 -13 87.3171 13.0548  11
   2  -8  13 89.0890 13.7402  10
  -2   8 -13 89.4621 11.7301   8
   2   8  13 82.6639 14.1751   8
   2  -8  14 367.347 25.6301   4
  -2  -8 -14 378.539 27.0792  16
  -2   8 -14 330.172 23.5430   6
  -2  -8 -14 334.397 27.1566  11
   2  -8  14 409.571 29.8578  10
   2   8  14 380.777 29.3113   8
  -2  -8 -15 44.6795 10.2800  16
  -2  -8 -15 34.7532 8.04390   5
   2   8  15 64.8410 12.5740   8
  -2  -8 -15 56.6575 11.2415  11
   2  -8  15 52.1322 11.6251  10
   2  -8  15 66.6080 10.2951   3
  -2  -8 -16 10.1427 5.83721   5
   2   9 -13 60.8461 9.51348   8
   2   9 -12 61.2500 9.81143   8
  -2   9  12 67.1276 12.6848   8
   2  -9 -12 64.2435 10.3739  11
  -2   9  11 637.916 38.9986   8
   2   9 -11 549.282 33.6058   8
   2  -9 -11 478.409 32.7495  11
  -2  -9  11 594.803 40.5037  10
  -2  -9  11 559.142 36.0811   3
  -2  -9  10 115.865 15.1976   3
  -2   9  10 100.699 15.2391   8
   2   9 -10 101.622 13.2810   8
   2   9 -10 110.750 16.1365  14
   2  -9 -10 92.6607 12.0548  11
  -2  -9  10 69.1990 14.9598  10
  -2  -9  10 94.3291 12.3089   4
   2   9  -9 153.875 15.9814   8
  -2   9   9 157.663 18.2954   8
   2   9  -9 133.244 18.1047  14
   2  -9  -9 133.594 16.0014   4
   2  -9  -9 121.706 13.5749  11
  -2  -9   9 135.162 18.6399  10
  -2  -9   9 105.124 13.5242   4
  -2  -9   9 154.446 17.3564   3
  -2   9   8 11.2841 8.68276   8
   2   9  -8 1.33140 6.21068   8
   2   9  -8-3.53199 9.36233  14
   2  -9  -8 1.06992 5.19483  11
  -2  -9   8 3.67123 8.91215  10
  -2  -9   8-1.22062 6.97353   4
   2  -9  -8 5.68878 7.66041   4
  -2   9   7 116.040 15.9508   8
   2   9  -7 121.483 15.1204   8
   2   9  -7 152.109 17.9052  14
   2  -9  -7 121.734 15.5004   4
   2  -9  -7 99.2188 12.0788  11
  -2  -9   7 146.593 18.9686  10
   2  -9  -7 109.112 14.6662  10
  -2  -9   7 110.789 13.9702   4
   2   9  -6 226.983 21.5525   8
  -2   9   6 262.000 23.2421   8
   2  -9  -6 245.214 19.2992  11
   2   9  -6 253.340 23.7568  14
  -2   9   6 231.986 19.5684  14
  -2  -9   6 255.211 24.3500  10
  -2  -9   6 234.382 20.5612   4
  -2   9   5 376.260 28.4919   8
   2   9  -5 328.572 26.4440   8
   2   9  -5 288.842 26.9291  14
  -2   9   5 362.399 25.3945  14
   2  -9  -5 322.158 22.7025  11
  -2  -9   5 375.115 29.3335  10
  -2  -9   5 357.238 26.0180   4
   2   9  -4 494.157 31.8325   8
  -2   9   4 453.124 31.6870   8
  -2   9   4 413.333 28.2377  14
   2   9  -4 397.786 31.4150  14
   2   9  -4 367.945 23.0157   6
   2  -9  -4 400.055 25.7736  11
  -2  -9   4 400.895 31.4815  10
  -2  -9   4 419.485 29.2334   4
   2  -9  -4 406.114 29.8487   4
  -2   9   3 153.505 18.3566   8
   2   9  -3 194.562 19.4058   8
   2   9  -3 170.808 19.6658  14
  -2   9   3 174.097 17.7560  14
   2   9  -3 165.035 14.0053   6
   2  -9  -3 182.058 15.6103  11
   2  -9  -3 185.046 19.4539  10
  -2  -9   3 188.809 18.6109   4
   2  -9  -3 201.558 19.5465   4
  -2   9   2-6.32400 7.96567   8
   2   9  -2 1.51737 7.22395   8
   2   9  -2-14.8398 8.88116  14
   2   9  -2 3.36672 5.83449   6
   2  -9  -2 5.65021 5.45423  11
   2  -9  -2-3.13569 7.61206  10
   2  -9  -2 1.49826 7.54879   4
  -2  -9   2 1.37467 6.41239   4
   2   9  -1 4.64099 8.07036   8
  -2   9   1 9.45978 7.20230   8
   2   9  -1 3.59129 6.84190   6
   2   9  -1 4.83691 7.20336  14
  -2   9   1 4.32420 5.98573  14
   2  -9  -1-1.57047 8.84874  10
   2  -9  -1 12.0187 7.57196   4
  -2  -9   1 5.55281 6.47853   4
   2   9   0 377.522 28.9032   8
  -2  -9   0 360.692 27.3381   4
  -2   9   0 361.807 27.0285   6
   2   9   0 388.916 29.4768  14
  -2   9   0 369.014 28.1442  14
  -2  -9   0 373.554 28.6913  10
   2  -9   0 339.400 28.2049  10
   2  -9   0 423.497 29.6956   4
  -2   9  -1 294.884 24.0322   6
  -2  -9  -1 335.384 25.6301   4
   2   9   1 328.293 26.1533  14
  -2   9  -1 317.704 25.8883  14
   2  -9   1 290.675 25.5285  10
  -2  -9  -1 328.480 26.2989  10
   2  -9   1 294.748 25.4960   4
  -2   9  -2 450.355 32.1896   8
   2   9   2 469.334 32.1317  14
  -2   9  -2 446.797 31.9243  14
  -2   9  -2 445.527 29.8854   6
  -2  -9  -2 447.363 30.9803   4
  -2  -9  -2 424.890 31.1179  10
   2  -9   2 405.018 31.2325  10
   2  -9   2 446.074 31.9717   4
  -2   9  -3 26.0512 8.98928   8
   2   9   3 40.9545 9.65369  14
  -2   9  -3 51.2737 10.7743  14
  -2   9  -3 30.2771 8.59304   6
  -2  -9  -3 39.2252 9.00443  11
  -2  -9  -3 39.9998 9.56945  10
   2  -9   3 40.1095 11.2123  10
   2  -9   3 39.3244 10.2825   4
  -2  -9  -3 27.7763 9.36585   4
   2  -9   4 27.0420 9.68357   4
  -2  -9  -4 30.2983 7.68279  16
   2   9   4 21.2338 8.51733  14
  -2   9  -4 43.9846 11.0449  14
  -2   9  -4 23.6197 8.05702   6
  -2  -9  -4 43.4787 10.0419  11
  -2  -9  -4 46.9022 10.3375  10
   2  -9   4 32.5685 10.1323  10
   2   9   4 29.8397 10.8992   8
  -2   9  -4 51.3505 11.2148   8
   2  -9   5 251.911 22.4514   4
  -2  -9  -5 205.284 17.6756  16
  -2   9  -5 251.562 23.3742  14
   2   9   5 215.456 20.0177  14
  -2   9  -5 237.109 19.4109   6
  -2  -9  -5 208.815 19.8426  11
   2  -9   5 243.358 22.6570  10
  -2  -9  -5 184.988 19.2547  10
  -2   9  -5 245.055 22.1351   8
   2   9   5 230.580 22.5492   8
   2  -9   6 374.066 27.8707   4
  -2  -9  -6 353.884 24.1791  16
  -2   9  -6 395.011 29.6404  14
   2   9   6 333.200 25.4838  14
  -2   9  -6 354.309 24.7121   6
  -2  -9  -6 314.682 25.6009  11
   2  -9   6 357.467 28.6677  10
  -2  -9  -6 345.349 26.4957  10
  -2   9  -6 361.805 27.7297   8
   2   9   6 375.777 29.3618   8
   2  -9   7 306.686 23.6271   4
  -2  -9  -7 216.012 18.6009  16
  -2   9  -7 280.432 24.7342  14
   2   9   7 235.316 20.5006  14
  -2  -9  -7 236.604 21.2893  11
   2   9   7 307.396 25.6444   8
  -2   9  -7 282.488 23.2073   8
  -2  -9  -7 205.352 20.8411  10
   2  -9   7 219.642 22.5165  10
  -2   9  -7 235.192 19.3265   6
   2  -9   8 156.847 16.8561   4
  -2   9  -8 149.531 14.8642   6
  -2  -9  -8 124.894 14.1010  16
  -2  -9  -8 127.106 15.3998  11
  -2  -9  -8 155.610 16.4972  10
   2  -9   8 137.195 17.5565  10
  -2   9  -8 164.296 17.0535   8
   2   9   8 141.006 18.2349   8
   2  -9   9-1.39418 7.02600   4
  -2   9  -9 1.01261 5.70610   6
  -2  -9  -9 11.2620 6.61198  16
  -2  -9  -9 6.76727 6.57288  11
   2  -9   9 15.0562 7.64066  10
  -2   9  -9 1.36879 6.64731   8
   2   9   9-3.40526 8.42519   8
   2   9  10 17.0321 9.33645   8
  -2   9 -10 16.1598 7.61074   8
  -2  -9 -10 19.1840 7.85261  11
  -2   9 -10 7.85873 5.79876   6
   2  -9  10 18.4882 8.64009  10
   2  -9  10 27.1214 9.68201   4
  -2   9 -11 149.315 16.3779   8
   2  -9  11 111.302 16.9717  10
   2  -9  11 145.662 16.0351   4
  -2  -9 -11 128.018 15.6380  11
   2  -9  12 122.290 14.7350   4
  -2   9 -12 127.671 14.8337   8
  -2 -10   5 69.9046 12.0317   4
   2  10  -5 124.499 16.4032   8
   2  10  -4 128.390 16.6756   8
  -2 -10   4 172.967 17.3008   4
   2  10  -3 188.631 19.7926   8
  -2 -10   3 171.789 18.2773   4
   2  10  -3 222.240 22.0572  14
  -2  10   3 183.153 18.1193  14
   2  10  -2 112.951 16.0390  14
  -2  10   2 94.9880 13.5836  14
   2  10  -2 110.584 15.8226   8
  -2 -10   2 84.8903 13.4237   4
   2  10  -1 3.19507 8.46912   8
  -2  10   1-2.64817 8.07263   6
   2  10  -1-3.28708 7.17129  14
  -2  10   1 5.88812 8.05156  14
  -2 -10   1 8.33508 8.39896  10
  -2 -10   1-1.42461 7.30472   4
   2  10   0 391.180 29.4725  14
  -2  10   0 353.967 27.9552  14
  -2  10   0 378.366 27.1433   6
  -2 -10   0 360.473 27.3572   4
  -2 -10   0 369.098 29.3662  10
   2  10   0 344.173 28.6389   8
  -2  10  -1 43.7090 10.2724  14
   2  10   1 50.3523 10.4610  14
  -2  10  -1 16.1747 8.72188   6
  -2 -10  -1 44.8259 10.0659  11
  -2 -10  -1 43.4861 10.5934  10
   2  10   1 13.1718 8.54172   8
[truncated: 1,571,433 more chars]
