# Supplementary material for: Reactive Noble-Gas Compounds Explored by 3D Electron Diffraction: XeF2–MnF4 Adducts and a Facile Sample Handling Procedure
Source: ACS Cent Sci. 2024 Aug 14;10(9):1733–41. doi: 10.1021/acscentsci.4c00815 (PMC11428288; doi:10.1021/acscentsci.4c00815)
Supplement: Supplementary file 3 — oc4c00815_si_003.zip [file oc4c00815_si_003.zip › XeMn2F10.cif]

data_xemn2f10
_audit_creation_date               2023-10-26
_audit_creation_method
;
Olex2 1.5
(compiled 2023.08.24 svn.re1ec1418 for OlexSys, GUI svn.r6817)
;
_shelx_SHELXL_version_number       '2019/2'
_audit_contact_author_address      ?
_audit_contact_author_email        ?
_audit_contact_author_name         ''
_audit_contact_author_phone        ?
_publ_contact_author_id_orcid      ?
_publ_section_references
;
Dolomanov, O.V., Bourhis, L.J., Gildea, R.J, Howard, J.A.K. & Puschmann, H.
 (2009), J. Appl. Cryst. 42, 339-341.

Palatinus, L. & Chapuis, G. (2007). J. Appl. Cryst., 40, 786-790;
Palatinus, L. & van der Lee, A. (2008). J. Appl. Cryst. 41, 975-984;
Palatinus, L., Prathapa, S. J. & van Smaalen, S. (2012). J. Appl. Cryst. 45,
 575-580.

Sheldrick, G.M. (2015). Acta Cryst. C71, 3-8.
;
_chemical_name_common              ?
_chemical_name_systematic          ?
_chemical_formula_moiety           'F10 Mn2 Xe'
_chemical_formula_sum              'F10 Mn2 Xe'
_chemical_formula_weight           431.18
_chemical_melting_point            ?
_chemical_oxdiff_formula           'Xe Mn2 F10'
_chemical_oxdiff_usercomment       '100K KM'
loop_
  _atom_type_symbol
  _atom_type_description
  _atom_type_scat_dispersion_real
  _atom_type_scat_dispersion_imag
  _atom_type_scat_source
 'F' 'F' 0.0096 0.0061 'International Tables Vol C Tables 4.2.6.8 and 6.1.1.4'
 'Mn' 'Mn' 0.2704 0.4681 'International Tables Vol C Tables 4.2.6.8 and 6.1.1.4'
 'Xe' 'Xe' -0.8200 1.2838
 'International Tables Vol C Tables 4.2.6.8 and 6.1.1.4'

_shelx_space_group_comment
;
The symmetry employed for this shelxl refinement is uniquely defined
by the following loop, which should always be used as a source of
symmetry information in preference to the above space-group names.
They are only intended as comments.
;
_space_group_crystal_system        'monoclinic'
_space_group_IT_number             14
_space_group_name_H-M_alt          'P 1 21/n 1'
_space_group_name_Hall             '-P 2yn'
loop_
  _space_group_symop_operation_xyz
 'x, y, z'
 '-x+1/2, y+1/2, -z+1/2'
 '-x, -y, -z'
 'x-1/2, -y-1/2, z-1/2'

_cell_length_a                     5.18640(8)
_cell_length_b                     9.88546(13)
_cell_length_c                     14.6809(2)
_cell_angle_alpha                  90
_cell_angle_beta                   96.8660(14)
_cell_angle_gamma                  90
_cell_volume                       747.292(19)
_cell_formula_units_Z              4
_cell_measurement_reflns_used      40588
_cell_measurement_temperature      100.00(14)
_cell_measurement_theta_max        32.3900
_cell_measurement_theta_min        1.9490
_shelx_estimated_absorpt_T_max     ?
_shelx_estimated_absorpt_T_min     ?
_exptl_absorpt_coefficient_mu      4.168
_exptl_absorpt_correction_T_max    0.983
_exptl_absorpt_correction_T_min    0.708
_exptl_absorpt_correction_type     gaussian
_exptl_absorpt_process_details
;
CrysAlisPro 1.171.42.73a (Rigaku Oxford Diffraction, 2022)
Numerical absorption correction based on gaussian integration over
a multifaceted crystal model
Empirical absorption correction using spherical harmonics,
implemented in SCALE3 ABSPACK scaling algorithm.
;
_exptl_absorpt_special_details     ?
_exptl_crystal_colour              'dark red'
_exptl_crystal_colour_modifier     dark
_exptl_crystal_colour_primary      red
_exptl_crystal_density_diffrn      3.832
_exptl_crystal_density_meas        ?
_exptl_crystal_density_method      ?
_exptl_crystal_description         irregular
_exptl_crystal_F_000               776
loop_
  _exptl_crystal_face_index_h
  _exptl_crystal_face_index_k
  _exptl_crystal_face_index_l
  _exptl_crystal_face_perp_dist
 -1 -1 -1 0.0395
 -2 1 0 0.0439
 0 -2 -1 0.0275
 1 -2 -2 0.0383
 2 0 1 0.0553
 -1 0 2 0.0454
 2 1 -1 0.0555
 0 0 -1 0.0200
 0 0 1 0.0200
 0 -1 2 0.0285
 0 -1 0 0.0294
 0 1 0 0.0186
 0 2 1 0.0183
 1 -2 2 0.0454
 -1 1 -2 0.0342
 1 0 -2 0.0495

_exptl_crystal_size_max            0.106
_exptl_crystal_size_mid            0.048
_exptl_crystal_size_min            0.04
loop_
  _exptl_oxdiff_crystal_face_indexfrac_h
  _exptl_oxdiff_crystal_face_indexfrac_k
  _exptl_oxdiff_crystal_face_indexfrac_l
  _exptl_oxdiff_crystal_face_x
  _exptl_oxdiff_crystal_face_y
  _exptl_oxdiff_crystal_face_z
 -0.9995 -1.0023 -1.0031 0.0244 0.1287 -0.0182
 -2.0016 0.9979 -0.0130 0.0497 0.1757 0.1311
 0.0012 -2.0017 -0.9958 -0.0122 0.0524 -0.1068
 1.0034 -2.0004 -1.9892 0.0096 -0.0404 -0.1638
 2.0003 0.0030 1.0104 -0.0610 -0.2051 -0.0705
 -1.0036 -0.0012 1.9925 -0.0566 0.0861 0.0715
 2.0031 1.0036 -0.9894 0.0322 -0.2149 -0.0534
 0.0014 -0.0001 -0.9991 0.0349 0.0066 -0.0145
 -0.0014 0.0001 0.9991 -0.0349 -0.0066 0.0145
 -0.0029 -1.0006 1.9998 -0.0932 0.0098 -0.0171
 -0.0001 -1.0008 0.0017 -0.0235 0.0229 -0.0461
 0.0001 1.0008 -0.0017 0.0235 -0.0229 0.0461
 -0.0012 2.0017 0.9958 0.0122 -0.0524 0.1068
 0.9978 -1.9999 2.0072 -0.1299 -0.0666 -0.1058
 -0.9980 0.9992 -2.0055 0.1063 0.0895 0.0596
 1.0036 0.0012 -1.9925 0.0566 -0.0861 -0.0715

_exptl_transmission_factor_max     ?
_exptl_transmission_factor_min     ?
_diffrn_reflns_av_R_equivalents    0.0769
_diffrn_reflns_av_unetI/netI       0.0293
_diffrn_reflns_Laue_measured_fraction_full  0.999
_diffrn_reflns_Laue_measured_fraction_max  0.912
_diffrn_reflns_limit_h_max         9
_diffrn_reflns_limit_h_min         -9
_diffrn_reflns_limit_k_max         18
_diffrn_reflns_limit_k_min         -17
_diffrn_reflns_limit_l_max         27
_diffrn_reflns_limit_l_min         -27
_diffrn_reflns_number              73540
_diffrn_reflns_point_group_measured_fraction_full  0.999
_diffrn_reflns_point_group_measured_fraction_max  0.912
_diffrn_reflns_theta_full          19.665
_diffrn_reflns_theta_max           32.489
_diffrn_reflns_theta_min           2.740
_diffrn_ambient_environment        N~2~
_diffrn_ambient_temperature        100.00(14)
_diffrn_detector                   'Hybrid Pixel Array Detector'
_diffrn_detector_area_resol_mean   13.3333
_diffrn_detector_type              'Eiger2 1M'
_diffrn_measured_fraction_theta_full  0.999
_diffrn_measured_fraction_theta_max  0.912
_diffrn_measurement_details
;
List of Runs (angles in degrees, time in seconds):

  # Type    Start    End  Width  t~exp~   \w     \q     \k     \f   Frames
--------------------------------------------------------------------------
  1  \w    -32.00  36.00   0.50  190.00    --    7.07 -94.00 -44.00  136
  2  \w    -33.00  -5.00   0.50  190.00    --   -8.01 -94.00 -44.00   56
  3  \w    -36.00  -8.00   0.50  190.00    --   -8.01  94.00  66.00   56
  4  \w    -49.00  18.00   0.50  190.00    --    7.07 -57.00-120.00  134
  5  \w     -2.00  68.00   0.50  190.00    --    7.07  57.00   0.00  140
  6  \w     -4.00  25.00   0.50  190.00    --    7.07  57.00  60.00   58
  7  \w     38.00  69.00   0.50  190.00    --    7.07  57.00  60.00   62
  8  \w    -22.00  39.00   0.50  190.00    --    7.07 -99.00-180.00  122
  9  \w    -22.00  39.00   0.50  190.00    --    7.07 -99.00  90.00  122
 10  \w     -4.00  68.00   0.50  190.00    --    7.07  57.00-120.00  144
 11  \w    -22.00  17.00   0.50  190.00    --   -8.01 -99.00-120.00   78
 12  \w    -23.00   8.00   0.50  190.00    --   -8.01 -99.00 120.00   62
 13  \w     -8.00  21.00   0.50  190.00    --   -8.01 -94.00 -44.00   58
 14  \w     -9.00  56.00   0.50  190.00    --    7.23  77.00 -60.00  130
 15  \w    -16.00  15.00   0.50  190.00    --   -8.01  19.00 -90.00   62
 16  \w    -40.00 -15.00   0.50  190.00    --   -8.01  99.00 -97.27   50
 17  \w    -36.00  42.00   0.50  190.00    --   -8.01   0.00  60.00  156
 18  \w    -39.00   3.00   0.50  190.00    --   -8.01  97.00 101.58   84
 19  \w     19.00  46.00   0.50  190.00    --   -8.01  19.00 -90.00   54
 20  \w    -72.00 -38.00   0.50  190.00    --   -8.01   0.00  60.00   68
 21  \w    -58.00 -25.00   0.50  190.00    --   -8.01 -77.00  60.00   66
 22  \w    -20.00  10.00   0.50  190.00    --   -8.01 -77.00  60.00   60
 23  \w    -38.00  -4.00   0.50  190.00    --   -8.01  96.00 -29.58   68
 24  \w    -42.00 -15.00   0.50  190.00    --   -8.01 102.00 -67.52   54
 25  \w    -42.00 -11.00   0.50  190.00    --   -8.01 102.00-169.78   62
 26  \w    -16.00  24.00   0.50  190.00    --   -8.01  19.00-180.00   80
 27  \w    -23.00  16.00   0.50  190.00    --   -8.01 -99.00  60.00   78
 28  \w      2.00  72.00   0.50  190.00    --    7.23  38.00-150.00  140
 29  \w    -64.00   5.00   0.50  190.00    --    7.23 -19.00  30.00  138
 30  \w     -1.00  80.00   0.50  190.00    --    7.23  19.00 150.00  162
 31  \w    -42.00  -7.00   0.50  190.00    --   -8.01 102.00-169.78   70
 32  \w    -42.00  -7.00   0.50  190.00    --   -8.01 102.00 154.21   70
 33  \w    -38.00   7.00   0.50  190.00    --   -8.01  96.00 -29.58   90
 34  \w    -42.00  -7.00   0.50  190.00    --   -8.01 102.00 -67.52   70
;
_diffrn_measurement_device         'four-circle diffractometer'
_diffrn_measurement_device_type    'XtaLAB Synergy, Dualflex, Eiger2 1M'
_diffrn_measurement_method         '\w scans'
_diffrn_orient_matrix_type        
 'CrysAlisPro convention (1999,Acta A55,543-557)'
_diffrn_orient_matrix_UB_11        -0.0128967000
_diffrn_orient_matrix_UB_12        0.0234562000
_diffrn_orient_matrix_UB_13        -0.0349107000
_diffrn_orient_matrix_UB_21        -0.0991289000
_diffrn_orient_matrix_UB_22        -0.0228740000
_diffrn_orient_matrix_UB_23        -0.0067120000
_diffrn_orient_matrix_UB_31        -0.0426070000
_diffrn_orient_matrix_UB_32        0.0461321000
_diffrn_orient_matrix_UB_33        0.0144541000
_diffrn_radiation_monochromator    mirror
_diffrn_radiation_probe            x-ray
_diffrn_radiation_type             'Ag K\a'
_diffrn_radiation_wavelength       0.56087
_diffrn_source                     'micro-focus sealed X-ray tube'
_diffrn_source_type                'PhotonJet (Ag) X-ray Source'
_reflns_Friedel_coverage           0.000
_reflns_Friedel_fraction_full      .
_reflns_Friedel_fraction_max       .
_reflns_number_gt                  4114
_reflns_number_total               5011
_reflns_special_details
;
 Reflections were merged by SHELXL according to the crystal
 class for the calculation of statistics and refinement.
 
 _reflns_Friedel_fraction is defined as the number of unique
 Friedel pairs measured divided by the number that would be
 possible theoretically, ignoring centric projections and
 systematic absences.
;
_reflns_threshold_expression       'I > 2\s(I)'
_computing_cell_refinement         'CrysAlisPro 1.171.42.73a (Rigaku OD, 2022)'
_computing_data_collection         'CrysAlisPro 1.171.42.73a (Rigaku OD, 2022)'
_computing_data_reduction          'CrysAlisPro 1.171.42.73a (Rigaku OD, 2022)'
_computing_molecular_graphics      'Olex2 1.5 (Dolomanov et al., 2009)'
_computing_publication_material    'Olex2 1.5 (Dolomanov et al., 2009)'
_computing_structure_refinement    'SHELXL 2019/2 (Sheldrick, 2015)'
_computing_structure_solution
;
Superflip  (Palatinus & Chapuis, 2007;Palatinus & van der Lee, 2008;
Palatinus et al., 2012)
;
_refine_diff_density_max           2.015
_refine_diff_density_min           -1.399
_refine_diff_density_rms           0.220
_refine_ls_extinction_coef         .
_refine_ls_extinction_method       none
_refine_ls_goodness_of_fit_ref     1.066
_refine_ls_hydrogen_treatment      undef
_refine_ls_matrix_type             full
_refine_ls_number_parameters       118
_refine_ls_number_reflns           5011
_refine_ls_number_restraints       0
_refine_ls_R_factor_all            0.0492
_refine_ls_R_factor_gt             0.0350
_refine_ls_restrained_S_all        1.066
_refine_ls_shift/su_max            0.000
_refine_ls_shift/su_mean           0.000
_refine_ls_structure_factor_coef   Fsqd
_refine_ls_weighting_details      
 'w=1/[\s^2^(Fo^2^)+(0.0234P)^2^+2.9305P] where P=(Fo^2^+2Fc^2^)/3'
_refine_ls_weighting_scheme        calc
_refine_ls_wR_factor_gt            0.0734
_refine_ls_wR_factor_ref           0.0775
_refine_special_details            ?
_olex2_refinement_description
;
;
_atom_sites_solution_hydrogens     .
_atom_sites_solution_primary       iterative
_atom_sites_solution_secondary     ?
loop_
  _atom_site_label
  _atom_site_type_symbol
  _atom_site_fract_x
  _atom_site_fract_y
  _atom_site_fract_z
  _atom_site_U_iso_or_equiv
  _atom_site_adp_type
  _atom_site_occupancy
  _atom_site_site_symmetry_order
  _atom_site_calc_flag
  _atom_site_refinement_flags_posn
  _atom_site_refinement_flags_adp
  _atom_site_refinement_flags_occupancy
  _atom_site_disorder_assembly
  _atom_site_disorder_group
 Xe1 Xe 0.29125(3) 0.03920(2) 0.19538(2) 0.01680(4) Uani 1 1 d . . . . .
 Mn2 Mn 1.24505(7) 0.19166(4) 0.57319(3) 0.01412(6) Uani 1 1 d . . . . .
 Mn1 Mn 0.69241(7) 0.16471(4) 0.40034(3) 0.01412(6) Uani 1 1 d . . . . .
 F8 F 1.2353(3) 0.36486(16) 0.59116(11) 0.0182(3) Uani 1 1 d . . . . .
 F7 F 0.6548(3) 0.32446(17) 0.35330(12) 0.0203(3) Uani 1 1 d . . . . .
 F4 F 0.5253(3) 0.22052(16) 0.50068(11) 0.0162(2) Uani 1 1 d . . . . .
 F6 F 0.8377(3) 0.10474(18) 0.30837(11) 0.0189(3) Uani 1 1 d . . . . .
 F9 F 1.4683(3) 0.16708(17) 0.66896(11) 0.0185(3) Uani 1 1 d . . . . .
 F3 F 0.7349(3) -0.00543(16) 0.45905(11) 0.0159(2) Uani 1 1 d . . . . .
 F10 F 0.9825(3) 0.16080(17) 0.63226(12) 0.0193(3) Uani 1 1 d . . . . .
 F1 F 0.2253(4) -0.0108(2) 0.07019(12) 0.0258(3) Uani 1 1 d . . . . .
 F2 F 0.3783(3) 0.11082(18) 0.34370(11) 0.0192(3) Uani 1 1 d . . . . .
 F5 F 1.0111(3) 0.21426(16) 0.46148(11) 0.0164(3) Uani 1 1 d . . . . .

loop_
  _atom_site_aniso_label
  _atom_site_aniso_U_11
  _atom_site_aniso_U_22
  _atom_site_aniso_U_33
  _atom_site_aniso_U_23
  _atom_site_aniso_U_13
  _atom_site_aniso_U_12
 Xe1 0.01628(6) 0.01865(7) 0.01522(6) -0.00022(5) 0.00082(4) -0.00066(5)
 Mn2 0.01301(13) 0.01547(14) 0.01392(14) -0.00091(11) 0.00184(11) 0.00015(11)
 Mn1 0.01249(13) 0.01643(14) 0.01336(13) -0.00009(11) 0.00121(10) 0.00034(11)
 F8 0.0193(7) 0.0162(6) 0.0191(7) -0.0021(5) 0.0030(5) 0.0008(5)
 F7 0.0201(7) 0.0203(7) 0.0207(7) 0.0048(5) 0.0031(6) 0.0031(5)
 F4 0.0143(6) 0.0183(6) 0.0164(6) -0.0008(5) 0.0035(5) 0.0000(5)
 F6 0.0159(6) 0.0252(7) 0.0158(6) -0.0021(5) 0.0028(5) 0.0007(5)
 F9 0.0179(6) 0.0218(7) 0.0153(6) 0.0000(5) -0.0003(5) 0.0009(5)
 F3 0.0151(6) 0.0156(6) 0.0169(6) -0.0002(5) 0.0019(5) -0.0005(5)
 F10 0.0167(6) 0.0224(7) 0.0199(7) 0.0004(6) 0.0064(5) 0.0003(5)
 F1 0.0265(8) 0.0346(9) 0.0155(7) -0.0044(6) -0.0003(6) -0.0022(7)
 F2 0.0135(6) 0.0271(8) 0.0164(6) -0.0030(6) -0.0002(5) -0.0006(5)
 F5 0.0128(6) 0.0192(6) 0.0168(6) -0.0005(5) 0.0000(5) -0.0008(5)

_geom_special_details
;
 All esds (except the esd in the dihedral angle between two l.s. planes)
 are estimated using the full covariance matrix.  The cell esds are taken
 into account individually in the estimation of esds in distances, angles
 and torsion angles; correlations between esds in cell parameters are only
 used when they are defined by crystal symmetry.  An approximate (isotropic)
 treatment of cell esds is used for estimating esds involving l.s. planes.
;
loop_
  _geom_bond_atom_site_label_1
  _geom_bond_atom_site_label_2
  _geom_bond_distance
  _geom_bond_site_symmetry_2
  _geom_bond_publ_flag
 Xe1 F1 1.8946(18) . ?
 Xe1 F2 2.2829(16) . ?
 Mn2 F8 1.7340(16) . ?
 Mn2 F4 1.9230(15) 1_655 ?
 Mn2 F9 1.7282(16) . ?
 Mn2 F3 1.9068(16) 3_756 ?
 Mn2 F10 1.7268(16) . ?
 Mn2 F5 1.9330(16) . ?
 Mn1 F7 1.7253(17) . ?
 Mn1 F4 1.8789(15) . ?
 Mn1 F6 1.7278(16) . ?
 Mn1 F3 1.8907(16) . ?
 Mn1 F2 1.8181(16) . ?
 Mn1 F5 1.8499(15) . ?

loop_
  _geom_angle_atom_site_label_1
  _geom_angle_atom_site_label_2
  _geom_angle_atom_site_label_3
  _geom_angle
  _geom_angle_site_symmetry_1
  _geom_angle_site_symmetry_3
  _geom_angle_publ_flag
 F1 Xe1 F2 176.84(8) . . ?
 F8 Mn2 F4 88.59(7) . 1_655 ?
 F8 Mn2 F3 173.99(8) . 3_756 ?
 F8 Mn2 F5 89.33(8) . . ?
 F4 Mn2 F5 87.29(7) 1_655 . ?
 F9 Mn2 F8 92.52(8) . . ?
 F9 Mn2 F4 89.66(7) . 1_655 ?
 F9 Mn2 F3 90.86(7) . 3_756 ?
 F9 Mn2 F5 176.39(7) . . ?
 F3 Mn2 F4 86.47(7) 3_756 1_655 ?
 F3 Mn2 F5 87.04(7) 3_756 . ?
 F10 Mn2 F8 93.39(8) . . ?
 F10 Mn2 F4 176.33(8) . 1_655 ?
 F10 Mn2 F9 93.35(8) . . ?
 F10 Mn2 F3 91.37(8) . 3_756 ?
 F10 Mn2 F5 89.64(8) . . ?
 F7 Mn1 F4 90.26(8) . . ?
 F7 Mn1 F6 92.30(8) . . ?
 F7 Mn1 F3 176.51(8) . . ?
 F7 Mn1 F2 91.88(8) . . ?
 F7 Mn1 F5 90.20(8) . . ?
 F4 Mn1 F3 86.75(7) . . ?
 F6 Mn1 F4 176.81(8) . . ?
 F6 Mn1 F3 90.75(8) . . ?
 F6 Mn1 F2 89.58(8) . . ?
 F6 Mn1 F5 91.28(8) . . ?
 F2 Mn1 F4 88.43(7) . . ?
 F2 Mn1 F3 89.83(8) . . ?
 F2 Mn1 F5 177.71(8) . . ?
 F5 Mn1 F4 90.62(7) . . ?
 F5 Mn1 F3 88.04(7) . . ?
 Mn1 F4 Mn2 147.19(9) . 1_455 ?
 Mn1 F3 Mn2 138.81(9) . 3_756 ?
 Mn1 F2 Xe1 126.25(8) . . ?
 Mn1 F5 Mn2 144.58(9) . . ?

loop_
  _geom_torsion_atom_site_label_1
  _geom_torsion_atom_site_label_2
  _geom_torsion_atom_site_label_3
  _geom_torsion_atom_site_label_4
  _geom_torsion
  _geom_torsion_site_symmetry_1
  _geom_torsion_site_symmetry_2
  _geom_torsion_site_symmetry_3
  _geom_torsion_site_symmetry_4
  _geom_torsion_publ_flag
 F7 Mn1 F4 Mn2 123.22(18) . . . 1_455 ?
 F7 Mn1 F2 Xe1 81.62(11) . . . . ?
 F7 Mn1 F5 Mn2 144.52(16) . . . . ?
 F4 Mn1 F3 Mn2 149.21(14) . . . 3_756 ?
 F4 Mn1 F2 Xe1 171.83(11) . . . . ?
 F4 Mn1 F5 Mn2 54.26(16) . . . . ?
 F6 Mn1 F3 Mn2 -28.80(14) . . . 3_756 ?
 F6 Mn1 F2 Xe1 -10.67(11) . . . . ?
 F6 Mn1 F5 Mn2 -123.17(16) . . . . ?
 F3 Mn1 F4 Mn2 -58.57(17) . . . 1_455 ?
 F3 Mn1 F2 Xe1 -101.42(11) . . . . ?
 F3 Mn1 F5 Mn2 -32.46(16) . . . . ?
 F2 Mn1 F4 Mn2 31.34(17) . . . 1_455 ?
 F2 Mn1 F3 Mn2 60.77(14) . . . 3_756 ?
 F5 Mn1 F4 Mn2 -146.57(17) . . . 1_455 ?
 F5 Mn1 F3 Mn2 -120.06(14) . . . 3_756 ?

_shelx_res_file
;
TITL XeMn2F10 in P2(1)/n
    xemn2f10.res
    created by SHELXL-2019/2 at 13:48:49 on 26-Oct-2023
CELL 0.56087 5.186405 9.885465 14.680901 90 96.866 90
ZERR 4 0.000078 0.000132 0.000216 0 0.0014 0
LATT 1
SYMM 0.5-X,0.5+Y,0.5-Z
SFAC F Mn Xe
UNIT 40 8 4

L.S. 20
PLAN  5
TEMP -173
CONF
fmap 2 53
acta
more -3
REM <olex2.extras>
REM <HklSrc "%.\\XeMn2F10.hkl">
REM </olex2.extras>

WGHT    0.023400    2.930500
FVAR       0.22789
XE1   3    0.291247    0.039196    0.195384    11.00000    0.01628    0.01865 =
         0.01522   -0.00022    0.00082   -0.00066
MN2   2    1.245046    0.191662    0.573192    11.00000    0.01301    0.01547 =
         0.01392   -0.00091    0.00184    0.00015
MN1   2    0.692409    0.164711    0.400344    11.00000    0.01249    0.01643 =
         0.01336   -0.00009    0.00121    0.00034
F8    1    1.235342    0.364860    0.591155    11.00000    0.01931    0.01622 =
         0.01911   -0.00210    0.00297    0.00081
F7    1    0.654814    0.324457    0.353298    11.00000    0.02009    0.02030 =
         0.02066    0.00484    0.00314    0.00312
F4    1    0.525342    0.220517    0.500683    11.00000    0.01427    0.01831 =
         0.01637   -0.00079    0.00346    0.00005
F6    1    0.837669    0.104739    0.308374    11.00000    0.01592    0.02520 =
         0.01578   -0.00211    0.00282    0.00074
F9    1    1.468253    0.167075    0.668957    11.00000    0.01789    0.02183 =
         0.01530   -0.00001   -0.00033    0.00087
F3    1    0.734856   -0.005429    0.459052    11.00000    0.01506    0.01558 =
         0.01694   -0.00021    0.00191   -0.00054
F10   1    0.982473    0.160804    0.632258    11.00000    0.01675    0.02236 =
         0.01991    0.00041    0.00637    0.00030
F1    1    0.225270   -0.010846    0.070190    11.00000    0.02648    0.03464 =
         0.01545   -0.00437   -0.00035   -0.00220
F2    1    0.378293    0.110823    0.343704    11.00000    0.01354    0.02712 =
         0.01639   -0.00304   -0.00022   -0.00062
F5    1    1.011057    0.214260    0.461480    11.00000    0.01284    0.01922 =
         0.01682   -0.00047    0.00002   -0.00084
HKLF 4


REM  XeMn2F10 in P2(1)/n
REM wR2 = 0.0775, GooF = S = 1.066, Restrained GooF = 1.066 for all data
REM R1 = 0.0350 for 4114 Fo > 4sig(Fo) and 0.0492 for all 5011 data
REM 118 parameters refined using 0 restraints

END

WGHT      0.0234      2.9306

REM Highest difference peak  2.015,  deepest hole -1.399,  1-sigma level  0.220
Q1    1   0.1617  0.0379  0.1995  11.00000  0.05    2.01
Q2    1   0.2792  0.0390  0.1424  11.00000  0.05    1.91
Q3    1   0.4267  0.0375  0.1963  11.00000  0.05    1.82
Q4    1   0.3007  0.0400  0.2440  11.00000  0.05    1.80
Q5    1   0.3838 -0.0234  0.2014  11.00000  0.05    1.30
;
_shelx_res_checksum                9503
_shelx_hkl_file
;
   0   0  -3 1.15670 1.28185  10
   0   0  -3 0.58201 1.67873  15
   0   0  -3 0.12344 1.30231  28
   0   0  -3 0.26661 1.06282   6
   0   0   3 1.48723 1.27969   8
   0   0  -3 0.60156 1.53092   8
   0   0  -4 667.831 27.5211  10
   0   0  -4 687.990 27.6653  15
   0   0  -4 639.042 27.2152   6
   0   0   4 709.527 27.3916   8
   0   0  -4 610.424 27.3312   8
   0   0  -4 681.025 27.5605  28
   0   0  -5 1.24727 1.86455  28
   0   0  -5 0.60910 2.25964  15
   0   0  -5-0.35354 1.85783  10
   0   0  -5 1.21339 2.65609  17
   0   0   5-0.02183 1.67714   8
   0   0  -5-0.11083 1.38952   6
   0   0  -6 24.8788 2.48900  28
   0   0  -6 20.2917 2.82961  15
   0   0  -6 21.7176 2.39545  10
   0   0  -6 21.9116 3.17277  17
   0   0  -6 21.9999 1.99471   6
   0   0   6 22.2122 2.33705   8
   0   0  -7-0.93661 2.15204  28
   0   0  -7 0.52121 2.52653  15
   0   0  -7-0.40396 2.10292  10
   0   0  -7 0.73325 3.03653  17
   0   0   7 0.61179 2.05533   8
   0   0  -7-0.61848 1.75487   6
   0   0  -8 1892.00 74.3248  28
   0   0  -8 1760.47 74.3700  15
   0   0  -8 1830.06 74.2642  10
   0   0  -8 1897.61 74.7144  17
   0   0   8 1822.46 73.9263   8
   0   0  -8 1686.95 73.6337   6
   0   0  -9 0.89323 2.25543  28
   0   0  -9 2.14466 3.39940  17
   0   0  -9-0.36565 1.79097   6
   0   0   9-1.58952 1.76458   7
   0   0   9-2.68150 2.35552   8
   0   0  -9-2.88425 2.79964  15
   0   0 -10 963.353 38.0640  28
   0   0 -10 991.381 38.6800  17
   0   0  10 959.082 37.6101   8
   0   0 -10 856.742 37.1723   6
   0   0  10 853.113 37.0806   7
   0   0 -10 892.184 38.1227  15
   0   0 -11-2.23305 2.50238  28
   0   0  11 0.35515 2.27221  28
   0   0 -11 3.03891 3.85106  17
   0   0  11 1.00778 2.53048   8
   0   0  11-0.36099 1.97941   7
   0   0 -11-1.64092 2.98563  15
   0   0  11-2.05428 3.16446  15
   0   0 -12 0.62412 2.61548  28
   0   0  12 1.99411 2.42677  28
   0   0 -12 3.41778 4.06645  17
   0   0  12 0.10275 1.98273   7
   0   0  12 3.95733 2.67575   8
   0   0 -12 0.75975 3.08913  15
   0   0  13 2.34798 2.06378   7
   0   0 -13 2.93059 2.44355   5
   0   0  13 1.29070 2.82044   8
   0   0 -13-1.92692 2.81576  28
   0   0  13-0.32881 2.49175  28
   0   0 -13-1.85487 4.29889  17
   0   0  14 2.04207 3.03692   8
   0   0  14 1.73397 2.12410   7
   0   0 -14 5.64638 2.63969   5
   0   0 -14 5.88095 4.53382  17
   0   0 -14 5.10470 2.96291  28
   0   0  14 5.05233 2.75569  28
   0   0 -15 2.57634 2.99649  28
   0   0  15 1.29148 2.82255  28
   0   0 -15-0.90421 2.15381  16
   0   0  15 4.31202 2.86548  11
   0   0 -15-0.93951 4.75587  17
   0   0 -15 0.84832 2.82450   5
   0   0  15 4.34282 3.19328   8
   0   0  15 4.47557 2.29865   7
   0   0 -16 71.0820 5.39180  28
   0   0  16 62.8292 5.17707  28
   0   0 -16 65.7700 4.34611  16
   0   0  16 62.5211 4.86403  11
   0   0 -16 66.5001 6.92739  17
   0   0  16 73.6771 5.14816   8
   0   0 -16 69.2468 4.75750   5
   0   0  16 75.1629 4.08935   7
   0   0 -17-1.70284 3.21018  28
   0   0  17 1.11394 3.11004  28
   0   0 -17 2.24217 2.20520  16
   0   0 -17-0.30138 3.05788  10
   0   0  17 1.01662 2.94934  11
   0   0 -17 3.65138 5.03363  17
   0   0  17 1.11267 2.28842   7
   0   0 -17 0.33712 2.92133   5
   0   0  17 4.68230 3.18356   8
   0   0 -18 272.739 12.5745  28
   0   0  18 202.545 12.0056  28
   0   0 -18 217.550 11.1612  16
   0   0  18 212.174 11.7177  11
   0   0 -18 275.013 12.4499  10
   0   0 -18 277.521 14.1377  17
   0   0  18 273.445 11.8975   8
   0   0 -18 235.835 11.5309   5
   0   0 -19 2.33555 3.42414  28
   0   0 -19-0.54579 2.38295  16
   0   0 -19 1.53397 3.34604  10
   0   0 -19-2.69297 5.64519  17
   0   0 -19 0.95157 3.04879   5
   0   0  19 6.96764 3.61383   8
   0   0  20 160.170 8.16617   8
   0   0  20 140.088 8.40462  31
   0   0 -20 156.350 8.78772  28
   0   0 -20 157.001 8.61119  10
   0   0 -20 146.021 10.3961  17
   0   0 -20 112.535 7.07510  16
   0   0  21-0.16647 3.66093   8
   0   0  21 4.95859 3.41595  31
   0   0 -21 0.87463 3.51840  28
   0   0  21 0.35186 3.59396   4
   0   0 -21 2.81811 3.54152  10
   0   0  21 0.15284 2.18326  18
   0   0 -21 5.32848 5.89079  17
   0   0 -21-0.68117 2.21665  16
   0   0  22 8.35848 3.81429   8
   0   0  22 8.14411 3.85707   4
   0   0  22 5.32434 3.62483  31
   0   0 -22 8.09905 3.94507  28
   0   0 -22 9.74599 3.68774  10
   0   0 -22 12.5614 6.33774  17
   0   0  22 6.82693 2.28598  18
   0   0 -22 4.61164 2.22918  16
   0   0  23 10.2366 3.89109   8
   0   0  23-0.37046 3.96516   4
   0   0  23-0.82810 3.54414  31
   0   0 -23-4.34179 4.10471  28
   0   0 -23 0.97998 3.61367  10
   0   0  23 0.44856 3.52305  25
   0   0  23 4.94709 2.26561  18
   0   0 -23-4.72725 6.35663  17
   0   0 -23-2.14073 2.20228  16
   0   0  24 13.7224 4.02645   4
   0   0  24 13.9555 3.98618  31
   0   0 -24 18.3135 4.42253  28
   0   0  24 11.3815 3.83703  25
   0   0  24 16.0164 4.15809   8
   0   0  24 10.1160 2.35972  18
   0   0 -24 14.3877 6.73500  17
   0   0 -24 15.4397 4.16906  10
   0   0  25 0.66331 3.77341   4
   0   0 -25-1.98970 3.83701  10
   0   0  25 2.91176 3.64201  25
   0   0  25-2.19111 3.55626  31
   0   0  25 1.32214 3.89485   8
   0   0 -25-4.35061 6.52327  17
   0   0  26 44.1508 5.22839   4
   0   0  26 51.9295 5.24062   8
   0   0  27-1.22429 3.51552   4
   0  -1  -2 25.4032 1.53687  13
   0  -1   2 25.3995 1.53126  13
   0  -1  -2 25.7816 1.58566  16
   0   1   2 26.8639 1.46477  13
   0   1  -2 25.3980 1.47604  13
   0  -1  -2 26.1260 1.52126  28
   0   1  -2 27.6626 1.70855  28
   0   1   2 26.4071 1.64355  28
   0   1   2 26.2062 1.62480   4
   0   1   2 25.3749 1.46251   1
   0  -1   2 25.9507 1.49353   1
   0  -1  -2 25.9902 1.45048   1
   0   1  -2 23.2893 1.40974   1
   0   1   2 26.0662 1.57381  11
   0  -1  -2 25.6345 1.64019  10
   0   1   2 26.7059 1.49599  18
   0  -1  -2 26.5733 1.42042  18
   0  -1  -2 25.1384 1.62159  19
   0  -1   2 25.4065 2.06242  17
   0   1   2 24.8301 1.55865   8
   0  -1   2 25.7983 1.65318   5
   0  -1  -3 759.406 30.9046  13
   0   1   3 766.156 31.1559  15
   0   1  -3 754.794 30.8807  13
   0  -1  -3 752.984 31.0111  16
   0   1  -3 752.681 31.2078  15
   0   1   3 753.303 31.0858  28
   0   1  -3 781.275 31.1392  28
   0  -1  -3 785.169 31.0860  28
   0   1   3 751.005 30.9754   4
   0  -1  -3 723.427 30.8549   1
   0   1  -3 723.579 30.8492   1
   0   1   3 761.768 31.0421  11
   0  -1  -3 784.740 31.1411  10
   0   1  -3 729.053 30.9975  10
   0  -1   3 762.924 31.3092  17
   0  -1   3 740.111 31.0217   5
   0   1   3 728.750 30.9800   8
   0  -1   3 749.879 30.9821   6
   0   1   4 1.77856 2.31229  15
   0  -1  -4 0.60532 1.50818  16
   0   1  -4 1.84132 2.12693  15
   0   1   4 0.44762 1.78844  28
   0  -1  -4-1.64752 1.72041  28
   0   1  -4-1.82236 1.78670  28
   0   1  -4 0.55691 0.83024   1
   0  -1  -4 1.29919 0.87396   1
   0  -1  -4 0.76824 1.57928  10
   0   1   4 0.28450 1.48478  11
   0   1  -4 1.23587 1.65209  10
   0  -1   4-1.06132 2.38659  17
   0  -1  -4 0.18812 1.23867   7
   0  -1   4-0.18508 1.61381   5
   0   1   4-0.67772 1.63283   8
   0  -1  -4 0.39530 1.64057   8
   0   1  -5 1119.72 45.1539  15
   0   1   5 1162.77 45.1617  15
   0   1  -5 1144.14 45.0460  28
   0  -1  -5 1140.13 44.9882  28
   0   1   5 1108.45 44.9830  28
   0  -1  -5 1086.41 44.4579   1
   0   1  -5 1067.84 44.4503   1
   0  -1  -5 1116.78 44.4586   2
   0   1   5 1077.02 44.8375  11
   0  -1  -5 1165.40 45.0515  10
   0  -1   5 1092.55 45.2521  17
   0  -1  -5 970.039 44.4815   7
   0  -1  -5 1045.78 44.7473   8
   0   1   5 1108.00 44.7727   8
   0   1   6 156.747 7.62856  11
   0  -1  -6 174.037 7.88325  10
   0  -1  -6 170.009 7.81997  28
   0   1  -6 167.368 7.87331  28
   0   1   6 158.577 7.75531  28
   0   1   6 174.567 8.12226  15
   0  -1  -6 166.171 7.98309  15
   0   1  -6 167.596 8.11394  15
   0  -1   6 169.911 7.70324   8
   0   1   6 170.146 7.58343   8
   0   1  -7 531.203 23.4829  15
   0   1   7 562.570 23.5261  15
   0  -1  -7 558.800 23.3186  10
   0   1   7 520.904 23.0661  11
   0  -1  -7 573.040 23.3233  28
   0   1  -7 555.789 23.3394  28
   0   1   7 515.729 23.2124  28
   0  -1  -7 578.976 23.6164  17
   0   1  -7 521.045 22.9888   5
   0  -1   7 557.453 23.0564   8
   0   1   7 544.161 23.0084   8
   0   1  -8 38.5301 3.77574  15
   0   1   8 40.1341 3.47012  15
   0  -1  -8 42.4949 3.36116  10
   0   1   8 39.9160 3.17594  11
   0   1   8 41.6137 3.11910  28
   0   1  -8 40.6066 3.36597  28
   0  -1  -8 45.5665 3.33104  28
   0  -1  -8 42.9701 4.06359  17
   0   1  -8 40.9345 3.07699   5
   0   1   8 42.3734 3.15907   8
   0  -1   8 43.3163 3.30680   8
   0   1  -9 10.5790 2.98592  15
   0  -1  -9 11.0595 2.48852  10
   0  -1  -9 13.3637 2.55385  28
   0   1  -9 15.4254 2.64547  28
   0  -1  -9 10.4681 3.55841  17
   0  -1   9 13.6054 2.57247   8
   0  -1  -9 9.41831 1.82519   6
   0   1   9 11.2712 1.87725   7
   0   1   9 10.3636 2.47166   8
   0   1 -10 201.900 10.5690  15
   0  -1 -10 219.537 10.3606  10
   0  -1 -10 218.363 10.3118  28
   0   1 -10 228.464 10.4376  28
   0  -1 -10 226.529 10.9954  17
   0   1 -10 234.429 11.2590  17
   0  -1  10 222.533 10.0077   8
   0   1 -10 201.998 9.86864   5
   0   1  10 221.415 9.95882   8
   0  -1 -10 208.985 9.42906   6
   0  -1 -11 128.517 6.63492  16
   0   1 -11 137.264 7.55613  15
   0  -1 -11 139.988 7.27177  10
   0   1 -11 145.970 7.34279  28
   0  -1 -11 137.552 7.22635  28
   0  -1  11 130.616 7.08377  28
   0   1 -11 142.410 8.29536  17
   0  -1 -11 139.027 8.11918  17
   0  -1 -11 129.642 6.24063   6
   0   1  11 144.990 6.87916   8
   0   1 -11 123.080 6.72377   5
   0  -1  11 137.629 6.98141   8
   0   1 -12 60.3308 4.90234  15
   0  -1 -12 53.9158 3.81801  16
   0  -1 -12 61.2506 4.51856  10
   0  -1 -12 66.1485 5.67058  17
   0   1 -12 67.9033 5.94049  17
   0  -1  12 66.8571 4.42080   8
   0  -1 -12 57.1005 4.38013   8
   0   1 -12 54.9879 4.13666   5
   0  -1 -12 57.2240 3.50919   6
   0   1  12 65.7074 4.32526   8
   0  -1  12 63.0895 4.40901  28
   0   1 -12 65.3151 4.63797  28
   0  -1 -12 63.1669 4.52463  28
   0  -1 -13 235.225 11.5805  16
   0   1 -13 250.088 12.5064  15
   0  -1  13 244.028 12.1865  28
   0  -1 -13 291.247 12.4835  28
   0   1 -13 276.630 12.4618  28
   0   1 -13 283.002 13.5573  17
   0  -1 -13 276.501 13.3392  17
   0  -1 -13 243.120 11.1764   6
   0   1  13 281.165 11.9181   8
   0  -1  13 288.739 12.0282   8
   0   1 -13 235.293 11.7012   5
   0  -1 -13 225.085 11.7732   8
   0  -1 -14 36.1776 3.33380  16
   0   1 -14 45.5070 4.57111  15
   0   1 -14 43.3925 4.03856  10
   0  -1  14 39.9723 3.95526  28
   0  -1 -14 48.8765 4.23085  28
   0   1 -14 43.6049 4.16075  28
   0  -1 -14 53.1564 5.60817  17
   0   1 -14 46.2164 5.85435  17
   0   1  14 46.9290 4.02458   8
   0   1 -14 39.6716 3.70143   5
   0  -1  14 42.6401 3.97691   8
   0  -1  14 40.8307 3.31157   7
   0  -1 -15 364.683 17.5772  16
   0   1 -15 437.895 18.4092  10
   0  -1 -15 430.986 18.5599  28
   0  -1  15 358.073 18.2216  28
   0   1 -15 421.614 18.6021  28
   0  -1 -15 423.613 19.4713  17
   0   1 -15 421.777 19.7084  17
   0   1  15 419.588 17.9528   8
   0   1 -15 371.127 17.7298   5
   0  -1  15 388.007 17.2331   7
   0  -1  15 436.012 18.0196   8
   0  -1 -16 110.869 6.41241  16
   0  -1 -16 133.806 7.52086  28
   0  -1  16 105.617 7.12658  28
   0   1 -16 133.112 7.55722  28
   0   1  16 108.457 6.79340  11
   0   1 -16 126.301 7.32156  10
   0   1 -16 128.701 8.93958  17
   0  -1 -16 134.158 8.87074  17
   0  -1  16 133.960 7.11495   8
   0   1  16 130.872 6.98938   8
   0  -1  16 123.208 6.15671   7
   0   1 -16 113.227 6.70037   5
   0  -1 -17 27.1833 3.17994  16
   0   1 -17 35.3504 4.29638  28
   0  -1 -17 40.8795 4.37902  28
   0  -1  17 26.2484 3.89070  28
   0   1  17 32.5407 3.90170   4
   0   1  17 29.2866 3.78583  11
   0  -1  17 26.2885 3.79559  11
   0   1 -17 37.9050 4.10460  10
   0  -1 -17 34.0044 5.89713  17
   0   1 -17 29.9287 5.88171  17
   0   1 -17 33.2932 3.71445   5
   0  -1  17 34.5191 3.09968   7
   0  -1  17 30.6833 3.96904   8
   0  -1 -17 28.7631 3.71785   5
   0   1  17 32.2186 3.97618   8
   0  -1 -18 118.463 7.04596  16
   0   1 -18 120.040 6.90173  16
   0   1 -18 152.556 8.45063  28
   0  -1 -18 150.625 8.39047  28
   0  -1  18 109.641 7.86599  28
   0   1  18 153.163 7.80658   4
   0   1  18 123.828 7.58569  11
   0   1 -18 154.820 8.26557  10
   0  -1  18 121.635 7.62896  11
   0  -1 -18 146.245 9.89304  17
   0  -1 -18 109.947 7.96390  19
   0   1 -18 148.377 10.1455  17
   0   1 -18 129.358 7.47192   5
   0  -1  18 164.889 7.94983   8
   0  -1  18 151.360 6.84900   7
   0   1  18 157.445 7.86716   8
   0  -1 -18 127.870 7.42032   5
   0   1  19 18.8258 3.89361   8
   0  -1  19 18.8453 2.80222   7
   0  -1  19 17.5448 3.87043   8
   0   1 -19 20.3449 3.53316   5
   0  -1 -19 18.0242 3.51761   5
   0   1  19 25.3059 3.95911  31
   0   1 -19 20.9481 4.11037  28
   0  -1 -19 20.1719 4.01174  28
   0   1  19 24.2428 3.94849   4
   0   1 -19 22.0034 3.82653  10
   0   1 -19 26.2079 6.08600  17
   0  -1 -19 26.7466 6.05603  17
   0   1 -19 14.8975 2.61520  16
   0  -1 -19 20.5714 2.94774  16
   0   1  20-0.72410 3.66807   8
   0  -1  20 2.01823 3.76153   8
   0  -1  20 2.03223 2.56487   7
   0   1  20 2.61378 3.45599  31
   0  -1 -20 1.19377 3.45035  28
   0   1 -20-3.17668 3.64178  28
   0   1  20-3.41232 3.58087   4
   0   1 -20 0.99369 3.29659  10
   0  -1 -20-0.93371 3.37033  10
   0   1 -20 2.19251 5.87496  17
   0  -1 -20 4.41425 5.71343  17
   0  -1 -20 1.86267 2.48600  16
   0   1 -20 1.81716 2.22011  16
   0   1  21 51.0031 4.83181   8
   0  -1  21 53.0940 4.82784   8
   0   1  21 47.6538 4.79367   4
   0  -1  21 40.5095 4.62640  31
   0   1  21 44.7368 4.91422  31
   0  -1 -21 45.2347 5.11058  28
   0   1 -21 40.8867 4.95170  28
   0  -1 -21 49.8269 5.14048  10
   0   1 -21 44.1382 4.74940  10
   0   1 -21 45.0016 7.39248  17
   0  -1 -21 44.1145 7.01772  17
   0   1  21 32.3446 3.12133  18
   0   1 -21 39.3373 3.45483  16
   0  -1 -21 41.9703 3.68582  16
   0  -1  22 22.2034 4.21376   8
   0   1  22 30.2733 4.32400   8
   0   1  22 25.8075 4.18623   4
   0   1  22 20.9680 4.22676  31
   0  -1  22 24.0141 4.11019  31
   0  -1 -22 26.5312 4.50225  28
   0   1 -22 21.9983 4.47803  28
   0  -1 -22 20.6771 4.27318  10
   0   1 -22 22.1526 4.16035  10
   0   1  22 22.6084 4.23512  25
   0   1 -22 19.3403 6.78570  17
   0  -1 -22 25.7558 6.67279  17
   0   1  22 17.0296 2.53973  18
   0  -1 -22 19.6132 2.97535  16
   0   1 -22 18.2867 2.65814  16
   0   1  23 76.6406 5.74957   8
   0  -1  23 74.4686 5.77961   8
   0   1  23 74.8735 5.78072   4
   0  -1  23 75.7618 5.77662  31
   0   1  23 65.8333 5.83081  31
   0   1 -23 76.4403 6.36527  28
   0  -1 -23 76.7783 6.18518  28
   0   1 -23 77.1615 5.98477  10
   0  -1 -23 75.5593 6.10424  10
   0   1  23 64.3024 5.76080  25
   0   1 -23 78.8659 8.78440  17
   0   1  23 49.2508 3.80827  18
   0  -1 -23 69.7925 8.32999  17
   0  -1 -23 46.2655 4.31369  16
   0   1 -23 46.7270 4.08149  16
   0  -1  24 20.6861 4.48001   4
   0   1  24 23.4252 4.25327   4
   0   1  24 19.6851 4.25487  31
   0  -1  24 22.7654 4.20767  31
   0  -1 -24 23.7073 4.73903  28
   0   1 -24 16.5272 4.48257  28
   0  -1 -24 25.2736 4.47742  10
   0   1 -24 20.1167 4.20528  10
   0  -1  24 19.2386 3.93317  25
   0   1  24 26.2652 4.36923  25
   0   1  24 21.9628 2.41445  18
   0   1 -24 27.6368 7.06911  17
   0  -1  24 14.3635 2.82111  18
   0  -1 -24 25.2234 7.07891  17
   0  -1  24 21.3033 4.18981   8
   0   1  24 20.3440 4.29119   8
   0  -1  25 16.6339 4.01847  31
   0   1  25 22.1571 4.43251  31
   0   1 -25 20.7418 4.23289  10
   0  -1  25 24.8002 4.19740  25
   0   1  25 18.2237 4.36395  25
   0  -1  25 24.0395 4.30722   8
   0   1  25 20.3343 4.33339   8
   0   1 -25 32.9791 7.36709  17
   0  -1 -25 13.0061 6.85076  17
   0   1  25 27.2763 4.33559   4
   0  -1  25 14.6903 4.39563   4
   0  -1  26 0.11262 3.67457  25
   0  -1  26 5.27792 3.59048  31
   0  -1  26 5.96828 3.96925   8
   0   1  26 6.08400 3.72627   8
   0  -1  26 5.13155 3.85134   4
   0   1  26 1.11030 3.63101   4
   0  -1  27-1.54066 3.68739   4
   0   1  27 4.68347 3.56546   4
   0  -2   0 21.6391 1.82124   5
   0  -2   0 24.8118 1.45132  31
   0  -2   0 24.7772 1.66217  33
   0   2   0 24.2418 1.81076   1
   0  -2   0 26.5492 1.68044  23
   0  -2   0 24.7516 1.44201  25
   0  -2   0 24.3711 1.42769  27
   0   2   0 24.4059 1.95950  17
   0  -2   0 25.1841 1.91527  17
   0  -2   0 26.1138 1.66867  14
   0   2   0 23.2775 1.83113  13
   0  -2   1 678.079 28.4763   5
   0   2   1 669.117 28.5057   1
   0   2  -1 710.838 28.5309   1
   0   2   1 691.717 28.4302   4
   0   2   1 723.712 28.4482  31
   0  -2  -1 696.260 28.4839  34
   0  -2  -1 710.436 28.5081  33
   0  -2  -1 724.270 28.4410  31
   0  -2  -1 696.563 28.3996  32
   0   2   1 668.399 28.3776  10
   0  -2  -1 675.294 28.3608  10
   0   2   1 699.085 28.4301  25
   0  -2  -1 706.156 28.5086  23
   0  -2  -1 688.856 28.4763  24
   0  -2   1 651.702 28.3741  27
   0  -2  -1 687.526 28.4096  25
   0   2  -1 668.649 28.3833  27
   0   2  -1 696.980 28.6450  17
   0   2   1 709.938 28.4664  20
   0  -2   1 642.052 28.2964  21
   0  -2   1 701.134 28.6163  17
   0   2  -1 714.960 28.5803  13
   0  -2  -1 708.751 28.4864  14
   0   2  -1 677.124 28.4172  14
   0   2   1 693.819 28.5630  13
   0  -2   1 669.686 28.4094  14
   0  -2   2 1830.39 78.4316   5
   0   2   2 1893.40 78.4302   1
   0   2  -2 1911.22 78.4423   1
   0  -2  -2 1748.74 78.4093   1
   0  -2   2 1875.83 78.4323   1
   0   2   2 1891.81 78.3878   4
   0   2   2 1946.82 78.4044  32
   0  -2  -2 1930.27 78.3827  32
   0   2   2 2398.39 78.5588  31
   0  -2  -2 1904.68 78.4628  34
   0   2  -2 1891.62 78.3859  28
   0  -2  -2 1888.57 78.2885  28
   0  -2   2 1899.09 78.3876  28
   0   2   2 1882.57 78.4331  10
   0  -2  -2 1950.80 78.4353  10
   0  -2  -2 1885.44 78.4510  24
   0   2   2 2268.96 78.5104  25
   0   2  -2 1908.16 78.7054  17
   0  -2   2 1935.91 78.6660  17
   0   2  -2 1739.03 78.3560  14
   0   2  -2 1894.93 78.4819  13
   0  -2   2 1910.19 78.5350  13
   0   2   2 1880.20 78.4717  13
   0  -2  -2 1872.17 78.5189  13
   0  -2   2 1807.20 78.3588  14
   0  -2   3 42.1966 2.49834   5
   0   2  -3 36.1660 2.28728   1
   0  -2  -3 38.1285 2.29156   1
   0  -2  -3 40.6673 2.41832   4
   0  -2  -3 35.7881 2.41432  34
   0   2   3 33.3849 2.41992  32
   0  -2   3 38.9034 2.47840  28
   0  -2  -3 37.3969 2.24948  28
   0   2  -3 36.7994 2.50461  28
   0   2   3 38.4828 2.38893  11
   0  -2  -3 39.0424 2.50107  10
   0   2   3 39.5068 2.53252  10
   0  -2  -3 37.5919 2.40936  24
   0  -2  -3 40.4342 2.23247  18
   0   2  -3 41.4371 3.42154  17
   0  -2   3 38.2272 3.16285  17
   0  -2  -3 40.4972 2.33597  19
   0   2  -3 37.9897 2.29848  13
   0  -2  -3 37.0930 2.39340  16
   0  -2  -3 37.3449 2.46205  13
   0   2  -4 310.942 13.4903  13
   0  -2  -4 316.820 13.5653  13
   0  -2  -4 316.007 13.6293  16
   0   2  -4 315.769 13.9345  15
   0  -2   4 311.523 13.7333  28
   0   2  -4 313.598 13.7152  28
   0  -2  -4 366.564 13.7098  28
   0  -2  -4 306.873 13.4556   1
   0   2  -4 308.991 13.4590   1
   0  -2  -4 316.913 13.5532   4
   0   2   4 327.294 13.6568  11
   0   2   4 315.460 13.7545  10
   0  -2  -4 328.950 13.7666  10
   0  -2  -4 324.972 13.4236  18
   0  -2  -4 313.636 13.6523  19
   0  -2   4 321.195 14.1209  17
   0  -2  -4 312.621 13.5882   8
   0   2   4 315.753 13.5793   8
   0  -2   4 334.479 13.6715   5
   0   2  -5 1.40215 2.41340  15
   0  -2  -5 3.40614 1.74729  16
   0   2  -5 3.86006 1.25925  13
   0  -2   5 3.66915 1.93679  28
   0   2  -5 2.19076 1.87307  28
   0  -2  -5 4.24183 1.70009  28
   0   2  -5 1.61573 1.34875   1
   0  -2  -5 2.57272 1.74579   4
   0  -2  -5 2.19015 1.27418   1
   0   2   5 3.68620 1.71311  11
   0  -2  -5 3.57832 1.83989  10
   0  -2   5 3.93638 2.64482  17
   0  -2  -5 2.89603 1.25807  18
   0  -2  -5 2.36556 1.79988  19
   0  -2  -5 3.14543 1.81421   8
   0   2   5 2.56819 1.80453   8
   0  -2   5 2.72872 1.92844   5
   0   2  -6 302.974 14.2336  15
   0  -2  -6 341.404 13.9625  28
   0   2  -6 327.302 14.0760  28
   0  -2   6 305.086 14.0002  28
   0  -2   6 324.753 13.4533   1
   0  -2   6 331.898 13.4751   2
   0  -2  -6 312.254 13.4543   2
   0  -2  -6 318.047 13.4459   1
   0   2   6 308.656 13.4165   1
   0   2  -6 300.923 13.4251   1
   0   2   6 310.816 13.8316  11
   0  -2  -6 330.558 14.0522  10
   0  -2   6 331.530 14.4692  17
   0   2   6 340.647 13.5410  18
   0  -2   6 327.412 13.8773   5
   0  -2  -6 308.408 13.4056   7
   0   2   6 328.505 13.7807   8
   0   2  -7 4.52432 2.78779  15
   0  -2  -7 5.04547 2.16961  28
   0  -2   7 5.70727 2.21215  28
   0   2  -7 7.94756 2.27542  28
   0   2  -7 2.97158 1.16170   1
   0  -2  -7 3.00428 1.30819   2
   0   2   7 5.07412 1.10198   1
   0  -2  -7 5.04606 1.24215   1
   0  -2   7 6.23268 1.30255   1
   0  -2   7 4.08202 1.40364   2
   0  -2  -7 5.25416 2.10997  10
   0   2   7 6.12042 2.04851  11
   0  -2   7 6.12280 2.93148  17
   0   2   7 5.14681 1.58998  18
   0   2   7 5.82714 2.14910   8
   0  -2  -7 4.13955 1.59753   7
   0   2  -8 815.685 36.1137  15
   0  -2  -8 892.923 35.9135  28
   0   2  -8 841.795 35.9809  28
   0  -2  -8 829.625 35.1306   1
   0  -2  -8 812.734 35.1464   2
   0  -2   8 853.379 35.1556   1
   0  -2   8 878.839 35.1698   2
   0   2   8 827.419 35.6730  11
   0  -2  -8 917.706 36.0329  10
   0   2   8 862.938 35.3038  18
   0   2   8 875.198 35.6136   8
   0  -2   8 847.403 35.5567   6
   0   2  -9 445.405 20.7644  15
   0  -2  -9 507.018 20.5453  28
   0   2  -9 477.286 20.6043  28
   0   2   9 478.024 20.1484   4
   0  -2  -9 446.330 19.5477   3
   0  -2   9 454.898 19.5368   3
   0  -2  -9 496.005 20.6265  10
   0   2   9 451.976 20.2328  11
   0   2   9 477.020 19.8014  18
   0  -2  -9 495.384 20.8629  17
   0  -2   9 500.997 20.1147   6
   0   2   9 490.579 20.2196   8
   0  -2   9 499.400 20.3318   8
   0  -2 -10 244.491 11.1564  16
   0   2 -10 241.802 11.8865  15
   0  -2  10 227.610 11.4910  28
   0   2 -10 260.035 11.6873  28
   0  -2 -10 262.236 11.5690  28
   0   2  10 241.031 11.1147   4
   0  -2 -10 229.693 10.3561   3
   0  -2 -10 251.355 11.6065  10
   0   2 -10 261.941 11.4503  10
   0  -2 -10 268.833 12.1459  17
   0   2  10 249.404 10.7227  18
   0  -2  10 260.961 11.0456   6
   0  -2  10 266.878 11.4042   8
   0   2  10 255.584 11.2193   8
   0   2 -10 241.209 11.1720   5
   0  -2 -11 539.628 23.9650  16
   0   2 -11 520.744 24.6449  15
   0   2 -11 582.223 24.5320  28
   0  -2 -11 606.457 24.4657  28
   0  -2  11 531.883 24.3824  28
   0   2  11 542.344 23.9553   4
   0  -2 -11 596.755 24.5557  10
   0   2 -11 577.860 24.2718  10
   0   2 -11 590.827 25.3988  17
   0   2  11 555.589 23.5651  18
   0  -2 -11 577.653 24.9165  17
   0  -2  11 585.536 24.1348   8
   0   2 -11 527.634 23.9726   5
   0  -2 -11 532.404 23.9750   8
   0   2  11 584.190 24.0726   8
   0  -2 -12 373.419 17.0383  16
   0   2 -12 362.026 17.7447  15
   0  -2 -12 421.155 17.6192  28
   0   2 -12 405.358 17.7128  28
   0  -2  12 374.115 17.5004  28
   0   2  12 393.210 17.1217   4
   0   2 -12 406.796 17.4501  10
   0  -2 -12 430.746 17.7640  10
   0  -2 -12 418.198 18.2459  17
   0   2  12 378.836 16.5969  18
   0   2 -12 395.286 18.6089  17
   0   2 -12 373.730 17.0869   5
   0  -2  12 413.048 17.2734   8
   0  -2 -12 376.685 16.4742   6
   0   2  12 413.103 17.2283   8
   0  -2 -12 349.748 17.0522   8
   0   2 -13 95.3223 6.50988  15
   0  -2 -13 99.3972 5.60817  16
   0  -2  13 103.886 6.17352  28
   0  -2 -13 109.518 6.26915  28
   0   2 -13 106.309 6.32876  28
   0   2  13 102.956 5.77270   4
   0  -2 -13 111.293 6.35598  10
   0   2 -13 105.406 6.05489  10
   0   2  13 99.4822 5.06475  18
   0  -2 -13 107.230 7.19225  17
   0   2 -13 104.455 7.56791  17
   0   2 -13 97.4757 5.74900   5
   0   2  13 109.090 5.92933   8
   0  -2 -13 94.6583 5.84638   8
   0  -2  13 107.639 6.09246   8
   0  -2 -13 99.1683 5.02377   6
   0   2 -14 23.5144 3.97731  15
   0  -2 -14 24.6047 2.93429  16
   0   2 -14 27.6657 3.69455  28
   0  -2  14 19.3024 3.24663  28
   0  -2 -14 34.3003 3.75352  28
   0   2  14 26.0844 3.31789   4
   0  -2 -14 28.1890 3.61923  10
   0   2 -14 23.4416 3.35253  10
   0   2 -14 27.8209 5.07756  17
   0  -2 -14 30.9916 4.88268  17
   0   2  14 25.0592 2.21504  18
   0  -2 -14 21.6563 3.52119  19
   0  -2 -14 21.8367 3.48759   8
   0  -2  14 26.4837 3.54027   8
   0  -2 -14 23.1927 2.37867   6
   0   2 -14 30.1751 3.30133   5
   0   2  14 27.0605 3.39944   8
   0  -2 -15 28.1476 3.20624  16
   0   2 -15 30.5939 4.42811  15
   0  -2  15 35.5301 3.83905  28
   0   2 -15 37.8142 4.09900  28
   0  -2 -15 39.2470 4.04682  28
   0   2  15 30.0565 3.53552   4
   0  -2 -15 35.7300 4.00678  10
   0   2 -15 36.2228 3.91128  10
   0   2  15 32.4978 2.54560  18
   0  -2 -15 32.3190 5.22877  17
   0   2 -15 29.2574 5.60297  17
   0  -2 -15 24.4862 3.84160  19
   0   2 -15 33.1300 3.60161   5
   0  -2 -15 32.0768 2.64592   6
   0   2  15 35.8294 3.75814   8
   0  -2  15 36.7792 3.97919   8
   0  -2 -15 31.3547 3.78747   8
   0  -2 -16 105.023 6.18031  16
   0   2 -16 108.906 7.38204  15
   0  -2  16 107.120 6.85229  28
   0   2 -16 122.169 7.18733  28
   0  -2 -16 128.164 7.14137  28
   0   2  16 105.676 6.82346  28
   0   2  16 117.566 6.54520   4
   0  -2 -16 129.202 7.24345  10
   0   2 -16 119.437 6.86621  10
   0  -2 -16 99.6498 6.91718  19
   0   2  16 103.384 5.51863  18
   0   2 -16 116.524 8.65586  17
   0  -2 -16 123.603 8.37095  17
   0   2  16 122.511 6.67903   8
   0  -2 -16 103.613 6.55734   8
   0   2 -16 103.298 6.40369   5
   0  -2  16 125.400 6.81269   8
   0  -2  17 15.7368 2.92767   7
   0   2  17 21.3361 3.58658   8
   0   2 -17 13.5938 3.29880   5
   0  -2  17 14.0059 3.73142   8
   0   2  17 19.2108 3.62554  31
   0  -2 -17 25.5067 3.83572  28
   0   2  17 8.53869 3.27772  28
   0  -2  17 8.97053 3.32205  28
   0   2 -17 17.0775 3.59525  28
   0   2  17 16.4076 3.37047   4
   0   2  17 13.4711 3.13457  11
   0   2 -17 16.3368 3.45452  10
   0  -2 -17 12.1661 3.55789  19
   0   2 -17 16.2932 5.69701  17
   0  -2 -17 17.3005 5.25591  17
   0  -2 -17 13.8959 2.80316  16
   0  -2  18 156.601 7.31372   7
   0  -2  18 157.677 8.22507   8
   0   2 -18 129.528 7.76794   5
   0   2  18 160.037 8.15450   8
   0   2  18 157.425 8.67937  31
   0   2 -18 160.207 8.77735  28
   0  -2 -18 165.784 8.68642  28
   0   2  18 124.936 8.32219  28
   0  -2  18 119.202 8.20515  28
   0   2  18 144.330 7.98845   4
   0   2 -18 161.196 8.45156  10
   0   2  18 127.587 7.89005  11
   0   2 -18 154.684 10.4967  17
   0  -2 -18 170.703 10.2176  17
   0  -2 -18 118.578 8.34315  19
   0  -2 -18 133.488 7.53373  16
   0  -2  19 188.325 8.91803   7
   0   2  19 203.267 9.89215   8
   0  -2  19 182.862 9.81341   8
   0   2  19 189.433 10.3912  31
   0  -2 -19 197.153 10.4275  28
   0   2 -19 194.227 10.5043  28
   0   2  19 192.553 9.79505   4
   0   2 -19 198.787 10.1761  10
   0   2 -19 181.673 12.1398  17
   0  -2 -19 192.666 11.8448  17
   0  -2 -19 158.964 9.16903  16
   0  -2  20 78.0607 5.74432   8
   0   2  20 78.0184 5.54979   8
   0  -2  20 77.1397 4.49726   7
   0   2  20 77.0975 5.48179   4
   0   2  20 77.0297 5.97089  31
   0   2 -20 67.7064 5.92909  28
   0  -2 -20 71.8158 5.82640  28
   0   2 -20 78.0747 5.73538  10
   0  -2 -20 72.3797 7.61824  17
   0   2 -20 77.3003 8.11334  17
   0   2 -20 51.2947 4.19569  16
   0  -2 -20 59.4620 4.67753  16
   0  -2  21 43.6802 4.85423   8
   0   2  21 52.8074 4.83939   8
   0  -2  21 44.8345 3.64606   7
   0   2  21 50.0000 4.75631   4
   0   2  21 47.2450 5.17675  31
   0   2 -21 53.2791 5.20927  28
   0  -2 -21 41.8492 5.03570  28
   0   2 -21 51.3576 4.94108  10
   0   2  21 47.0951 4.91479  25
   0   2 -21 53.2919 7.57373  17
   0  -2 -21 46.7373 6.95301  17
   0  -2 -21 39.5545 3.81920  16
   0   2 -21 33.8753 3.35549  16
   0   2  22 10.5352 3.95138   8
   0  -2  22 10.0528 3.89658   8
   0  -2  22 4.33534 2.59764   7
   0   2  22 3.72222 3.57130   4
   0  -2  22 6.64298 3.40013  31
   0   2  22 6.87895 3.81200  31
   0  -2 -22 5.77169 3.70687  28
   0   2 -22 9.60638 3.85124  28
   0   2 -22 8.54372 3.73313  10
   0   2  22 4.14145 3.71750  25
   0   2 -22 6.31786 6.37799  17
   0  -2 -22 13.2919 5.91331  17
   0  -2 -22 8.61233 2.68411  16
   0   2 -22 2.63154 2.07823  16
   0  -2  23 30.8668 4.56622   8
   0   2  23 29.7840 4.44592   8
   0   2  23 42.3838 4.59206   4
   0  -2  23 31.0325 4.32058  31
   0   2  23 32.6270 4.76505  31
   0  -2 -23 22.9019 4.67877  28
   0   2 -23 31.3311 4.90740  28
   0  -2 -23 31.7493 4.79345  10
   0   2 -23 29.6332 4.49720  10
   0   2  23 32.7988 4.72634  25
   0  -2 -23 32.8571 7.03059  17
   0   2 -23 37.4198 7.48658  17
   0   2 -23 15.2746 2.74932  16
   0   2  24 7.71013 3.67457   4
   0  -2  24 3.17244 3.41308  31
   0   2  24 4.83505 3.98839  31
   0   2 -24 7.73533 4.04954  28
   0  -2 -24 3.82094 3.99500  28
   0   2 -24 4.15294 3.67623  10
   0  -2 -24-1.28950 4.11429  10
   0   2  24 5.14217 3.91758  25
   0  -2  24 4.66617 3.34964  25
   0   2 -24 9.01400 6.57736  17
   0  -2 -24 6.43047 6.11119  17
   0  -2  24 7.15072 3.96298   8
   0   2  24 4.50764 3.86323   8
   0   2  25-0.39763 3.87279  31
   0  -2  25 0.55304 3.30300  31
   0   2 -25 1.97416 3.53197  10
   0   2  25 4.08429 3.84027  25
   0  -2  25 2.29916 3.40990  25
   0   2  25 2.53074 3.43966   4
   0  -2 -25-0.77378 6.40023  17
   0  -2  25 2.54947 3.82445   8
   0   2  25 0.26705 3.77989   8
   0  -2  26 15.8771 3.93821  31
   0  -2  26 14.0937 4.43067   4
   0   2  26 25.3427 4.05351   4
   0  -2 -26 27.1039 7.25516  17
   0  -2  26 23.3534 3.98468  25
   0   2  26 19.7914 4.38371   8
   0  -2  26 22.0826 4.37983   8
   0  -2  27 5.86068 3.94507   4
   0   2  27 8.26135 3.47901   4
   0   3   0 0.43853 1.63666   1
   0  -3   0 1.74128 1.40608  33
   0  -3   0 1.93974 1.18504  31
   0  -3   0 1.87859 1.49063  30
   0  -3   0 1.51442 0.95936   9
   0  -3   0 1.02112 0.65751  10
   0  -3   0-0.16254 1.16039  27
   0  -3   0 1.12064 1.48067  23
   0  -3   0 2.53073 1.19751  25
   0  -3   0 0.76902 0.80290  22
   0   3   0 1.33398 1.50793  14
   0   3   0 1.10544 1.66771  13
   0  -3   0 1.69518 1.45930  14
   0  -3   0 1.76510 1.90565  17
   0  -3   0 0.66277 1.85882   5
   0  -3   1 2422.21 103.025   5
   0   3  -1 2583.26 103.119   1
   0   3   1 2478.74 103.083   1
   0  -3  -1 2636.78 102.786  30
   0  -3  -1 2521.08 102.929  32
   0  -3  -1 2580.59 102.946  31
   0  -3   1 2601.38 103.053  33
   0  -3  -1 2586.56 103.056  34
   0  -3  -1 2552.11 103.065  33
   0  -3   1 2585.01 102.747  28
   0  -3   1 2349.83 102.754   9
   0  -3  -1 2450.44 102.816  10
   0  -3  -1 2522.87 102.921  25
   0  -3   1 2474.90 102.899  27
   0  -3  -1 2528.92 103.062  23
   0  -3   1 2297.93 102.744  21
   0  -3   1 2606.49 103.175  17
   0  -3  -1 2558.88 102.962  17
   0   3   1 2466.17 103.149  13
   0   3  -1 2571.78 103.177  13
   0   3  -1 2428.49 102.952  14
   0  -3   1 2586.16 102.973  14
   0  -3  -1 2537.60 103.035  14
   0  -3   2 48.8597 2.99405   5
   0   3   2 47.5638 2.88130   4
   0  -3  -2 48.7846 2.90795   4
   0  -3   2 46.3462 2.97411   1
   0  -3  -2 44.9281 2.89434   1
   0   3  -2 48.2813 3.02149   1
   0   3   2 49.1369 2.95332   1
   0   3   2 52.0318 2.91266  31
   0  -3  -2 51.2309 2.93420  33
   0  -3  -2 48.3801 2.72598  32
   0  -3  -2 49.9734 2.91818  34
   0  -3   2 50.6471 2.68671  28
   0  -3  -2 63.9584 2.79033  10
   0  -3   2 48.2256 2.33066   9
   0   3   2 55.0535 2.88392  25
   0  -3  -2 50.7827 2.92762  24
   0  -3  -2 50.0692 2.95823  23
   0  -3  -2 54.3869 2.97386  20
   0  -3   2 50.2924 3.55179  17
   0   3   2 49.9309 2.99388  13
   0  -3   2 47.4356 2.78562  14
   0   3  -2 47.0673 2.77132  14
   0  -3   2 50.2164 3.25576  13
   0  -3  -2 49.4371 3.15373  13
   0  -3  -2 52.7926 2.99352  14
   0   3  -2 46.2485 2.99642  13
   0  -3   3 1140.84 48.0092   5
   0  -3  -3 1096.80 47.9092   4
   0  -3  -3 1084.55 47.9724   1
   0   3  -3 1176.42 48.0244   1
   0   3   3 1239.01 48.0870  31
   0  -3  -3 1155.48 47.9169  32
   0  -3  -3 1158.21 48.0596  34
   0  -3   3 1155.07 47.9413  28
   0  -3  -3 1177.79 47.7827  28
   0  -3  -3 1158.04 47.7391  29
   0  -3  -3 1191.14 48.0067  10
   0   3   3 1181.53 48.0351  25
   0  -3  -3 1131.34 48.0355  24
   0  -3   3 1156.96 48.3618  17
   0   3  -3 1224.98 48.4751  17
   0  -3   3 1175.24 47.9175  14
   0   3  -3 1149.15 48.0695  13
   0  -3  -3 1141.96 48.1432  13
   0  -3   4 309.703 13.3396   5
   0  -3  -4 295.419 13.2252   4
   0   3  -4 311.882 13.2380   1
   0  -3  -4 298.402 13.2294   1
   0  -3  -4 301.051 13.3585  34
   0   3   4 335.746 13.4441  31
   0  -3  -4 304.556 13.1706  28
   0  -3   4 300.892 13.3202  28
   0  -3  -4 318.190 13.3858  10
   0  -3  -4 299.138 13.3428  24
   0  -3  -4 318.401 13.1906  18
   0  -3   4 306.257 13.8654  17
   0   3  -4 307.084 13.9716  17
   0  -3  -4 314.971 13.2316  19
   0  -3  -4 313.586 13.4411  13
   0   3  -4 320.324 13.3299  13
   0  -3  -4 292.407 13.2891  16
   0  -3   5 53.0797 3.49571   5
   0  -3  -5 52.7621 3.20814   8
   0   3  -5 53.0457 3.10003   1
   0  -3  -5 51.4923 3.13932   1
   0  -3  -5 52.4058 3.37026   4
   0  -3  -5 52.9121 3.37693  34
   0   3   5 58.6501 3.29206  31
   0  -3  -5 55.8525 3.17122  28
   0  -3   5 49.5637 3.41103  28
   0  -3  -5 57.3189 3.49977  10
   0   3   5 54.2785 3.32556  11
   0   3  -5 63.5833 3.13835  10
   0  -3  -5 52.6766 3.34488  24
   0  -3  -5 54.8171 3.27807  19
   0   3  -5 51.4417 4.15699  17
   0  -3   5 52.8582 4.17692  17
   0  -3  -5 55.7699 3.04388  18
   0  -3  -5 55.4551 3.33905  13
   0  -3  -5 51.7086 3.32370  16
   0   3  -5 50.8790 3.10049  13
   0  -3  -6 306.432 13.0013  28
   0  -3   6 282.161 13.1090  28
   0  -3  -6 285.603 12.7439   1
   0   3  -6 280.029 12.7205   1
   0  -3   6 308.828 12.7670   1
   0   3   6 304.599 12.7512   1
   0  -3   6 311.829 12.7901   2
   0  -3  -6 283.108 12.9084   4
   0   3  -6 297.063 12.8451  10
   0  -3  -6 311.555 13.2225  10
   0   3   6 286.937 13.0904  10
   0   3   6 292.086 13.0134  11
   0  -3   6 298.528 13.6942  17
   0   3  -6 309.809 13.8315  17
   0  -3  -6 300.338 12.6930  18
   0  -3  -6 290.032 13.0056  19
   0   3   6 302.299 12.9722   8
   0  -3   6 300.593 13.0738   5
   0  -3   7 828.062 35.0420  28
   0  -3  -7 873.397 34.9543  28
   0  -3  -7 812.498 34.5422   1
   0  -3   7 871.462 34.5859   2
   0  -3  -7 821.499 34.5623   2
   0   3  -7 808.978 34.5364   1
   0  -3   7 841.261 34.5559   1
   0   3   7 816.880 34.5280   1
   0  -3  -7 870.616 35.1508  10
   0   3   7 774.310 35.0045  10
   0   3  -7 838.362 34.7726  10
   0   3   7 832.730 34.8891  11
   0  -3  -7 795.567 34.9088  19
   0  -3   7 820.624 35.4910  17
   0  -3   7 860.018 34.9405   5
   0   3   7 841.893 34.8146   8
   0  -3   8 19.8961 2.68096  28
   0  -3  -8 20.5832 2.50331  28
   0  -3  -8 22.0285 1.86784   1
   0  -3   8 19.4271 1.94813   2
   0   3  -8 17.8879 1.74302   1
   0  -3   8 19.3049 1.90912   1
   0  -3  -8 19.7694 1.95423   2
   0   3   8 21.2932 1.76788   1
   0  -3  -8 23.4003 2.67342  10
   0   3   8 18.5286 2.42631  11
   0   3  -8 19.5554 2.33630  10
   0  -3   8 16.8441 3.46438  17
   0  -3  -8 18.0918 2.61933  19
   0   3   8 19.0420 2.07439  18
   0   3   8 20.8433 2.56696   8
   0  -3  -8 20.7492 2.06067   7
   0  -3   8 19.0872 2.73279   5
   0  -3  -9 5.15221 2.27537  28
   0  -3   9 4.01455 2.41810  28
   0   3  -9 4.21282 1.32705   1
   0  -3   9 3.97433 1.47327   1
   0  -3   9 3.43858 1.51784   2
   0  -3  -9 4.53925 1.43140   1
   0  -3  -9 5.77920 1.56727   2
   0   3   9 2.51683 2.14464   4
   0   3  -9 5.53259 2.07838  10
   0   3   9 2.89952 2.13562  11
   0  -3  -9 6.98322 2.42065  10
   0   3   9 5.67073 1.69428  18
   0  -3  -9 4.13160 2.36892  19
   0   3   9 7.30276 2.36109   8
   0  -3  -9 5.34492 1.83131   7
   0  -3   9 3.22917 2.39825   6
   0  -3 -10 16.3582 2.63617  16
   0  -3  10 15.3137 2.86209  28
   0  -3 -10 19.6234 2.97823  28
   0  -3 -10 15.9173 1.80432   2
   0  -3  10 17.1019 1.68737   1
   0  -3  10 19.0754 1.81659   2
   0  -3  10 18.0504 1.67996   3
   0  -3 -10 17.0471 1.67369   1
   0   3  10 17.4933 2.63142   4
   0  -3 -10 17.1930 2.95058  10
   0   3  10 17.4344 2.59457  11
   0   3 -10 16.6992 2.41297  10
   0   3  10 17.5623 2.01148  18
   0  -3 -10 15.1030 2.83355  19
   0   3 -10 17.1990 2.63346   5
   0  -3  10 19.5164 2.70773   6
   0  -3 -10 14.4177 2.00509   7
   0   3  10 14.0611 2.70063   8
   0  -3 -11 565.615 24.3007  16
   0   3  11 546.419 24.5676  28
   0  -3  11 537.949 24.6393  28
   0  -3 -11 623.045 24.7005  28
   0  -3 -11 530.619 23.5764   3
   0  -3  11 540.162 23.5572   3
   0   3  11 585.613 24.2626   4
   0  -3 -11 627.547 24.9021  10
   0   3 -11 591.047 24.4324  10
   0  -3 -11 609.779 25.0811  17
   0  -3 -11 533.550 24.5822  19
   0   3  11 566.304 23.8568  18
   0   3 -11 596.906 25.7906  17
   0   3  11 608.366 24.3636   8
   0  -3  11 601.023 24.2521   6
   0   3 -11 555.568 24.3012   5
   0  -3 -12 212.958 10.2661  16
   0   3  12 226.456 11.2740  15
   0  -3 -12 243.536 10.7534  28
   0  -3  12 208.184 10.6480  28
   0   3  12 211.911 10.5727  28
   0   3  12 223.867 10.2652   4
   0  -3 -12 200.917 9.35654   3
   0   3 -12 224.498 10.4132  10
   0  -3 -12 238.472 10.9078  10
   0  -3 -12 233.773 11.4178  17
   0   3 -12 226.320 12.0077  17
   0  -3 -12 210.279 10.6412  19
   0   3  12 213.521 9.71742  18
   0   3  12 230.081 10.4106   8
   0  -3  12 235.419 10.5607   8
   0   3 -12 218.721 10.3384   5
   0  -3  12 236.761 10.2383   6
   0  -3 -12 203.422 10.3313   8
   0   3  13 60.8856 5.38601  15
   0  -3 -13 55.8586 4.11570  16
   0  -3  13 57.9185 4.54635  28
   0   3  13 54.1391 4.37299  28
   0  -3 -13 65.7896 4.66109  28
   0   3  13 60.6310 4.26137   4
   0   3 -13 61.6067 4.26934  10
   0  -3 -13 61.9519 4.68269  10
   0  -3 -13 63.4307 5.46456  17
   0   3 -13 69.4393 6.23625  17
   0   3  13 57.6921 3.47343  18
   0  -3 -13 51.8060 4.52426  19
   0   3  13 60.9422 4.46990   8
   0  -3 -13 56.7823 4.33565   8
   0   3 -13 58.0051 4.23679   5
   0  -3  13 63.6744 4.78225   8
   0  -3 -14 139.308 7.95769   8
   0   3 -14 153.740 7.95135   5
   0  -3  14 170.047 8.30935   8
   0  -3 -14 145.741 7.05149   6
   0   3  14 165.326 8.16754   8
   0   3  14 176.984 8.63416  31
   0   3  14 148.624 8.26047  28
   0  -3 -14 169.319 8.47146  28
   0  -3  14 138.053 8.24404  28
   0   3  14 162.175 7.95244   4
   0   3 -14 166.374 8.19897  10
   0  -3 -14 179.215 8.72130  10
   0   3 -14 169.760 10.0491  17
   0   3  14 144.497 7.19640  18
   0  -3 -14 137.348 8.23813  19
   0  -3 -14 160.693 9.26013  17
   0   3  14 168.517 9.30379  15
   0  -3 -14 150.503 7.81454  16
   0  -3 -15 144.904 7.75053  16
   0   3  15 155.484 9.19713  15
   0   3  15 151.542 8.32016  28
   0  -3  15 144.336 8.34128  28
   0  -3 -15 174.376 8.54766  28
   0   3  15 163.869 8.07756   4
   0   3 -15 159.257 8.20925  10
   0  -3 -15 179.052 8.73326  10
   0  -3 -15 169.320 9.50048  17
   0  -3 -15 136.561 8.30087  19
   0   3 -15 153.746 10.0297  17
   0   3  15 147.203 7.11995  18
   0   3 -15 140.333 7.86911   5
   0  -3 -15 140.771 6.96994   6
   0  -3  15 166.540 8.24583   8
   0   3  15 166.395 8.13159   8
   0  -3 -15 141.843 8.01036   8
   0   3  16 15.1671 3.42355   8
   0  -3 -16 14.0464 2.11582   6
   0   3 -16 16.0324 3.21689   5
   0  -3  16 11.8235 3.66472   8
   0  -3 -16 11.6924 3.38991   8
   0   3  16 19.5092 3.51588  31
   0  -3  16 8.43093 3.16537  28
   0   3  16 11.7153 3.20217  28
   0  -3 -16 19.5907 3.50173  28
   0   3  16 16.0192 3.22821   4
   0   3 -16 17.5152 3.16370  10
   0  -3 -16 22.1775 3.58702  10
   0   3 -16 13.4834 5.22346  17
   0  -3 -16 15.4287 4.80537  17
   0  -3 -16 14.5394 3.42414  19
   0   3  16 14.8180 1.96155  18
   0  -3 -16 10.7982 2.83804  16
   0  -3 -17 5.57922 3.42559   8
   0  -3  17 7.32698 3.57343   8
   0   3  17 7.62134 3.38696   8
   0   3 -17 6.01311 3.09822   5
   0   3  17 9.85686 3.45064  31
   0  -3 -17 7.93409 3.37759  28
   0   3  17 6.76309 3.19720  28
   0  -3  17 9.43476 3.26146  28
   0   3  17 10.6922 3.21998   4
   0  -3 -17 10.9125 3.49684  10
   0   3 -17 10.1865 3.13979  10
   0   3  17 5.49282 2.94679  11
   0  -3 -17 9.61939 5.04136  17
   0  -3 -17 9.15227 3.45573  19
   0   3 -17 9.58487 5.22861  17
   0  -3 -17 8.46042 2.76336  16
   0   3  18 20.5058 3.78761   8
   0  -3 -18 18.8145 3.87105   8
   0   3 -18 12.5861 3.38276   5
   0  -3  18 19.6982 3.86145   8
   0   3  18 20.0768 3.60097   4
   0   3  18 24.1309 3.95658  31
   0   3  18 15.5399 3.59036  28
   0  -3 -18 24.8874 3.92129  28
   0  -3 -18 24.0696 3.98448  10
   0   3  18 16.9154 3.35596  11
   0   3 -18 18.4606 3.58727  10
   0   3 -18 18.6396 6.03615  17
   0  -3 -18 20.5982 3.73570  19
   0  -3 -18 19.7597 5.52220  17
   0  -3 -18 14.6205 3.02097  16
   0  -3  19 2.84072 2.90929   7
   0   3  19 4.28250 3.50205   8
   0  -3  19 9.10759 3.76913   8
   0   3  19 4.94490 3.24228   4
   0   3  19 6.35994 3.47246  31
   0  -3 -19 7.46311 3.51724  28
   0  -3 -19 6.50908 3.48311  10
   0   3 -19 7.14915 3.23435  10
   0   3  19 3.68444 3.44132  25
   0  -3 -19 7.50882 5.34140  17
   0   3 -19-0.56454 5.76423  17
   0  -3 -19 5.55488 2.78073  16
   0  -3  20 36.1248 3.61839   7
   0   3  20 45.3757 4.58090   8
   0  -3  20 37.4625 4.58425   8
   0   3  20 44.5936 4.43894   4
   0   3  20 37.5945 4.78206  31
   0  -3 -20 41.2197 4.78546  28
   0   3 -20 33.8056 4.36846  10
   0   3  20 39.2629 4.80160  25
   0   3 -20 35.5580 6.97551  17
   0  -3 -20 40.0186 6.45812  17
   0  -3 -20 35.9284 3.74756  16
   0   3  21 14.4457 3.92224   8
   0  -3  21 12.2793 3.02292   7
   0  -3  21 12.3722 3.93121   8
   0   3  21 13.3159 3.76076   4
   0   3  21 13.2323 3.84476  31
   0  -3 -21 14.2334 3.86831  28
   0   3 -21 18.7285 3.71167  10
   0   3  21 11.8000 3.84665  25
   0  -3 -21 11.5171 5.75929  17
   0   3 -21 2.23446 6.10822  17
   0   3 -21 6.89900 2.16086  16
   0  -3 -21 9.94249 2.90571  16
   0  -3  22 29.9832 4.65891   8
   0  -3  22 32.0074 3.31096   7
   0   3  22 33.1871 4.39918   8
   0   3  22 35.0546 4.24096   4
   0  -3  22 30.0796 4.12386  31
   0   3  22 31.5696 4.69145  31
   0  -3 -22 36.4723 4.67790  28
   0   3 -22 27.9248 4.21206  10
   0   3  22 31.7083 4.62350  25
   0  -3 -22 29.3968 6.62296  17
   0   3 -22 31.4993 7.21750  17
   0   3 -22 17.0902 2.64838  16
   0  -3  23 73.8401 4.46019   7
   0   3  23 77.2596 5.71829   8
   0  -3  23 73.6138 5.71963   8
   0   3  23 75.3347 5.60273   4
   0   3  23 61.7732 6.01373  31
   0  -3  23 72.5415 5.45971  31
   0  -3 -23 60.9568 5.96812  28
   0   3 -23 75.3106 5.78559  10
   0   3  23 75.2918 6.21600  25
   0   3 -23 67.6973 8.81255  17
   0  -3 -23 64.9792 7.93817  17
   0   3 -23 36.8475 3.88888  16
   0   3  24 6.36811 3.97890  31
   0  -3  24 7.35654 3.40863  31
   0   3 -24 4.92111 1.69305  12
   0   3 -24 1.32775 3.51389  10
   0   3  24 8.36356 3.57014   4
   0   3  24 6.65420 4.04207  25
   0  -3 -24 7.23557 5.92872  17
   0   3 -24 11.0289 7.03553  17
   0  -3  24 11.7661 2.60106   7
   0  -3  24 10.7767 3.87433   8
   0   3  24 6.49121 3.85322   8
   0  -3  25 10.7689 3.40676  31
   0   3 -25 7.90175 3.60762  10
   0   3  25 9.49197 3.56343   4
   0  -3 -25 6.66732 6.10724  17
   0  -3  25 10.9965 4.02616   8
   0   3  25 12.5141 3.95464   8
   0  -3  25 10.6685 3.42846  25
   0  -3 -26 10.3376 6.47404  17
   0   3  26 8.76512 3.56877   4
   0   3  27 3.23839 3.25709   4
   0  -4   0 60.9073 3.60261   5
   0   4   0 60.2975 3.58264   1
   0  -4   0 61.4591 3.04972  31
   0  -4   0 56.6735 3.17272  30
   0  -4   0 57.0156 3.32397  33
   0   4   0 55.1309 2.82961  10
   0  -4   0 59.4968 2.69137  10
   0  -4   0 53.8453 2.86926   9
   0  -4   0 61.6017 2.77617  22
   0  -4   0 57.8131 3.36867  23
   0  -4   0 57.8119 3.03965  25
   0  -4   0 53.8073 3.03005  27
   0  -4   0 59.4585 3.72956  17
   0  -4   0 59.5042 3.33311  14
   0   4   0 60.1524 3.62323  13
   0   4   0 55.4026 3.27057  14
   0  -4   1 1723.91 69.4581   5
   0   4  -1 1761.60 69.5772   1
   0  -4  -1 1622.86 69.3430   4
   0   4   1 1697.40 69.5343   1
   0  -4  -1 1714.28 69.1360  30
   0  -4  -1 1667.29 69.4582  33
   0  -4   1 1708.39 69.1800  31
   0  -4   1 1720.89 69.4645  33
   0  -4  -1 1707.74 69.3001  31
   0   4   1 1672.56 69.0066  29
   0   4  -1 1662.75 68.9857  28
   0   4  -1 1715.04 68.9535  10
   0  -4  -1 1710.39 69.1236  10
   0  -4   1 1586.68 69.0718   9
   0  -4   1 1685.35 69.2712  27
   0  -4  -1 1669.78 69.4604  23
   0   4  -1 1590.41 69.0368  22
   0  -4  -1 1744.62 69.0537  26
   0  -4  -1 1691.51 69.2725  25
   0  -4   1 1696.84 69.1590  25
   0  -4   1 1619.36 69.0535  21
   0  -4  -1 1677.45 69.3717  17
   0  -4   1 1704.55 69.5743  17
   0   4  -1 1639.46 69.3507  14
   0  -4   1 1732.77 69.3703  14
   0   4   1 1573.58 69.3709  14
   0   4  -1 1748.81 69.6359  13
   0  -4  -1 1756.69 69.4618  14
   0   4   1 1671.19 69.5909  13
   0  -4   2 19.3982 2.35768   5
   0  -4   2 17.8466 2.15461   1
   0   4   2 18.6560 2.27467   1
   0   4  -2 19.6716 2.32510   1
   0  -4  -2 19.8588 2.27531   1
   0  -4  -2 19.1458 2.17365   4
   0   4   2 20.3032 2.22593   4
   0  -4  -2 18.9520 1.84887  32
   0  -4  -2 17.3988 2.07997  33
   0  -4  -2 19.4431 2.10395  34
   0  -4  -2 17.6629 1.48442  30
   0  -4  -2 19.6279 1.89992  31
   0  -4   2 17.0974 1.62413  28
   0   4  -2 16.3684 1.62589  28
   0  -4  -2 16.2692 1.54472  10
   0  -4   2 19.8772 1.31634   9
   0   4  -2 19.3289 1.30685   9
   0  -4  -2 16.7412 2.09091  23
   0   4   2 19.3861 2.35060  20
   0  -4   2 17.7197 2.82134  17
   0  -4   2 15.5292 1.60448  21
   0  -4   2 15.5459 2.42499  13
   0   4   2 17.5149 2.22798  13
   0  -4   2 19.5468 2.02733  14
   0   4  -2 19.4936 2.29717  13
   0  -4  -2 20.4768 2.52860  13
   0  -4  -2 20.2147 2.23805  14
   0  -4   3 212.251 9.36942   5
   0   4  -3 215.459 9.42484   1
   0  -4  -3 196.976 9.29953   1
   0  -4  -3 190.974 9.20617   4
   0  -4  -3 207.499 9.33017  34
   0  -4  -3 205.336 9.37437  33
   0  -4  -3 205.392 9.14587  32
   0  -4  -3 208.811 8.75922  29
   0  -4   3 201.077 9.09406  28
   0   4  -3 241.156 9.17264  28
   0   4   3 207.130 8.89202  28
   0  -4  -3 201.198 9.15836  10
   0   4  -3 205.965 8.76450   9
   0  -4  -3 209.275 9.32817  24
   0  -4  -3 200.536 9.36898  23
   0   4  -3 200.044 8.95145  21
   0  -4   3 206.835 9.82114  17
   0   4   3 216.695 9.09732  19
   0  -4  -3 212.556 9.26793  20
   0  -4   3 209.105 9.16256  14
   0   4  -3 206.158 9.41556  13
   0  -4  -3 208.009 9.38210  14
   0  -4  -3 197.835 9.52669  13
   0  -4   4 894.296 36.4249   5
   0  -4  -4 827.402 36.3550   1
   0   4  -4 849.860 36.4012   1
   0  -4  -4 809.818 36.2591   4
   0  -4  -4 864.368 36.4495  34
   0   4   4 876.023 35.8553  30
   0  -4  -4 887.785 36.0323  29
   0  -4   4 859.077 36.2890  28
   0   4   4 884.109 36.1362  28
   0  -4  -4 935.273 36.1124  28
   0   4  -4 823.373 35.9121   9
   0  -4  -4 895.141 36.4001  10
   0  -4  -4 884.470 36.4490  24
   0  -4   4 877.532 36.8627  17
   0   4   4 872.093 36.2415  19
   0   4  -4 864.535 36.1926  21
   0  -4  -4 888.906 36.3983  20
   0   4  -4 894.481 36.4572  13
   0  -4  -4 885.285 36.6231  13
   0  -4   5 143.812 6.80789   5
   0  -4  -5 130.444 6.61283   4
   0  -4  -5 129.187 6.54762   1
   0   4  -5 139.594 6.61638   1
   0  -4  -5 138.490 6.74044  34
   0   4   5 143.069 6.73377  31
   0  -4  -5 132.557 6.34144  29
   0   4   5 138.473 6.47262  28
   0  -4   5 138.346 6.69126  28
   0   4   5 148.098 6.08307  30
   0  -4  -5 142.913 6.42770  28
   0  -4  -5 149.704 6.78482  10
   0  -4  -5 137.438 6.71924  24
   0   4   5 134.534 6.65988  25
   0  -4  -5 132.638 6.48925  18
   0  -4   5 139.567 7.43584  17
   0   4  -5 135.168 6.53444  21
   0  -4  -5 140.820 6.80851  13
   0   4  -5 141.175 6.64665  13
   0   4  -6 47.8946 3.14493   1
   0   4   6 46.4741 3.17946   1
   0  -4  -6 49.9768 3.19923   1
   0  -4   6 52.6506 3.20302   2
   0  -4   6 51.3795 3.11939   1
   0  -4  -6 45.0240 3.35127   4
   0  -4  -6 55.7653 3.48735  34
   0   4   6 53.7357 3.25027  28
   0  -4  -6 53.6677 3.19583  28
   0  -4   6 51.5376 3.48593  28
   0  -4  -6 56.0178 3.58242  10
   0   4  -6 49.6429 2.98594  10
   0  -4  -6 50.8889 3.42277  24
   0  -4  -6 53.8963 3.29574  19
   0   4  -6 52.9142 4.34421  17
   0  -4   6 50.7444 4.36940  17
   0  -4  -6 52.7547 3.09865  18
   0  -4   6 51.4921 3.56493   5
   0   4   7 859.186 35.6799  15
   0   4   7 816.897 35.4295  28
   0  -4   7 824.888 35.5902  28
   0  -4  -7 881.965 35.4401  28
   0  -4   7 879.276 35.3083   2
   0  -4  -7 859.617 35.3072   2
   0  -4  -7 807.374 35.3735   4
   0  -4   7 836.196 35.2577   1
   0  -4  -7 794.550 35.2469   1
   0   4  -7 854.341 35.2710   1
   0   4   7 849.997 35.2456   1
   0   4  -7 852.642 35.2489  10
   0   4   7 814.807 35.4884  11
   0  -4  -7 894.789 35.7510  10
   0  -4   7 821.707 36.1314  17
   0  -4  -7 843.413 35.1813  18
   0  -4  -7 829.173 35.4560  19
   0  -4   7 888.309 35.5961   5
   0   4   8 319.924 14.1814  15
   0   4   8 307.365 13.8899  28
   0  -4   8 306.505 14.0992  28
   0  -4  -8 331.768 13.9369  28
   0   4  -8 314.156 13.5940   1
   0  -4  -8 308.279 13.5902   1
   0   4   8 321.625 13.8706   4
   0  -4   8 308.558 13.5743   1
   0  -4  -8 299.202 13.7844   4
   0  -4  -8 317.624 13.6408   2
   0   4   8 312.203 13.5644   1
   0  -4   8 329.695 13.6405   2
   0   4  -8 316.687 13.7194  10
   0  -4  -8 329.700 14.2445  10
   0   4   8 304.810 13.9181  11
   0  -4  -8 298.199 13.9172  19
   0   4  -8 318.694 15.1096  17
   0  -4  -8 308.032 13.5156  18
   0  -4   8 305.897 14.7160  17
   0  -4   8 330.644 14.0512   5
   0   4   9 524.916 21.3749  31
   0  -4   9 464.820 21.1994  28
   0  -4  -9 524.432 21.1174  28
   0   4   9 478.019 20.5423   1
   0  -4   9 506.229 20.6566   2
   0  -4  -9 468.409 20.5787   1
   0  -4  -9 494.482 20.6542   2
   0  -4   9 467.943 20.5743   1
   0   4  -9 488.516 20.5676   1
   0   4   9 491.336 20.9138   4
   0  -4  -9 516.858 21.2594  11
   0   4  -9 486.352 20.8397  10
   0   4   9 465.096 20.9839  11
   0  -4  -9 510.594 21.3829  10
   0   4  -9 488.857 22.2227  17
   0  -4  -9 455.969 21.0486  19
   0  -4   9 450.976 21.7470  17
   0  -4   9 501.880 21.0804   6
   0   4  -9 452.520 20.9291   5
   0  -4   9 507.868 21.1509   5
   0   4  10 25.2527 2.84135  31
   0  -4 -10 21.7756 2.76520  28
   0  -4  10 15.6807 2.87633  28
   0   4 -10 18.3170 1.90370   1
   0  -4  10 17.1990 1.95990   1
   0   4  10 18.2987 2.67379   4
   0  -4  10 20.3962 2.15606   2
   0  -4 -10 19.7829 2.14490   2
   0  -4 -10 18.3136 2.03465   1
   0  -4 -10 18.7000 3.06039  11
   0   4 -10 19.5302 2.48225  10
   0   4  10 20.3105 2.73415  11
   0  -4 -10 19.8492 2.95944  10
   0  -4 -10 17.0263 2.76178  19
   0   4 -10 22.2154 4.25660  17
   0  -4  10 19.2899 3.05903   5
   0   4  10 21.4515 2.82411   8
   0   4 -10 16.4111 2.73216   5
   0  -4  10 18.9341 2.97111   6
   0  -4 -10 16.3581 2.23307   7
   0  -4 -11 2.59578 1.90192   7
   0  -4  11 3.03990 2.71502   6
   0   4  11 4.29993 2.75019   8
   0   4 -11 2.80378 2.46159   5
   0   4  11 3.31248 2.35566  31
   0  -4 -11 3.12865 2.46202  28
   0  -4  11 6.43265 2.69855  28
   0   4  11 2.39065 2.42560  28
   0  -4  11 3.68929 1.60774   3
   0  -4  11 5.65723 1.61876   1
   0  -4 -11 0.69117 1.63352   1
   0  -4 -11 2.92678 1.78632   2
   0  -4  11 3.53377 1.74481   2
   0   4  11 2.21172 2.44248   4
   0   4  11 3.45710 2.38550  11
   0   4 -11 2.00680 2.02090  10
   0  -4 -11-0.23533 2.60143  10
   0   4 -11 2.18586 0.77598  12
   0   4 -11 2.37528 3.81590  17
   0  -4 -11 3.81271 2.56730  19
   0  -4 -11 4.51565 2.44718  16
   0   4  11 3.98322 3.44422  15
   0  -4  12 117.341 6.16141   6
   0   4 -12 109.029 6.07836   5
   0  -4 -12 111.150 6.12303   8
   0   4  12 123.867 6.24005   8
   0  -4 -12 98.4323 5.24080   7
   0   4  12 128.898 6.59512  31
   0  -4  12 103.946 6.34098  28
   0   4  12 113.844 6.24822  28
   0  -4 -12 121.026 6.38637  28
   0  -4 -12 102.512 5.25847   3
   0  -4 -12 111.264 5.29694   2
   0  -4  12 103.639 5.16442   3
   0   4  12 109.861 6.02932   4
   0   4 -12 112.854 5.97335  10
   0  -4 -12 117.720 6.57747  10
   0  -4 -12 123.990 7.21295  17
   0   4 -12 116.856 7.89840  17
   0  -4 -12 107.905 6.28410  19
   0   4  12 121.135 7.09446  15
   0  -4 -12 113.361 6.06645  16
   0   4 -12 102.785 4.80402  12
   0  -4 -13 168.768 8.89655   8
   0   4  13 195.579 9.03725   8
   0   4 -13 184.502 8.93539   5
   0  -4  13 199.035 8.98197   6
   0  -4  13 195.060 9.28836   8
   0   4  13 203.460 9.50402  31
   0  -4 -13 195.684 9.28087  28
   0  -4  13 159.409 9.16253  28
   0   4  13 170.446 9.10610  28
   0  -4 -13 167.566 7.97627   3
   0   4  13 188.857 8.88226   4
   0  -4  13 164.812 7.91166   3
   0   4 -13 187.404 8.90578  10
   0  -4 -13 205.066 9.62147  10
   0   4 -13 177.712 10.8362  17
   0  -4 -13 166.787 9.13024  19
   0  -4 -13 188.652 9.92931  17
   0  -4 -13 177.321 8.85253  16
   0   4  13 192.350 9.94707  15
   0  -4  14 11.1372 2.98648   6
   0  -4 -14 8.98183 3.04415   8
   0   4  14 13.9132 3.14556   8
   0   4 -14 13.5697 2.98168   5
   0  -4  14 13.5089 3.63650   8
   0   4  14 10.6505 2.99221  31
   0  -4  14 13.6786 3.13507  28
   0  -4 -14 14.3785 3.12796  28
   0   4  14 13.4565 2.98588  28
   0   4  14 8.59466 2.84105   4
   0   4 -14 14.3482 2.71951  10
   0  -4 -14 13.0134 3.16478  10
   0  -4 -14 10.4726 3.08042  19
   0   4 -14 7.87436 4.78276  17
   0  -4 -14 12.2992 4.17249  17
   0  -4 -14 12.2680 2.76798  16
   0   4  14 10.6295 3.97667  15
   0   4 -15-2.29319 2.83159   5
   0  -4  15 1.13385 3.38069   8
   0  -4 -15 1.34369 2.98631   8
   0   4  15-1.09587 2.93740   8
   0   4  15-0.06466 2.79584   4
   0   4  15 1.42096 2.84457  31
   0   4  15 3.51039 2.80351  28
   0  -4  15 0.09382 2.91116  28
   0  -4 -15-0.08860 2.75348  28
   0   4 -15 4.47240 2.52382  10
   0  -4 -15 3.94348 3.05748  10
   0  -4 -15 1.22881 4.09198  17
   0   4 -15 0.48364 4.73921  17
   0  -4 -15 1.47353 2.83603  19
   0   4  15 0.68303 3.91479  15
   0  -4 -15 0.19869 2.62888  16
   0   4 -16 107.017 6.56938   5
   0  -4 -16 100.086 5.37940   6
   0  -4  16 117.777 6.98925   8
   0   4  16 116.421 6.73080   8
   0  -4 -16 99.1703 6.55689   8
   0   4  16 113.071 6.56913   4
   0   4  16 125.581 7.29552  31
   0  -4 -16 124.197 7.05308  28
   0  -4  16 102.514 6.93959  28
   0   4  16 101.856 6.79764  28
   0  -4 -16 131.752 7.36406  10
   0   4 -16 120.130 6.66906  10
   0   4  16 121.276 7.12889  25
   0   4 -16 112.803 8.93459  17
   0  -4 -16 131.317 8.21920  17
   0  -4 -16 103.695 6.84293  19
   0   4  16 132.426 8.05942  15
   0  -4 -16 112.321 6.42004  16
   0  -4 -17 435.016 20.4519   8
   0  -4 -17 392.425 19.3103   6
   0   4  17 503.585 20.6345   8
   0  -4  17 504.096 20.7654   8
   0   4 -17 430.222 20.4332   5
   0   4  17 508.909 20.5507   4
   0   4  17 516.101 21.4747  31
   0  -4 -17 519.066 21.1842  28
   0  -4  17 373.639 20.7666  28
   0   4  17 427.449 20.8388  28
   0  -4 -17 564.877 21.5716  10
   0   4 -17 483.086 20.7338  10
   0   4  17 526.851 21.3544  25
   0  -4 -17 554.300 22.2599  17
   0  -4 -17 443.958 20.8630  19
   0   4 -17 510.047 23.1454  17
   0  -4 -17 425.324 20.2677  16
   0  -4 -18 35.4817 4.31707   8
   0  -4  18 42.0442 4.55752   8
   0   4  18 45.4039 4.41180   8
   0   4  18 40.1128 4.24638   4
   0   4  18 37.9983 4.57464  31
   0  -4 -18 40.5369 4.44492  28
   0   4  18 30.2360 4.26891  28
   0  -4 -18 41.3101 4.61891  10
   0   4 -18 39.8983 4.11067  10
   0   4  18 42.8082 4.54434  25
   0  -4 -18 32.2408 4.36572  19
   0   4 -18 41.8234 6.80422  17
   0  -4 -18 44.1236 5.96997  17
   0  -4 -18 36.0122 3.72136  16
   0   4 -18 34.9593 2.34100  12
   0  -4  19 21.3093 4.07342   8
   0   4  19 16.7897 3.70995   8
   0   4  19 15.3294 3.50792   4
   0   4  19 11.0702 3.70905  31
   0  -4 -19 13.8446 3.70009  28
   0   4 -19 10.5640 1.47449  12
   0  -4 -19 11.2991 3.78043  10
   0   4 -19 15.0208 3.28550  10
   0   4  19 16.9188 3.80645  25
   0  -4 -19 10.1981 5.30857  17
   0   4 -19 7.19302 5.94748  17
   0  -4 -19 6.86963 2.98980  16
   0   4  20 2.94574 3.32947   4
   0   4  20 7.81163 3.65152  31
   0  -4 -20 6.33786 3.57532  28
   0   4 -20 4.25074 3.08073  10
   0   4 -20 2.69896 1.23745  12
   0  -4 -20 3.70665 3.60993  10
   0   4  20 3.73913 3.57397  25
   0   4 -20 3.23809 5.99284  17
   0  -4 -20 4.06902 5.16142  17
   0  -4  20 8.90157 3.82358   8
   0   4  20 4.58489 3.54574   8
   0   4  21 10.4827 3.55698   4
   0   4  21 11.6105 3.84374  31
   0  -4 -21 9.01612 3.76509  28
   0  -4 -21 8.94624 3.82878  10
   0   4 -21 8.36058 3.28994  10
   0   4  21 12.5359 3.98662  25
   0  -4 -21 12.5877 5.75318  17
   0   4 -21 15.5430 6.66988  17
   0  -4  21 4.34337 2.93064   7
   0   4  21 9.32456 3.73608   8
   0  -4  21 9.97453 3.98495   8
   0  -4  22 1.90621 3.97973   8
   0  -4  22 7.38663 2.92944   7
   0   4  22 7.87805 3.88372   8
   0   4  22 9.31037 3.50360   4
   0   4  22 8.70791 4.05024  31
   0  -4 -22 4.11567 3.89329  28
   0   4 -22 8.54924 3.37263  10
   0  -4 -22 11.7988 4.05143  10
   0   4  22 5.91658 3.85675  25
   0  -4 -22 5.74276 5.71150  17
   0   4 -22 7.12325 6.68535  17
   0   4 -22 0.89686 2.03281  16
   0  -4  23 26.0459 3.86846  31
   0   4  23 21.6808 4.65842  31
   0  -4 -23 32.6225 4.74961  10
   0   4 -23 20.1194 3.89951  10
   0   4  23 15.9493 3.89805   4
   0   4  23 28.0139 4.78423  25
   0  -4 -23 26.2326 6.33258  17
   0   4 -23 19.7668 7.31688  17
   0  -4  23 24.1823 4.39478   8
   0  -4  23 21.2176 3.23179   7
   0   4  24-2.93549 4.08023  31
   0   4  24-0.13327 4.09575  32
   0  -4  24-2.33846 3.29431  31
   0   4 -24 6.46540 3.29365  10
   0   4  24 2.49627 3.37333   4
   0   4  24 0.13456 3.94173  25
   0  -4 -24-4.85429 6.30702  17
   0   4 -24-0.22619 6.83886  17
   0  -4  24-0.29305 2.63654   7
   0  -4  24 5.18062 3.88914   8
   0   4 -25 33.6654 4.56014  10
   0   4  25 40.3995 4.39783   4
   0  -4  25 32.9220 4.73676   8
   0  -4 -25 35.4601 7.08446  17
   0   4  26 22.8231 3.95594   4
   0   4  27 21.9475 4.05069   4
   0  -5   0 2.09616 2.28001   5
   0   5   0 0.26935 2.08081   1
   0  -5   0 0.43109 1.75261  33
   0  -5   0 0.59979 1.79335  30
   0  -5   0 0.17951 1.38874  31
   0   5   0 0.78973 1.15469  10
   0  -5   0 1.16979 0.86004  10
   0  -5   0 1.26368 1.16894   9
   0  -5   0 1.28565 1.41499  25
   0  -5   0 1.47537 1.38803  27
   0  -5   0-1.02595 1.06042  22
   0   5   0-0.91068 2.40280  17
   0  -5   0 0.07774 2.43340  17
   0  -5   0 0.47027 1.83822  14
   0   5   0 0.09771 2.07166  13
   0  -5   1 489.439 20.7186   5
   0   5  -1 493.546 20.8110   1
   0   5   1 485.837 20.7992   1
   0  -5  -1 460.300 20.5639   4
   0  -5   1 492.504 20.6658  33
   0  -5  -1 491.104 20.4468  31
   0  -5   1 489.365 20.3149  31
   0  -5  -1 486.485 20.2954  30
   0  -5  -1 482.869 20.6662  33
   0   5   1 479.434 20.1064  29
   0   5  -1 478.230 19.9975  28
   0  -5   1 450.136 20.1815   9
   0   5   1 472.237 20.2699  10
   0  -5  -1 516.228 20.2239  10
   0   5  -1 468.403 20.0415  10
   0  -5  -1 513.083 20.1839  26
   0  -5  -1 532.125 20.2245  22
   0  -5  -1 477.891 20.4123  25
   0  -5  -1 479.936 20.6662  23
   0  -5   1 493.173 20.4439  27
   0  -5   1 485.283 20.2970  25
   0  -5  -1 479.898 20.6202  17
   0   5  -1 526.560 20.9391  17
   0  -5   1 460.769 20.1455  21
   0   5   1 487.797 20.7652  20
   0  -5   1 477.093 20.8476  17
   0  -5  -1 486.793 20.6677  14
   0   5   1 483.207 20.8342  13
   0   5  -1 479.049 20.8388  13
   0  -5   1 496.837 20.5847  14
   0   5   1 442.615 20.5488  14
   0  -5   2 404.422 16.5650   5
   0  -5  -2 366.163 16.5565   1
   0   5  -2 402.103 16.6782   1
   0  -5  -2 365.495 16.3985   4
   0  -5   2 394.468 16.5817   1
   0   5   2 381.083 16.6243   1
   0  -5  -2 378.270 16.2960  32
   0  -5  -2 392.138 16.3654  31
   0  -5  -2 375.002 15.9901  30
   0  -5  -2 387.833 16.5213  33
   0   5  -2 384.165 15.9664  28
   0   5   2 380.800 15.8250  29
   0   5   2 367.660 16.2140  10
   0  -5   2 366.026 15.9452   9
   0  -5  -2 387.212 16.1356  10
   0   5  -2 370.028 16.1765  27
   0   5  -2 368.031 15.9513  22
   0  -5   2 368.020 16.2367  27
   0  -5  -2 378.291 16.5145  23
   0  -5   2 379.305 16.0310  21
   0  -5  -2 385.210 16.3791  17
   0   5   2 413.880 16.5948  20
   0  -5   2 377.757 16.7861  17
   0   5   2 382.457 16.6437  13
   0  -5  -2 406.126 16.5762  14
   0   5  -2 391.732 16.6679  13
   0  -5   2 396.183 16.3995  14
   0  -5   2 402.650 16.9142  13
   0  -5   3 705.463 28.6632   5
   0  -5  -3 632.228 28.4717   4
   0  -5  -3 659.325 28.6539   1
   0   5  -3 706.235 28.7334   1
   0  -5  -3 696.584 28.6899  33
   0  -5  -3 693.335 28.6423  34
   0  -5  -3 674.079 28.4133  32
   0   5  -3 680.258 28.2439  28
   0  -5   3 646.422 28.2423  28
   0   5   3 717.839 28.0391  28
   0  -5  -3 650.416 28.0049  30
   0   5  -3 665.966 28.0262   9
   0  -5  -3 690.988 28.3734  10
   0  -5   3 618.622 28.0124   9
   0   5   3 676.694 28.4460  10
   0   5  -3 688.380 28.3786  27
   0  -5  -3 689.282 28.6784  23
   0   5   3 706.523 28.2789  19
   0  -5   3 691.811 28.9889  17
   0   5  -3 688.326 28.7411  13
   0  -5   3 704.282 28.4875  14
   0  -5  -3 728.385 28.7318  14
   0  -5  -3 729.805 29.0255  13
   0  -5   4 823.475 33.0791   5
   0   5  -4 820.772 33.0973   1
   0  -5  -4 742.578 32.8822   4
   0  -5  -4 771.924 33.0129   1
   0  -5  -4 783.820 33.0616  34
   0  -5  -4 787.026 33.1220  33
   0  -5  -4 773.012 32.8469  32
   0   5   4 794.009 32.5792  28
   0   5  -4 783.524 32.7752  28
   0  -5  -4 782.626 32.4313  29
   0  -5   4 768.143 32.7846  28
   0  -5  -4 782.894 32.8953  10
   0   5   4 774.911 32.9359  10
   0   5  -4 776.485 32.4278   9
   0   5  -4 752.601 32.8103  27
   0  -5  -4 779.632 33.0482  24
   0   5   4 785.796 32.3336  26
   0  -5  -4 774.789 33.1148  23
   0  -5   4 788.549 33.4750  17
   0   5   4 783.338 32.7554  19
   0   5  -4 762.692 32.6456  21
   0  -5  -4 787.837 32.9661  20
   0   5  -4 818.932 33.1398  13
   0  -5  -4 824.644 33.3496  13
   0  -5   4 819.865 32.9005  14
   0  -5  -4 825.736 33.1724  14
   0  -5   5 500.006 20.2124   5
   0  -5  -5 441.764 20.0417   1
   0  -5  -5 444.143 19.9768   4
   0   5  -5 487.165 20.1397   1
   0  -5  -5 464.838 20.1855  34
   0   5   5 479.066 19.3888  30
   0  -5  -5 472.833 19.6388  29
   0  -5  -5 469.737 19.6948  28
   0   5  -5 458.466 19.9959  28
   0  -5   5 461.790 19.9935  28
   0   5   5 475.296 19.7925  28
   0  -5  -5 481.314 20.1233  10
   0   5  -5 460.899 19.4913   9
   0  -5  -5 475.844 20.1935  24
   0   5  -5 468.827 19.9909  27
   0  -5   5 467.132 20.7068  17
   0  -5  -5 475.274 20.1358  20
   0  -5  -5 432.492 19.9672  18
   0   5  -5 465.670 19.8461  21
   0   5  -5 450.738 20.1200  13
   0  -5  -5 484.851 20.3809  13
   0  -5  -6 245.993 12.0985   4
   0  -5   6 260.356 12.0896   1
   0  -5  -6 257.552 12.1188   1
   0  -5   6 275.860 12.1680   2
   0   5   6 271.787 12.1480   1
   0   5  -6 278.248 12.1797   1
   0   5   6 258.232 11.5194  30
   0  -5  -6 253.972 12.2843  34
   0   5   6 283.145 12.2017  32
   0  -5  -6 305.440 11.9396  29
   0   5   6 270.409 11.9854  28
   0   5  -6 251.378 12.1845  28
   0  -5   6 260.731 12.1890  28
   0  -5  -6 275.099 11.9122  28
   0   5  -6 312.269 11.6478   9
   0  -5  -6 279.194 12.3341  10
   0   5  -6 313.116 11.8067  10
   0  -5  -6 254.022 12.2708  24
   0  -5  -6 264.647 12.0450  18
   0  -5   6 257.213 12.9450  17
   0   5  -6 253.257 12.0164  21
   0  -5   6 287.093 12.3903   5
   0  -5   7 25.9725 2.33290   1
   0  -5  -7 26.1438 2.80981   4
   0  -5  -7 24.1063 2.54531   2
   0   5   7 25.6982 2.38191   1
   0  -5   7 24.3937 2.36707   2
   0  -5  -7 21.1561 2.43538   1
   0   5  -7 23.5939 2.43583   1
   0   5  -7 21.8531 3.32356  15
   0   5   7 22.5458 2.63241  15
   0  -5  -7 20.2516 2.24322  29
   0   5   7 24.0268 2.23391  28
   0  -5  -7 23.6445 2.34036  28
   0   5  -7 21.8249 2.58524  28
   0   5   7 23.0793 1.78901  30
   0  -5   7 21.5476 2.70601  28
   0  -5  -7 25.8565 2.78185  10
   0   5  -7 23.3915 1.98285  10
   0   5  -7 21.5243 2.45945  21
   0  -5   7 19.0180 3.73062  17
   0  -5  -7 19.7594 2.30863  18
   0  -5   7 25.4302 2.90723   5
   0   5  -8 206.509 10.1698   5
   0  -5   8 230.732 10.3914   5
   0  -5  -8 227.663 10.0621   2
   0   5   8 224.171 9.92625   1
   0   5  -8 228.621 9.97954   1
   0   5   8 223.754 10.1751   4
   0  -5  -8 212.523 9.93087   1
   0  -5   8 213.150 9.89089   1
   0  -5   8 234.428 10.0205   2
   0  -5  -8 206.303 10.0819   4
   0   5   8 237.666 10.4748  31
   0   5  -8 230.313 10.2994  28
   0  -5  -8 219.685 10.0080  29
   0  -5  -8 227.719 10.0466  28
   0  -5   8 215.148 10.3074  28
   0   5   8 216.068 10.0193  28
   0   5  -8 218.335 9.78500  10
   0  -5  -8 239.161 10.4816  10
   0   5   8 239.250 10.4281  25
   0  -5   8 205.101 11.0012  17
   0   5  -8 203.974 10.0770  21
   0  -5  -8 208.712 10.0860  19
   0  -5  -8 209.046 9.79908  18
   0   5  -8 203.056 10.6283  15
   0  -5   9 2.01608 2.93957   6
   0  -5   9 3.63875 2.71136   5
   0   5  -9 1.05957 2.20252   5
   0  -5  -9 0.86474 2.46403   4
   0  -5   9 0.12713 1.77143   2
   0   5  -9 2.54938 1.79729   1
   0   5   9 1.42956 1.64724   1
   0   5   9 0.24710 2.35529   4
   0  -5  -9 2.42127 2.03617   2
   0  -5   9 0.69301 1.63475   1
   0  -5  -9 0.93961 1.85685   1
   0   5   9 2.96931 2.19652  32
   0   5   9 1.90744 2.16165  31
   0   5  -9 2.23084 2.26307  28
   0  -5  -9 0.90431 2.04241  28
   0  -5   9 2.65638 2.51705  28
   0   5  -9 1.55559 1.73418  10
   0  -5  -9 3.07704 2.40886  10
   0  -5  -9 1.50261 2.46449  11
   0   5   9 2.73983 2.19032  25
   0  -5  -9 1.58336 1.67953  18
   0  -5   9 3.02711 3.29091  17
   0  -5  -9 1.00370 2.21437  19
   0   5  -9 1.81520 3.09069  15
   0   5  -9 1.76713 1.85037  14
   0  -5  10 1.80723 2.78313   5
   0  -5  10 4.30271 3.04740   6
   0   5 -10 4.63067 2.44069   5
   0  -5 -10 7.25430 2.16701   2
   0   5  10 5.94234 1.73200   1
   0  -5  10 4.80578 1.67257   1
   0   5  10 5.01423 2.45552   4
   0  -5 -10 6.04819 1.97056   1
   0  -5  10 4.55538 1.83446   2
   0   5 -10 4.32950 1.92508   1
   0   5  10 4.91414 2.34323  32
   0   5  10 4.74119 2.35592  31
   0   5 -10 4.35056 2.60329  28
   0  -5  10 4.62614 2.65625  28
   0  -5 -10 8.32817 2.38118  28
   0  -5 -10 5.37388 2.64488  10
   0   5 -10 5.98592 1.90590  10
   0   5  10 5.04882 2.40502  11
   0  -5 -10 4.69607 2.80712  11
   0   5  10 3.97901 2.20124  25
   0  -5 -10 8.06445 2.50669  19
   0   5 -10 6.63523 4.11543  17
   0  -5  10 5.15152 3.56771  17
   0   5 -10 3.18655 3.18678  15
   0   5 -10 4.48877 1.96635  14
   0  -5  11 1.90434 2.85302   5
   0  -5  11-1.97243 2.98902   6
   0   5 -11 1.84433 2.42833   5
   0  -5 -11 1.63656 2.13386   7
   0  -5  11-0.47328 1.56034   1
   0  -5 -11 1.21356 2.06588   2
   0  -5 -11 0.50412 1.82714   1
   0  -5  11 1.15247 1.84777   2
   0   5 -11 0.95164 1.70209   1
   0   5  11-0.49468 2.53235   4
   0   5  11 0.20318 2.29308  32
   0   5  11 0.74073 2.34631  31
   0   5  11 2.80479 2.38940  28
   0   5 -11-0.66432 2.59473  28
   0  -5 -11 0.69032 2.36293  28
   0  -5  11 0.74478 2.53322  28
   0   5  11 3.80735 2.43646  11
   0  -5 -11 1.94161 2.84012  11
   0  -5 -11 0.48341 2.70054  10
   0   5 -11 0.61589 1.92221  10
   0   5  11-1.16796 2.38929  25
   0   5 -11 4.62835 4.09332  17
   0  -5 -11 0.44742 2.48634  19
   0   5  11 0.90390 3.19640  15
   0   5 -11 1.14125 3.35094  15
   0  -5 -12 454.053 20.4658   8
   0  -5  12 487.163 20.6400   6
   0   5 -12 449.614 20.5013   5
   0  -5 -12 437.390 19.7105   7
   0  -5  12 479.920 20.0126   2
   0  -5  12 440.676 19.9019   1
   0  -5 -12 451.997 19.9188   1
   0   5  12 472.709 20.4269   4
   0  -5 -12 485.750 20.0165   2
   0  -5 -12 432.209 19.8712   3
   0  -5  12 445.680 19.8524   3
   0   5  12 512.836 20.8277  32
   0   5  12 537.587 21.2113  31
   0  -5 -12 514.626 20.7327  28
   0   5 -12 501.521 20.9286  28
   0   5  12 448.370 20.6094  28
   0  -5  12 426.380 20.7315  28
   0   5 -12 482.248 20.3503  10
   0  -5 -12 529.936 21.1698  10
   0  -5 -12 495.708 20.9826  11
   0   5  12 522.546 21.0786  25
   0   5 -12 507.404 22.4237  17
   0  -5 -12 448.917 20.6007  19
   0   5  12 493.318 21.2257  15
   0   5 -12 420.968 21.0407  15
   0  -5 -12 460.447 20.4854  16
   0  -5 -13 64.1348 4.67713   8
   0   5 -13 67.5393 4.67844   5
   0  -5 -13 60.9324 3.76468   7
   0  -5  13 72.0085 4.86440   6
   0  -5 -13 61.9197 3.82976   2
   0  -5  13 61.8232 3.66486   3
   0  -5 -13 61.7888 3.78389   3
   0   5  13 70.4413 4.60437   4
   0   5  13 75.5308 5.12309  31
   0   5  13 72.9476 4.85264  32
   0  -5  13 62.4520 4.92277  28
   0   5 -13 65.0015 4.88994  28
   0   5  13 65.3062 4.73395  28
   0  -5 -13 69.7131 4.79542  28
   0  -5 -13 72.5954 5.15156  10
   0   5 -13 69.0922 4.31083  10
   0   5  13 74.3886 5.00134  25
   0  -5 -13 70.6603 5.58548  17
   0   5 -13 72.0522 6.76056  17
   0  -5 -13 68.4502 4.79220  19
   0  -5 -13 64.9308 4.54664  16
   0   5 -13 61.0521 5.40213  15
   0   5  13 62.9943 5.54359  15
   0  -5 -14 156.961 8.44435   8
   0   5 -14 158.731 8.43953   5
   0  -5  14 185.610 8.62158   6
   0  -5  14 150.817 7.43592   3
   0  -5 -14 147.844 7.49202   3
   0   5  14 172.154 8.45338   4
   0   5  14 187.127 8.87480  32
   0   5  14 180.510 9.10782  31
   0  -5  14 137.715 8.65989  28
   0   5 -14 181.196 9.01181  28
   0   5  14 153.822 8.59009  28
   0  -5 -14 183.761 8.78199  28
   0   5 -14 172.381 8.28344  10
   0  -5 -14 187.173 9.16795  10
   0   5  14 177.367 8.96249  25
   0   5 -14 176.909 10.6552  17
   0  -5 -14 152.360 8.57352  19
   0  -5 -14 185.474 9.50324  17
   0  -5 -14 154.994 8.32419  16
   0   5  14 185.249 9.62588  15
   0   5 -14 146.044 9.16800  15
   0  -5  15 42.4432 3.95627   6
   0  -5  15 40.8675 4.45301   8
   0   5 -15 37.7195 3.77843   5
   0  -5 -15 32.8611 3.81950   8
   0  -5  15 33.3547 2.45338   3
   0  -5 -15 30.4716 2.56997   3
   0   5  15 40.8421 3.79030   4
   0   5  15 35.1478 4.12160  31
   0   5  15 40.3619 4.01643  32
   0  -5  15 33.3820 4.04334  28
   0   5 -15 40.0852 4.25064  28
   0  -5 -15 39.7580 3.97148  28
   0   5  15 35.9663 3.86968  28
   0  -5 -15 42.7592 4.30563  10
   0   5 -15 40.9299 3.53096  10
   0   5  15 39.4079 4.13684  25
   0  -5 -15 38.8744 5.20260  17
   0   5 -15 29.3333 5.90438  17
   0  -5 -15 36.8642 3.96628  19
   0   5  15 42.4193 5.03729  15
   0   5 -15 32.5794 4.69660  15
   0  -5  16 35.8272 4.49900   8
   0   5 -16 30.2967 3.91613   5
   0  -5 -16 34.4688 3.96615   8
   0   5  16 37.8909 3.81893   4
   0   5  16 36.1936 4.31171  31
   0   5  16 41.3395 4.23572  32
   0   5 -16 40.7077 4.36033  28
   0   5  16 32.4505 3.98064  28
   0  -5  16 27.4225 4.13180  28
   0  -5 -16 43.3689 4.20822  28
   0  -5 -16 44.9093 4.53589  10
   0   5 -16 36.1879 3.62931  10
   0   5  16 39.1917 4.34331  25
   0  -5 -16 31.5166 4.01271  19
   0  -5 -16 40.5289 5.36616  17
   0   5 -16 36.6232 6.40209  17
   0   5  16 43.0984 5.28899  15
   0   5 -16 29.9333 4.72850  15
   0  -5 -17 4.56497 3.34138   8
   0   5 -17 6.38660 3.23186   5
   0  -5  17 9.59659 3.87812   8
   0   5  17 6.59039 3.17973   4
   0   5  17 7.62525 3.47558  31
   0   5  17 8.14620 3.30256  32
   0   5 -17 5.58404 3.46408  28
   0   5  17 6.48392 3.25849  28
   0  -5  17 5.64378 3.36830  28
   0  -5 -17 7.81431 3.26865  28
   0  -5 -17 5.42245 3.44119  10
   0   5 -17 7.66543 2.69097  10
   0   5  17 7.29990 3.36958  25
   0   5 -17 7.02961 5.47191  17
   0  -5 -17 7.71796 4.88449  17
   0  -5 -17-0.09298 3.23296  19
   0   5 -17 2.52291 3.95099  15
   0   5  17-0.12628 4.37131  15
   0   5  18 60.6389 4.77945   4
   0   5  18 63.6521 5.45039  31
   0   5  18 67.9458 5.39690  32
   0  -5 -18 64.8107 5.11784  28
   0   5 -18 63.3489 5.31368  28
   0   5  18 45.8788 4.84284  28
   0   5 -18 59.6315 4.67145  10
   0  -5 -18 67.2179 5.49051  10
   0   5  18 65.4375 5.39037  25
   0  -5 -18 65.6796 6.50605  17
   0   5 -18 62.3107 7.69291  17
   0  -5 -18 51.8724 4.96381  19
   0  -5 -18 44.6650 3.28399   6
   0  -5 -18 59.0304 4.95984   8
   0  -5  18 64.2785 5.28903   8
   0   5  19-1.38118 3.14512   4
   0   5  19 1.75366 3.28931  32
   0   5  19 4.02273 3.54675  31
   0   5 -19 1.75481 3.48713  28
   0  -5 -19 2.95812 3.30131  28
   0   5 -19 3.67765 2.85889  10
   0  -5 -19-0.36482 3.44077  10
   0   5  19-0.72481 3.42446  25
   0   5 -19 1.00583 5.78242  17
   0  -5 -19 1.10005 5.01687  17
   0  -5  19-2.96915 3.88043   8
   0   5  20 29.1721 3.88279   4
   0   5  20 26.3403 4.26411  32
   0   5  20 23.5401 4.37279  31
   0   5 -20 23.8839 4.34613  28
   0  -5 -20 27.4697 4.27506  28
   0   5 -20 24.2940 3.57647  10
   0  -5 -20 30.4589 4.44578  10
   0   5  20 18.6216 4.23117  25
   0   5 -20 18.5313 6.72384  17
   0  -5 -20 25.5372 5.72072  17
   0  -5  20 22.4529 4.47454   8
   0   5  21 15.7164 3.62922   4
   0   5  21 14.0813 4.06845  32
   0   5  21 12.2327 4.16272  31
   0   5 -21 21.2608 4.27316  28
   0   5 -21 19.1866 3.46781  10
   0  -5 -21 17.4563 4.16049  10
   0   5  21 17.4761 4.13726  25
   0   5 -21 3.01769 6.51731  17
   0  -5 -21 11.1358 5.67587  17
   0  -5  21 16.8031 4.26879   8
   0   5  22 193.232 9.66874   4
   0   5  22 166.773 10.6683  31
   0   5  22 177.192 10.4470  32
   0   5 -22 166.351 10.3440  28
   0   5 -22 168.920 9.70263  10
   0  -5 -22 195.045 10.6414  10
   0   5  22 174.394 10.6029  25
   0  -5 -22 176.676 11.6228  17
   0   5 -22 164.440 12.9722  17
   0  -5  22 184.089 9.94194   8
   0   5  23 28.8007 4.05101   4
   0   5  23 27.6586 4.82150  31
   0   5  23 28.5019 4.77281  32
   0  -5  23 17.5088 3.60711  31
   0   5 -23 26.8837 4.61243  28
   0  -5 -23 25.1531 4.60982  10
   0   5 -23 19.9779 3.77635  10
   0   5  23 30.0288 4.83667  25
   0  -5 -23 25.1952 6.17981  17
   0   5 -23 27.0237 7.38460  17
   0  -5  23 23.6706 4.45003   8
   0  -5  23 27.8441 3.48702   7
   0  -5  24 26.2030 4.45036   8
   0  -5  24 22.2077 3.31686   7
   0   5 -24 24.0190 3.68784  10
   0  -5 -24 17.0610 4.80261  29
   0  -5 -24 18.8335 6.12000  17
   0   5  24 25.4334 3.92304   4
   0  -5 -25 2.91660 4.38348  29
   0   5  25-0.08526 3.12828   4
   0  -5  25-5.01093 4.08459   8
   0   5 -25 3.26589 2.97734  10
   0   5  26-0.25537 3.24734   4
   0  -6   0 1417.92 57.2925   5
   0   6   0 1412.48 57.3668   1
   0  -6   0 1397.78 56.9008  31
   0  -6   0 1300.62 56.9085  30
   0  -6   0 1384.19 57.2169  33
   0  -6   0 1302.30 56.7713   9
   0   6   0 1358.35 56.6478  10
   0  -6   0 1426.30 56.9629  27
   0  -6   0 1364.91 56.8640  25
   0  -6   0 1368.74 56.6451  22
   0  -6   0 1326.35 57.2165  17
   0  -6   0 1464.26 57.2187  14
   0   6   0 1335.09 57.3710  13
   0   6   0 1492.67 57.3151  17
   0  -6   1 191.325 8.84417   5
   0  -6  -1 188.382 8.83546   5
   0   6  -1 200.477 8.92801   1
   0   6   1 186.135 8.86292   1
   0  -6  -1 181.888 8.37080  31
   0  -6  -1 191.569 8.24007  30
   0  -6  -1 175.324 8.63958  33
   0  -6   1 185.608 8.66230  33
   0  -6   1 189.640 8.53567  30
   0  -6   1 181.855 8.23516  31
   0   6   1 184.753 7.95819  29
   0  -6  -1 179.475 8.05343  10
   0  -6   1 169.663 8.07091   9
   0  -6  -1 173.829 8.21361   9
   0   6  -1 180.969 7.89426  10
   0   6   1 179.612 8.17682  10
   0  -6  -1 182.914 8.09720  26
   0  -6  -1 188.758 8.34377  27
   0  -6  -1 180.701 8.33811  25
   0  -6   1 192.392 8.39704  27
   0  -6   1 183.312 8.22904  25
   0  -6  -1 181.658 8.68086  23
   0  -6  -1 183.816 8.05564  22
   0  -6  -1 177.199 8.68380  17
   0   6   1 200.697 8.88202  20
   0  -6   1 211.223 8.08930  21
   0  -6   1 189.845 9.00976  17
   0   6  -1 182.625 8.86634  13
   0   6   1 173.240 8.80627  13
   0   6  -1 197.157 9.01021  17
   0  -6   1 189.981 8.62525  14
   0  -6  -1 194.664 8.73725  14
   0  -6   2 86.5058 4.94511   5
   0   6   2 89.1361 4.97329   1
   0   6  -2 87.3563 5.01264   1
   0  -6  -2 87.8692 4.16865  30
   0  -6   2 89.3168 4.21878  31
   0  -6  -2 86.6288 4.77775  33
   0  -6  -2 88.3399 4.50547  32
   0  -6  -2 88.3016 4.54939  31
   0   6   2 90.9847 4.56134  31
   0   6   2 80.0068 3.80002  29
   0   6  -2 85.1513 3.92415  28
   0   6   2 87.1845 4.39705  10
   0  -6  -2 87.3216 4.21300  10
   0  -6   2 79.9666 4.00972   9
   0   6  -2 79.1464 3.73864  10
   0  -6   2 84.1509 4.19766  25
   0   6  -2 86.9116 4.28561  27
   0  -6   2 88.0181 4.41832  27
   0   6  -2 80.6465 3.95526  22
   0   6   2 90.9406 4.52315  25
   0  -6  -2 82.5777 4.76633  23
   0  -6   2 102.706 4.12437  21
   0  -6   2 79.7994 5.22810  17
   0   6  -2 88.0026 5.26551  17
   0   6   2 93.5515 4.92425  20
   0  -6  -2 85.6262 4.74442  17
   0   6   2 85.7462 4.93797  13
   0  -6  -2 89.2023 4.87114  14
   0   6  -2 82.5236 4.93553  13
   0  -6   2 92.9529 4.71280  14
   0  -6   3 769.223 31.1370   5
   0   6  -3 763.129 31.1903   1
   0  -6  -3 708.245 30.9414   4
   0  -6  -3 693.105 31.0956   1
   0  -6  -3 713.433 31.0857  33
   0  -6  -3 707.055 31.0637  34
   0  -6  -3 738.180 30.8333  32
   0  -6  -3 706.043 30.3886  30
   0   6   3 754.496 31.0522  31
   0   6  -3 786.737 30.5602  28
   0  -6   3 709.566 30.4073   9
   0   6   3 736.557 30.8248  10
   0  -6  -3 749.385 30.7353  10
   0   6  -3 688.053 30.4727  22
   0   6  -3 723.154 30.7316  27
   0  -6  -3 718.413 31.1076  23
   0   6   3 737.422 31.0057  25
   0  -6   3 729.930 31.4111  17
   0   6   3 761.828 30.6544  19
   0   6  -3 804.666 31.5977  17
   0  -6  -3 737.720 30.8540  17
   0  -6  -3 769.528 31.5752  13
   0  -6   3 772.551 30.9556  14
   0  -6  -3 769.908 31.1843  14
   0   6  -3 731.696 31.1962  13
   0  -6   4 402.708 16.8636   5
   0  -6  -4 367.933 16.6408   4
   0  -6  -4 374.207 16.7924   1
   0   6  -4 404.573 16.8975   1
   0  -6  -4 376.313 16.8080  34
   0  -6  -4 379.234 16.8569  33
   0  -6  -4 384.193 16.5445  32
   0   6   4 385.655 16.1050  28
   0   6  -4 366.984 16.3386  28
   0  -6   4 362.524 16.3655  28
   0  -6  -4 383.968 16.5270  10
   0   6  -4 395.749 16.0656   9
   0   6   4 367.186 16.5641  10
   0   6  -4 375.583 16.4887  27
   0  -6  -4 381.854 16.8780  23
   0   6  -4 397.624 17.4438  17
   0   6   4 384.744 16.4054  19
   0  -6   4 372.049 17.2431  17
   0  -6  -4 391.632 17.2110  13
   0   6  -4 380.153 16.8838  13
   0  -6   4 405.649 16.6630  14
   0  -6  -4 408.674 16.9761  14
   0  -6   5 41.3552 3.45969   5
   0   6  -5 42.1599 3.29799   1
   0  -6  -5 40.9544 3.00832   1
   0  -6  -5 39.6183 3.21750   4
   0  -6  -5 40.3065 3.24950  34
   0  -6  -5 42.9978 2.97820  32
   0   6   5 41.0596 2.91797  32
   0  -6  -5 43.8497 3.36583  33
   0   6  -5 39.5232 2.78317  28
   0   6   5 39.9256 2.53737  28
   0  -6  -5 42.1386 2.24234  29
   0  -6   5 37.1692 2.87764  28
   0   6   5 38.9390 2.95437  10
   0   6  -5 42.3815 2.20770   9
   0  -6  -5 41.0958 2.98052  10
   0  -6  -5 39.7925 3.27653  24
   0  -6  -5 37.8775 3.29993  23
   0   6  -5 40.4008 2.83078  27
   0  -6   5 39.4056 4.16951  17
   0  -6  -5 41.7237 3.29036  20
   0   6   5 40.3279 2.91553  19
   0   6  -5 42.6263 2.63760  21
   0   6  -5 39.6820 3.22032  13
   0  -6  -5 45.8787 3.47905  14
   0  -6  -6 227.421 11.0410   4
   0  -6  -6 243.803 11.1496   2
   0   6  -6 264.132 11.1972   1
   0   6   6 253.001 11.1534   1
   0  -6  -6 228.341 11.0360   1
   0  -6  -6 236.868 11.2921  33
   0  -6  -6 243.513 11.2452  34
   0   6  -6 244.423 10.9197  28
   0  -6   6 234.881 11.0003  28
   0  -6  -6 254.714 10.5358  29
   0   6   6 243.085 10.7087  28
   0  -6  -6 251.920 11.1301  10
   0   6  -6 259.141 10.3760   9
   0   6  -6 232.961 10.3990  10
   0   6  -6 239.549 10.9463  27
   0  -6  -6 242.057 11.2343  24
   0  -6  -6 238.421 11.3046  23
   0  -6  -6 231.308 11.0004  18
   0   6  -6 243.117 10.7830  21
   0  -6   6 230.628 11.8407  17
   0  -6  -6 247.775 11.1851  20
   0  -6  -6 230.357 11.0409   8
   0  -6   6 249.350 11.2837   5
   0  -6   7 418.680 16.9982   5
   0  -6  -7 354.723 16.6769   8
   0   6  -7 368.658 16.7973   5
   0   6  -7 401.141 16.7409   1
   0   6   7 380.601 16.7381   4
   0  -6  -7 356.451 16.6616   4
   0  -6  -7 400.221 16.8213   2
   0  -6  -7 357.879 16.6412   1
   0   6   7 396.424 16.7158   1
   0   6   7 368.868 15.8629  30
   0  -6   7 356.852 16.6859  28
   0   6   7 375.568 16.4490  28
   0   6  -7 395.066 16.6944  28
   0  -6  -7 384.662 16.3066  29
   0  -6  -7 415.763 17.0446  11
   0   6  -7 410.760 16.0619   9
   0   6  -7 361.566 16.1324  10
   0  -6  -7 419.033 16.9429  10
   0   6  -7 377.439 16.6780  27
   0  -6  -7 385.084 16.5940  18
   0   6  -7 380.496 16.5386  21
   0  -6  -7 389.781 16.8802  20
   0  -6   7 362.953 17.5331  17
   0   6  -7 371.127 16.5971  14
   0   6   7 399.052 17.0363  16
   0   6  -7 360.766 17.0443  15
   0   6  -8 25.1220 2.88302   5
   0  -6   8 26.3386 3.23780   5
   0   6   8 23.4109 1.69477  30
   0   6   8 27.4346 2.87268  32
   0  -6  -8 22.8485 2.27828  29
   0   6   8 22.4904 2.30571  28
   0  -6  -8 23.0503 2.38517  28
   0  -6   8 20.3830 2.87205  28
   0   6  -8 23.9870 2.68195  28
   0  -6  -8 24.9004 2.83343   2
   0  -6  -8 24.1788 2.92945   4
   0   6   8 22.0561 2.47285   1
   0   6  -8 23.0562 2.65362   1
   0  -6  -8 21.6440 2.60993   1
   0   6   8 21.6464 2.86538   4
   0   6  -8 21.4608 1.69181   9
   0  -6  -8 23.3124 2.93461  10
   0  -6  -8 28.5751 3.17051  11
   0   6  -8 21.9919 2.01335  10
   0   6   8 24.5715 2.86645  10
   0   6  -8 22.6992 2.54702  21
   0  -6   8 23.0852 3.96614  17
   0  -6  -8 21.8792 2.43629  18
   0   6  -8 21.2374 2.41701  14
   0   6  -8 22.9596 3.38586  15
   0   6   8 21.3958 3.00581  16
   0  -6   9 108.041 5.99292   5
   0   6  -9 101.783 5.70881   5
   0   6   9 113.411 5.78035  32
   0  -6  -9 105.099 5.33531  29
   0  -6   9 95.2983 5.74663  28
   0   6   9 93.5046 4.74774  30
   0  -6  -9 107.930 5.43817  28
   0   6  -9 104.353 5.67061  28
   0   6   9 108.879 5.35670   1
   0  -6  -9 99.6523 5.39098   1
   0  -6  -9 93.5084 5.61208   4
   0  -6  -9 108.349 5.55378   2
   0   6  -9 106.328 5.42995   1
   0   6   9 99.9525 5.66487   4
   0  -6  -9 105.308 5.91529  10
   0   6  -9 97.6611 5.04028  10
   0   6  -9 97.0059 4.75466   9
   0  -6  -9 106.942 6.03590  11
   0   6  -9 98.1804 5.48271  21
   0  -6  -9 98.8990 5.18648  18
   0  -6   9 92.4285 6.66182  17
   0   6  -9 94.0888 6.18229  15
   0   6  -9 92.5034 5.33950  14
   0  -6  10 15.4742 3.18480   5
   0   6 -10 14.3240 2.85278   5
   0  -6  10 10.5345 3.48393   6
   0  -6 -10 14.0122 2.38596   1
   0  -6 -10 9.12931 2.88063   4
   0   6 -10 14.5509 2.37442   1
   0   6  10 13.3698 2.81150   4
   0  -6 -10 12.9887 2.47808   2
   0   6  10 13.5314 2.20385   1
   0   6  10 16.6535 2.66603  32
   0  -6  10 15.5908 2.90402  28
   0  -6 -10 13.1325 2.54151  28
   0   6 -10 12.2672 2.65949  28
   0  -6 -10 13.6297 2.48385  29
   0   6 -10 13.2989 2.04000  10
   0  -6 -10 13.2576 3.15531  11
   0  -6 -10 17.5741 2.97699  10
   0  -6  10 14.3528 3.98797  17
   0   6 -10 12.6876 2.47333  21
   0  -6 -10 13.8343 2.14127  18
   0   6  10 11.6336 3.37003  15
   0   6 -10 13.9136 3.51598  15
   0   6 -10 10.3487 2.21462  14
   0   6 -11 531.760 25.0085   5
   0  -6  11 634.095 25.3588   5
   0  -6  11 589.316 25.2804   6
   0  -6 -11 551.807 24.6594   1
   0   6  11 570.104 24.9792   4
   0  -6 -11 626.686 24.8451   2
   0   6  11 579.214 24.6023   1
   0   6 -11 577.475 24.6447   1
   0   6  11 611.760 25.2588  32
   0   6  11 631.479 25.6418  31
   0  -6 -11 610.779 25.0223  28
   0   6 -11 591.881 25.2403  28
   0  -6  11 525.979 25.1744  28
   0   6  11 537.898 24.9630  28
   0  -6 -11 581.123 24.9556  29
   0   6 -11 573.404 24.6522  10
   0  -6 -11 641.412 25.5750  10
   0  -6 -11 622.532 25.5201  11
   0   6  11 620.453 25.5574  25
   0  -6 -11 569.694 25.0309  19
   0   6 -11 522.420 24.9485  21
   0   6 -11 535.060 24.7552  14
   0   6  11 604.362 25.5459  15
   0   6 -11 517.173 25.4977  15
   0   6 -12 18.8278 3.07045   5
   0  -6  12 22.0037 3.70655   6
   0  -6 -12 17.3968 2.51571   2
   0  -6 -12 12.4336 2.20344   1
   0   6  12 18.7868 3.11522   4
   0   6  12 17.4983 2.99891  32
   0  -6 -12 12.9726 2.85748  34
   0   6  12 14.1697 2.98992  31
   0  -6 -12 12.9538 2.72289  29
   0  -6  12 19.3211 3.22964  28
   0   6 -12 16.7943 3.23878  28
   0   6  12 14.7688 2.75619  28
   0  -6 -12 16.4290 2.87521  28
   0  -6 -12 18.0154 3.44909  11
   0   6 -12 16.9426 2.32474  10
   0  -6 -12 17.4535 3.18523  10
   0   6  12 17.2409 3.14268  25
   0  -6 -12 16.7274 2.92209  24
   0   6 -12 15.1640 2.76124  21
   0  -6 -12 14.5816 2.87471  19
   0   6 -12 15.7604 2.50427  14
   0   6  12 21.0381 3.81927  15
   0   6 -12 16.8121 3.77506  15
   0  -6  13 22.1176 3.73258   6
   0  -6 -13 20.6052 3.35726   8
   0   6 -13 20.7355 3.29884   5
   0  -6 -13 21.3408 2.52082   7
   0  -6  13 20.2023 2.39373   3
   0   6  13 21.8923 3.24601   4
   0  -6 -13 21.8548 2.56725   2
   0  -6 -13 22.2359 2.40477   1
   0  -6 -13 20.0739 2.59988   3
   0  -6 -13 16.4396 3.10949  34
   0   6  13 25.2214 3.22586  32
   0   6  13 23.8682 3.46141  31
   0  -6 -13 23.7071 3.12875  28
   0   6 -13 21.4743 3.42860  28
   0   6  13 18.7097 3.09264  28
   0  -6 -13 25.8299 3.21440  29
   0  -6  13 14.2123 3.27180  28
   0  -6 -13 22.2037 3.76316  11
   0   6 -13 19.7727 2.54150  10
   0  -6 -13 26.8324 3.60170  10
   0  -6 -13 21.5411 3.16926  24
   0   6  13 21.8078 3.36103  25
   0  -6 -13 26.1508 4.19041  17
   0  -6 -13 22.6130 3.20817  19
   0   6 -13 20.9746 5.33666  17
   0   6 -13 20.1773 3.05924  21
   0   6 -13 22.2643 2.72221  14
   0   6  13 23.6900 4.08067  15
   0   6 -13 16.8265 4.01769  15
   0   6 -14 4.87160 2.90837   5
   0  -6 -14 1.60627 2.97778   8
   0  -6  14 4.15094 3.42975   6
   0  -6 -14 2.45301 2.11398   7
   0   6  14 2.57728 2.85640   4
   0  -6  14 1.42528 1.80481   3
   0  -6 -14 0.58551 2.12067   3
   0   6  14 4.07076 2.78596  32
   0  -6 -14 3.54260 2.74326  34
   0   6  14 3.30657 2.95802  31
   0  -6  14 1.79527 3.01818  28
   0   6  14 2.06284 2.66629  28
   0  -6 -14 3.23198 2.75261  28
   0   6 -14 3.80521 2.97394  28
   0  -6 -14 0.49594 3.05953  10
   0   6 -14 1.64828 2.11617  10
   0   6  14 1.09218 2.95334  25
   0  -6 -14 3.61998 2.69901  24
   0  -6 -14 2.15598 3.84124  17
   0   6 -14 7.31939 5.14586  17
   0   6 -14 0.54503 2.71325  21
   0  -6 -14 3.62554 2.71148  19
   0   6  14 2.78336 3.83849  15
   0   6 -14 0.62278 3.66978  15
   0   6 -14 2.09337 2.19006  14
   0  -6 -15 120.603 6.98059   8
   0  -6  15 144.832 7.29626   6
   0   6 -15 112.864 6.90974   5
   0   6  15 137.638 6.95361   4
   0  -6  15 113.569 5.86738   3
   0  -6 -15 114.000 5.96659   3
   0   6  15 137.285 7.67171  31
   0   6  15 142.009 7.38515  32
   0  -6 -15 110.326 6.87617  34
   0  -6  15 101.566 7.14221  28
   0  -6 -15 134.607 7.15526  28
   0   6 -15 141.636 7.50964  28
   0   6  15 113.102 7.00671  28
   0   6 -15 127.920 6.62068  10
   0  -6 -15 154.093 7.73520  10
   0  -6 -15 108.953 6.84464  24
   0   6  15 139.451 7.62058  25
   0   6 -15 100.097 6.81372  21
   0   6 -15 127.463 9.51067  17
   0  -6 -15 134.372 7.94551  17
   0  -6 -15 116.402 6.99721  19
   0   6  15 133.086 8.04995  15
   0   6 -15 99.6015 6.37849  14
   0   6 -15 101.899 7.65223  15
   0  -6  16 12.5232 3.52616   6
   0   6 -16 11.9420 3.30055   5
   0  -6  16 11.5397 4.12459   8
   0  -6 -16 12.7285 3.42369   8
   0  -6  16 8.76344 1.80722   3
   0   6  16 16.1148 3.29362   4
   0  -6 -16 10.5247 2.12220   3
   0   6  16 7.19086 3.32609  31
   0  -6 -16 10.0207 3.05953  34
   0   6  16 10.7868 3.36306  32
   0  -6 -16 8.19371 3.12399  28
   0   6  16 9.32202 3.16269  28
   0  -6  16 7.66759 3.31317  28
   0   6 -16 13.3749 3.49227  28
   0  -6 -16 12.8643 3.49518  10
   0   6 -16 9.96182 2.56989  10
   0  -6 -16 11.1059 3.10976  24
   0   6  16 12.6137 3.48755  25
   0  -6 -16 10.6819 4.58465  17
   0   6 -16 11.8951 5.62649  17
   0   6 -16 7.78522 2.97611  21
   0  -6 -16 10.1546 3.28649  19
   0   6 -16 6.49638 3.99336  15
   0   6  16 11.8808 4.45372  15
   0  -6  17 54.1304 5.18567   8
   0  -6  17 48.7329 4.56517   6
   0  -6 -17 44.9938 4.47657   8
   0   6  17 50.3800 4.39306   4
   0   6  17 48.7189 4.66617  32
   0  -6 -17 42.5100 4.31843  34
   0   6  17 49.0933 4.96493  31
   0  -6  17 39.0296 4.53667  28
   0   6 -17 53.0612 4.85004  28
   0  -6 -17 54.1261 4.57649  28
   0   6  17 38.7179 4.33487  28
   0   6 -17 43.6804 3.87755  10
   0  -6 -17 59.3732 5.08570  10
   0  -6 -17 37.2065 4.24467  24
   0   6  17 54.8883 5.00582  25
   0   6 -17 38.3718 4.22417  21
   0  -6 -17 35.3188 4.36240  19
   0   6 -17 62.2021 7.24573  17
   0  -6 -17 50.3221 5.79271  17
   0   6  17 54.0416 5.87327  15
   0   6  18 3.80893 3.23740   4
   0   6  18 3.24233 3.53649  31
   0   6  18 4.39676 3.28794  32
   0   6  18 0.77372 3.16141  28
   0  -6 -18 2.79070 3.39944  29
   0  -6 -18 0.78460 3.22396  28
   0   6 -18 4.66967 3.47836  28
   0   6 -18 3.04440 2.55611  10
   0  -6 -18 2.58663 3.30606  10
   0   6  18 3.48271 3.63862  25
   0  -6 -18-1.36027 4.69661  17
   0  -6 -18 5.24681 3.36503  19
   0   6 -18 4.19166 5.96543  17
   0   6 -18 1.10269 3.05672  21
   0  -6  18 0.33546 3.96054   8
   0   6  19 149.267 8.15764   4
   0   6  19 155.503 8.80031  32
   0   6  19 148.631 9.09274  31
   0   6 -19 138.113 8.72372  28
   0  -6 -19 143.362 8.75682  29
   0   6 -19 136.486 7.91929  10
   0  -6 -19 164.869 9.07615  10
   0   6  19 132.919 8.83867  25
   0   6 -19 136.545 11.2765  17
   0  -6 -19 156.445 9.77011  17
   0  -6  19 148.868 8.61497   8
   0   6  20-0.48146 3.36322   4
   0   6  20 2.50826 3.47102  32
   0   6  20 0.67046 3.54209  31
   0   6 -20 4.41956 3.67779  28
   0  -6 -20-0.11872 3.69305  29
   0  -6 -20 1.00104 3.51774  10
   0   6 -20 2.97439 2.66296  10
   0   6  20 1.16201 3.59110  25
   0   6 -20 12.6633 6.45214  17
   0  -6 -20 8.37416 5.24059  17
   0  -6  20 0.68828 4.01652   8
   0   6  21 22.6813 3.84674   4
   0   6  21 15.7318 4.21955  32
   0   6  21 20.8226 4.40247  31
   0   6 -21 18.9194 4.21620  28
   0  -6 -21 21.7825 4.39134  29
   0   6 -21 21.8592 3.47518  10
   0  -6 -21 26.4585 4.43796  10
   0   6  21 21.3966 4.52367  25
   0  -6 -21 13.8739 5.79693  17
   0   6 -21 28.7021 7.18137  17
   0  -6  21 18.7480 4.41681   8
   0   6  22-5.40615 3.69370   4
   0   6  22 0.36641 3.67433  32
   0   6  22 8.36966 3.90951  31
   0   6 -22-1.50790 3.71643  28
   0  -6 -22 2.69064 3.88988  29
   0  -6 -22 1.96812 3.70863  10
   0   6 -22 0.53409 2.68467  10
   0   6  22-2.87425 4.31293  25
   0   6 -22-4.09028 6.72653  17
   0  -6 -22 1.33101 5.26804  17
   0  -6  22 2.65177 3.96906   8
   0   6  23 7.97306 3.44303   4
   0  -6 -23 7.65137 4.07393  29
   0   6 -23 1.66662 3.86071  28
   0   6  23 4.28660 3.86301  32
   0   6 -23 5.06280 2.86932  10
   0  -6 -23 11.7779 5.57586  17
   0  -6  23 5.06411 3.97069   8
   0   6  24 6.65218 3.37474   4
   0  -6  24 3.10827 3.91092   8
   0  -6  24 4.87011 2.94988   7
   0   6 -24 2.19116 2.63666  10
   0   6  25 8.32904 3.28593   4
   0   6 -25 5.70189 2.81280  10
   0   6  26 7.16309 3.13671   4
   0   6 -26-2.02845 2.84586  10
   0  -7   0-1.26450 2.63756   5
   0   7   0 0.86365 2.24054   1
   0  -7   0 0.97678 1.83718  30
   0  -7   0-0.37382 2.02261  33
   0  -7   0 1.63151 1.54133  31
   0   7   0-0.06456 1.17459  10
   0  -7   0-0.02947 1.28990   9
   0  -7   0 1.55069 1.60200  27
   0  -7   0 1.66039 1.50094  25
   0  -7   0 1.47170 2.61535  17
   0  -7   0 1.20876 2.08016  14
   0   7   0 2.27294 2.22904  13
   0  -7  -1 31.1308 3.26780   5
   0  -7   1 28.2327 3.16803   5
   0  -7  -1 22.4724 2.86868   4
   0   7   1 29.5165 3.06365   1
   0   7  -1 24.4532 3.01037   1
   0  -7  -1 29.7292 2.46848  31
   0  -7   1 24.0312 2.13488  31
   0  -7   1 26.1037 2.73996  30
   0  -7   1 25.0412 2.72616  33
   0  -7  -1 27.2974 2.37984  30
   0  -7  -1 26.3648 2.71503  33
   0   7   1 25.9644 1.71843  29
   0  -7  -1 29.7798 1.89013  10
   0  -7   1 25.1537 1.95066   9
   0   7  -1 23.0285 1.67360  10
   0  -7  -1 29.2053 2.15105   9
   0   7   1 28.6315 2.14541  10
   0  -7   1 23.9641 2.41527  27
   0  -7  -1 25.3703 1.84608  22
   0  -7  -1 28.5775 2.31997  27
   0  -7  -1 42.5544 2.35223  26
   0  -7   1 20.7132 2.11979  25
   0  -7  -1 26.8490 2.79772  23
   0   7   1 33.1643 3.19856  20
   0  -7  -1 24.9701 3.13651  17
   0  -7   1 24.8059 1.90843  21
   0  -7   1 24.1731 3.24727  17
   0   7  -1 28.8673 3.14787  17
   0   7  -1 25.4610 2.94342  13
   0  -7   1 27.9626 2.80309  14
   0  -7  -1 29.8587 2.95357  14
   0   7   1 27.5902 3.00040  13
   0  -7   2 398.893 15.7294   5
   0   7  -2 382.316 15.7448   1
   0  -7   2 362.565 15.6720   1
   0  -7  -2 342.798 15.4282   4
   0   7   2 388.404 15.7793   1
   0  -7  -2 345.507 15.6283   1
   0  -7   2 350.281 14.9704  31
   0  -7  -2 352.619 15.5408  33
   0  -7   2 363.484 15.4263  30
   0  -7  -2 360.226 15.2674  32
   0  -7  -2 345.221 14.9032  30
   0   7   2 326.121 14.5716  29
   0  -7  -2 365.083 14.9517  10
   0  -7   2 340.094 14.8188   9
   0   7  -2 303.510 14.5208  10
   0   7   2 362.574 15.0658  10
   0  -7  -2 345.756 15.5243  23
   0  -7   2 349.922 14.9511  25
   0  -7  -2 371.190 14.9074  22
   0  -7   2 365.914 15.2224  27
   0   7   2 369.762 15.5908  20
   0  -7   2 349.288 15.8129  17
   0  -7   2 354.016 14.8243  21
   0  -7  -2 355.804 15.3775  17
   0   7  -2 385.658 15.9751  17
   0   7  -2 365.784 15.7420  13
   0  -7   2 386.811 16.2121  13
   0   7   2 359.818 15.7324  13
   0  -7   2 381.521 15.4665  14
   0  -7  -2 375.710 16.1896  13
   0  -7  -2 378.550 15.6299  14
   0  -7   3 162.804 7.76071   5
   0  -7  -3 140.242 7.64394   1
   0  -7  -3 149.872 7.50315   4
   0   7  -3 161.436 7.77031   1
   0  -7  -3 154.844 7.28547  32
   0  -7   3 149.172 6.91963  31
   0   7  -3 167.681 7.77747  33
   0  -7  -3 151.030 7.61581  33
   0  -7  -3 140.494 6.75382  30
   0   7  -3 185.685 6.84571  28
   0   7   3 146.984 7.13624  10
   0  -7   3 144.033 6.70126   9
   0  -7  -3 150.966 7.05471  10
   0  -7  -3 146.052 7.59160  23
   0   7  -3 147.901 6.72222  22
   0   7  -3 147.319 7.05163  27
   0   7  -3 164.063 7.74584  23
   0  -7   3 146.779 6.88148  25
   0  -7  -3 150.155 7.37927  17
   0  -7   3 145.071 8.06423  17
   0   7  -3 142.616 7.69270  13
   0  -7  -3 156.731 7.71779  14
   0  -7  -3 151.371 8.19552  13
   0  -7   3 159.028 7.42805  14
   0   7   3 163.456 7.71737  16
   0  -7   4 762.196 30.7833   5
   0   7  -4 703.195 30.6935   5
   0  -7  -4 703.543 30.7374   1
   0   7  -4 777.822 30.8500   1
   0  -7  -4 697.769 30.5332   4
   0  -7  -4 694.392 30.7221  33
   0   7  -4 755.126 30.8585  33
   0  -7  -4 677.547 30.6820  34
   0   7   4 738.974 30.8333  34
   0  -7  -4 694.826 30.3927  32
   0   7  -4 738.151 30.0969  28
   0   7   4 697.783 30.4178  10
   0  -7  -4 749.445 30.3631  10
   0   7   4 723.121 30.7893  24
   0   7  -4 694.348 30.0117  22
   0   7  -4 689.135 30.2950  27
   0  -7  -4 689.123 30.7290  23
   0  -7   4 689.777 31.0724  17
   0   7   4 724.559 30.2232  19
   0  -7  -4 778.333 30.8841  14
   0   7   4 762.101 30.8379  16
   0  -7   4 752.096 30.5412  14
   0  -7  -4 736.232 30.4205  17
   0   7  -4 707.565 30.7876  13
   0  -7   5 0.47105 2.71923   5
   0   7  -5 5.93073 2.48970   5
   0  -7  -5 4.22046 2.44476   2
   0  -7  -5 2.86173 2.46840   4
   0  -7  -5 2.55752 2.17953   1
   0   7  -5 1.61869 2.56954   1
   0   7   5 4.93053 2.36883  34
   0   7   5 5.89603 2.26582  31
   0  -7  -5 0.05952 2.35613  34
   0  -7  -5 3.86563 1.91180  32
   0  -7  -5 2.74931 2.27556  33
   0   7  -5 1.86830 2.39299  33
   0   7  -5 0.10431 1.80528  28
   0   7   5-0.30178 1.36255  28
   0  -7   5 0.86230 1.95274  28
   0   7  -5 7.93418 1.09123   9
   0   7  -5 0.01892 0.85233  10
   0  -7  -5 2.93791 1.98643  10
   0  -7  -5 4.23533 2.39658  11
   0   7  -5 3.48167 1.67169  27
   0   7   5 3.70960 2.19294  25
   0   7   5 1.28301 2.29676  24
   0  -7  -5 4.53384 2.39197  23
   0  -7   5 3.71557 3.39447  17
   0   7   5 1.72028 1.86899  19
   0   7  -5-0.64264 2.21185  14
   0   7   5 3.88000 2.53598  16
   0  -7  -5 3.33994 2.66880  14
   0  -7   5 2.09721 2.18396  14
   0  -7  -6 784.163 35.6036   8
   0  -7   6 914.857 35.9229   5
   0   7  -6 818.530 35.7874   5
   0  -7  -6 799.118 35.7219   1
   0  -7  -6 885.144 35.9187   2
   0  -7  -6 804.638 35.6061   4
   0   7   6 900.429 35.8573   1
   0   7  -6 915.614 35.8574   1
   0   7   6 888.228 35.7639   4
   0  -7   6 931.148 35.9578   2
   0  -7   6 838.319 35.7683   1
   0   7  -6 909.696 36.0685  33
   0  -7  -6 812.576 35.8931  33
   0   7   6 925.153 35.9837  31
   0  -7  -6 793.598 35.8026  34
   0  -7  -6 855.448 34.9272  29
   0   7  -6 874.647 35.4436  28
   0  -7   6 773.060 35.4203  28
   0   7   6 816.753 35.1491  28
   0   7  -6 881.581 34.9338   9
   0  -7  -6 934.635 36.0518  11
   0  -7  -6 902.729 35.6957  10
   0   7  -6 750.613 34.8278  10
   0   7   6 923.767 35.9367  25
   0  -7  -6 807.733 35.8975  23
   0   7  -6 853.542 35.5770  27
   0  -7  -6 815.120 35.8151  24
   0  -7  -6 774.697 35.6263  18
   0  -7   6 814.478 36.3772  17
   0   7  -6 835.040 35.2822  21
   0   7  -6 916.358 36.9069  17
   0  -7  -6 908.072 36.0955  14
   0   7   6 884.302 36.0153  16
   0   7  -6 848.178 35.5946  14
   0   7  -7 14.0703 2.80522   5
   0  -7   7 17.7081 3.14448   5
   0  -7  -7 13.9236 2.70344   8
   0  -7  -7 17.5341 2.84783   4
   0  -7  -7 15.2038 2.58623   2
   0  -7   7 13.3126 2.63096   1
   0   7   7 12.7223 2.98167   4
   0  -7   7 13.2862 2.75394   2
   0   7  -7 15.9091 2.67540   1
   0  -7  -7 13.4926 2.32527   1
   0   7   7 15.5393 2.56285   1
   0  -7  -7 16.3738 2.85953  33
   0   7  -7 16.1320 2.42108  28
   0   7   7 12.0824 1.96191  28
   0  -7   7 12.7726 2.46608  28
   0  -7  -7 27.5058 1.86510  29
   0   7  -7 18.2298 1.45375   9
   0   7   7 16.5794 2.67543  10
   0   7  -7 20.6616 1.62364  10
   0  -7  -7 16.1007 2.55192  10
   0  -7  -7 15.9762 2.95406  11
   0  -7  -7 17.9294 2.93429  23
   0   7  -7 14.5348 2.28986  27
   0   7   7 15.1322 1.36115  26
   0  -7   7 17.8445 3.89495  17
   0  -7  -7 12.6289 2.69973  20
   0  -7  -7 14.0921 2.54295  18
   0   7  -7 17.1196 2.18707  21
   0   7  -7 13.7552 4.29656  17
   0  -7  -7 17.6995 3.01396  14
   0   7  -7 18.1198 3.19847  15
   0   7  -7 15.1096 2.48095  14
   0   7   7 16.1974 2.92008  16
   0   7  -8 4.42120 2.52910   5
   0  -7   8 3.27818 2.83922   5
   0   7   8 1.07712 2.56981   4
   0   7  -8 0.74882 2.22972   1
   0  -7  -8 1.63049 2.49811   4
   0   7   8 3.22862 2.14215   1
   0  -7  -8 3.27619 2.08547   1
   0  -7   8 1.30867 2.12197   1
   0  -7  -8 2.56982 2.27165   2
   0  -7   8 1.51538 2.31153   2
   0  -7  -8 2.73831 2.43121  33
   0   7   8 1.34311 2.27533  32
   0   7   8 2.40477 1.63742  28
   0  -7  -8 2.50463 1.56049  29
   0   7  -8 0.81541 2.05163  28
   0  -7   8 1.76203 2.28329  28
   0   7  -8 0.84320 1.09858   9
   0   7  -8 1.76718 1.27514  10
   0  -7  -8 0.57012 2.24863  10
   0  -7  -8 1.37033 2.63561  11
   0  -7  -8 3.25638 2.49027  23
   0   7  -8 1.49138 1.85037  27
   0   7  -8 3.14479 1.85575  21
   0  -7  -8 3.98169 2.51875  20
   0  -7   8 0.19693 3.49584  17
   0  -7  -8 0.43718 2.08046  18
   0   7  -8 5.65617 2.82101  15
   0   7  -8 5.95810 4.07741  17
   0   7   8 1.91761 2.58267  16
   0   7  -8 4.05154 2.02484  14
   0   7  -9 15.6701 2.91163   5
   0  -7   9 16.5901 3.28741   5
   0  -7  -9 14.0674 2.50713   1
   0   7   9 14.1315 2.95281   4
   0  -7  -9 14.0112 2.98688   4
   0  -7   9 15.3066 2.50440   1
   0   7  -9 10.6694 2.46453   1
   0  -7   9 15.7964 2.77796   2
   0   7   9 14.7402 2.38201   1
   0  -7  -9 12.9488 2.76927   2
   0   7   9 12.6624 2.61004  32
   0   7   9 10.9673 1.12233  30
   0  -7  -9 12.5798 2.02124  29
   0   7  -9 12.7092 2.48404  28
   0  -7   9 15.6974 2.72457  28
   0  -7  -9 15.0461 2.79186  10
   0   7  -9 12.5692 1.69651  10
   0   7  -9 13.2040 1.39470   9
   0  -7  -9 14.6284 3.06082  11
   0   7  -9 13.5575 2.34303  27
   0  -7  -9 12.9394 2.38030  18
   0  -7  -9 14.3205 2.94500  20
   0  -7   9 17.1074 4.00204  17
   0   7  -9 15.2246 2.30542  21
   0   7  -9 15.7130 3.38476  15
   0   7  -9 13.4337 2.31812  14
   0   7 -10 139.127 7.89048   5
   0  -7  10 168.380 8.26916   5
   0  -7  10 167.702 8.47555   6
   0   7  10 141.982 6.66237  30
   0   7  10 172.232 8.10993  32
   0  -7  10 148.597 7.91955  28
   0   7 -10 162.402 7.88541  28
   0  -7 -10 154.583 7.39829  29
   0  -7 -10 137.378 7.55284   1
   0   7 -10 159.799 7.63946   1
   0  -7  10 147.216 7.59121   1
   0   7  10 153.005 7.87115   4
   0   7  10 158.660 7.55247   1
   0  -7 -10 145.757 7.76487   4
   0  -7  10 155.008 7.77716   2
   0  -7 -10 158.082 7.83625   2
   0   7 -10 151.752 7.11209  10
   0  -7 -10 170.989 8.21699  10
   0   7 -10 149.262 6.85312   9
   0  -7 -10 166.478 8.39702  11
   0  -7 -10 164.472 8.14981  20
   0  -7  10 139.863 8.88782  17
   0   7 -10 158.239 7.66214  21
   0  -7 -10 152.908 7.39705  18
   0   7 -10 136.817 8.30640  15
   0   7 -10 148.406 7.58202  14
   0   7  10 164.335 8.31228  15
   0   7 -11-1.14537 2.68127   5
   0  -7  11-0.75808 3.09479   5
   0  -7  11 0.91667 3.46520   6
   0   7  11-0.57049 1.96591   1
   0  -7 -11 0.70804 2.14878   1
   0  -7 -11-2.53845 2.45695   2
   0  -7  11-0.52854 2.38573   2
   0  -7  11 0.43518 2.14299   1
   0  -7 -11 3.25644 2.72264   4
   0   7  11 1.00370 2.70392   4
   0   7 -11-1.33034 2.11472   1
   0   7  11-0.14719 2.50684  32
   0   7 -11 1.59244 2.40202  28
   0  -7 -11 0.26589 2.14455  29
   0   7  11 9.52657 1.56377  30
   0   7  11 0.78605 2.20923  28
   0  -7  11 0.44838 2.62899  28
   0  -7 -11 2.36424 3.09856  11
   0   7 -11 1.47885 1.24160   9
   0   7 -11 1.63936 1.66851  10
   0  -7 -11 1.31231 2.65331  10
   0  -7  11 0.11570 3.79896  17
   0   7 -11 0.18851 2.28930  21
   0  -7 -11 3.26169 2.00953  18
   0   7 -11 5.51278 3.39201  15
   0   7 -11-0.41064 2.10163  14
   0   7  11 2.16953 3.21854  15
   0  -7  12 39.6724 4.45004   6
   0  -7  12 43.7709 4.22230   5
   0   7 -12 34.6597 3.78657   5
   0  -7  12 36.1159 3.35047   2
   0  -7 -12 36.9721 3.15753   1
   0   7  12 36.1503 3.65728   4
   0  -7  12 31.0130 3.09509   1
   0  -7 -12 40.7983 3.39666   2
   0   7  12 41.2157 3.83397  32
   0  -7 -12 32.9833 3.64504  34
   0   7  12 32.6546 2.49988  30
   0  -7  12 38.5469 3.83762  28
   0   7  12 33.0586 3.43545  28
   0  -7 -12 35.2311 3.31169  29
   0   7 -12 42.0382 3.77658  28
   0   7 -12 36.8939 2.83200  10
   0   7 -12 35.1017 2.43007   9
   0  -7 -12 43.5296 4.32487  11
   0  -7 -12 42.5126 3.98161  10
   0  -7 -12 36.9425 3.64830  24
   0   7 -12 31.5721 3.30108  21
   0   7 -12 34.1741 3.17943  14
   0   7  12 43.9377 4.43799  15
   0   7 -12 28.7630 4.37946  15
   0   7 -13 75.1699 5.36187   5
   0  -7 -13 78.9212 5.34383   8
   0  -7  13 88.1538 5.93638   6
   0  -7  13 73.1023 4.58052   3
   0  -7 -13 72.9322 4.61053   1
   0  -7 -13 89.6224 4.93237   2
   0   7  13 87.3189 5.35272   4
   0  -7 -13 82.4521 4.84115   3
   0  -7  13 68.1871 4.57298   1
   0  -7  13 83.1468 4.90777   2
   0  -7 -13 77.3405 5.30308  34
   0   7  13 91.6811 5.55977  32
   0   7  13 77.2261 5.17742  28
   0   7 -13 83.8249 5.58129  28
   0  -7 -13 83.4885 5.07992  29
   0  -7  13 69.2209 5.34853  28
   0  -7 -13 92.3552 5.82985  10
   0   7 -13 77.3817 4.54691  10
   0  -7 -13 81.7343 5.90508  11
   0  -7 -13 71.0883 5.26270  24
   0   7 -13 78.3692 5.12399  21
   0   7 -13 74.8804 4.83049  14
   0   7  13 94.5141 6.19737  15
   0   7 -13 67.0567 5.97269  15
   0   7 -14 260.795 13.3511   5
   0  -7 -14 277.960 12.4138   7
   0  -7 -14 274.573 13.3266   8
   0  -7  14 336.775 13.8906   6
   0   7  14 308.804 13.3949   4
   0  -7 -14 267.232 12.7125   3
   0  -7  14 267.858 12.6116   3
   0  -7 -14 246.376 12.6302   1
   0  -7  14 254.162 12.6950   1
   0  -7  14 295.268 12.9128   2
   0  -7 -14 305.920 12.9280   2
   0   7  14 310.545 13.7338  32
   0  -7 -14 278.600 13.4270  34
   0   7  14 334.786 14.2976  31
   0  -7  14 238.114 13.4417  28
   0   7  14 258.526 13.2681  28
   0  -7 -14 303.679 13.3588  29
   0   7 -14 325.503 13.8217  28
   0  -7 -14 333.791 14.0998  10
   0   7 -14 292.019 12.8640  10
   0  -7 -14 306.956 14.0910  11
   0  -7 -14 262.314 13.3268  24
   0   7  14 336.085 14.2232  25
   0  -7 -14 321.619 14.0206  17
   0   7 -14 269.120 13.2554  21
   0   7 -14 250.218 12.9248  14
   0   7 -14 246.273 13.9268  15
   0   7  14 316.471 14.2736  15
   0  -7  15 32.8678 4.29218   6
   0  -7 -15 27.2543 2.74007   7
   0   7 -15 27.2046 3.78117   5
   0  -7 -15 30.4014 3.89436   8
   0   7  15 28.2537 3.68394   4
   0  -7  15 27.8255 2.66389   3
   0  -7 -15 26.5066 2.91920   3
   0   7  15 25.9216 3.97266  31
   0   7  15 31.4633 3.86183  32
   0  -7 -15 28.1517 3.62082  34
   0   7 -15 33.3923 3.99998  28
   0  -7  15 19.0535 3.78030  28
   0   7  15 22.8827 3.50615  28
   0  -7 -15 24.4143 3.49410  29
   0   7 -15 27.4316 2.90051  10
   0  -7 -15 31.3347 4.16136  10
   0  -7 -15 28.4840 3.66405  24
   0   7  15 32.0140 4.10013  25
   0   7 -15 23.3991 3.33690  21
   0  -7 -15 28.4097 4.65506  17
   0   7 -15 22.6293 3.06973  14
   0   7 -15 18.8135 4.49167  15
   0   7  15 30.1765 4.80132  15
   0  -7  16 202.863 9.36830   6
   0  -7 -16 167.972 8.97959   8
   0  -7  16 144.886 7.82527   3
   0   7  16 192.768 9.02146   4
   0  -7 -16 149.811 7.95980   3
   0  -7 -16 162.603 8.96218  34
   0   7  16 191.420 9.89425  31
   0   7  16 191.375 9.46636  32
   0  -7 -16 197.087 9.23705  29
   0  -7  16 139.826 9.11895  28
   0   7 -16 197.460 9.51545  28
   0   7  16 154.204 8.96826  28
   0   7 -16 173.696 8.46034  10
   0  -7 -16 211.602 9.86034  10
   0   7  16 205.168 9.89414  25
   0  -7 -16 160.405 8.90623  24
   0   7 -16 155.725 8.85370  21
   0  -7 -16 187.134 9.96489  17
   0   7 -16 139.616 9.56382  15
   0   7  16 194.651 10.1954  15
   0   7 -16 143.187 8.39870  14
   0  -7  17 3.09297 3.72778   6
   0  -7  17 0.78154 1.72958   3
   0   7  17 3.68965 3.15482   4
   0  -7 -17 2.69822 2.12825   3
   0   7  17 4.67675 3.51712  31
   0   7  17 3.09656 3.15265  32
   0   7 -17 8.39122 3.43389  28
   0  -7 -17 2.99357 3.18212  29
   0   7  17 4.31544 2.99563  28
   0   7 -17 4.77276 2.27647  10
   0  -7 -17 1.93073 3.34100  10
   0   7  17 3.91417 3.50731  25
   0  -7 -17 0.22114 4.31772  17
   0   7 -17 6.32532 5.98763  17
   0   7 -17 3.63657 2.96870  21
   0  -7 -17 3.42274 3.09130  19
   0   7  17 0.73157 4.38385  15
   0   7  18 42.5172 4.25716   4
   0   7  18 38.8493 4.52944  32
   0   7  18 37.3573 4.76445  31
   0   7 -18 34.1355 4.56332  28
   0  -7 -18 40.9442 4.45653  29
   0   7  18 32.1141 4.21667  28
   0   7 -18 36.2396 3.43100  10
   0  -7 -18 40.8012 4.74342  10
   0   7  18 40.3188 4.76746  25
   0  -7 -18 41.8595 5.73109  17
   0   7 -18 30.9161 7.10976  17
   0  -7 -18 33.9657 4.20515  19
   0  -7  18 37.7394 4.97651   8
   0  -7  18 39.5879 4.60676   6
   0   7  19 4.66953 3.32980   4
   0   7  19 5.77454 3.51498  32
   0   7  19 6.38662 3.81061  31
   0  -7 -19 7.57326 3.62594  29
   0   7 -19 6.89722 3.62557  28
   0   7 -19 6.93901 2.41787  10
   0  -7 -19 7.42006 3.71612  10
   0   7  19 7.70260 3.84350  25
   0   7 -19 11.7265 6.47395  17
   0  -7 -19 6.55130 4.82849  17
   0  -7  19 9.67547 4.31158   8
   0   7  20 17.1770 3.71223   4
   0   7  20 20.8159 3.97725  32
   0   7  20 13.0438 4.20662  31
   0  -7 -20 18.6505 3.95822  29
   0   7 -20 15.7051 4.06515  28
   0  -7 -20 17.2128 4.18969  10
   0   7 -20 15.7756 2.81343  10
   0   7  20 17.8842 4.31999  25
   0  -7 -20 17.3446 5.52836  17
   0   7 -20 17.3480 6.79025  17
   0  -7  20 18.8573 4.41344   8
   0   7  21 19.6515 3.71570   4
   0   7  21 12.4753 4.24144  31
   0   7  21 14.1501 3.99659  32
   0   7 -21 11.7943 3.89170  28
   0  -7 -21 14.8400 3.94023  29
   0   7 -21 6.80510 2.57803  10
   0  -7 -21 11.5677 3.97935  10
   0   7  21 13.2503 4.35388  25
   0   7 -21 15.8024 7.00052  17
   0  -7 -21 6.86455 5.19698  17
   0  -7  21 17.0370 4.31466   8
   0   7  22 7.03161 3.42272   4
   0   7  22 3.49389 3.75823  32
   0   7  22 5.36522 4.09346  31
   0   7 -22 9.60528 3.84088  28
   0  -7 -22 6.90515 3.76291  29
   0   7 -22 5.90091 2.45938  10
   0  -7 -22 14.1027 4.02518  10
   0   7  22 8.24382 4.18189  25
   0  -7  22 6.16342 4.06194   8
   0   7 -22 6.92733 6.91785  17
   0   7  23-1.23442 3.85464  32
   0   7 -23 5.53954 3.80713  28
   0   7  23 1.99666 3.29294   4
   0  -7  23 5.19121 4.06610   8
   0   7 -23 0.08238 2.46253  10
   0   7  24 100.657 6.27177   4
   0   7 -24 76.3340 5.67921  10
   0   7  25-2.23326 3.14396   4
   0   7 -25 2.19984 2.34577  10
   0  -8   0 313.552 13.1687   5
   0  -8   0 276.091 12.8412   4
   0   8   0 297.585 13.2038   1
   0  -8   0 307.970 13.3307   2
   0  -8   0 277.911 13.0756   1
   0   8   0 295.703 13.1464  34
   0  -8   0 260.617 12.8753  33
   0   8   0 304.405 13.2061  33
   0  -8   0 280.624 12.4593  31
   0  -8   0 263.081 12.4900  30
   0   8   0 268.835 12.0958  10
   0  -8   0 263.111 12.2805   9
   0  -8   0 289.134 12.5831  27
   0   8   0 304.723 13.1958  24
   0   8   0 305.924 13.2551  23
   0  -8   0 281.296 13.0239  17
   0  -8   0 295.669 12.9553  14
   0  -8   1 307.824 13.0039   5
   0  -8  -1 301.141 13.0289   5
   0   8  -1 302.863 13.0694   1
   0  -8   1 312.314 13.1947   2
   0  -8  -1 302.522 13.1377   2
   0  -8  -1 262.589 12.8373   1
   0  -8   1 277.308 12.6593   4
   0   8   1 304.166 13.0387   1
   0  -8   1 272.039 12.8797   1
   0  -8  -1 272.017 12.6773   4
   0   8   1 296.239 12.9652  34
   0   8   1 269.051 12.9095  33
   0   8  -1 295.720 13.0067  33
   0  -8  -1 262.400 12.6808  33
   0  -8  -1 276.472 12.2110  30
   0  -8  -1 271.667 12.4393  32
   0   8  -1 297.700 12.9921  34
   0  -8   1 262.117 12.4516  30
   0  -8   1 263.474 12.7250  33
   0  -8   1 281.541 12.2033  31
   0  -8  -1 273.918 12.3458  31
   0   8   1 249.278 11.7744  29
   0  -8   1 265.552 12.0326   9
   0  -8  -1 278.401 12.1821   9
   0   8   1 262.407 12.0348  10
   0  -8   1 269.816 12.1528  25
   0   8   1 287.412 12.9581  24
   0   8  -1 297.343 13.0129  23
   0  -8  -1 274.547 11.9417  22
   0   8   1 285.338 12.9637  23
   0  -8   1 289.959 12.4287  27
   0  -8  -1 279.504 12.0380  26
   0  -8  -1 303.256 12.4490  27
   0  -8   1 264.564 12.9069  17
   0  -8  -1 266.983 12.7046  17
   0  -8   1 281.286 11.9135  21
   0   8   1 287.182 12.9044  20
   0  -8  -1 287.901 12.8110  14
   0  -8   1 290.990 12.7374  14
   0   8  -1 300.412 13.0286  17
   0  -8   2 17.0566 3.06084   5
   0  -8  -2 13.4668 3.15568   5
   0  -8  -2 10.5617 2.62003   1
   0  -8   2 12.3623 2.67302   1
   0  -8  -2 11.4010 2.66110   4
   0  -8   2 11.0286 2.90108   2
   0   8  -2 8.81938 2.65897   1
   0   8   2 12.5699 2.83345   1
   0  -8  -2 13.0188 2.97326   2
   0   8   2 10.0710 2.57230  34
   0   8  -2 10.4543 2.60005  33
   0  -8   2 13.6127 2.70276  30
   0  -8  -2 11.5462 2.18156  32
   0  -8  -2 12.1002 2.42534  33
   0  -8   2 11.0771 1.75099  31
   0   8   2 14.0657 2.64524  33
   0   8   2 9.77381 1.02609  29
   0  -8  -2 10.5628 1.94507  30
   0  -8  -2 10.0579 1.80621   9
   0  -8  -2 10.8543 1.61447  10
   0   8   2 11.3362 1.76879  10
   0  -8   2 13.4462 1.55118   9
   0  -8  -2 11.1419 1.49864  22
   0  -8   2 11.1826 1.99059  27
   0  -8  -2 9.92278 1.99523  27
   0  -8   2 12.1729 1.77033  25
   0  -8  -2 11.4454 2.49997  23
   0   8   2 14.4402 2.65284  23
   0   8   2 12.0582 2.58648  24
   0   8  -2 11.5804 2.63842  23
   0   8   2 10.4811 2.70273  20
   0  -8   2 13.0632 3.43408  17
   0  -8   2 12.2045 1.47934  21
   0  -8   2 13.2239 2.45273  14
   0  -8  -2 12.2421 2.66873  14
   0  -8  -2 12.1570 2.72216  17
   0  -8   3 10.9553 2.89180   5
   0  -8  -3 11.4189 2.65893   4
   0   8  -3 10.9185 2.73752   1
   0  -8  -3 10.8633 2.72976   1
   0  -8  -3 13.0434 3.04254   2
   0   8  -3 17.0234 2.73732  33
   0  -8   3 12.3593 2.76851  30
   0   8   3 13.5832 2.64358  34
   0  -8  -3 12.4832 2.54226  33
   0  -8   3 10.5712 1.70070  31
   0  -8  -3 11.1796 2.14253  32
   0  -8  -3 10.8002 1.74019  30
   0  -8  -3 10.0771 1.76061  10
   0   8   3 9.60347 1.74961  10
   0  -8   3 11.7008 1.39113   9
   0   8  -3 12.2399 2.62039  23
   0  -8  -3 10.8781 2.48063  23
   0   8   3 10.9121 2.60741  24
   0  -8   3 11.8324 1.70336  25
   0  -8   3 12.7080 3.34855  17
   0   8   3 11.7301 2.53132  20
   0   8  -3 10.4689 2.28312  14
   0  -8  -3 12.5260 2.73374  14
   0  -8  -3 11.9849 2.57885  17
   0  -8   3 16.1335 2.50829  14
   0   8  -4 24.5542 3.10864   5
   0  -8   4 27.5388 3.43649   5
   0  -8  -4 28.2179 3.37068   2
   0  -8  -4 25.2345 3.13265   1
   0  -8  -4 28.8230 3.21218   4
   0   8  -4 26.5685 3.18117   1
   0  -8   4 25.1175 3.20640  30
   0  -8  -4 28.0905 3.03185  33
   0  -8   4 23.3295 2.05492  31
   0   8  -4 23.3919 3.00948  33
   0   8   4 25.1716 2.77627  31
   0  -8  -4 25.9887 2.63618  32
   0   8   4 28.2424 3.14710  34
   0   8  -4 25.6460 1.93593  28
   0  -8  -4 27.2463 2.37703  10
   0   8   4 23.5538 2.38791  10
   0  -8   4 24.2846 2.05826  25
   0  -8  -4 24.9997 3.00545  23
   0   8  -4 23.4015 1.77516  22
   0   8   4 27.8850 2.76269  25
   0   8  -4 22.7728 2.18109  27
   0   8   4 25.2324 3.06696  24
   0   8  -4 26.4170 3.13138  23
   0  -8   4 32.1923 3.90512  17
   0   8   4 26.9560 2.28150  19
   0  -8  -4 19.2127 2.81557  17
   0   8   4 27.9399 3.23071  16
   0  -8  -4 30.8454 3.31537  14
   0  -8   4 25.1302 2.79262  14
   0   8  -4 22.0774 2.67815  14
   0   8  -5 5.93143 2.64378   5
   0  -8   5 2.43471 2.82820   5
   0  -8   5 3.50681 2.44193   1
   0  -8  -5 5.10710 2.52901   1
   0   8  -5 2.92211 2.52429   1
   0  -8  -5 7.49364 2.87285   2
   0   8   5 6.63263 2.60531  34
   0  -8  -5 2.72421 2.48061  33
   0   8  -5 6.28342 2.60382  33
   0  -8  -5 5.53572 2.49766  34
   0   8   5 3.11428 2.26889  31
   0  -8  -5 4.12784 2.04798  32
   0   8  -5 4.46307 1.58857  28
   0  -8  -5 4.56585 2.02653  10
   0  -8  -5 6.85693 2.72411  11
   0  -8  -5 6.99120 2.56061  23
   0   8   5 4.24589 2.51026  24
   0   8   5 2.92153 2.21183  25
   0   8  -5 3.90029 1.66980  27
   0   8  -5 4.91760 1.22539  22
   0  -8   5 6.29872 3.55570  17
   0   8   5 5.39251 1.83507  19
   0  -8  -5 5.62052 2.44083  17
   0   8   5 4.33554 2.65826  16
   0  -8   5 3.11801 2.27306  14
   0   8  -5 4.01800 2.19733  14
   0  -8  -5 4.96526 2.74895  14
   0   8  -5 5.81329 3.87348  17
   0  -8  -6 11.3217 2.56935   8
   0   8  -6 14.7363 2.84890   5
   0  -8   6 9.85526 2.99227   5
   0   8   6 9.84924 2.67789   1
   0  -8  -6 12.1226 2.51320   1
   0   8   6 13.5259 2.92019   4
   0  -8  -6 15.8049 2.80766   2
   0  -8  -6 8.18038 2.73904   4
   0  -8   6 10.8750 2.62765   1
   0   8  -6 11.1607 2.70843   1
   0  -8   6 11.1871 2.79729   2
   0  -8  -6 8.85854 2.56505  34
   0   8  -6 10.7042 2.72213  33
   0   8   6 11.9303 2.60860  31
   0  -8  -6 11.9658 2.63690  33
   0   8  -6 11.6979 1.89084  28
   0  -8  -6 11.7221 2.91409  11
   0  -8  -6 11.4815 2.23221  10
   0   8  -6 11.3617 1.94111  27
   0   8   6 10.2968 2.56773  25
   0  -8  -6 13.5466 2.73714  23
   0  -8   6 8.73606 3.62204  17
   0  -8  -6 8.93813 2.63765  18
   0  -8  -6 13.4483 2.95894  14
   0   8   6 7.74936 2.75301  16
   0   8  -6 13.3585 4.06810  17
   0  -8  -6 13.0591 2.54955  17
   0   8  -6 14.9326 2.38959  14
   0  -8  -7-0.05938 2.44145   8
   0   8  -7-0.48358 2.60511   5
   0  -8   7-1.40197 2.87424   5
   0   8   7-1.12264 2.53629   1
   0  -8  -7 0.07109 2.27230   2
   0  -8  -7 2.03063 2.58356   4
   0  -8   7 0.77555 2.29119   1
   0   8  -7-3.98647 2.58824   1
   0  -8  -7 0.85457 1.95933   1
   0  -8   7 0.06990 2.51505   2
   0   8   7 1.51753 2.76535   4
   0   8   7 0.88861 2.31019  31
   0   8  -7-0.88627 2.53307  33
   0  -8  -7-0.91143 2.46895  33
   0   8   7-0.44019 1.43661  28
   0   8  -7 0.37266 1.78175  28
   0  -8   7-0.09972 2.09102  28
   0   8  -7 1.01865 0.83765  10
   0  -8  -7-0.98726 2.73575  11
   0   8  -7 1.05167 0.95305   9
   0  -8  -7-0.29278 2.12662  10
   0   8   7-0.99453 2.35512  25
   0  -8  -7 1.89537 2.45383  23
   0   8  -7 1.29956 1.84330  27
   0  -8  -7 1.34375 2.44792  18
   0  -8   7 2.54377 3.56333  17
   0   8  -7 0.55666 2.66283  15
   0  -8  -7-0.47733 2.72516  14
   0   8  -7 0.46259 3.94605  17
   0   8   7 0.62180 2.67445  16
   0   8  -7-0.74719 2.11481  14
   0   8  -8 72.8875 5.16806   5
   0  -8   8 94.9800 5.52845   5
   0  -8  -8 68.8135 4.95116   4
   0  -8   8 90.3245 5.28836   2
   0  -8  -8 74.4144 4.74773   1
   0   8   8 75.0280 5.08340   4
   0  -8   8 67.6239 4.88218   1
   0   8   8 84.8412 5.04809   1
   0  -8  -8 78.0973 5.02713   2
   0   8  -8 82.2602 5.09505   1
   0   8   8 79.8115 5.02702  32
   0   8   8 85.0116 5.27488  31
   0  -8  -8 72.0221 5.13971  33
   0   8  -8 79.4122 5.40989  33
   0   8   8 69.8681 4.16903  28
   0  -8   8 66.8926 4.75512  28
   0   8  -8 78.2115 4.63383  28
   0  -8  -8 102.913 4.00432  29
   0  -8  -8 81.7312 4.94425  10
   0   8  -8 79.2110 3.73910   9
   0  -8  -8 82.5350 5.42391  11
   0   8  -8 84.1425 3.78382  10
   0   8  -8 74.6145 4.61544  27
   0  -8  -8 76.8847 5.19372  23
   0   8   8 78.5998 5.25274  25
   0   8  -8 76.3453 4.41802  21
   0  -8   8 69.7261 6.01102  17
   0  -8  -8 75.9908 4.79712  18
   0  -8  -8 77.5497 4.98384  20
   0   8  -8 76.6542 6.73275  17
   0   8   8 75.6181 5.36776  16
   0  -8  -8 77.1595 5.43039  14
   0   8  -8 64.3258 5.17361  15
   0   8  -8 78.0078 4.75837  14
   0   8  -9 578.814 26.1831   5
   0  -8   9 684.159 26.4699   5
   0  -8  -9 563.643 25.9074   4
   0  -8  -9 583.960 25.9670   1
   0   8   9 656.146 26.1766   4
   0   8   9 659.406 26.0756   1
   0  -8  -9 663.198 26.2714   2
   0  -8   9 580.398 25.9342   1
   0   8  -9 649.571 26.0888   1
   0  -8   9 659.739 26.2343   2
   0   8   9 648.474 26.2171  32
   0   8   9 670.691 26.5866  31
   0  -8  -9 564.555 26.3065  33
   0  -8  -9 651.440 25.3077  29
   0   8  -9 649.300 25.9572  28
   0  -8   9 560.747 25.8935  28
   0   8   9 597.124 25.5654  28
   0  -8  -9 672.511 26.5835  11
   0   8  -9 579.995 25.0241   9
   0  -8  -9 678.080 26.3290  10
   0   8  -9 568.642 25.1000  10
   0   8   9 672.144 26.5136  25
   0   8   9 518.686 24.9006  26
   0  -8  -9 545.214 26.2664  23
   0   8  -9 609.957 25.9580  27
   0  -8  -9 624.311 26.1007  20
   0  -8   9 546.317 26.9036  17
   0  -8  -9 616.096 25.8430  18
   0   8  -9 645.857 27.7501  17
   0   8  -9 626.618 25.7085  21
   0   8   9 646.103 26.5323  16
   0   8  -9 518.439 26.2269  15
   0  -8  -9 665.346 26.6527  14
   0   8  -9 595.316 25.8879  14
   0  -8  10 58.9798 4.61324   5
   0   8 -10 44.5493 4.21436   5
   0  -8  10 45.1220 4.86802   6
   0  -8 -10 54.0327 4.03840   2
   0  -8 -10 46.1348 3.76178   1
   0   8  10 51.5955 3.74538   1
   0  -8  10 44.5191 3.72828   1
   0  -8  10 51.7562 4.11793   2
   0   8 -10 48.2908 3.84380   1
   0  -8 -10 42.9198 4.07478   4
   0   8  10 44.9637 4.16911   4
   0   8  10 55.1662 4.14450  32
   0  -8 -10 45.0946 4.22070  33
   0  -8 -10 51.9718 3.21576  29
   0  -8  10 41.4647 3.92981  28
   0   8 -10 47.3474 3.78840  28
   0   8 -10 44.7236 2.58545   9
   0   8 -10 46.7767 2.84521  10
   0  -8 -10 55.7994 4.19596  10
   0  -8 -10 47.0711 4.56401  11
   0   8 -10 53.1305 3.74229  27
   0  -8 -10 42.4845 4.21078  23
   0  -8 -10 49.6581 3.59193  18
   0  -8 -10 47.3754 4.21908  20
   0  -8  10 42.6050 5.30191  17
   0   8 -10 53.7827 6.12436  17
   0   8 -10 50.8376 3.60931  21
   0   8  10 58.8933 4.50145  15
   0   8 -10 45.2862 3.66844  14
   0   8 -10 38.6999 4.49044  15
   0  -8  11 242.256 11.3944   6
   0  -8  11 257.924 11.2828   5
   0   8 -11 212.598 10.8564   5
   0  -8 -11 208.800 10.6381   4
   0   8  11 234.693 10.4837   1
   0  -8 -11 204.234 10.4412   1
   0  -8 -11 242.106 10.8175   2
   0   8 -11 224.841 10.5159   1
   0  -8  11 205.999 10.4616   1
   0   8  11 233.031 10.8213   4
   0  -8  11 227.219 10.7415   2
   0   8  11 233.294 10.9376  32
   0   8 -11 233.112 10.7523  28
   0  -8 -11 231.586 10.1983  29
   0   8  11 213.633 10.4150  28
   0  -8  11 193.453 10.6779  28
   0  -8 -11 245.146 11.3953  11
   0   8 -11 212.048 9.61791   9
   0   8 -11 212.546 9.83787  10
   0  -8 -11 245.085 11.1022  10
   0   8 -11 210.731 10.6072  27
   0   8 -11 244.483 12.9573  17
   0  -8 -11 228.946 10.9847  20
   0   8 -11 224.290 10.4765  21
   0  -8  11 198.047 11.8151  17
   0  -8 -11 219.643 10.2530  18
   0   8 -11 220.227 10.5210  14
   0   8  11 240.733 11.1465  15
   0   8 -11 191.283 11.1421  15
   0  -8  12 7.81957 3.49103   5
   0  -8  12 8.28713 3.79725   6
   0   8 -12 0.86855 2.98272   5
   0   8 -12 2.29980 2.27678   1
   0  -8  12 4.35884 2.35030   1
   0  -8 -12 1.82153 2.18367   1
   0  -8 -12 1.72484 2.50142   2
   0  -8 -12 0.13146 2.90874   4
   0   8  12 6.33333 3.03330   4
   0  -8  12 3.17024 2.60586   2
   0   8  12 3.96050 2.81345  32
   0  -8 -12 4.12823 2.79990  34
   0   8  12 2.30458 0.83693  30
   0  -8 -12 2.82316 2.15614  29
   0   8 -12 2.30792 2.60502  28
   0   8  12 1.31300 2.27987  28
   0  -8  12 1.26774 2.83299  28
   0  -8 -12 7.53783 3.41184  11
   0   8 -12 2.37851 1.22724   9
   0  -8 -12 9.50279 3.00664  10
   0   8 -12 1.62996 1.65713  10
   0   8 -12 3.14041 2.28206  27
   0  -8 -12 3.44000 2.74082  24
   0  -8 -12 1.46249 3.08537  20
   0  -8 -12 2.01803 2.15467  18
   0   8 -12 0.65034 2.18105  21
   0   8  12 5.35894 3.51208  15
   0   8 -12 1.81505 2.34729  14
   0   8 -12 3.37572 3.61928  15
   0  -8 -13 12.1465 3.26647   8
   0  -8  13 11.9254 3.98529   6
   0   8 -13 7.39764 3.19482   5
   0  -8  13 8.79004 3.65226   5
   0  -8 -13 8.46320 2.64800   2
   0   8  13 13.0820 3.23981   4
   0  -8  13 7.63751 2.38409   3
   0  -8  13 6.87653 2.70327   2
   0  -8  13 5.47858 2.37791   1
   0  -8 -13 6.99020 2.78704   3
   0  -8 -13 8.18486 2.29247   1
   0   8  13 13.5675 3.12191  32
   0  -8 -13 7.58361 3.00274  34
   0  -8 -13 7.84883 2.52410  29
   0  -8  13 8.23582 2.99581  28
   0   8  13 6.51225 2.56576  28
   0   8 -13 10.6516 2.97543  28
   0   8  13 3.29313 1.35466  30
   0  -8 -13 9.93540 3.21921  10
   0   8 -13 5.60874 1.86058  10
   0  -8 -13 10.2996 3.75385  11
   0   8 -13 6.60564 1.40442   9
   0  -8 -13 9.80313 3.05905  24
   0  -8 -13 9.69040 3.42851  20
   0   8 -13 8.23637 2.53970  21
   0   8 -13 2.92702 3.72551  15
   0   8  13 9.87354 3.79458  15
   0   8 -13 4.31316 2.47845  14
   0   8 -14 13.8984 3.30700   5
   0  -8 -14 11.1533 3.44315   8
   0  -8 -14 10.8696 2.63674   7
   0  -8  14 15.9654 4.01095   6
   0  -8  14 9.24323 2.40663   3
   0   8  14 11.5904 3.32956   4
   0  -8 -14 7.03440 2.25945   1
   0  -8 -14 13.9938 2.67874   2
   0  -8  14 13.9023 2.49024   1
   0  -8  14 11.7289 2.75331   2
   0  -8 -14 9.57090 2.75574   3
   0  -8 -14 8.81535 3.14702  34
   0   8  14 12.6327 3.35225  32
   0   8 -14 12.0291 3.10711  28
   0  -8 -14 12.0036 2.80551  29
   0   8  14 11.7938 2.87162  28
   0   8  14 8.66146 1.64405  30
   0  -8  14 11.9578 3.25493  28
   0   8 -14 7.90658 1.53054   9
   0   8 -14 10.0174 2.06479  10
   0  -8 -14 12.1006 3.39528  10
   0  -8 -14 12.5266 3.81971  11
   0  -8 -14 8.87676 3.10059  24
   0   8 -14 13.9094 2.83186  21
   0  -8 -14 11.5017 3.86566  17
   0   8 -14 11.2560 4.03014  15
   0   8 -14 9.63051 2.61067  14
   0   8  14 11.5718 3.94653  15
   0   8 -15 11.0306 1.66390   9
   0  -8  15 8.79889 4.14095   6
   0  -8 -15 12.0356 2.60163   7
   0   8  15 13.6321 3.39158  32
   0  -8  15 8.06403 3.26669  28
   0  -8 -15 12.3230 2.83567  29
   0   8  15 7.30944 1.77261  30
   0   8 -15 12.9455 3.38457  28
   0   8  15 13.6674 3.09504  28
   0   8  15 13.4366 3.35198   4
   0  -8 -15 11.7263 2.72440   3
   0  -8  15 7.36468 2.30085   3
   0  -8 -15 10.5535 2.54165   2
   0  -8 -15 16.6835 3.59503  10
   0   8 -15 11.6799 2.19594  10
   0  -8 -15 15.9179 4.11029  11
   0  -8 -15 16.0392 4.16574  17
   0   8 -15 9.12057 2.80323  21
   0   8  15 15.6540 4.37347  15
   0   8 -15 6.52639 4.00692  15
   0   8 -15 10.6018 2.68589  14
   0   8 -16 14.5220 1.84908   9
   0  -8  16 22.2270 4.29603   6
   0  -8 -16 14.0266 2.54357   7
   0   8  16 15.3570 3.41722   4
   0  -8  16 14.9756 2.35527   3
   0  -8 -16 13.0927 2.72662   3
   0   8  16 19.7963 3.75411  32
   0   8 -16 19.7144 3.67817  28
   0  -8  16 14.3709 3.55970  28
   0   8  16 12.5466 3.21470  28
   0  -8 -16 20.0856 3.33122  29
   0   8  16 11.8482 1.99205  30
   0  -8 -16 16.6222 3.79558  10
   0   8 -16 13.3260 2.28238  10
   0  -8 -16 18.1263 4.48354  17
   0   8 -16 15.4975 3.14388  21
   0   8  16 19.9042 4.64815  15
   0   8 -16 13.5265 2.79549  14
   0  -8  17 41.4658 4.73254   6
   0   8  17 35.7207 4.01176   4
   0  -8  17 22.3632 2.57305   3
   0   8  17 32.7203 4.56344  31
   0   8  17 34.4198 4.24367  32
   0   8  17 23.6318 2.49776  30
   0   8 -17 32.6860 4.06948  28
   0   8  17 25.6570 3.70039  28
   0  -8 -17 32.3558 3.78786  29
   0   8 -17 27.4898 2.87056  10
   0  -8 -17 41.1021 4.57223  10
   0   8  17 35.4391 4.58019  25
   0   8 -17 28.7873 3.66540  21
   0  -8 -17 30.8662 5.03634  17
   0   8  17 34.0778 5.28334  15
   0   8  18 20.2665 3.74414   4
   0   8  18 23.1609 4.42513  31
   0   8  18 21.9996 3.89643  32
   0   8  18 13.5789 3.42501  28
   0   8  18 15.3819 2.28960  30
   0   8 -18 22.4177 4.01531  28
   0  -8 -18 17.1429 3.66188  29
   0   8 -18 17.6722 2.56241  10
   0   8  18 21.3224 4.38258  25
   0  -8 -18 23.4073 5.00338  17
   0  -8  18 21.2059 4.44448   6
   0   8  19 84.2328 5.67250   4
   0   8  19 79.7812 6.11678  32
   0   8  19 88.3042 6.69300  31
   0  -8 -19 83.4780 5.85462  29
   0   8  19 54.7422 4.23413  30
   0   8 -19 78.8660 6.11265  28
   0  -8 -19 94.6672 6.54856  10
   0   8 -19 75.3382 4.79741  10
   0   8  19 81.6793 6.55186  25
   0  -8 -19 83.3496 6.99594  17
   0  -8  19 80.2218 6.39104   8
   0   8  20 2.92672 3.52238  32
   0   8  20 0.14101 3.85924  31
   0  -8 -20 2.21002 3.29374  29
   0   8 -20 0.57213 3.42136  28
   0   8 -20 1.94260 2.04104  10
   0  -8 -20 1.38795 3.64308  10
   0   8  20 0.54258 3.94648  25
   0   8  20-1.79704 3.28875   4
   0  -8  20 3.92605 4.19942   8
   0   8  21 45.2945 5.65259  31
   0   8  21 39.7908 4.97717  32
   0   8  21 23.6959 3.03873  30
   0   8 -21 41.4374 4.98853  28
   0   8 -21 44.4790 3.55945  10
   0  -8 -21 48.8854 5.38753  10
   0   8  21 44.9238 5.63322  25
   0   8  21 49.1546 4.56704   4
   0  -8  21 45.8025 5.24701   8
   0   8  22 9.04330 3.88432  32
   0   8 -22 9.25729 3.91324  28
   0   8 -22 3.22241 2.17489  10
   0   8  22 8.71227 3.35741   4
   0  -8  22 5.97179 4.14013   8
   0   8 -23 8.75807 2.31340  10
   0  -8  23 5.67785 4.13205   8
   0   8  23 5.97616 3.30676   4
   0   8  24 1.73448 3.01586   4
   0  -9   0-0.55911 2.94224   5
   0  -9   0-1.97061 2.46737   1
   0  -9   0 2.68791 2.49701   4
   0   9   0 1.40308 2.58254   1
   0  -9   0-0.08252 2.74725   2
   0  -9   0-0.64965 2.15704  30
   0  -9   0 1.73023 2.22303  33
   0  -9   0 1.82114 1.72106  31
   0   9   0-0.16173 2.50712  33
   0   9   0 2.96300 2.41058  34
   0   9   0-0.25907 1.25486  29
   0  -9   0 0.18154 1.47274   9
   0  -9   0-1.61704 1.98530  27
   0   9   0-0.08075 2.45560  23
   0  -9   0 1.20436 1.99188  26
   0   9   0 0.90413 2.50313  24
   0  -9   0 3.76943 2.86672  17
   0  -9   0 1.75137 1.34798  21
   0  -9   0 0.57609 2.33009  14
   0  -9  -1-1.47975 2.97222   5
   0  -9   1 2.72716 3.10745   5
   0   9   1 0.93336 2.53105   1
   0  -9  -1 6.32138 2.59015   4
   0  -9   1 5.17109 2.81428   2
   0  -9   1 3.08325 2.49032   4
   0  -9  -1 4.77368 2.52853   1
   0   9  -1 0.31121 2.65218   1
   0  -9  -1-0.41252 2.70763   2
   0  -9   1 0.97921 2.45294   1
   0  -9  -1 0.05066 2.00108  32
   0   9   1 0.32635 2.51632  33
   0  -9   1 1.94352 1.72452  31
   0  -9   1 1.21764 2.33748  30
   0  -9  -1 2.68916 2.02425  30
   0   9  -1 0.16158 2.47775  33
   0   9   1 1.52556 2.46796  34
   0  -9  -1 2.61621 2.27203  33
   0   9  -1-0.83775 2.54485  34
   0   9   1 2.29130 1.04604  29
   0  -9   1 0.96749 1.43463   9
   0  -9  -1 0.63775 1.58570   9
   0   9   1 0.15084 2.44732  24
   0   9   1-1.06061 2.55011  23
   0  -9  -1 1.24662 1.77269  26
   0   9  -1 1.61553 2.53852  23
   0  -9   1 0.93539 1.95883  27
   0  -9  -1 2.06557 1.86371  27
   0  -9   1 2.09675 1.18575  21
   0  -9  -1 3.03341 2.82292  17
   0   9   1 1.80391 2.37992  20
   0  -9   1 1.72730 3.11015  17
   0   9  -1 3.73672 2.24846  14
   0  -9  -1 2.05086 2.50892  14
   0  -9   1 2.74855 2.48844  14
   0  -9   2 48.4214 4.03750   5
   0  -9  -2 45.2757 4.08110   5
   0   9  -2 42.9219 3.86140   1
   0  -9   2 40.5405 3.94404   2
   0  -9  -2 45.6698 3.96185   2
   0  -9   2 41.9025 3.51983   4
   0   9   2 40.5518 3.71727   1
   0  -9   2 38.2050 3.63437   1
   0  -9  -2 35.9949 3.53556   4
   0  -9  -2 38.6188 3.61919   1
   0   9  -2 47.8166 3.93731  34
   0  -9   2 39.0886 2.66511  31
   0  -9  -2 43.1174 3.16100  32
   0   9   2 43.0192 3.70767  34
   0  -9  -2 36.6562 3.39568  33
   0  -9  -2 36.4063 2.75942  30
   0   9  -2 39.0580 3.72399  33
   0  -9   2 40.5725 3.47870  30
   0   9   2 27.6547 1.80281  29
   0  -9  -2 41.2210 2.79765   9
   0  -9  -2 39.8254 2.47419  10
   0  -9   2 41.7783 2.47313   9
   0  -9  -2 41.5873 3.05317  27
   0   9  -2 45.9621 3.84231  23
   0  -9   2 40.5721 2.68888  25
   0  -9   2 38.9957 3.03794  27
   0  -9  -2 33.5501 3.35909  23
   0   9   2 39.9129 3.69874  24
   0  -9  -2 39.5347 2.42966  22
   0  -9   2 37.4521 4.09064  17
   0  -9  -2 35.5414 3.51353  17
   0   9   2 38.5113 3.49402  20
   0   9  -2 36.7569 3.26307  14
   0  -9  -2 42.1688 3.68996  14
   0  -9   2 39.7636 3.43874  14
   0  -9   3 20.2099 3.49924   5
   0  -9  -3 23.1155 3.66351   5
   0  -9   3 15.7660 2.00308  31
   0  -9   3 20.1494 3.11515  30
   0  -9  -3 21.5924 2.61030  32
   0   9  -3 22.2421 3.21097  33
   0  -9  -3 18.9990 2.91396  33
   0   9   3 22.6417 3.29726  34
   0  -9  -3 18.7195 2.09161  30
   0  -9   3 20.1585 1.72153   9
   0  -9  -3 19.3643 2.07965  10
   0  -9  -3 16.6763 2.22909   9
   0  -9  -3 16.7058 3.19404   1
   0  -9  -3 18.2273 3.57957   2
   0  -9  -3 20.7222 3.14373   4
   0   9  -3 16.7185 3.17756   1
   0  -9   3 17.7815 2.05529  25
   0  -9  -3 21.6161 1.93924  22
   0  -9  -3 18.8422 2.91772  23
   0   9   3 18.3930 3.17821  24
   0  -9  -3 19.3575 2.45993  27
   0   9  -3 19.0056 3.22771  23
   0  -9   3 16.9512 3.82829  17
   0   9   3 21.1969 2.16278  19
   0  -9   3 21.6859 2.89637  14
   0   9  -3 18.4134 2.79534  14
   0  -9  -3 16.4126 2.95099  17
   0  -9  -3 18.8147 3.20569  14
   0  -9   4 531.841 21.4456   5
   0  -9   4 461.707 21.1433  30
   0  -9  -4 446.750 21.1895  33
   0   9   4 505.419 21.1744  31
   0   9   4 494.783 21.4890  34
   0  -9   4 435.082 20.3397  31
   0   9  -4 503.733 21.5651  33
   0  -9  -4 505.275 20.8788  32
   0  -9  -4 511.402 20.6593  10
   0   9  -4 542.073 21.5190   1
   0  -9  -4 471.027 21.2998   1
   0  -9  -4 542.425 21.6907   2
   0  -9  -4 459.130 21.0497   4
   0   9  -4 473.838 20.2173  22
   0   9  -4 515.708 21.5909  23
   0  -9   4 439.883 20.3150  25
   0   9   4 508.307 21.4617  24
   0  -9  -4 435.868 21.1624  23
   0  -9  -4 451.012 20.7784  17
   0   9   4 474.894 20.4852  19
   0  -9   4 458.787 21.6296  17
   0   9  -4 528.888 22.1255  17
   0  -9   4 536.038 21.1344  14
   0   9  -4 465.868 21.0236  14
   0  -9  -4 513.833 21.4770  14
   0  -9   5 683.658 27.1346   5
   0  -9   5 618.953 26.9844   1
   0  -9  -5 594.482 26.9883   1
   0  -9  -5 587.764 26.7494   4
   0   9  -5 682.708 27.1598   1
   0  -9  -5 710.207 27.3924   2
   0  -9  -5 652.780 26.6097  32
   0  -9  -5 569.868 26.9243  33
   0   9   5 672.791 27.0197  31
   0  -9   5 562.634 26.8887  30
   0   9  -5 671.075 27.3035  33
   0   9   5 638.462 27.1885  34
   0  -9   5 539.611 25.9963  31
   0  -9  -5 666.573 26.5171  10
   0  -9  -5 667.952 27.2027  11
   0  -9   5 553.940 25.9866  25
   0   9  -5 613.478 26.4020  27
   0   9   5 690.628 26.9895  25
   0   9  -5 677.153 27.3466  23
   0   9   5 658.593 27.1748  24
   0  -9  -5 574.141 26.9375  23
   0   9  -5 596.131 25.9869  22
   0  -9   5 590.469 27.4032  17
   0   9   5 612.460 26.2474  19
   0   9  -5 691.273 27.9952  17
   0  -9  -5 587.239 26.4366  17
   0  -9   5 682.833 26.8255  14
   0  -9  -5 698.771 27.3452  14
   0   9   5 674.180 27.2575  16
   0   9  -5 598.894 26.7143  14
   0  -9  -6 94.0087 5.66816   8
   0  -9   6 109.510 6.16746   5
   0   9  -6 96.4163 5.93361   5
   0   9   6 103.824 5.96642   1
   0   9  -6 103.289 5.99652   1
   0  -9  -6 101.820 6.17791   2
   0  -9   6 103.376 6.23909   2
   0  -9  -6 95.8659 5.76209   1
   0  -9  -6 82.3922 5.65318   4
   0  -9   6 93.5840 5.74053   1
   0   9  -6 101.264 6.11872  33
   0  -9   6 91.3697 6.05589  30
   0  -9  -6 95.6040 5.81546  34
   0   9   6 107.232 5.93398  31
   0  -9   6 79.9369 4.66533  31
   0  -9  -6 93.3862 5.83455  33
   0   9  -6 101.334 4.95491  28
   0  -9  -6 101.407 6.13023  11
   0  -9  -6 103.568 5.42621  10
   0  -9   6 81.2260 4.64553  25
   0   9  -6 100.625 5.18575  27
   0  -9  -6 98.6101 5.88748  23
   0   9   6 108.207 5.88309  25
   0   9  -6 97.3125 4.73017  22
   0   9  -6 101.107 7.19070  17
   0  -9  -6 96.3034 5.39246  17
   0  -9   6 91.8976 6.60293  17
   0  -9  -6 100.672 6.15456  14
   0   9  -6 95.7804 5.55843  14
   0   9   6 103.182 6.16916  16
   0  -9   7 0.07635 3.05589   5
   0   9  -7 2.49233 2.82618   5
   0  -9  -7 2.12357 2.65863   8
   0  -9  -7 4.30059 2.73760   4
   0  -9  -7 3.41932 2.23892   1
   0  -9   7-1.10222 2.82388   2
   0   9  -7 3.33350 2.62881   1
   0  -9   7-0.07162 2.43378   1
   0   9   7 1.85077 2.55987   1
   0  -9  -7 0.96300 2.69078   2
   0  -9  -7 2.76377 2.59757  33
   0   9  -7-1.41356 2.75727  33
   0   9   7 2.86708 2.46440  31
   0   9  -7 3.19186 1.74324  28
   0  -9  -7 3.44285 2.14967  10
   0  -9  -7-0.41620 2.94120  11
   0   9   7 0.91612 2.44697  25
   0   9  -7 1.28962 1.81246  27
   0  -9  -7-0.40633 2.56194  23
   0  -9  -7 1.76038 2.49623  18
   0  -9   7 4.28134 3.80560  17
   0  -9  -7 2.58388 2.93028  14
   0   9   7-0.08494 2.91817  16
   0   9  -7 3.90311 4.17069  17
   0   9  -7 0.35616 2.70857  15
   0  -9  -7 1.99120 2.48906  17
   0   9  -7 5.24233 2.32128  14
   0  -9  -8-1.12816 2.60346   8
   0  -9   8 0.55397 3.11375   5
   0   9  -8 0.92377 2.87670   5
   0   9  -8 2.63446 2.63953   1
   0   9   8 2.53960 2.56948   1
   0  -9  -8 2.15406 2.51427   2
   0  -9  -8 0.28841 2.09553   1
   0  -9   8 2.97499 2.78736   2
   0   9   8-0.54413 2.86357   4
   0  -9   8-0.07083 2.40617   1
   0  -9  -8 3.68121 2.73987   4
   0   9   8 2.87325 2.54047  31
   0  -9  -8 4.80559 2.70319  33
   0   9  -8 2.29555 2.87597  33
   0   9  -8-0.66125 1.88133  28
   0  -9  -8 1.43947 2.35871  10
   0  -9  -8 4.39715 3.21487  11
   0   9  -8-2.01297 1.93280  27
   0   9   8 0.08099 2.50130  25
   0  -9  -8 0.92606 2.66930  23
   0  -9   8 0.85911 3.80719  17
   0  -9  -8 0.62698 2.41327  18
   0   9   8 0.44029 2.99118  16
   0  -9  -8-0.36011 3.01150  14
   0   9  -8-0.25636 2.19994  14
   0   9  -8 2.83678 2.89295  15
   0   9  -8 2.08680 4.31811  17
   0   9  -9 17.2946 3.40398   5
   0  -9   9 24.2900 3.73878   5
   0  -9   9 27.1945 3.52679   2
   0   9   9 20.8624 3.41761   4
   0   9  -9 21.7314 3.09884   1
   0   9   9 25.0728 3.06488   1
   0  -9   9 21.4932 3.03533   1
   0  -9  -9 26.4002 3.16775   2
   0  -9  -9 19.4867 3.35239   4
   0  -9  -9 19.5549 2.69573   1
   0  -9  -9 22.3733 3.30249  33
   0   9  -9 28.8769 3.68470  33
   0   9   9 29.9866 3.44064  31
   0   9  -9 25.0086 2.68042  28
   0  -9   9 16.9957 2.83000  28
   0   9   9 20.7727 2.12383  28
   0   9  -9 13.7357 1.39923  10
   0  -9  -9 25.8992 3.79245  11
   0  -9  -9 25.1684 3.11923  10
   0   9  -9 20.5464 1.45307   9
   0   9   9 28.0423 3.46202  25
   0   9  -9 23.6949 2.77203  27
   0  -9  -9 17.7214 3.29902  23
   0  -9   9 16.2308 4.29906  17
   0  -9  -9 20.6715 2.96030  18
   0   9  -9 21.0831 2.32568  21
   0   9  -9 18.8641 3.55339  15
   0   9  -9 25.6389 5.22628  17
   0   9  -9 18.2097 2.83591  14
   0  -9  -9 23.5911 3.61401  14
   0   9   9 20.2908 3.61324  16
   0  -9  10 16.4161 3.68132   5
   0   9 -10 14.1940 3.38366   5
   0  -9  10 11.9336 2.69707   1
   0  -9 -10 8.07856 3.04459   4
   0   9  10 15.8254 2.79939   1
   0   9  10 10.8238 3.22536   4
   0  -9  10 16.4489 3.14126   2
   0  -9 -10 16.5527 2.88700   2
   0  -9 -10 9.65446 2.38317   1
   0   9 -10 11.5181 2.84733   1
   0   9  10 13.1663 3.15950  31
   0  -9 -10 15.0609 3.21083  33
   0   9  10 15.0346 2.98207  32
   0   9 -10 13.8140 3.42292  33
   0  -9  10 8.17039 2.71422  28
   0   9 -10 12.6406 2.54551  28
   0  -9 -10 11.9358 1.68399  29
   0  -9 -10 12.3793 2.96901  10
   0   9 -10 7.53474 1.36734  10
   0  -9 -10 15.3499 3.60240  11
   0   9 -10 12.7494 1.24091   9
   0  -9 -10 12.5132 3.20904  23
   0   9 -10 13.6429 2.48139  27
   0   9  10 15.1471 3.18496  25
   0   9 -10 13.2819 2.24416  21
   0  -9 -10 13.9821 2.66938  18
   0  -9 -10 14.9295 3.13223  20
   0  -9  10 16.2756 4.43261  17
   0   9 -10 10.2526 2.65987  14
   0   9 -10 8.77862 3.47214  15
   0   9 -10 13.3673 4.97270  17
   0  -9 -10 12.0385 3.43209  14
   0   9  10 11.8357 3.22933  15
   0  -9  11 0.34656 3.39977   5
   0   9 -11 3.87990 3.11917   5
   0  -9  11-0.63892 3.91019   6
   0  -9 -11 2.18930 2.93394   4
   0  -9  11 1.90062 2.82667   2
   0   9  11 0.54018 2.28610   1
   0  -9 -11 4.13572 2.25675   1
   0  -9  11 1.29197 2.46965   1
   0   9 -11 4.78410 2.56358   1
   0  -9 -11 2.99786 2.56391   2
   0   9  11 3.00413 3.03035   4
   0   9  11 4.77006 2.94807  31
   0  -9 -11-1.39222 2.95934  33
   0   9  11 1.19131 2.69192  32
   0   9 -11 5.31339 2.41671  28
   0  -9  11 1.73956 2.65186  28
   0  -9 -11 2.73092 1.68723  29
   0   9 -11 1.62192 1.28360  10
   0   9 -11 0.65929 1.00613   9
   0  -9 -11 5.39626 2.84699  10
   0  -9 -11 5.69833 3.49249  11
   0   9  11 2.08262 0.97839  26
   0   9 -11-0.36048 2.25618  27
   0   9  11 2.00226 2.92679  25
   0  -9 -11 1.76180 2.95431  23
   0  -9 -11 4.80359 2.95425  20
   0  -9  11 2.95086 4.11351  17
   0  -9 -11 4.10829 2.37056  18
   0   9 -11 2.93038 2.09097  21
   0   9 -11 2.48529 3.50714  15
   0   9 -11 4.24748 5.00691  17
   0   9  11 0.85997 3.19953  15
   0   9 -11 2.29331 2.42429  14
   0  -9 -11 4.71773 3.33579  14
   0   9 -12 157.808 8.75972   5
   0  -9  12 198.770 9.46473   6
   0  -9  12 192.156 9.16415   5
   0  -9 -12 192.379 8.63874   2
   0  -9  12 176.211 8.58121   2
   0   9  12 187.781 8.69709   4
   0  -9  12 141.527 8.13145   1
   0  -9 -12 157.583 8.17871   1
   0   9 -12 176.306 8.32041   1
   0  -9 -12 140.148 8.34972   4
   0   9  12 182.326 8.77248  32
   0  -9 -12 159.584 8.61537  34
   0   9  12 179.640 9.23194  31
   0  -9 -12 141.746 8.77053  33
   0  -9  12 131.575 8.36613  28
   0   9 -12 172.421 8.44287  28
   0  -9 -12 163.686 7.65303  29
   0   9  12 153.234 8.00461  28
   0  -9 -12 180.560 9.28479  11
   0   9 -12 150.921 7.31093  10
   0   9 -12 143.982 7.05610   9
   0  -9 -12 193.743 8.95074  10
   0   9  12 187.124 9.19291  25
   0   9 -12 150.768 8.25642  27
   0  -9 -12 159.656 8.61222  24
   0  -9 -12 138.742 8.75325  23
   0   9 -12 162.738 8.08071  21
   0  -9 -12 162.142 8.61695  20
   0   9 -12 171.681 10.9690  17
   0  -9 -12 163.499 7.95806  18
   0   9 -12 152.262 8.21106  14
   0   9  12 185.714 9.05640  15
   0   9 -12 133.524 8.94428  15
   0  -9 -13 61.3907 4.90109   8
   0  -9  13 66.1886 5.67294   6
   0  -9  13 69.6074 5.40429   5
   0  -9 -13 55.1105 4.15451   1
   0  -9  13 56.4001 4.27975   1
   0  -9 -13 55.5747 4.69771   4
   0  -9  13 67.6091 4.77362   2
   0  -9 -13 67.5310 4.59396   2
   0  -9 -13 58.7554 4.55923   3
   0   9  13 62.8170 4.86335   4
   0  -9  13 56.2188 4.24358   3
   0  -9 -13 61.8902 4.85477  34
   0   9 -13 62.4295 4.68780  28
   0  -9 -13 65.7916 3.94532  29
   0   9  13 54.6903 4.27257  28
   0  -9  13 51.3098 4.67871  28
   0  -9 -13 73.4051 5.16330  10
   0   9 -13 58.1757 3.46197  10
   0  -9 -13 73.1799 5.67845  11
   0   9 -13 50.1703 3.04061   9
   0   9 -13 53.3225 4.43140  27
   0  -9 -13 63.8429 4.83650  24
   0   9 -13 78.2554 7.71420  17
   0  -9 -13 57.3522 4.86614  20
   0  -9 -13 63.2457 4.05072  18
   0   9 -13 58.9314 4.14838  21
   0   9  13 73.1308 5.47647  15
   0   9 -13 57.5686 4.38954  14
   0   9 -13 52.0279 5.37425  15
   0  -9  14 125.142 7.03637   5
   0  -9  14 122.006 7.19439   6
   0  -9  14 102.560 6.02814   2
   0  -9 -14 91.9155 5.80280   3
   0  -9  14 79.7349 5.59648   1
   0  -9  14 88.0409 5.52485   3
   0   9  14 113.915 6.42021   4
   0  -9 -14 113.328 6.03115   2
   0  -9 -14 84.5531 5.53973   1
   0   9  14 110.127 6.52781  32
   0  -9 -14 106.942 5.59545  29
   0  -9  14 77.8387 6.08831  28
   0   9  14 84.5904 5.76763  28
   0   9 -14 105.982 6.30587  28
   0   9 -14 89.8119 4.98449  10
   0   9 -14 94.0537 4.63211   9
   0  -9 -14 119.575 6.77101  10
   0  -9 -14 106.199 7.02469  11
   0   9 -14 95.0372 5.96426  27
   0   9 -14 98.6911 8.89760  17
   0  -9 -14 103.861 6.52926  20
   0  -9 -14 109.480 6.61463  17
   0   9 -14 95.5548 5.78468  21
   0   9  14 116.741 7.04526  15
   0   9 -14 77.3501 6.83519  15
   0   9 -14 87.3732 5.76157  14
   0  -9 -15 88.2736 4.93891   7
   0  -9  15 106.282 6.84183   6
   0  -9  15 74.9553 4.95436   3
   0  -9 -15 71.4098 4.98684   1
   0   9  15 95.7882 5.95209   4
   0  -9 -15 81.3774 5.30491   3
   0  -9 -15 88.6788 5.39801   2
   0  -9  15 99.0221 5.62256   2
   0   9  15 96.3197 6.14650  32
   0  -9 -15 88.9129 5.24033  29
   0   9  15 68.6990 5.38292  28
   0   9 -15 93.9341 5.96331  28
   0  -9  15 61.9215 5.69461  28
   0  -9 -15 98.4460 6.76539  11
   0   9 -15 85.7836 4.65512  10
   0   9 -15 79.0600 4.19518   9
   0  -9 -15 99.3262 6.37595  10
   0   9 -15 78.7384 5.52345  27
   0  -9 -15 90.5148 6.10562  20
   0  -9 -15 98.3624 6.37729  17
   0   9 -15 94.7054 8.79426  17
   0   9 -15 87.1286 5.43583  21
   0   9 -15 68.8507 6.43984  15
   0   9  15 93.6838 6.70434  15
   0  -9  16 2.08518 4.14278   6
   0   9  16 3.63288 3.23259  32
   0  -9 -16 4.93961 2.60458  29
   0   9 -16 9.52067 3.28266  28
   0  -9  16 5.51652 3.22035  28
   0   9  16 3.26533 2.77237  28
   0  -9 -16 6.10152 2.70705   3
   0   9  16 1.96346 3.29023   4
   0  -9  16 5.51002 2.16354   3
   0  -9 -16 11.2369 4.19080  11
   0   9 -16 3.28640 1.76162  10
   0  -9 -16 7.02660 3.54934  10
   0   9 -16 5.02223 1.35444   9
   0  -9 -16 5.76605 4.01735  17
   0   9 -16 5.86486 2.64088  21
   0   9 -16 7.60234 6.17645  17
   0   9  16 8.03707 4.25309  15
   0  -9  17 1.80449 4.17417   6
   0   9  17 1.22820 0.83088  30
   0   9  17 6.19838 3.46958  32
   0  -9 -17 4.98968 2.77445  29
   0   9  17 8.52281 3.04487  28
   0   9  17 0.78157 0.81297  30
   0   9 -17 4.37400 3.26394  28
   0  -9  17 4.23274 2.11252   3
   0   9  17 12.2960 3.46839   4
   0   9 -17 6.17753 1.39023   9
   0  -9 -17 7.66852 3.62543  10
   0   9 -17 7.96850 1.93237  10
   0   9 -17 9.68881 2.81558  21
   0  -9 -17 7.00263 4.18613  17
   0   9  17 7.17585 4.49243  15
   0  -9  18 16.0844 2.39748   3
   0   9  18 33.0486 4.00978   4
   0   9  18 18.3712 3.61004  28
   0   9 -18 32.2630 4.07671  28
   0   9  18 31.3578 4.11964  32
   0   9 -18 28.5120 2.49519  10
   0  -9 -18 34.7990 4.46741  10
   0   9 -18 19.1666 1.83890   9
   0  -9 -18 26.5301 4.78146  17
   0  -9  18 28.4939 4.66114   6
   0   9  19 6.08584 3.53083  32
   0   9 -19 4.39876 1.86658  10
   0  -9 -19 2.70497 3.65601  10
   0   9 -19 2.52341 1.34922   9
   0   9 -19 1.39647 3.42686  28
   0   9  19-1.15197 1.31536  30
   0   9  19 4.17611 3.31870   4
   0  -9  19 3.64234 4.11790   6
   0  -9  19 7.08923 4.51495   8
   0   9  20 29.3257 4.39355  32
   0  -9 -20 31.1069 4.76644  10
   0   9 -20 23.5791 2.17341   9
   0   9 -20 26.0995 2.79151  10
   0   9 -20 20.3335 4.44407  28
   0   9  20 32.1415 4.14482   4
   0  -9  20 28.5860 5.04549   8
   0   9  21 12.6150 3.92705  32
   0   9  21 21.0743 3.80538   4
   0  -9  21 23.3576 4.65136   8
   0   9 -21 16.8724 2.43760  10
   0   9  22 45.5066 5.13841  32
   0   9 -22 38.1656 3.39680  10
   0  -9  22 42.7461 5.27539   8
   0   9  22 42.7008 4.46325   4
   0   9  23 7.01131 3.29250   4
   0   9  24 4.63758 3.01626   4
   0 -10   0 72.2765 5.14273   5
   0  10   0 62.0754 4.85390   1
   0 -10   0 67.1163 5.10561   2
   0 -10   0 56.1279 4.61187   1
   0 -10   0 64.5787 4.55158   4
   0 -10   0 59.6973 4.06373  30
   0  10   0 65.7097 4.90752  33
   0  10   0 63.3547 4.87406  34
   0  10   0 48.8974 3.17712  29
   0 -10   0 62.3697 3.56147   9
   0 -10   0 59.3104 3.81957  26
   0 -10   0 63.8302 4.02855  27
   0  10   0 64.2285 4.89142  23
   0  10   0 67.5074 4.89200  24
   0 -10   0 62.7606 3.27382  21
   0 -10   0 62.2506 4.76944  17
   0  10   0 58.3510 4.34204  14
   0 -10   0 61.0147 4.57202  14
   0 -10   1 211.756 9.64707   5
   0 -10  -1 211.349 9.69430   5
   0  10  -1 192.769 9.58025   1
   0 -10  -1 178.046 9.16729   4
   0  10   1 203.731 9.60614   1
   0 -10   1 179.395 9.12930   4
   0 -10   1 178.845 9.34072   1
   0 -10  -1 174.439 9.36894   1
   0 -10  -1 206.885 9.81424   2
   0 -10   1 200.936 9.80123   2
   0 -10   1 170.120 8.43837  31
   0  10   1 180.612 9.55446  33
   0  10  -1 195.564 9.63276  33
   0 -10  -1 185.661 8.80667  32
   0 -10   1 164.321 8.72641  30
   0  10   1 193.643 9.54934  34
   0 -10  -1 169.070 8.49975  30
   0  10  -1 190.781 9.57821  34
   0  10   1 149.308 7.81711  29
   0 -10  -1 184.331 8.46249   9
   0 -10   1 181.043 8.26532   9
   0  10   1 189.414 9.61252  23
   0  10  -1 191.477 9.64709  23
   0 -10   1 198.104 8.77515  27
   0 -10  -1 170.377 8.20238  26
   0 -10  -1 215.402 8.87455  27
   0  10  -1 197.438 9.66025  24
   0  10   1 200.556 9.58731  24
   0 -10   1 182.401 8.02256  21
   0 -10  -1 168.435 9.06938  17
   0 -10   1 174.495 9.34442  17
   0 -10   1 190.230 9.20010  14
   0 -10  -1 202.189 9.39576  14
   0  10   1 219.513 9.56265  16
   0  10  -1 179.964 9.04880  14
   0 -10   2 247.043 10.9894   5
   0 -10  -2 254.895 11.1035   5
   0 -10   2 198.244 10.2650  30
   0 -10   2 200.711 9.78909  31
   0  10  -2 246.483 11.1512  34
   0 -10  -2 188.734 9.72637  30
   0  10   2 233.420 11.0230  34
   0  10  -2 224.687 11.0276  33
   0 -10  -2 224.395 10.2556  32
   0 -10  -2 188.270 10.4580  33
   0 -10   2 214.234 9.61982   9
   0 -10  -2 225.642 10.0032   9
   0  10   2 251.336 11.0649   1
   0 -10  -2 197.508 10.5171   4
   0 -10  -2 201.375 10.7261   1
   0  10  -2 239.643 11.0067   1
   0 -10   2 214.513 10.7641   1
   0 -10   2 208.475 10.5271   4
   0 -10  -2 241.097 11.2374   2
   0 -10   2 242.126 11.2235   2
   0 -10  -2 219.511 9.59013  22
   0 -10  -2 244.687 10.2617  27
   0  10  -2 225.870 11.0532  23
   0  10   2 235.874 11.0058  24
   0 -10  -2 187.773 10.3478  17
   0 -10   2 196.892 10.7538  17
   0  10   2 205.511 10.5090  20
   0 -10  -2 222.043 10.7428  14
   0  10  -2 210.079 10.4592  14
   0 -10   2 236.367 10.6264  14
   0 -10  -3 35.9042 4.17699   5
   0 -10   3 31.5476 3.93974   5
   0 -10  -3 21.7901 3.19730  33
   0 -10   3 24.3904 2.29805  31
   0 -10  -3 23.2594 2.32612  30
   0  10   3 30.8518 3.64206  34
   0 -10   3 24.8929 3.38327  30
   0 -10  -3 27.6013 2.88355  32
   0  10  -3 27.6132 3.75342  33
   0 -10  -3 28.4028 2.32693  10
   0 -10   3 25.8935 2.00110   9
   0 -10  -3 25.4571 2.54607   9
   0 -10  -3 32.7232 4.02594   2
   0 -10   3 26.4587 3.38897   4
   0  10  -3 24.1696 3.57259   1
   0 -10  -3 30.4369 3.49455   4
   0 -10  -3 22.3186 3.38407   1
   0 -10  -3 27.4792 2.76871  27
   0  10  -3 28.3855 3.68142  23
   0  10   3 25.2017 3.61182  24
   0 -10   3 23.1750 2.29340  25
   0 -10  -3 27.8867 2.18773  22
   0 -10  -3 26.7102 3.32940  23
   0  10   3 25.9050 2.34046  19
   0 -10   3 23.8843 4.08672  17
   0 -10  -3 25.1370 3.32445  17
   0 -10  -3 30.1552 3.58147  14
   0  10  -3 27.0582 4.29189  17
   0 -10   3 31.1844 3.26460  14
   0  10  -3 25.1399 3.16876  14
   0 -10   4 10.7367 3.39606   5
   0  10  -4 8.02243 2.91598  33
   0 -10  -4 7.23534 2.71414  33
   0  10   4 11.4491 3.03515  34
   0 -10   4 6.98780 1.68165  31
   0 -10   4 9.69425 2.98077  30
   0 -10  -4 8.07775 2.28528  32
   0 -10  -4 6.85392 2.05438   9
   0 -10  -4 8.02376 1.85568  10
   0 -10  -4 6.39055 2.87806   4
   0 -10  -4 8.45635 3.42870   2
   0  10  -4 6.47982 2.99810   1
   0 -10  -4 8.38713 2.88822   1
   0 -10  -4 10.8899 2.28728  27
   0 -10   4 8.72574 1.67131  25
   0  10   4 8.80797 3.01809  24
   0 -10  -4 7.40001 2.65234  23
   0 -10  -4 6.84714 1.76406  22
   0  10  -4 4.01070 2.91345  23
   0 -10  -4 3.99783 2.65126  17
   0 -10   4 8.97428 3.65160  17
   0  10   4 7.11366 1.79887  19
   0  10  -4 7.92903 3.93281  17
   0  10  -4 7.75457 2.54604  14
   0 -10  -4 7.15651 2.96511  14
   0 -10   4 6.69409 2.63663  14
   0 -10   5 14.0043 3.34774   5
   0  10   5 9.14814 3.07634  34
   0 -10   5 4.95178 2.96807  30
   0 -10   5 8.26468 1.62797  31
   0 -10  -5 9.26180 2.74896  33
   0 -10  -5 10.0902 2.36950  32
   0  10  -5 10.7068 3.04203  33
   0 -10  -5 9.05455 2.01451  10
   0 -10  -5 8.19995 2.10779   9
   0 -10  -5 8.17064 2.84947   1
   0 -10  -5 9.83919 2.96052   4
   0  10  -5 5.76256 2.93850   1
   0 -10   5 8.02344 2.75760   1
   0 -10  -5 7.67730 3.32128   2
   0 -10  -5 5.63292 2.75741  23
   0  10   5 12.1867 3.05048  24
   0  10  -5 8.40451 3.02686  23
   0 -10   5 7.30327 1.61868  25
   0  10   5 7.54410 1.92754  19
   0 -10   5 4.68489 3.81978  17
   0  10  -5 13.5954 4.19446  17
   0 -10  -5 5.90120 2.60195  17
   0 -10  -5 12.7569 3.11429  14
   0  10  -5 10.2543 2.63428  14
   0 -10   5 10.1881 2.73438  14
   0 -10   6 40.7072 4.24628   5
   0 -10  -6 34.8670 3.69133   8
   0  10  -6 37.5022 4.09362  33
   0 -10   6 30.3291 2.45939  31
   0 -10   6 33.5855 4.02299  30
   0 -10  -6 33.9055 3.78379  33
   0  10   6 45.1673 3.85204  31
   0 -10  -6 41.1751 3.12650  10
   0 -10  -6 38.1138 4.21270  11
   0 -10   6 40.9267 4.21902   2
   0  10  -6 40.6828 3.96985   1
   0 -10  -6 37.9568 3.80172   4
   0  10   6 46.6946 4.08014   1
   0 -10   6 32.1214 3.65801   1
   0 -10  -6 38.2060 3.84088   1
   0 -10  -6 44.0511 4.36352   2
   0 -10  -6 34.8319 3.72312  23
   0  10  -6 41.0675 4.20239  23
   0  10   6 41.3946 3.67674  25
   0  10  -6 35.8767 2.35980  22
   0 -10   6 29.1800 2.42374  25
   0  10  -6 37.6150 2.90262  27
   0 -10  -6 34.8308 3.37692  17
   0 -10   6 35.7334 4.79131  17
   0  10  -6 44.6887 5.27942  17
   0 -10  -6 38.8116 4.06614  14
   0 -10   6 42.7907 3.66728  14
   0  10   6 43.9327 4.34120  16
   0  10  -6 34.2888 3.47524  14
   0 -10  -7 147.937 8.08551   8
   0 -10   7 179.465 8.67859   5
   0  10  -7 149.500 8.33846   5
   0  10   7 176.007 8.45669  31
   0 -10   7 124.235 6.93171  31
   0 -10   7 137.368 8.40318  30
   0  10  -7 179.180 8.80507  33
   0 -10  -7 143.102 8.29508  33
   0 -10  -7 180.102 7.89515  10
   0 -10  -7 171.701 8.79015  11
   0 -10  -7 149.600 8.11928   1
   0  10  -7 173.143 8.42027   1
   0 -10   7 148.839 8.14918   1
   0 -10   7 179.353 8.71477   2
   0 -10  -7 189.999 8.78911   2
   0 -10  -7 141.959 8.04121   4
   0  10   7 181.948 8.47159   1
   0  10  -7 152.032 7.08966  22
   0  10  -7 161.001 7.60353  27
   0  10  -7 167.548 8.80760  23
   0  10   7 175.462 8.38034  25
   0 -10  -7 140.197 8.26182  23
   0 -10   7 119.463 6.89276  25
   0 -10   7 143.608 8.97879  17
   0  10  -7 179.595 9.85379  17
   0 -10  -7 158.215 8.22052  18
   0 -10  -7 152.671 7.65335  17
   0 -10  -7 188.892 8.84521  14
   0  10  -7 134.290 8.03836  15
   0  10  -7 157.866 8.01960  14
   0  10   7 176.187 8.75125  16
   0  10  -8 3.22059 3.20401   5
   0 -10   8 6.63713 3.40118   5
   0 -10  -8 4.25546 2.90772   8
   0  10  -8 2.08594 2.86488   1
   0 -10   8 4.01045 3.03200   2
   0 -10   8 3.62304 2.66314   1
   0 -10  -8 4.64496 2.41794   1
   0 -10  -8 1.11432 2.93416   4
   0 -10  -8 6.19558 2.84331   2
   0  10   8 2.08432 2.83014   1
   0  10   8 0.08905 2.88593  31
   0 -10  -8 8.61571 2.92987  33
   0  10  -8 6.05029 3.18780  33
   0 -10   8 10.6471 3.50388  30
   0 -10  -8 2.34073 3.32234  11
   0 -10  -8 2.43797 2.44216  10
   0  10  -8 1.69969 1.87407  27
   0 -10  -8 3.37753 2.90313  23
   0  10   8 3.91326 2.82398  25
   0 -10  -8 1.73217 2.75360  18
   0  10  -8 3.74095 1.44957  22
   0  10   8 3.43430 3.34189  16
   0 -10  -8 2.79588 3.17958  14
   0  10  -8 4.26810 2.90639  15
   0  10  -8 1.66872 2.50007  14
   0 -10  -8 1.28842 2.66904  17
   0  10  -8 8.86071 4.68377  17
   0 -10   9 57.1534 4.81847   5
   0  10  -9 43.0402 4.46555   5
   0 -10   9 39.2309 4.01910   1
   0  10  -9 47.8396 4.23438   1
   0  10   9 53.0024 4.25893   1
   0 -10  -9 41.3027 4.22966   4
   0 -10  -9 37.4036 3.71260   1
   0 -10   9 49.1925 4.53373   2
   0 -10  -9 46.3222 4.16229   2
   0  10   9 49.0944 4.40865  31
   0  10  -9 49.3454 4.76203  33
   0 -10  -9 43.5695 4.35850  33
   0 -10   9 33.7997 4.53241  30
   0  10  -9 45.7857 3.46500  28
   0 -10  -9 54.7997 4.80091  11
   0 -10  -9 56.2373 4.12901  10
   0  10  -9 46.5056 3.54404  27
   0 -10  -9 41.4669 4.27925  23
   0  10   9 50.1295 4.41155  25
   0 -10  -9 47.8485 4.01226  18
   0  10  -9 51.8563 6.31811  17
   0 -10   9 44.6301 5.44434  17
   0 -10  -9 59.4462 4.86656  14
   0  10  -9 40.9545 3.86737  14
   0  10  -9 41.6031 4.37394  15
   0 -10  -9 46.8154 3.84847  17
   0  10   9 55.1753 4.88356  16
   0 -10  10 260.771 11.9702   5
   0  10 -10 218.457 11.5588   5
   0 -10 -10 203.527 11.2067   4
   0  10 -10 250.069 11.4160   1
   0  10  10 238.769 11.5213   4
   0 -10 -10 269.132 11.7509   2
   0  10  10 263.091 11.5101   1
   0 -10 -10 214.434 11.2120   1
   0 -10  10 204.153 11.1694   1
   0 -10  10 251.206 11.7029   2
   0  10 -10 236.851 12.0761  33
   0 -10  10 181.261 11.7078  30
   0 -10 -10 196.779 11.5735  33
   0  10  10 256.598 12.0110  31
   0  10 -10 244.167 10.9759  28
   0 -10 -10 255.829 12.1299  11
   0 -10 -10 264.651 11.5268  10
   0  10  10 273.968 11.9996  25
   0  10 -10 230.728 11.0955  27
   0 -10 -10 208.332 11.5962  23
   0 -10  10 216.590 12.4378  17
   0  10 -10 255.158 13.5175  17
   0 -10 -10 232.507 11.1146  18
   0 -10 -10 278.569 12.3051  14
   0  10 -10 180.115 11.4105  15
   0  10  10 260.871 11.4642  15
   0  10 -10 202.854 11.1066  14
   0 -10  11-1.18334 4.16736   6
   0 -10  11 8.54622 3.61727   5
   0  10 -11 2.03994 2.73141   1
   0 -10 -11 0.86998 3.12567   4
   0 -10  11 2.45622 2.60197   1
   0 -10  11 0.67386 3.00423   2
   0  10  11 2.16933 2.55929   1
   0 -10 -11 0.60274 2.11970   1
   0  10  11 0.30652 3.18162   4
   0 -10 -11 1.79524 2.49549   2
   0  10 -11-1.19566 3.25646  33
   0  10  11 0.93607 3.02790  31
   0  10 -11 1.85526 2.22102  28
   0  10 -11 0.82174 0.91559  10
   0 -10 -11 3.39098 3.43487  11
   0 -10 -11-2.17050 2.85238  10
   0  10  11-1.19628 3.03667  25
   0  10 -11 0.29768 2.26144  27
   0 -10 -11 0.36649 2.55944  18
   0  10 -11-0.75454 1.87488  21
   0  10 -11-0.64952 2.58628  14
   0 -10 -11 1.60451 3.40667  14
   0  10 -11 0.09209 3.23498  15
   0  10  11 2.44844 3.32289  15
   0  10 -11 1.13199 5.19983  17
   0 -10  12 42.4732 4.68523   5
   0 -10  12 36.1379 4.99712   6
   0  10  12 41.9473 4.22495   4
   0 -10  12 31.3267 3.56595   1
   0 -10 -12 32.4828 4.01621   4
   0 -10 -12 44.9432 3.92956   2
   0 -10 -12 31.5645 3.31673   1
   0 -10  12 45.3565 4.17615   2
   0  10 -12 36.5188 4.51189  33
   0  10  12 42.1922 4.47176  31
   0 -10 -12 27.7458 2.36017  29
   0  10 -12 36.0557 3.46317  28
   0 -10 -12 44.7387 4.79176  11
   0  10 -12 29.0490 2.05925  10
   0 -10 -12 44.7142 4.07785  10
   0  10 -12 31.8438 3.40345  27
   0  10  12 40.8550 4.36573  25
   0  10 -12 39.4075 3.14015  21
   0 -10 -12 36.7145 3.42293  18
   0  10 -12 37.6205 6.43756  17
   0 -10 -12 46.7818 4.74385  14
   0  10 -12 34.1906 3.63496  14
   0  10  12 41.3762 4.35063  15
   0  10 -12 28.4543 4.36105  15
   0 -10  13 36.6564 4.91365   6
   0 -10  13 32.4567 4.49794   5
   0 -10 -13 23.8892 3.59582   3
   0 -10  13 19.3469 3.26406   3
   0 -10  13 22.9223 3.23275   1
   0 -10  13 27.2745 3.70985   2
   0 -10 -13 20.6593 2.87033   1
   0 -10 -13 20.4817 3.78630   4
   0  10  13 26.1270 3.81200   4
   0 -10 -13 30.7650 3.42587   2
   0  10  13 26.5315 3.78802  32
   0  10  13 32.6320 4.19004  31
   0 -10  13 20.5210 3.46560  28
   0 -10 -13 23.3877 2.28891  29
   0  10  13 19.3946 2.82613  28
   0  10 -13 27.0249 3.26324  28
   0  10 -13 22.2514 1.83354  10
   0 -10 -13 35.0713 4.57481  11
   0 -10 -13 29.6646 3.92353  10
   0  10 -13 16.9496 1.44835   9
   0  10  13 37.0531 4.29335  25
   0  10 -13 21.7020 3.07117  27
   0 -10 -13 25.1524 3.62808  20
   0  10 -13 24.6075 2.76466  21
   0 -10 -13 28.0097 3.02675  18
   0 -10 -13 26.3991 4.40545  14
   0  10  13 23.7532 4.13066  15
   0  10 -13 29.1091 6.37717  17
   0  10 -13 17.4869 4.19691  15
   0  10 -13 22.0438 3.22327  14
   0 -10  14 47.5040 5.22207   6
   0 -10  14 38.3214 4.68893   5
   0 -10 -14 36.4100 3.62003   2
   0 -10 -14 27.8606 3.08074   1
   0 -10 -14 34.1138 3.72841   3
   0 -10  14 31.3281 3.34504   3
   0 -10  14 24.0381 3.35725   1
   0  10  14 32.8982 4.09679   4
   0 -10  14 40.2358 3.95866   2
   0  10  14 42.1814 4.14959  32
   0  10  14 55.6659 4.95068  31
   0  10 -14 33.9269 3.63365  28
   0  10  14 32.4006 3.24500  28
   0 -10  14 20.7518 3.73098  28
   0 -10 -14 35.0763 2.71844  29
   0 -10 -14 46.4445 4.98748  11
   0  10 -14 33.0709 2.16711  10
   0 -10 -14 47.3634 4.39727  10
   0  10 -14 22.1220 1.66903   9
   0  10 -14 34.2060 3.41982  27
   0  10  14 46.2879 4.63610  25
   0  10 -14 36.5575 3.12361  21
   0 -10 -14 36.6118 4.19548  17
   0  10  14 41.7594 4.70206  15
   0  10 -14 36.6946 6.89187  17
   0  10 -14 19.3665 4.40575  15
   0 -10 -14 43.6800 4.74725  14
   0 -10  15-3.36437 4.33385   6
   0 -10  15-3.50567 2.44909   3
   0  10  15 0.96700 3.25459   4
   0 -10 -15-0.06704 2.11090   1
   0 -10 -15 3.51926 2.91073   3
   0 -10 -15-0.98373 2.41885   2
   0 -10  15 3.26010 2.96961   2
   0  10  15 1.85024 3.54879  31
   0  10  15-2.00481 3.29753  32
   0  10  15 1.29171 2.49300  28
   0  10 -15-2.18225 2.75063  28
   0 -10  15 0.44761 3.10782  28
   0 -10 -15 3.16768 2.13331  29
   0 -10 -15-0.21075 3.25905  10
   0  10 -15 0.68023 0.91392   9
   0  10 -15 0.03513 1.44818  10
   0 -10 -15 4.61315 4.01381  11
   0  10  15 0.11895 3.53634  25
   0  10 -15-1.82934 2.67369  27
   0  10 -15-0.27652 2.01245  21
   0 -10 -15 0.38264 3.52433  17
   0  10 -15-0.78041 5.90864  17
   0 -10 -15-1.20098 3.88423  14
   0  10  15-0.20152 3.85395  15
   0 -10  16-1.72405 4.42452   6
   0  10  16 3.17411 3.38026   4
   0 -10  16 4.59624 2.25562   3
   0  10  16 4.05022 3.34115  32
   0  10  16 1.66858 3.60148  31
   0  10 -16 4.03700 2.98175  28
   0  10  16-0.07230 2.72512  28
   0 -10 -16 2.59655 4.08809  11
   0  10 -16 1.84022 1.00159   9
   0  10 -16 2.52682 1.47978  10
   0 -10 -16 6.16236 3.48731  10
   0  10  16 0.36948 3.69700  25
   0  10 -16 2.01412 2.27898  21
   0  10  16 4.68200 4.12755  15
   0  10 -16-4.65929 6.20128  17
   0  10  17 71.6029 5.48641  32
   0  10  17 48.4660 4.60435  28
   0  10 -17 64.2203 5.13656  28
   0 -10  17 52.9145 3.99033   3
   0  10  17 76.9008 5.25936   4
   0 -10 -17 80.5044 5.81212  10
   0  10 -17 57.4942 3.52705  10
   0  10 -17 43.2118 2.86638   9
   0  10 -17 78.0200 8.81462  17
   0  10 -17 64.4784 4.47712  21
   0 -10  17 88.1990 6.40166   6
   0 -10  18 16.0512 2.42933   3
   0  10  18 24.0466 3.93610   4
   0  10  18 12.1074 3.21320  28
   0  10 -18 12.6252 1.42309   9
   0  10 -18 15.1927 2.07894  10
   0 -10 -18 24.0965 4.11847  10
   0  10  18 21.0088 4.01494  32
   0 -10  18 16.4897 4.70171   6
   0  10 -18 12.3050 7.03920  17
   0  10  19 18.8277 3.75672   4
   0 -10 -19 14.3967 4.01498  10
   0  10 -19 10.4676 1.93898  10
   0  10  19 8.95752 3.87523  32
   0 -10  19 17.4642 4.51844   6
   0  10 -19 8.63479 6.98446  17
   0  10  20 59.0228 5.66737  32
   0  10  20 65.0141 5.18350   4
   0 -10  20 57.9358 6.02868   6
   0 -10  20 56.8997 5.99238   8
   0 -10 -20 80.6214 6.03501  10
   0  10 -20 49.8275 3.66549  10
   0  10  21 0.67737 3.74816  32
   0 -10  21-0.19060 4.48528   8
   0  10  21-3.00507 3.39820   4
   0  10  22 9.19929 3.21493   4
   0  10  23 15.7383 3.35310   4
   0 -11   0 7.92034 3.69446   5
   0 -11   0-1.15220 2.94634   1
   0 -11   0 2.21564 3.41737   2
   0 -11   0 5.10266 2.99281   4
   0  11   0 0.65481 3.04893   1
   0 -11   0 3.69314 2.34275  32
   0 -11   0 3.02469 2.45825  30
   0  11   0 5.04825 3.22815  33
   0  11   0 5.31610 3.16732  34
   0  11   0 2.19101 1.24640  29
   0 -11   0 3.15815 1.69888   9
   0 -11   0 2.21666 2.24788  27
   0 -11   0 5.19305 2.34103  26
   0  11   0 7.46907 3.28822  24
   0  11   0 7.02094 3.20650  23
   0 -11   0 9.11827 3.42545  17
   0 -11   0 3.04274 1.34084  21
   0 -11   0 7.12504 2.94036  14
   0  11   0 9.98784 3.32400  16
   0 -11  -1 135.604 7.12689   5
   0 -11   1 136.684 7.11635   5
   0 -11   1 107.582 6.60654   1
   0 -11   1 127.942 7.23700   2
   0 -11  -1 118.678 6.54128   4
   0  11   1 126.401 6.96049   1
   0 -11  -1 104.299 6.58472   1
   0 -11  -1 128.783 7.26494   2
   0 -11   1 102.918 6.40117   4
   0  11  -1 125.700 6.93686   1
   0 -11   1 98.5307 5.99637  30
   0  11  -1 117.483 6.90269  34
   0  11   1 113.276 6.94483  33
   0  11   1 122.686 6.91446  34
   0 -11  -1 111.904 6.02006  32
   0  11  -1 124.385 7.06628  33
   0 -11  -1 92.2740 5.69234  30
   0  11  -1 100.598 5.29762  29
   0  11   1 78.6594 4.73554  29
   0 -11  -1 115.724 5.61773   9
   0 -11   1 112.788 5.41621   9
   0 -11  -1 94.7209 5.28501  26
   0 -11   1 119.906 5.96805  27
   0  11   1 122.913 7.07004  23
   0  11  -1 124.026 7.06591  23
   0  11  -1 122.063 6.94716  24
   0 -11  -1 131.335 6.14021  27
   0 -11   1 103.635 5.81537  26
   0  11   1 121.395 6.87221  24
   0 -11   1 107.606 6.71399  17
   0 -11  -1 102.074 6.37495  17
   0 -11  -1 122.094 5.20033  21
   0 -11   1 131.696 6.63335  14
   0  11   1 137.881 6.95681  16
   0  11  -1 112.701 6.35517  14
   0 -11  -1 121.220 6.66054  14
   0 -11  -2 82.9091 5.74712   5
   0 -11   2 84.8268 5.68683   5
   0 -11   2 74.1093 5.74623   2
   0 -11  -2 70.3803 5.14377   4
   0 -11  -2 76.7102 5.76185   2
   0  11   2 72.7162 5.47462   1
   0 -11   2 61.3360 5.08411   4
   0  11  -2 70.5601 5.41879   1
   0 -11  -2 64.1043 5.13666   1
   0  11   2 81.6717 5.50604  34
   0 -11   2 56.2071 4.70883  30
   0 -11  -2 57.6707 4.08030  30
   0 -11  -2 73.7854 4.61745  32
   0  11  -2 78.9246 5.59559  33
   0 -11  -2 66.0874 4.16952   9
   0 -11   2 71.2642 3.83087   9
   0  11   2 74.7410 5.48393  24
   0  11  -2 78.3234 5.61767  23
   0 -11  -2 77.5133 4.56325  27
   0 -11  -2 60.3400 4.90827  17
   0 -11   2 65.7304 5.56172  17
   0  11   2 83.2758 5.55212  16
   0  11  -2 66.8737 4.92321  14
   0 -11   2 88.5653 5.17977  14
   0 -11  -2 73.4474 5.24148  14
   0 -11  -3 198.925 9.24268   5
   0 -11   3 188.577 9.04425   5
   0 -11  -3 149.323 8.49667   4
   0 -11   3 149.529 8.48777   4
   0  11  -3 183.619 9.00170   1
   0 -11  -3 196.026 9.36282   2
   0 -11  -3 157.192 8.69936   1
   0  11   3 173.372 9.01108  34
   0  11  -3 175.197 9.10378  33
   0 -11  -3 168.573 8.14692  32
   0 -11   3 140.532 8.25583  30
   0 -11   3 144.508 7.52608  31
   0 -11  -3 126.398 7.35847  30
   0 -11   3 160.876 7.34886   9
   0 -11  -3 163.486 7.90034   9
   0  11  -3 165.139 9.03949  23
   0  11   3 173.975 8.99342  24
   0 -11  -3 166.815 7.45030  22
   0 -11  -3 191.263 8.24151  27
   0  11   3 156.261 7.50802  19
   0 -11   3 149.028 8.91948  17
   0 -11  -3 150.122 8.21921  17
   0 -11  -3 182.257 8.91081  14
   0 -11   3 186.408 8.59400  14
   0  11  -3 160.573 8.42595  14
   0  11  -3 187.330 9.47159  17
   0 -11   4 10.4094 3.58330   5
   0 -11  -4 11.0852 3.85214   5
   0  11  -4 7.40011 3.30255  33
   0 -11   4 7.09674 1.76052  31
   0 -11  -4 8.30615 2.40634  32
   0  11   4 6.91611 3.27524  34
   0 -11   4 6.05258 3.05316  30
   0 -11  -4 6.69719 2.10882   9
   0 -11  -4 7.79707 1.92397  10
   0 -11  -4 2.98467 3.10267   4
   0 -11  -4 8.49668 3.63534   2
   0  11  -4 4.66260 3.26149   1
   0 -11   4 10.1212 3.14044   4
   0 -11  -4 7.03120 3.02815   1
   0 -11  -4 7.35686 1.75735  22
   0  11  -4 9.68117 3.38876  23
   0 -11  -4 8.31668 2.48576  27
   0  11   4 5.55764 3.30926  24
   0  11   4 4.18505 1.89274  19
   0 -11   4 2.24582 3.79897  17
   0 -11  -4 7.62453 2.92608  17
   0  11  -4 5.38652 4.04655  17
   0 -11   4 11.1288 2.93001  14
   0  11  -4 3.98910 2.73164  14
   0 -11  -4 7.52602 3.19835  14
   0 -11   5 51.3223 4.56462   5
   0 -11  -5 48.3459 4.78778   5
   0 -11   5 35.3329 4.07627  30
   0  11  -5 47.5461 4.41036  33
   0 -11  -5 38.4702 3.36240  32
   0 -11   5 30.5179 2.55554  31
   0  11   5 38.9513 4.24954  34
   0 -11  -5 41.8052 3.04895  10
   0 -11  -5 38.1460 3.17339   9
   0 -11  -5 46.6846 4.66036   2
   0  11   5 43.5971 4.17930   1
   0 -11  -5 34.5817 3.95776   1
   0 -11   5 36.7806 3.95250   1
   0  11  -5 42.4563 4.15856   1
   0 -11  -5 29.4840 3.89841   4
   0  11   5 40.4817 4.27481  24
   0 -11  -5 47.0630 3.51525  27
   0 -11   5 29.9282 2.52717  25
   0 -11  -5 43.4674 2.87594  22
   0  11  -5 41.3494 4.35052  23
   0 -11   5 36.3892 4.81737  17
   0 -11  -5 36.0122 3.58448  17
   0  11  -5 37.7454 5.21481  17
   0  11  -5 37.3816 3.71857  14
   0 -11   5 43.6550 3.77209  14
   0 -11  -5 42.8768 4.22747  14
   0 -11  -6 7.15094 3.03856   8
   0 -11   6 15.4970 3.80320   5
   0 -11   6 6.12460 1.69945  31
   0  11  -6 11.7049 3.49562  33
   0 -11   6 8.02252 3.29519  30
   0 -11  -6 6.58131 2.23540   9
   0 -11  -6 11.7511 3.74843  11
   0 -11  -6 10.2932 2.37144  10
   0 -11   6 4.27559 3.58382   2
   0  11   6 10.3786 3.27800   1
   0 -11  -6 4.76817 2.98658   1
   0 -11  -6 8.92079 3.73575   2
   0 -11  -6 8.74137 3.21417   4
   0 -11   6 4.67241 3.04806   1
   0  11  -6 8.31367 3.24908   1
   0  11  -6 10.7889 3.50051  23
   0 -11   6 3.82058 1.61421  25
   0 -11   6 6.53547 4.16531  17
   0 -11  -6 6.55556 2.84413  17
   0 -11  -6 10.0720 3.41587  14
   0  11  -6 5.63814 2.89826  15
   0  11  -6 11.7664 4.81182  17
   0  11  -6 5.18732 2.81778  14
   0 -11   6 8.72194 2.90041  14
   0 -11  -7 210.982 10.4512   8
   0 -11   7 253.035 11.1051   5
   0  11  -7 219.153 11.0894  33
   0  11   7 240.704 10.8191  31
   0 -11   7 179.557 10.5739  30
   0 -11   7 156.460 9.08864  31
   0 -11  -7 254.732 10.1424  10
   0 -11  -7 256.190 11.3261  11
   0 -11  -7 224.488 10.1218   9
   0  11  -7 247.074 10.8799   1
   0 -11  -7 197.051 10.3938   4
   0 -11   7 198.889 10.5184   1
   0 -11  -7 253.977 11.2430   2
   0 -11   7 244.639 11.1778   2
   0 -11  -7 213.276 10.5861   1
   0  11   7 263.132 11.0115   1
   0  11  -7 231.149 11.2312  23
   0  11  -7 202.951 9.24846  22
   0  11   7 240.571 10.7252  25
   0  11  -7 209.853 9.84237  27
   0 -11   7 156.116 9.07137  25
   0 -11  -7 209.970 10.5450  18
   0 -11   7 192.867 11.2878  17
   0  11  -7 247.584 12.3662  17
   0 -11  -7 199.047 9.77684  17
   0  11  -7 182.286 10.2310  15
   0 -11  -7 261.043 11.2762  14
   0  11   7 259.307 11.2724  16
   0  11  -7 209.269 10.3857  14
   0 -11   8 110.462 6.62216   5
   0 -11  -8 87.3422 5.87083   8
   0  11  -8 87.3074 6.16374   5
   0 -11   8 74.4025 6.11221  30
   0 -11   8 64.9714 4.34577  31
   0  11   8 106.080 6.20521  31
   0  11  -8 109.377 6.65975  33
   0 -11  -8 112.051 5.66165  10
   0 -11  -8 111.858 6.72387  11
   0 -11  -8 84.8179 5.89050   4
   0 -11   8 91.3712 5.85756   1
   0 -11   8 110.609 6.58045   2
   0 -11  -8 111.963 6.43529   2
   0 -11  -8 87.2861 5.80571   1
   0  11  -8 108.361 6.16070   1
   0  11   8 112.738 6.26989   1
   0 -11   8 64.4929 4.33510  25
   0  11  -8 102.709 6.68945  23
   0  11   8 110.707 6.22219  25
   0  11  -8 94.8829 5.18520  27
   0  11  -8 86.0566 4.58844  22
   0 -11  -8 88.7565 5.26435  17
   0 -11  -8 93.5581 5.83456  18
   0  11  -8 109.161 8.02310  17
   0 -11   8 77.1900 6.81302  17
   0  11  -8 78.0313 5.75409  15
   0  11   8 116.483 6.71694  16
   0 -11  -8 118.665 6.69195  14
   0  11  -8 91.6149 5.74673  14
   0 -11   9-1.30998 3.55865   5
   0 -11   9 1.62113 3.43343  30
   0  11  -9-0.32851 3.21357  33
   0 -11   9 3.03887 1.45409  31
   0  11   9 0.39221 2.95500  31
   0 -11  -9 3.30448 3.56483  11
   0 -11  -9-1.28097 2.51860  10
   0 -11  -9 1.54766 2.94176   2
   0 -11   9 1.60711 3.24898   2
   0 -11  -9 2.17837 3.05794   4
   0 -11  -9-2.34599 2.45678   1
   0  11   9 1.80946 2.88821   1
   0 -11   9 0.73695 2.73546   1
   0  11  -9 1.11326 2.83735   1
   0  11   9 3.63030 2.99334  25
   0  11  -9 0.32097 1.87086  27
   0 -11   9 0.79005 1.43429  25
   0  11  -9-0.04245 1.44639  22
   0 -11   9 4.98667 4.20671  17
   0 -11  -9 0.21708 2.83172  18
   0  11  -9 6.46275 2.75360  14
   0  11  -9-0.73996 2.89735  15
   0 -11  -9 1.05062 3.31341  14
   0  11   9 1.68221 3.44227  16
   0 -11  -9-0.19090 2.56981  17
   0 -11  10 16.3734 4.00727   5
   0  11 -10 12.7288 3.65093  33
   0 -11  10 6.92826 1.64500  31
   0 -11  10 8.85890 3.73090  30
   0  11  10 9.96948 3.27542  31
   0 -11 -10 16.2070 3.94787  11
   0 -11 -10 11.8727 2.84333  10
   0  11 -10 15.6054 3.23538   1
   0 -11 -10 7.61134 2.48146   1
   0 -11 -10 15.1177 3.18252   2
   0 -11  10 8.66295 3.01083   1
   0 -11  10 11.8916 3.60058   2
   0  11  10 16.9295 3.17576   1
   0 -11 -10 12.6173 3.37988   4
   0 -11  10 6.43579 1.59243  25
   0  11  10 12.2415 3.32230  25
   0  11 -10 12.6421 2.34369  27
   0 -11  10 14.5675 4.52262  17
   0  11 -10 11.7217 1.80632  22
   0 -11 -10 8.90697 2.91097  18
   0 -11 -10 11.2645 2.82791  17
   0 -11 -10 11.9142 3.78640  14
   0  11 -10 7.74214 3.28676  15
   0  11 -10 11.3106 2.93618  14
   0  11 -10 14.5531 5.50897  17
   0  11  10 15.5080 3.21190  15
   0 -11  11 109.256 6.70875   5
   0 -11  11 102.018 7.13420   6
   0 -11  11 56.7115 6.22093  30
   0  11 -11 93.0217 6.66906  33
   0  11  11 90.7143 6.35664  31
   0 -11 -11 99.4162 6.75384  11
   0 -11 -11 102.389 5.97247  10
   0 -11 -11 75.9721 5.45724   1
   0 -11  11 90.7577 6.27896   2
   0 -11 -11 109.000 6.22412   2
   0 -11 -11 81.0967 5.86039   4
   0 -11  11 65.0928 5.57377   1
   0  11 -11 100.275 5.96848   1
   0  11 -11 84.7847 5.34987  27
   0  11  11 99.9412 6.43129  25
   0  11 -11 96.0042 8.25483  17
   0 -11 -11 88.7809 5.51039  18
   0  11 -11 71.2236 6.05272  15
   0 -11 -11 113.562 6.86852  14
   0  11  11 104.744 6.06332  15
   0 -11 -11 83.1528 5.30737  17
   0  11 -11 74.2794 5.58607  14
   0 -11  12 35.0567 4.66122   5
   0 -11  12 34.0433 5.22509   6
   0  11 -12 30.8590 4.52539  33
   0  11  12 37.9335 4.41254  31
   0 -11 -12 33.3355 4.74139  11
   0 -11 -12 34.9800 3.92525  10
   0 -11 -12 26.6473 3.91753   4
   0 -11 -12 31.1068 3.66512   2
   0 -11  12 20.6920 3.48370   1
   0 -11  12 28.3837 4.06221   2
   0  11  12 31.1130 4.21203   4
   0 -11  12 26.3510 3.71299   3
   0 -11 -12 26.1060 3.24591   1
   0  11  12 36.9996 4.30472  25
   0  11 -12 27.0745 3.28934  27
   0 -11 -12 27.7574 3.33783  18
   0  11 -12 35.2241 6.60689  17
   0 -11 -12 34.8211 4.59124  14
   0  11 -12 24.9897 4.30817  15
   0  11  12 29.0375 4.13422  15
   0 -11  13 72.4998 5.97834   5
   0 -11  13 74.1669 6.26402   6
   0  11 -13 54.5217 5.67755  33
   0  11  13 67.3242 5.69402  31
   0 -11 -13 72.2909 5.27647  10
   0 -11 -13 79.5015 6.12961  11
   0 -11 -13 67.2017 4.98862   2
   0 -11  13 52.3056 4.77892   3
   0 -11  13 47.5881 4.64682   1
   0 -11  13 69.5672 5.30384   2
   0 -11 -13 57.1195 4.95336   3
   0 -11 -13 49.0988 4.41132   1
   0  11  13 75.3787 5.34627   4
   0  11 -13 58.7233 4.59442  27
   0  11  13 67.7020 5.65954  25
   0 -11 -13 64.0630 4.38125  18
   0  11 -13 67.7887 7.95623  17
   0  11  13 73.0443 5.46990  15
   0  11 -13 43.4909 5.42189  15
   0 -11 -13 84.9151 6.11984  14
   0 -11  14 2.16892 4.44863   6
   0 -11  14 2.90342 4.02732   5
   0  11  14 2.93772 3.60456  31
   0  11 -14 2.59866 3.66628  33
   0 -11 -14-0.39681 3.15226  10
   0  11 -14-0.75393 0.97391  10
   0 -11 -14-1.29793 4.05751  11
   0 -11 -14 4.69359 3.24855   3
   0 -11  14 2.87189 2.98145   3
   0 -11  14 1.33858 2.72707   1
   0 -11  14 4.62110 3.22365   2
   0 -11 -14 3.02483 2.70256   2
   0 -11 -14 0.67684 2.15385   1
   0  11  14 3.33440 3.48067   4
   0  11 -14-1.07421 2.52934  27
   0  11  14 0.11732 3.41225  25
   0  11 -14 0.30790 2.05288  21
   0  11  14-2.36995 3.95212  15
   0  11 -14 2.65715 6.03532  17
   0 -11 -14 3.29944 3.80646  14
   0 -11  15 40.3525 5.10708   5
   0 -11  15 40.5974 5.48429   6
   0  11 -15 32.8245 4.94029  33
   0  11  15 39.9200 5.02836  31
   0 -11 -15 47.5938 4.60045  10
   0  11 -15 24.6407 2.03755  10
   0 -11 -15 49.7359 5.47237  11
   0 -11  15 29.5545 3.48825   3
   0  11  15 40.3212 4.42488   4
   0 -11  15 39.3424 4.25385   2
   0 -11 -15 40.7486 3.79621   2
   0  11  15 48.9573 5.09343  25
   0  11 -15 32.7122 3.19714  21
   0  11  15 45.0186 4.99500  15
   0  11 -15 44.7682 7.30987  17
   0 -11 -15 48.2359 5.16566  14
   0 -11  16 12.8419 4.58384   6
   0  11  16 7.14994 3.54558  32
   0  11  16 10.6500 3.98447  31
   0 -11 -16 8.60157 4.43220  11
   0 -11 -16 9.91100 3.51754  10
   0  11 -16 2.55033 1.29686  10
   0  11  16 10.0257 3.67598   4
   0 -11  16 5.45150 2.42834   3
   0  11  16 18.2546 4.15940  25
   0  11 -16 9.56443 2.30072  21
   0 -11 -16 10.3754 4.25224  14
   0  11 -16 8.57236 6.37813  17
   0 -11  17 23.2190 4.95088   6
   0  11  17 18.4894 4.41114  31
   0  11  17 13.1559 3.87862  32
   0 -11 -17 13.8737 4.70499  11
   0  11 -17 13.5304 1.62680  10
   0 -11 -17 23.5198 3.99406  10
   0  11  17 16.1430 3.75234   4
   0 -11  17 8.24099 2.50876   3
   0  11  17 19.0280 4.50608  25
   0  11 -17 13.4154 2.58829  21
   0  11 -17 6.95358 6.81094  17
   0 -11 -17 21.5838 4.60208  14
   0  11  18 3.80682 3.42278   4
   0 -11 -18 3.62519 3.58221  10
   0  11  18 4.75887 3.94746  31
   0  11  18 4.79635 3.39475  32
   0  11  18 0.40254 3.86654  25
   0 -11  18 2.32642 4.41567   6
   0  11 -18-4.33171 6.74251  17
   0 -11 -18 6.93463 4.13029  14
   0  11  19 7.24906 3.76467  32
   0  11  19 11.6666 3.56070   4
   0 -11  19 6.53565 4.58778   6
   0 -11 -19 8.91318 3.99037  10
   0  11  20 4.54796 3.50731  32
   0 -11  20 0.71318 4.30186   6
   0  11  20-2.78106 3.29444   4
   0 -11  21 17.9455 4.74370   8
   0  11  21 9.70505 3.43163   4
   0  11  22 14.6180 3.53082   4
   0 -12   0 64.1101 5.24088   5
   0 -12   0 52.2158 4.69963   1
   0 -12   0 50.8880 4.54406   4
   0  12   0 65.3416 5.03120   1
   0 -12   0 73.1260 5.58415   2
   0 -12   0 50.9776 3.97225  32
   0 -12   0 43.7457 3.85871  30
   0  12   0 60.5464 5.07118  34
   0  12   0 55.5270 5.03453  33
   0  12   0 40.5365 2.74343  29
   0 -12   0 52.1618 3.39224   9
   0 -12   0 52.9626 3.56479  26
   0  12   0 57.1333 4.99196  23
   0  12   0 63.7963 5.11310  24
   0 -12   0 61.3249 3.99656  27
   0 -12   0 56.1729 4.69480  17
   0 -12   0 53.6091 2.82772  21
   0  12   0 57.6190 4.99180  20
   0  12   0 72.8573 5.03813  16
   0 -12   0 66.8936 4.74013  14
   0 -12   1 5.25634 3.75567   5
   0 -12  -1 8.27878 3.81870   5
   0 -12  -1 0.88218 3.64462   2
   0  12  -1 2.00833 3.16351   1
   0 -12   1 1.53621 3.67169   2
   0 -12   1 4.64422 3.18672   4
   0 -12   1-1.78823 3.13479   1
   0 -12  -1 3.11839 3.16199   4
   0  12   1-0.80473 3.19551   1
   0 -12  -1-2.64815 3.06498   1
   0 -12   1 4.43965 2.75048  30
   0 -12  -1 1.81124 2.48207  32
   0  12   1 7.95019 3.45209  34
   0  12   1 4.85549 3.40162  33
   0  12  -1 6.00611 3.36244  34
   0  12  -1 9.02820 3.40382  33
   0  12  -1 1.37869 1.46201  29
   0 -12  -1 2.43131 2.38721  30
   0 -12  -1-0.76730 1.88025   9
   0 -12   1 2.78414 1.63553   9
   0  12   1 2.80688 3.41379  23
   0  12   1 6.64743 3.46715  24
   0 -12   1 5.66039 2.57313  26
   0 -12  -1 1.44789 2.21108  27
   0  12  -1 1.20955 3.35701  24
   0  12  -1 1.07413 3.46541  23
   0 -12   1 0.85868 2.08031  27
   0 -12   1 4.96995 3.48262  17
   0 -12  -1 3.97860 3.32675  17
   0  12  -1 3.40608 3.55526  20
   0 -12  -1 1.89927 1.40858  21
   0  12   1 4.35600 3.41270  16
   0 -12   1 5.41321 2.93597  14
   0  12  -1 1.29479 3.35573  16
   0 -12  -1 3.29801 2.97968  14
   0 -12  -2 102.666 6.36736   5
   0 -12   2 102.434 6.29185   5
   0 -12   2 91.9204 6.38636   2
   0 -12   2 78.3354 5.63038   4
   0  12   2 88.2201 5.98785   1
   0 -12  -2 93.7580 6.42954   2
   0 -12  -2 75.0299 5.58422   4
   0  12  -2 83.9045 5.93741   1
   0 -12  -2 76.1702 5.75364   1
   0 -12  -2 77.6115 5.02189  32
   0  12  -2 88.7892 6.14217  33
   0  12   2 88.4938 6.09571  34
   0 -12  -2 60.1783 4.43201  30
   0 -12   2 65.8147 5.15176  30
   0 -12  -2 82.4593 4.68628   9
   0 -12   2 71.0280 4.18142   9
   0 -12   2 76.8978 5.09445  26
   0  12  -2 85.1390 6.16874  23
   0  12   2 98.0782 6.14924  24
   0 -12  -2 91.8286 5.07960  27
   0 -12  -2 65.1003 5.26966  17
   0 -12   2 76.8246 5.87657  17
   0 -12  -2 79.8030 4.13292  21
   0  12  -2 77.0733 5.41277  14
   0  12  -2 94.8272 5.86600  16
   0 -12  -2 90.2044 5.82163  14
   0 -12   2 91.5920 5.61694  14
   0  12   2 94.4331 6.07824  16
   0 -12  -3 104.525 6.41940   5
   0 -12   3 83.5258 6.10128   5
   0 -12   3 75.9425 5.57444   4
   0  12  -3 88.2842 5.99605   1
   0 -12  -3 69.1038 5.66991   1
   0 -12  -3 75.2308 5.63240   4
   0 -12  -3 89.0153 6.37616   2
   0  12   3 93.0627 6.14461  34
   0  12  -3 88.5206 6.24191  33
   0 -12  -3 83.2392 5.03835  32
   0 -12   3 60.8667 5.26905  30
   0 -12  -3 61.7799 4.19780  30
   0 -12  -3 82.6277 4.75663   9
   0 -12   3 77.9401 4.10137   9
   0  12  -3 90.3820 6.23447  23
   0  12   3 89.5973 6.13212  24
   0 -12  -3 97.8297 5.13055  27
   0 -12  -3 66.6577 5.15793  17
   0  12   3 77.0702 4.32831  19
   0 -12   3 73.1949 5.96058  17
   0 -12  -3 83.8076 5.77097  14
   0  12  -3 76.4531 5.42617  14
   0  12   3 96.5921 6.15483  16
   0 -12   3 92.0185 5.64163  14
   0 -12   4 71.7682 5.49650   5
   0 -12  -4 77.2246 5.90665   5
   0  12   4 72.1810 5.43440  34
   0 -12   4 53.1178 4.82194  30
   0  12  -4 68.8186 5.57064  33
   0 -12  -4 57.0875 4.29129  32
   0 -12  -4 61.0007 4.11247   9
   0 -12  -4 54.1000 4.99341   1
   0 -12  -4 53.7826 4.93798   4
   0 -12  -4 75.8102 5.84516   2
   0  12  -4 63.8496 5.25965   1
   0 -12   4 64.3899 5.02303   4
   0 -12  -4 76.2865 4.48150  27
   0  12   4 74.2971 5.45275  24
   0 -12  -4 62.4886 3.59877  22
   0  12  -4 61.0829 5.50987  23
   0  12   4 50.9759 3.60734  19
   0 -12   4 56.9426 5.51942  17
   0 -12  -4 49.9566 4.42271  17
   0  12  -4 60.6873 5.94832  17
   0 -12   4 77.0838 4.96472  14
   0  12  -4 57.4559 4.77021  14
   0 -12  -4 68.6548 5.25179  14
   0 -12   5 45.5530 4.72729   5
   0 -12  -5 44.2849 4.92182   5
   0 -12   5 21.7866 4.04011  30
   0  12  -5 40.7835 4.54540  33
   0  12   5 40.0937 4.47474  34
   0 -12  -5 33.6459 3.43018  32
   0 -12  -5 35.2482 3.26359   9
   0 -12  -5 38.0895 3.04506  10
   0 -12  -5 31.0414 4.04732   1
   0 -12  -5 35.1374 4.19486   4
   0  12   5 41.9004 4.35980   1
   0 -12   5 37.3396 4.15394   1
   0 -12  -5 42.0774 4.78688   2
   0  12  -5 39.4904 4.29313   1
   0  12   5 45.2122 4.54353  24
   0 -12  -5 38.1484 2.82956  22
   0  12  -5 35.4352 4.46023  23
   0 -12  -5 42.1532 3.54693  27
   0 -12  -5 34.0868 3.60586  17
   0 -12   5 29.4015 4.81131  17
   0 -12   5 51.5551 4.12939  14
   0 -12  -5 45.0059 4.51784  14
   0  12  -5 37.6594 5.37444  17
   0  12  -5 33.5373 3.86113  14
   0 -12   6 51.6310 4.91287   5
   0 -12  -6 57.6588 5.23152   5
   0  12  -6 47.4674 4.82763  33
   0 -12   6 35.7120 4.41179  30
   0 -12   6 33.0639 2.72872  31
   0 -12  -6 53.0483 3.51981  10
   0 -12  -6 42.4928 3.61422   9
   0  12   6 51.9565 4.59857   1
   0  12  -6 54.7152 4.58017   1
   0 -12  -6 41.8564 4.26186   1
   0 -12  -6 56.3112 5.17152   2
   0 -12  -6 35.4629 4.33423   4
   0 -12   6 38.3732 4.20071   1
   0 -12   6 59.6316 5.09744   2
   0 -12  -6 54.2837 3.94499  27
   0 -12  -6 54.6971 3.33996  22
   0  12  -6 42.9975 4.87100  23
   0 -12  -6 36.9673 3.65846  17
   0 -12  -6 35.4953 4.24231  18
   0 -12   6 35.7442 5.05498  17
   0  12  -6 32.9217 3.81582  15
   0 -12   6 47.7326 4.25667  14
   0 -12  -6 49.3117 4.76374  14
   0  12  -6 45.0119 4.11249  14
   0  12  -6 52.9018 5.81751  17
   0 -12   7 7.08895 3.81511   5
   0 -12   7 6.29888 1.56251  31
   0 -12   7 6.64927 3.54947  30
   0  12  -7 4.42614 3.62573  33
   0 -12  -7 6.03262 2.37195  10
   0 -12  -7 9.09054 2.44337   9
   0 -12  -7 6.76517 3.01619   1
   0 -12   7 8.53049 3.76882   2
   0  12   7 4.51541 3.26645   1
   0 -12  -7 7.20198 3.39111   4
   0 -12   7 3.48476 3.02742   1
   0  12  -7 3.60999 3.18112   1
   0 -12  -7 8.17913 3.72818   2
   0  12  -7 6.01422 3.56553  23
   0 -12   7 1.88704 4.13055  17
   0 -12  -7 8.24881 3.20923  18
   0 -12  -7 7.99172 2.76165  17
   0  12  -7 5.93741 2.89427  14
   0  12  -7 11.2957 5.03769  17
   0  12  -7 2.53633 2.90628  15
   0 -12  -7 3.92027 3.61050  14
   0 -12   8 161.173 8.18612   5
   0  12  -8 149.827 8.24361  33
   0 -12   8 105.389 7.57407  30
   0 -12  -8 174.101 7.08668  10
   0 -12  -8 164.710 8.41745  11
   0 -12  -8 151.468 7.03928   9
   0  12   8 186.230 8.07146   1
   0 -12   8 176.178 8.32407   2
   0  12  -8 158.316 7.77210   1
   0 -12  -8 186.141 8.45589   2
   0 -12   8 119.598 7.37679   1
   0 -12  -8 120.805 7.34839   1
   0 -12  -8 133.690 7.42772   4
   0  12  -8 138.947 6.60697  27
   0  12  -8 122.403 5.87474  22
   0  12  -8 154.391 8.27476  23
   0 -12  -8 114.036 6.34335  17
   0  12  -8 158.677 9.55951  17
   0 -12  -8 148.136 7.51725  18
   0 -12   8 108.181 8.26188  17
   0  12  -8 131.474 7.23842  14
   0  12   8 182.338 8.55617  16
   0  12  -8 106.733 7.01625  15
   0 -12  -8 175.342 8.33636  14
   0 -12   9 4.75304 3.89767   5
   0 -12   9 1.76244 1.36852  31
   0  12  -9 2.69489 3.52115  33
   0 -12   9 1.55484 3.67826  30
   0  12   9 4.37282 3.16008  31
   0 -12  -9 7.49346 3.88016  11
   0 -12  -9 2.67574 2.23004   9
   0 -12  -9 4.13940 2.56406  10
   0 -12  -9 1.34220 2.75706   1
   0 -12  -9 1.27012 3.33403   4
   0 -12   9 5.14869 3.58594   2
   0  12  -9 1.46972 3.08532   1
   0 -12   9 2.27005 2.92888   1
   0  12   9 4.55833 3.19514   1
   0 -12  -9 0.73824 3.37588   2
   0  12  -9-0.35382 3.55020  23
   0  12  -9 2.76640 1.38231  22
   0 -12   9 3.88954 1.41337  25
   0  12  -9 6.12517 1.89921  27
   0  12   9 5.86385 3.14505  25
   0 -12   9 0.24090 4.33818  17
   0 -12  -9 5.26226 3.05448  18
   0  12   9 1.23197 3.79352  16
   0  12  -9 17.9011 5.68249  17
   0  12  -9-0.40079 2.89189  14
   0 -12  -9 3.29483 3.67312  14
   0  12  -9 0.89634 2.91562  15
   0 -12  -9 1.76871 2.38097  17
   0 -12  10 69.6765 5.62316   5
   0  12  10 65.7027 5.30112  31
   0  12 -10 51.5030 5.47281  33
   0 -12 -10 64.8690 5.73360  11
   0 -12 -10 63.8753 4.59760  10
   0 -12  10 69.4189 5.51338   2
   0  12 -10 57.6307 4.86338   1
   0 -12 -10 47.1266 4.47346   1
   0  12  10 68.4930 5.03276   1
   0 -12 -10 69.0546 5.25174   2
   0  12 -10 44.3673 3.35754  22
   0  12  10 59.0018 5.12526  25
   0  12 -10 55.4654 5.65590  23
   0  12 -10 54.5017 3.96332  27
   0  12 -10 62.7676 7.21776  17
   0 -12 -10 59.2560 4.61439  18
   0  12  10 56.9204 4.55514  15
   0 -12 -10 68.3446 5.66891  14
   0  12 -10 41.3543 4.64415  15
   0 -12  11 30.6246 4.69647   5
   0  12 -11 26.7009 4.54417  33
   0  12  11 31.9216 4.25162  31
   0 -12 -11 38.0384 4.94143  11
   0 -12 -11 30.5173 3.68888  10
   0 -12  11 30.0825 4.43461   2
   0 -12 -11 33.2019 4.06259   2
   0  12  11 32.9202 4.29768  25
   0  12 -11 21.5084 2.88660  27
   0  12 -11 24.1283 2.35877  22
   0 -12 -11 27.4470 3.45473  18
   0  12 -11 21.4938 3.83451  15
   0  12  11 28.5338 3.72574  15
   0 -12 -11 38.5515 4.78472  14
   0  12 -11 34.5460 6.46477  17
   0 -12  12 27.3980 4.54428   5
   0 -12  12 24.3456 5.01801   6
   0  12  12 22.5141 4.08556  31
   0  12 -12 20.9301 4.39495  33
   0 -12 -12 24.8102 4.66251  11
   0 -12 -12 27.9590 3.54192  10
   0 -12  12 20.3562 3.98739   2
   0 -12 -12 24.1582 3.61158   2
   0  12 -12 22.2969 2.84460  27
   0  12  12 18.1964 3.98531  25
   0 -12 -12 19.5557 3.20167  18
   0  12 -12 16.8200 2.11066  22
   0 -12 -12 22.7000 4.44196  14
   0  12 -12 12.5533 3.84924  15
   0  12 -12 28.4848 6.38745  17
   0  12  12 18.9392 3.71417  15
   0 -12 -13 0.29043 2.69747   2
   0 -12  13 0.76109 3.41933   2
   0 -12 -13 0.82516 2.90479  10
   0 -12 -13 1.20710 3.99100  11
   0  12  13-0.11987 3.31706  31
   0  12 -13 0.88812 3.77853  33
   0  12 -13-0.07641 2.25250  27
   0  12  13 3.76967 3.63268  25
   0 -12  13 0.74352 3.98844   5
   0 -12  13-2.84670 4.59908   6
   0  12 -13 5.50519 3.45294  15
   0  12  13 0.48667 3.49563  15
   0 -12 -13 3.70824 3.82628  14
   0  12 -13-0.37050 5.77492  17
   0 -12 -14 7.22162 2.93193   2
   0 -12  14 7.13223 3.66880   2
   0 -12 -14 9.63921 3.34173  10
   0 -12 -14 8.86320 4.38503  11
   0  12 -14 4.65598 4.03339  33
   0  12  14 7.71351 3.75504  31
   0  12  14 10.4247 3.76532  25
   0 -12  14 8.08007 4.25830   5
   0 -12  14 13.2690 4.74656   6
   0 -12 -14 10.0165 4.24879  14
   0  12 -14 5.77287 6.11465  17
   0  12  14 7.44116 3.78484  15
   0 -12  15 11.3013 3.64190   2
   0 -12 -15 6.97685 2.90134   2
   0 -12 -15 7.77268 4.60853  11
   0 -12 -15 8.36490 3.42170  10
   0  12  15 4.89335 3.83523  31
   0  12 -15 13.6822 4.27310  33
   0  12  15 7.38218 3.80115  25
   0 -12  15 10.0614 4.36969   5
   0 -12  15 5.67988 4.65692   6
   0 -12 -15 13.2121 4.24377  14
   0  12 -15 9.57168 6.57037  17
   0 -12 -16 74.8019 5.62429  10
   0 -12 -16 62.2532 6.46635  11
   0  12 -16 38.1822 5.93270  33
   0  12  16 52.6981 6.07045  31
   0  12  16 68.6394 6.10305  25
   0 -12  16 69.3652 6.53136   6
   0  12 -16 61.5036 8.31116  17
   0 -12 -16 80.2832 6.41370  14
   0  12  17 1.39306 3.51697   4
   0 -12 -17-0.12890 4.37851  11
   0 -12 -17-0.33155 3.46175  10
   0  12 -17 3.22048 3.95880  33
   0  12  17 5.76201 3.83752  31
   0  12  17 1.30977 3.87086  25
   0  12 -17 0.84625 6.57464  17
   0 -12  17-0.89024 4.60004   6
   0 -12 -18 70.7860 5.60602  10
   0 -12  18 60.2357 6.23188   6
   0  12  18 48.3647 5.12183   4
   0  12  19 1.46378 3.37976   4
   0  12  20 5.71122 3.37320   4
   0 -13   0 4.48597 3.77045   5
   0  13   0 4.37509 3.25041   1
   0 -13   0 0.11908 3.66557   2
   0  13   0-1.39054 3.42133  33
   0 -13   0-0.85306 2.49169  32
   0  13   0-1.53661 3.44549  34
   0  13   0 0.13931 0.74815  29
   0 -13   0 0.26848 2.59715  30
   0 -13   0-0.58563 1.72766   9
   0 -13   0 2.05872 2.10869  26
   0  13   0 2.71093 3.38038  24
   0 -13   0 1.35639 2.19975  27
   0  13   0 4.75015 3.52327  23
   0 -13   0-1.06895 3.28508  17
   0  13   0 0.39535 3.37911  20
   0 -13   0 1.58555 2.98413  14
   0  13   0 7.53853 3.54046  16
   0 -13  -1 21.3946 4.11612   5
   0 -13   1 17.3259 4.12207   5
   0 -13  -1 14.2879 4.14246   2
   0  13  -1 12.8628 3.59253   1
   0  13   1 13.1196 3.62354   1
   0 -13   1 11.8483 3.97264   2
   0 -13  -1 9.51623 2.73358  32
   0 -13   1 13.3240 2.78236  32
   0  13  -1 15.3940 3.80565  33
   0  13   1 15.0856 3.81885  34
   0 -13  -1 13.1792 2.59796  30
   0  13  -1 8.88452 1.46834  29
   0 -13   1 10.2438 2.92748  30
   0 -13  -1 9.51790 2.09498   9
   0 -13   1 9.55625 1.89617   9
   0 -13  -1 18.3110 2.72805  27
   0  13  -1 16.6643 3.73499  23
   0  13   1 12.0761 3.74521  24
   0 -13   1 11.0709 2.66306  26
   0 -13  -1 11.3961 1.36493  21
   0 -13   1 12.2817 3.78043  17
   0 -13  -1 10.5605 3.33024  17
   0  13  -1 13.4359 3.87547  20
   0  13   1 10.1047 3.39844  20
   0 -13   1 14.6849 3.29325  14
   0  13   1 15.5045 3.78786  16
   0  13  -1 23.3340 3.80281  16
   0 -13  -1 13.8094 3.37427  14
   0 -13  -2 29.3363 4.59078   5
   0 -13   2 37.9981 4.65030   5
   0 -13   2 24.1414 4.49887   2
   0 -13  -2 22.2224 4.49542   2
   0  13  -2 26.2406 4.05519   1
   0 -13  -2 24.7621 3.15992  32
   0 -13   2 13.5179 3.36294  30
   0  13  -2 22.5813 4.22284  33
   0  13   2 25.5467 4.27665  34
   0  13  -2 19.7746 2.09174  29
   0 -13  -2 14.2841 2.62060  30
   0 -13  -2 22.5305 2.60417   9
   0 -13   2 21.5625 2.11184   9
   0  13  -2 28.6778 4.36126  23
   0 -13  -2 22.1362 3.03693  27
   0  13   2 31.6011 4.38233  24
   0 -13   2 25.1364 3.25982  26
   0 -13  -2 22.6059 1.96036  21
   0  13  -2 21.9190 4.42957  20
   0  13   2 25.2390 2.48169  19
   0 -13   2 19.1159 4.06375  17
   0 -13  -2 18.4683 3.64880  17
   0  13  -2 27.8662 3.75624  14
   0 -13   2 27.3982 3.69960  14
   0  13   2 32.7770 4.37306  16
   0  13  -2 31.3731 4.21151  16
   0 -13  -2 27.7552 3.87671  14
   0 -13   3 107.634 6.55047   5
   0 -13  -3 113.111 6.82036   5
   0 -13  -3 104.420 6.83207   2
   0  13  -3 105.062 6.40668   1
   0  13   3 100.850 6.58308  34
   0  13  -3 88.6259 6.55405  33
   0 -13   3 72.4070 5.52773  30
   0 -13  -3 80.9447 5.26356  32
   0 -13  -3 55.7254 4.32099  30
   0 -13   3 79.9346 4.29126   9
   0 -13  -3 86.2228 4.95647   9
   0 -13   3 85.9553 5.48483  26
   0 -13  -3 104.566 5.46221  27
   0  13  -3 86.1178 6.45577  23
   0  13   3 99.8637 6.51088  24
   0  13   3 68.4189 4.34474  19
   0 -13  -3 73.5002 5.36739  17
   0 -13   3 77.2968 6.19489  17
   0  13  -3 102.842 6.24272  16
   0  13   3 109.772 6.65505  16
   0 -13   3 95.4162 5.87894  14
   0 -13  -3 100.033 6.28125  14
   0 -13   4 2.90649 3.95993   5
   0 -13  -4 0.81630 4.22139   5
   0  13   4 1.89946 3.68376  34
   0 -13  -4 0.44984 2.42208  32
   0 -13   4-4.46343 3.28796  30
   0  13  -4-1.64992 3.74754  33
   0 -13  -4 0.91230 2.19482   9
   0  13  -4-3.75622 3.49945   1
   0 -13  -4 0.11780 3.85929   2
   0  13  -4-2.70771 3.64691  23
   0 -13  -4-0.48959 2.46149  27
   0  13   4 2.51089 3.62424  24
   0 -13  -4-2.20371 3.15847  17
   0 -13   4-4.78561 4.19158  17
   0  13   4 3.08602 4.04267  16
   0 -13  -4-0.59006 3.41627  14
   0 -13   4 0.74740 3.03839  14
   0 -13   5 130.754 7.73937   5
   0 -13  -5 137.889 8.05965   5
   0  13  -5 115.099 7.76626  33
   0 -13  -5 112.283 6.54721  32
   0 -13   5 91.0109 7.02070  30
   0  13   5 132.043 7.82547  34
   0 -13  -5 112.233 6.45804   9
   0 -13   5 139.895 8.18262   2
   0  13  -5 143.396 7.73469   1
   0  13   5 142.692 7.82112   1
   0 -13  -5 140.460 8.08475   2
   0 -13  -5 130.621 6.76724  27
   0  13  -5 125.010 7.91670  23
   0 -13  -5 122.486 5.88315  22
   0  13   5 137.178 7.83031  24
   0 -13   5 96.0154 7.68214  17
   0 -13  -5 84.3460 6.24361  17
   0  13  -5 133.182 8.56702  17
   0  13  -5 90.1096 6.35475  15
   0 -13   5 123.882 7.10927  14
   0 -13  -5 143.504 7.72637  14
   0 -13   6 9.24773 4.03612   5
   0 -13  -6 8.28513 4.39703   5
   0  13  -6 5.37485 3.71237  33
   0 -13   6 6.18543 3.34239  30
   0 -13  -6 5.53155 2.23021  10
   0 -13  -6 8.89497 2.38935   9
   0 -13  -6 13.7750 4.02822   2
   0 -13   6 7.31698 3.90516   2
   0  13   6 4.16064 3.49702   1
   0  13  -6 11.0407 3.47634   1
   0 -13  -6 7.27346 1.93970  22
   0  13  -6 8.10365 3.86337  23
   0 -13  -6 7.96871 2.67670  27
   0 -13   6 8.92257 4.13133  17
   0 -13  -6 2.93966 3.18549  18
   0  13  -6 5.05856 2.63353  15
   0  13  -6 6.57420 4.91168  17
   0 -13  -6 13.0478 3.68378  14
   0 -13  -7 7.71188 4.32420   5
   0 -13   7 4.00372 3.77734   5
   0  13  -7 4.78225 3.78552  34
   0  13  -7 6.67776 3.82785  33
   0 -13   7 9.22171 3.49650  30
   0 -13  -7 3.28248 2.22352  10
   0 -13  -7 4.36744 2.26163   9
   0  13  -7 4.74952 3.28579   1
   0 -13  -7 6.73805 3.79205   2
   0  13   7 4.71790 3.34187   1
   0 -13   7-0.90918 3.80620   2
   0  13  -7 5.45669 3.75239  23
   0 -13  -7 5.68929 2.54383  27
   0 -13  -7 5.43769 2.01136  22
   0 -13   7 1.12245 4.15741  17
   0 -13  -7 4.24150 3.17041  18
   0 -13  -7 4.33011 3.53923  14
   0  13  -7-1.40283 4.93169  17
   0  13  -7 5.96621 2.62917  15
   0 -13   8 29.2743 4.56529   5
   0 -13   8 12.0799 3.95852  30
   0  13  -8 22.3385 4.41556  33
   0 -13  -8 29.4386 3.15362  10
   0 -13  -8 23.1752 3.04667   9
   0 -13   8 23.2054 4.39960   2
   0  13   8 29.1784 4.04834   1
   0 -13  -8 30.2026 4.52168   2
   0  13  -8 28.3327 3.95417   1
   0  13  -8 19.2668 4.35236  23
   0 -13  -8 25.6407 2.73380  22
   0 -13  -8 18.9393 3.76323  18
   0 -13   8 15.6713 4.72545  17
   0 -13  -8 32.4065 4.46753  14
   0  13  -8 29.1947 5.83229  17
   0  13  -8 16.5812 3.22484  15
   0 -13   9 21.3321 4.52143   5
   0  13  -9 23.2041 4.40564  33
   0 -13  -9 30.9135 3.26885  10
   0  13   9 27.8360 4.05265   1
   0  13  -9 26.4310 3.92305   1
   0 -13   9 26.5237 4.54016   2
   0 -13  -9 32.6519 4.48248   2
   0  13  -9 16.3493 4.35612  23
   0 -13  -9 27.1906 3.71837  18
   0  13  -9 22.8198 3.47668  15
   0  13  -9 28.9353 6.13894  17
   0 -13  -9 32.6626 4.61112  14
   0 -13  10 8.09458 4.02644   5
   0  13 -10 0.38084 3.67720  33
   0 -13 -10 4.31325 2.66702  10
   0 -13 -10 4.40146 4.06312  11
   0 -13  10 2.82500 3.63345   2
   0 -13 -10 4.79249 3.59584   2
   0  13 -10 2.16253 3.85080  23
   0  13 -10 1.83747 1.73638  27
   0  13 -10 2.01568 1.27667  22
   0 -13 -10 3.33478 2.95285  18
   0 -13 -10 8.81446 3.79435  14
   0  13  10 2.10737 2.78784  15
   0  13 -10 4.13401 5.58059  17
   0  13 -10-0.75403 2.79115  15
   0  13 -11 23.6766 4.57320  33
   0 -13 -11 23.2443 4.76611  11
   0 -13 -11 28.0348 3.47261  10
   0 -13  11 20.6573 4.32648   2
   0 -13 -11 22.1472 3.94337   2
   0  13 -11 19.4258 4.46407  23
   0  13 -11 18.4810 2.02272  22
   0  13 -11 20.6316 2.57446  27
   0 -13  11 27.5903 4.64457   5
   0  13 -11 25.5690 6.25200  17
   0  13 -11 16.8766 3.42792  15
   0  13  11 23.5610 3.43919  15
   0 -13 -11 38.0794 4.75877  14
   0  13 -12 4.05715 4.20153  33
   0  13  12 9.77620 3.73278  31
   0 -13 -12 6.18975 4.39170  11
   0 -13 -12 6.91560 3.14762  10
   0 -13 -12 7.03565 3.39047   2
   0 -13  12 7.81130 3.90326   2
   0  13  12 8.45838 3.57314  25
   0  13 -12 4.24626 2.10704  27
   0  13 -12 6.81306 1.62525  22
   0  13 -12 6.47008 4.12507  23
   0  13 -12 10.8006 5.96568  17
   0  13  12 5.04181 3.22936  15
   0 -13 -12 11.4936 4.08073  14
   0  13 -12 5.72188 3.19420  15
   0 -13  12 5.41385 4.29961   5
   0 -13  12 7.63577 4.92586   6
   0 -13  13 138.998 8.78566   5
   0 -13  13 148.159 9.19894   6
   0  13  13 130.798 8.48917  31
   0  13 -13 98.6863 8.65166  33
   0 -13 -13 157.966 7.92781  10
   0 -13 -13 135.724 8.98413  11
   0 -13 -13 138.007 8.04077   2
   0 -13  13 128.708 8.20032   2
   0  13 -13 94.3281 6.33619  22
   0  13  13 143.740 8.54827  25
   0  13 -13 134.126 10.6756  17
   0 -13 -13 177.477 9.17844  14
   0  13  13 141.897 7.68442  15
   0  13 -14 3.75827 4.05306  33
   0  13  14 0.63020 3.80300  31
   0 -13 -14 6.65830 4.46336  11
   0 -13 -14 1.12664 3.17625  10
   0 -13 -14 3.11858 2.86453   2
   0 -13  14-0.19763 3.58011   2
   0  13  14 3.69924 3.70414  25
   0 -13  14 3.23629 4.86924   6
   0 -13  14 5.45184 4.30965   5
   0 -13 -14 1.55359 4.11839  14
   0  13 -14 6.39169 6.22434  17
   0  13 -15 2.30812 3.97853  33
   0  13  15 6.23190 3.75728  31
   0 -13 -15-1.77979 3.17648  10
   0 -13 -15 2.85907 4.30679  11
   0 -13 -15 1.35855 2.80158   2
   0 -13  15 3.91948 3.52688   2
   0  13  15 3.20511 3.71941  25
   0 -13  15 0.35575 4.66885   6
   0 -13  15 6.07461 4.17731   5
   0 -13 -15 4.46871 4.03413  14
   0  13 -15 2.79886 6.22807  17
   0  13  16-4.14054 3.86391  31
   0 -13 -16 4.42341 3.27375  10
   0  13 -16 1.23531 6.34759  17
   0 -13  16-4.70615 4.88474   6
   0  13  16 4.94435 3.81731  25
   0 -13 -17 11.5123 3.71893  10
   0 -14   0 131.364 8.09275   5
   0 -14   0 135.397 8.58748   2
   0  14   0 141.108 8.12215   1
   0 -14   0 100.658 6.81315  32
   0  14   0 127.195 8.18946  34
   0  14   0 128.677 8.23332  24
   0  14   0 107.115 7.62386  20
   0 -14   0 137.803 7.75142  14
   0  14   0 144.718 8.14779  16
   0 -14   1 16.8193 4.58094   5
   0 -14  -1 9.76003 4.74920   5
   0  14  -1-1.01118 3.65978   1
   0  14   1-8.00187 4.03591   1
   0 -14  -1 0.76485 4.44958   2
   0 -14   1-3.80257 4.48997   2
   0 -14  -1 3.75396 2.78502  32
   0 -14   1 1.91600 2.81771  32
   0  14   1 4.82506 4.08767  34
   0  14  -1 3.58830 4.09291  33
   0  14  -1 0.48644 1.09278  29
   0 -14  -1 0.99852 1.91319   9
   0 -14  -1 1.89072 2.36703  27
   0  14   1 4.87379 3.99255  24
   0  14  -1 11.2678 4.22982  23
   0 -14   1 7.87850 2.63499  26
   0 -14   1-1.56205 3.93959  17
   0  14   1 11.2592 2.35484  19
   0  14  -1 2.60884 3.80437  20
   0  14   1 5.31739 3.52033  20
   0 -14   1 9.25521 3.59344  14
   0  14  -1 11.9275 4.22025  16
   0 -14  -1 5.91733 3.56095  14
   0  14   1 9.45172 4.15398  16
   0 -14  -2 93.5267 6.78872   5
   0 -14   2 101.355 6.67399   5
   0 -14   2 96.5841 7.01852   2
   0 -14  -2 106.407 7.12146   2
   0  14  -2 107.015 6.54823   1
   0  14   2 88.9356 6.53717  34
   0 -14  -2 80.3155 5.15804  32
   0 -14   2 62.1456 5.15754  32
   0  14  -2 87.8995 6.67356  33
   0 -14   2 56.3763 5.19145  30
   0  14  -2 53.9504 3.95627  29
   0 -14  -2 80.2859 4.74126   9
   0 -14   2 72.9682 4.97200  26
   0 -14  -2 96.4126 5.27851  27
   0  14  -2 86.0294 6.66595  23
   0  14   2 90.8416 6.52934  24
   0  14   2 65.5037 4.11730  19
   0 -14   2 66.8051 5.93201  17
   0  14  -2 76.9426 6.51932  20
   0 -14  -2 100.607 6.23197  14
   0  14   2 108.309 6.72644  16
   0  14  -2 109.870 6.39465  16
   0 -14   2 98.0475 5.99993  14
   0 -14  -3 49.7598 5.62142   5
   0 -14   3 60.4912 5.43659   5
   0  14   3 43.3213 5.05948  34
   0 -14   3 28.3786 4.14808  30
   0  14  -3 42.4057 5.22233  33
   0 -14  -3 38.6060 3.73171  32
   0 -14  -3 38.0806 3.39652   9
   0  14  -3 48.7264 4.95404   1
   0 -14  -3 41.2914 5.36287   2
   0 -14   3 37.5909 4.05412  26
   0 -14  -3 50.8833 3.98836  27
   0  14  -3 37.5924 5.17110  23
   0  14   3 47.4905 5.21186  24
   0  14  -3 40.1950 5.48706  20
   0 -14   3 27.6567 4.83127  17
   0  14  -3 52.0806 4.97580  16
   0 -14  -3 53.9568 4.92713  14
   0  14   3 49.5136 5.27819  16
   0 -14   3 50.9328 4.62087  14
   0 -14   4 11.1259 4.08942   5
   0 -14  -4 3.44701 4.32746   5
   0  14  -4 2.50480 3.74932  33
   0 -14   4 4.75287 3.20105  30
   0  14   4 4.63263 3.77529  34
   0 -14  -4 6.31651 2.60920  32
   0 -14  -4 1.17037 2.13162   9
   0 -14  -4 2.26929 3.95802   2
   0  14  -4 2.86321 3.38306   1
   0 -14   4 5.09700 3.19401  26
   0  14  -4 2.50855 3.97101  23
   0 -14  -4 4.03598 2.57693  27
   0  14   4 7.78279 3.77696  24
   0 -14   4 6.45552 4.04104  17
   0 -14   4 6.41279 3.20933  14
   0  14   4 7.49137 4.10421  16
   0  14  -4 0.99426 2.33634  15
   0 -14  -4 1.85227 3.47853  14
   0  14  -4 5.87383 3.60762  16
   0 -14  -5 17.8205 4.57834   5
   0 -14   5 14.8568 4.25616   5
   0 -14  -5 13.5341 2.76153  32
   0 -14   5 7.66253 3.38127  30
   0  14   5 16.7295 3.99318  34
   0  14  -5 10.8936 4.00166  33
   0 -14  -5 11.9133 2.52520   9
   0  14   5 15.6165 3.87272   1
   0 -14  -5 15.3641 4.35946   2
   0  14  -5 18.2591 3.79685   1
   0 -14   5 22.3750 4.47870   2
   0 -14  -5 10.3509 2.81840  27
   0  14  -5 9.86933 4.04561  23
   0  14   5 15.1579 4.00227  24
   0 -14   5 11.0110 4.28674  17
   0 -14   5 9.29319 3.32110  14
   0  14  -5 4.64419 2.52762  15
   0 -14  -5 18.5834 3.92147  14
   0  14   5 10.6694 4.18580  16
   0  14  -5 9.66405 3.63361  16
   0 -14  -6 11.6273 4.51167   5
   0 -14   6 11.7194 4.24468   5
   0  14  -6 5.85105 4.12872  34
   0  14  -6 2.92477 3.94634  33
   0 -14   6 5.51395 3.47402  30
   0 -14  -6 9.34308 2.53068   9
   0 -14  -6 10.9896 4.30936   2
   0  14   6 10.0054 3.66284   1
   0 -14   6 16.8707 4.35402   2
   0  14  -6 11.8420 3.62850   1
   0 -14  -6 17.0475 2.91804  27
   0  14  -6 8.14452 4.04748  23
   0 -14   6 6.90157 4.38427  17
   0  14  -6-1.34487 2.76749  15
   0  14   6 8.64427 2.11179  15
   0 -14  -6 11.0066 3.83332  14
   0  14  -6 13.9085 5.13389  17
   0 -14   7 29.1148 4.81711   5
   0 -14  -7 32.9826 5.32418   5
   0  14  -7 18.9346 4.76069  34
   0 -14   7 16.6111 4.12230  30
   0  14  -7 29.0229 4.74933  33
   0 -14  -7 29.1359 2.96014  10
   0 -14  -7 21.3275 3.15682   9
   0 -14  -7 29.2102 4.76426   2
   0  14  -7 33.9226 4.27307   1
   0 -14   7 32.0565 4.91382   2
   0  14   7 26.1459 4.33611   1
   0  14  -7 20.3408 4.72618  23
   0 -14  -7 33.4889 3.52057  27
   0 -14   7 27.5566 4.89370  17
   0  14  -7 15.2787 3.20315  15
   0  14   7 18.4142 2.55506  15
   0 -14  -7 31.4989 4.43398  14
   0  14  -7 22.8374 5.68614  17
   0  14  -8 61.9077 6.34563  34
   0  14  -8 53.6959 6.19659  33
   0 -14  -8 74.0928 4.67008  10
   0  14  -8 70.2045 5.68491   1
   0 -14   8 78.8984 6.34299   2
   0  14   8 82.7095 5.96740   1
   0 -14  -8 75.0588 6.41110   2
   0  14  -8 54.3614 6.23361  23
   0 -14  -8 81.5932 5.19767  27
   0 -14   8 75.3625 6.26598   5
   0 -14  -8 83.4034 6.77418   5
   0  14  -8 39.4846 4.67174  15
   0  14  -8 70.7243 7.39991  17
   0 -14  -8 81.5474 6.20226  14
   0  14  -9 7.91973 4.20735  33
   0  14  -9 9.27948 4.19278  34
   0 -14  -9 5.76974 2.56887  10
   0 -14  -9 5.65778 3.84118   2
   0 -14   9 8.20836 4.12882   2
   0  14  -9 0.52727 4.21736  23
   0 -14  -9 5.59147 3.02743  27
   0 -14   9 4.77616 4.25014   5
   0 -14  -9 11.1607 4.83723   5
   0 -14  -9 5.93445 3.91230  14
   0  14  -9 6.51967 2.75745  15
   0  14  -9-2.05307 5.60047  17
   0  14 -10 40.3453 5.63103  33
   0 -14 -10 62.5913 4.44554  10
   0 -14  10 65.1363 5.80757   2
   0 -14 -10 62.0356 5.79062   2
   0  14 -10 46.7034 5.74186  23
   0 -14  10 67.0720 5.86288   5
   0  14 -10 54.2178 7.34761  17
   0  14  10 51.7881 4.04803  15
   0  14 -10 39.5800 4.31937  15
   0 -14 -10 70.3241 5.95097  14
   0  14 -11 4.58969 4.18802  33
   0 -14 -11 3.22829 2.83573  10
   0 -14 -11 10.6301 4.36009  11
   0 -14  11 2.59476 3.90247   2
   0 -14 -11-0.92512 3.52592   2
   0  14 -11 3.78077 4.05505  23
   0 -14  11 6.94817 4.24093   5
   0 -14 -11 6.44293 4.03647  14
   0  14 -11 6.58871 5.86418  17
   0  14 -11 2.08674 2.82838  15
   0  14 -12 3.00294 4.06725  33
   0 -14 -12 4.66055 2.80964  10
   0 -14 -12 0.25776 4.33917  11
   0 -14 -12 3.83990 3.36617   2
   0 -14  12 6.49659 3.76950   2
   0  14 -12-1.09387 4.27125  23
   0 -14  12 2.34690 4.14867   5
   0 -14  12 11.3428 5.13799   6
   0 -14 -12 2.27658 4.04823  14
   0  14 -12-0.90272 5.80693  17
   0  14 -13 3.29492 4.17923  33
   0 -14 -13 9.54468 4.57463  11
   0 -14 -13 4.04686 3.07583  10
   0 -14  13 4.40494 3.82638   2
   0 -14 -13 4.28285 3.31902   2
   0  14 -13 5.80232 4.10792  23
   0  14 -13 11.4291 6.19958  17
   0 -14 -13 5.67030 4.05024  14
   0 -14  13 12.9027 4.37879   5
   0 -14  13 8.97005 4.94146   6
   0 -14  14-2.29543 3.69886   2
   0 -14 -14 1.70500 2.98622   2
   0 -14 -14 0.45391 3.00968  10
   0  14 -14 2.70714 6.01838  17
   0 -14 -15 3.59693 3.14052  10
   0  14 -15 11.3377 6.55644  17
   0 -14 -16 18.8719 3.65038  10
   0 -15   0 0.67560 4.12910   2
   0  15   0 1.64915 3.55268   1
   0  15   0-2.94685 3.92940  16
   0 -15   0 0.87558 3.16470  14
   0  15   0-0.19684 3.27414  20
   0 -15   0 2.58619 4.13648   5
   0 -15  -1 7.64144 4.26740   5
   0 -15   1 2.26056 4.20598   5
   0  15   1-7.49146 4.21019  34
   0  15  -1-0.52235 3.83543  33
   0 -15  -1 3.91833 4.31264   2
   0  15  -1 0.46959 3.61374   1
   0 -15   1 0.67236 4.27610   2
   0  15   1-0.11785 3.50960   1
   0 -15  -1-1.71935 2.19856  27
   0  15   1-3.67780 4.01643  24
   0  15  -1 1.82952 3.89507  23
   0  15  -1 1.40810 3.63778  20
   0  15   1 2.56993 1.48452  19
   0 -15   1-2.09289 3.24402  14
   0  15   1 2.67512 3.85503  16
   0  15  -1 2.12045 3.81045  16
   0 -15  -1 1.58622 3.18786  14
   0 -15  -2 25.7943 4.66920   5
   0 -15   2 23.9927 4.56910   5
   0  15   2 16.3431 4.35161  34
   0  15  -2 10.7362 4.18701  33
   0  15  -2 8.49031 1.36630  29
   0 -15   2 18.5792 4.75046   2
   0 -15  -2 13.0736 4.76662   2
   0  15  -2 18.4406 4.06472   1
   0  15  -2 18.4570 4.28427  23
   0  15   2 19.3029 4.32584  24
   0 -15  -2 13.1344 2.78831  27
   0  15  -2 10.4578 4.18042  20
   0 -15   2 17.2219 3.63766  14
   0  15  -2 3.20776 2.14134  15
   0 -15  -2 21.9972 3.87464  14
   0  15   2 18.5314 4.41715  16
   0  15  -2 15.2133 4.07285  16
   0 -15   3 13.2466 4.40556   5
   0 -15  -3 10.6760 4.37215   5
   0  15  -3 9.21501 4.01813  33
   0  15   3 8.84654 4.07007  34
   0  15  -3 4.81147 1.37570  29
   0  15  -3 10.6617 4.14314  23
   0  15   3 8.30201 3.88508  24
   0 -15  -3 7.44077 2.67207  27
   0  15   3 8.19901 4.08977  16
   0 -15  -3 7.52764 3.53487  14
   0  15  -3 1.75788 2.12789  15
   0  15  -3 5.27599 3.79458  16
   0  15  -3 3.91813 4.17794  20
   0  15  -3 13.6720 3.80205   1
   0 -15  -3 5.50577 4.38530   2
   0 -15   4 4.50734 4.23037   5
   0 -15  -4-2.02318 4.44577   5
   0  15  -4 1.37961 3.58385   1
   0 -15  -4-2.67577 4.41700   2
   0  15   4-0.50116 3.90866  34
   0  15  -4-0.79282 3.95178  33
   0 -15  -4 1.44462 2.61620  27
   0  15  -4-0.13183 4.07073  23
   0  15   4-1.46790 3.95911  24
   0  15  -4-3.67530 4.66579  20
   0  15  -4-1.52893 2.26247  15
   0  15  -4 3.28102 3.77416  16
   0  15   4 4.19161 4.23787  16
   0 -15   4-3.22788 3.37040  14
   0 -15  -4 3.20083 3.59524  14
   0 -15  -5 72.3003 6.53772   2
   0 -15   5 73.9694 6.57741   2
   0  15   5 79.5697 5.97211   1
   0  15  -5 75.2176 5.88310   1
   0  15  -5 60.4961 6.24984  33
   0  15  -5 59.5723 6.32072  23
   0 -15  -5 72.9153 4.92872  27
   0 -15   5 68.1359 6.13877   5
   0 -15  -5 80.8279 6.66765   5
   0  15   5 76.0899 6.40849  16
   0 -15  -5 77.7926 5.91535  14
   0 -15   5 69.5055 5.46809  14
   0  15  -5 68.8645 5.73453  16
   0 -15  -6 23.5765 4.95286   2
   0 -15   6 27.0861 4.96978   2
   0  15   6 26.6998 4.36549   1
   0  15  -6 24.6981 4.24825   1
   0  15  -6 20.3069 4.65474  33
   0  15  -6 30.6239 5.06528  34
   0  15  -6 22.8575 4.93121  23
   0 -15  -6 26.0954 3.42614  27
   0 -15   6 26.9897 4.95346   5
   0 -15  -6 34.3601 5.42906   5
   0  15   6 27.4705 5.06039  16
   0  15  -6 13.6595 2.86765  15
   0 -15  -6 33.0963 4.53244  14
   0  15  -6 20.7122 4.14340  16
   0 -15  -7 34.3906 5.02093   2
   0 -15   7 38.4385 5.30767   2
   0  15  -7 26.1053 5.00339  33
   0  15  -7 29.3467 5.07884  34
   0 -15  -7 33.4197 3.57019  27
   0  15  -7 17.0081 4.86761  23
   0 -15   7 25.7149 4.99901   5
   0 -15  -7 32.9910 5.34309   5
   0  15  -7 15.1881 2.98194  15
   0  15  -7 23.6919 4.18355  16
   0 -15  -7 31.4006 4.65980  14
   0 -15   8 14.1517 4.62023   2
   0 -15  -8 16.0724 4.37052   2
   0  15  -8 9.70499 4.49503  34
   0  15  -8 11.9243 4.40606  33
   0  15  -8 12.2082 4.59642  23
   0 -15  -8 15.6266 3.05421  27
   0 -15   8 11.1968 4.45096   5
   0 -15  -8 23.1434 5.05338   5
   0 -15  -8 13.7848 4.26632  14
   0  15  -8 8.89873 5.54821  17
   0  15  -8 10.7298 3.61188  16
   0 -15   9 13.6633 4.30507   2
   0 -15  -9 13.6550 4.30406   2
   0  15  -9 11.5863 4.53344  34
   0  15  -9 6.61236 4.34781  33
   0 -15  -9 14.0627 3.09021  27
   0  15  -9 7.83341 4.32763  23
   0 -15  -9 23.8952 5.14769   5
   0 -15   9 4.69834 4.31778   5
   0 -15  -9 9.97509 4.25772  14
   0  15  -9 4.39433 5.57521  17
   0  15  -9 9.69894 3.55058  16
   0 -15 -10 12.7913 3.99657   2
   0 -15  10 14.8555 4.38793   2
   0  15 -10 8.76792 4.43100  34
   0  15 -10 4.45500 4.31707  33
   0 -15 -10 15.6621 3.23816  27
   0  15 -10 7.36308 4.43855  23
   0 -15  10 12.7398 4.60416   5
   0 -15 -10 14.7840 4.93892   5
   0  15 -10 2.96201 5.78136  17
   0 -15 -10 11.9247 4.11283  14
   0  15 -11-4.45657 4.13457  34
   0  15 -11 3.09150 5.70252  17
   0 -15 -11 3.85577 4.63574   5
   0 -15  11-4.48913 4.10996   2
   0 -15 -11-4.49437 3.80241   2
   0  15 -12 6.42783 6.11190  17
   0 -15  12 1.38514 3.97993   2
   0 -15 -12 8.04548 3.74564   2
   0  15 -13 5.73121 6.29571  17
   0 -15  13 7.96995 4.11061   2
   0 -15 -13 3.68183 3.26269   2
   0 -15 -14 2.55817 3.41157   2
   0 -15  14 2.60571 3.89663   2
   0  16   0 30.7334 5.03329  16
   0 -16   0 29.9022 4.26410  14
   0  16   0 15.3020 4.00975  20
   0 -16   0 28.7125 5.21505   5
   0 -16   0 22.7596 5.38113   2
   0  16   0 22.4571 4.54817   1
   0 -16   1 46.9916 5.64671   5
   0 -16  -1 48.0702 5.72515   5
   0 -16  -1 38.0246 5.84016   2
   0  16  -1 36.4482 5.02077   1
   0 -16   1 44.0004 5.85427   2
   0  16   1 42.2624 5.16436   1
   0  16   1 32.8298 5.40497  34
   0  16  -1 24.3358 4.78047  20
   0 -16   1 36.0041 4.71150  14
   0  16   1 48.3468 5.54234  16
   0  16  -1 48.4162 5.34814  16
   0 -16  -1 51.1016 5.08576  14
   0 -16  -2 26.4886 5.08166   5
   0 -16   2 39.5099 5.12372   5
   0 -16  -2 22.2811 4.99713   2
   0  16  -2 21.9813 4.42123   1
   0  16  -2 23.7201 4.98796  33
   0  16   2 16.6997 4.76589  34
   0  16   2 19.1553 4.71106  24
   0  16  -2 15.4905 4.81557  23
   0  16  -2 14.0733 4.48422  20
   0 -16   2 20.5848 3.98274  14
   0  16   2 32.7050 5.07321  16
   0 -16  -2 27.3972 4.24352  14
   0  16  -2 23.3255 4.59504  16
   0 -16   3-4.21047 4.37835   5
   0 -16  -3 2.29797 4.32116   5
   0  16  -3 2.33938 4.04514  33
   0  16   3 0.65326 3.98280  34
   0  16  -3-1.79817 3.56384   1
   0 -16  -3 0.28101 4.34215   2
   0  16  -3 3.85242 4.14604  23
   0  16   3-1.40526 4.20886  24
   0  16  -3-3.24169 4.12202  20
   0  16  -3 1.36182 3.91641  16
   0 -16   3 2.21258 3.21114  14
   0  16   3-3.79345 4.19168  16
   0 -16  -3 0.10749 3.50657  14
   0 -16  -4 1.04124 4.36747   5
   0 -16   4 8.12112 4.23303   5
   0  16   4-4.18677 4.18851  34
   0  16  -4 0.96912 3.92814  33
   0 -16  -4-0.87493 4.38268  11
   0  16  -4 3.67715 3.55963   1
   0 -16  -4 0.69810 3.97631   2
   0  16   4-3.31884 3.96992  24
   0  16  -4 2.35116 4.03341  23
   0  16  -4 2.54286 4.36610  20
   0  16  -4 1.21397 3.69721  16
   0 -16  -4 0.10969 3.61641  14
   0 -16   4-2.00350 3.42687  14
   0  16   4 2.12053 4.22293  16
   0 -16  -5 3.17490 4.51642   5
   0 -16   5 1.22238 4.21081   5
   0  16  -5 1.52711 4.01631  33
   0  16  -5-3.31759 4.13058  34
   0 -16  -5-0.75868 4.26682  11
   0  16  -5 2.75883 4.28597  24
   0  16  -5 1.80210 4.25702  23
   0 -16   5-0.76047 3.17778  14
   0  16   5-0.63529 4.46908  16
   0  16  -5 5.10566 3.72449  16
   0 -16  -5 2.13798 3.69463  14
   0  16  -5 5.30652 4.59487  20
   0 -16   5-0.81581 4.47360   2
   0 -16  -5 1.24713 4.31651   2
   0 -16   6 22.1501 4.90160   2
   0 -16  -6 16.8849 4.76140   2
   0  16  -6 13.4559 4.50633  33
   0  16  -6 18.3730 4.74466  34
   0  16  -6 10.0714 4.63383  23
   0  16  -6 7.52717 4.67603  24
   0 -16   6 23.0516 4.77866   5
   0 -16  -6 21.3182 4.98141   5
   0  16   6 26.4982 5.07028  16
   0 -16  -6 19.2992 4.25627  14
   0  16  -6 19.1836 4.13704  16
   0 -16   7 4.49992 4.29561   2
   0 -16  -7 3.11640 4.22652   2
   0  16  -7 8.68466 4.32394  34
   0  16  -7 5.52527 4.16007  33
   0  16  -7-0.92961 4.40230  24
   0  16  -7 3.11144 4.17475  23
   0 -16  -7 3.22222 4.77512   5
   0  16  -7 4.47355 3.65950  16
   0 -16  -7 2.22731 3.78895  14
   0 -16  -8-2.40521 4.06010   2
   0 -16   8 1.43440 4.21135   2
   0 -16  -8 1.91901 4.70707   5
   0  16  -8-0.96371 3.59063  16
   0 -16   9 42.3565 5.71902   2
   0 -16  -9 34.0480 5.31526   2
   0  16  -9 38.4678 6.66273  17
   0  16  -9 27.3599 4.49270  16
   0 -16 -10 32.5924 5.12324   2
   0  16 -10 25.5232 4.24557  16
   0  16 -10 27.8845 6.65462  17
   0  16 -11 8.35943 5.90588  17
   0  16 -11 9.05974 3.42777  16
   0  16 -12 7.46775 6.03430  17
   0  16 -12 5.75990 3.22030  16
   0  17   0 1.53530 4.08719  16
   0 -17   0-2.58134 3.49568  14
   0 -17  -1-2.21157 3.53956  14
   0  17  -1 6.22636 4.18289  16
   0 -17   1 1.61831 3.44930  14
   0  17   1 0.48437 4.24100  16
   0 -17   2 5.27761 3.36245  14
   0  17  -2 1.22977 3.97737  16
   0 -17  -2 3.54091 3.56212  14
   0  17   2 4.70422 4.35602  16
   0  17  -2 0.65604 3.97070  20
   0 -17   3 9.18672 3.81925  14
   0  17  -3 12.9728 4.31021  16
   0  17  -3 4.19859 4.50946  20
   0 -17   4 89.0898 6.47703  14
   0  17  -4 100.523 6.78249  16
   0  17  -5-1.51432 4.27855  16
   0  17  -5-4.29990 4.96570  20
   0  17  -6 7.60394 3.97826  16
   0  17  -6 10.0451 4.97677  20
   0  17  -7 1.77224 3.67856  16
   0  17  -7 4.55228 5.02641  20
   0  17  -8-0.08964 3.55085  16
   0  17  -9 1.28594 3.46121  16
   0  17 -10-2.61537 3.41125  16
   0  17 -11 2.24836 5.87647  17
  -1   0  27 47.0763 4.66931   4
  -1   0  26-0.65393 3.00502   4
  -1   0  26 0.35933 3.64900  31
  -1   0  26 4.14469 3.65069  25
  -1   0  26 0.68683 4.16808   8
  -1   0  25 16.3177 3.53563   4
  -1   0  25 17.8495 4.17535  31
   1   0 -25 24.4758 4.68460  10
  -1   0  25 20.1773 4.18279  25
  -1   0  25 12.6592 3.18666  18
   1   0 -25 29.6357 7.26602  17
  -1   0  25 26.2891 4.67403   8
  -1   0  24-0.64805 3.12715   4
  -1   0  24 4.76492 3.58023  31
   1   0 -24-1.35640 4.20184  28
   1   0 -24-1.02622 3.77747  10
  -1   0  24 1.79301 3.50967  25
   1   0 -24 7.24212 6.42566  17
  -1   0  24-0.33183 2.74205  18
  -1   0  24-1.65735 4.04581   8
  -1   0  23-1.19105 3.06851   4
  -1   0  23 3.86183 3.49918  31
   1   0 -23 1.32722 3.83600  28
   1   0 -23 0.37796 3.52380  10
  -1   0  23-0.65675 3.52230  25
  -1   0  23 1.14494 2.73290  18
   1   0 -23-3.34184 6.37628  17
  -1   0  23 3.17266 3.98284   8
  -1   0  22-1.59739 3.96416   8
  -1   0  22 0.61905 3.22263   4
  -1   0  22 4.87948 3.45167  31
   1   0 -22 0.12910 3.75824  28
   1   0 -22 0.36877 3.67949  10
  -1   0  22 3.84452 3.41878  25
  -1   0  22 1.49600 2.78075  18
   1   0 -22 1.33316 6.24392  17
   1   0 -22-3.43804 3.00890  16
  -1   0  21 27.0901 4.55195   8
  -1   0  21 23.7535 3.74718   4
  -1   0  21 28.3554 4.11959  31
   1   0 -21 25.0434 4.51023  28
   1   0 -21 28.1100 4.46582  10
  -1   0  21 20.9961 3.92598  25
   1   0 -21 22.7558 6.71653  17
   1   0 -21 15.3714 3.31846  16
  -1   0  20-0.62074 3.32724  31
  -1   0  20 0.19364 3.41850  30
   1   0 -20 0.84786 3.62301  28
   1   0 -20 4.06528 3.62981  10
  -1   0  20 1.58946 3.18321  25
   1   0 -20-0.88351 5.90672  17
   1   0 -20 0.92177 3.11679   5
  -1   0  20 7.20609 3.89799   8
  -1   0  19 7.35720 3.26414  31
   1   0 -19 2.80444 3.38306  28
  -1   0  19 3.65748 3.00194  11
   1   0 -19 6.06800 3.43711  10
  -1   0  19 6.68747 3.16364  25
   1   0 -19 9.62280 5.67499  17
   1   0 -19 6.71353 3.04525   5
  -1   0  19 8.09665 3.77251   8
   1   0 -18-1.97202 2.99589   5
  -1   0  18-0.08285 3.47161   8
  -1   0  18 3.31788 2.96907  31
   1   0 -18 1.12163 3.32610  28
  -1   0  18-1.67659 2.96149  11
  -1   0  18 2.35946 2.99417  25
   1   0 -18 5.48282 5.40856  17
   1   0 -18 2.74270 3.84584  15
   1   0 -17 258.388 12.6505   5
  -1   0  17 314.592 13.3115   8
  -1   0  17 290.995 13.2821  31
   1   0 -17 291.581 13.7273  28
  -1   0  17 237.449 13.3263  28
  -1   0  17 245.134 12.7930  11
  -1   0  17 287.983 13.2139  25
   1   0 -17 286.553 15.0017  17
   1   0 -17 254.243 13.6596  15
  -1   0  16-3.78447 3.36914   8
   1   0 -16 2.19505 2.76028   5
  -1   0  16 1.62321 2.79294  31
  -1   0  16 2.00190 2.95266  28
   1   0 -16-0.40956 3.09827  28
  -1   0  16 0.75967 2.81889  11
  -1   0  16-2.26309 2.83576  25
   1   0 -16-0.28886 4.94425  17
   1   0 -16 0.84914 3.64992  15
  -1   0  15 317.050 14.0956   7
   1   0 -15 327.725 14.9529   5
  -1   0  15 376.728 15.5319   8
  -1   0  15 350.206 15.5041  31
   1   0 -15 377.588 15.9569  28
  -1   0  15 302.493 15.5623  28
  -1   0  15 337.863 15.1884  11
  -1   0  15 341.371 15.3738  25
   1   0 -15 357.324 17.0347  17
   1   0 -15 316.190 15.9266  15
   1   0 -14 3.98437 2.60375   5
  -1   0  14-0.30204 1.58828   7
  -1   0  14 1.22394 3.22956   8
  -1   0  14-0.37690 2.42562  31
   1   0 -14-0.91802 2.87737  28
  -1   0  14 3.53263 2.79493  28
  -1   0  14-0.42681 2.61799  11
  -1   0  14 0.64182 2.45077  25
   1   0 -14-4.68971 4.89045  17
   1   0 -14 1.15479 3.38264  15
  -1   0  13 2.53666 1.54250   7
   1   0 -13 0.58479 2.38684   5
  -1   0  13 0.89375 3.08140   8
  -1   0  13 0.84235 2.46538  31
   1   0 -13 1.74298 2.89009  28
  -1   0  13 3.93898 2.68688  28
  -1   0  13 3.22861 2.56344  11
  -1   0  13 0.39925 2.44388  25
   1   0 -13-3.53928 4.64198  17
   1   0 -13 3.00020 3.27966  15
   1   0 -12 1.34840 2.26917   5
  -1   0  12 3.81315 2.88082   8
  -1   0  12 0.90872 2.32609  31
   1   0 -12-1.30421 2.84949  28
  -1   0  12 0.56236 2.48295  28
  -1   0  12 1.35713 2.39628  11
  -1   0  12 0.49223 2.34380  25
   1   0 -12 1.09236 4.28083  17
   1   0 -12-1.53458 3.16668  15
  -1   0  11 655.395 26.5087   8
   1   0 -11 566.133 26.0611   5
  -1   0  11 643.484 26.5249  31
   1   0 -11 664.460 26.9240  28
  -1   0  11 579.352 26.6832  28
  -1   0  11 612.485 26.2534  11
  -1   0  11 620.345 26.4221  25
   1   0 -11 667.084 27.6096  17
   1   0 -11 591.358 26.9050  15
   1   0 -10-1.11330 2.03520   5
  -1   0  10 0.20327 2.73881   8
  -1   0  10 1.12315 2.11032  31
   1   0 -10 0.20713 2.47115  28
  -1   0  10-0.12917 2.09058  11
  -1   0  10-0.86012 2.09410  25
   1   0 -10 1.26335 3.68331  17
   1   0 -10 0.29107 2.89766  15
  -1   0   9 70.1083 4.33303   8
   1   0  -9 63.6489 3.79279   5
  -1   0   9 70.8014 4.08686  31
   1   0  -9 73.5600 4.58190  28
  -1   0   9 64.8594 3.93859  11
  -1   0   9 63.2676 4.00116  25
   1   0  -9 62.5762 5.40065  17
   1   0  -9 62.8074 4.74510  15
   1   0  -8-0.11633 1.86925   5
  -1   0   8-0.50245 2.46084   8
   1   0  -8-1.45730 2.31088  28
  -1   0   8-1.01385 1.91637  31
  -1   0   8-1.37484 1.89228  25
   1   0  -8-1.58401 3.48360  17
   1   0  -8-0.65751 2.72429  15
   1   0  -7 2598.34 99.4061  28
  -1   0   7 2462.53 99.0794  31
  -1   0   7 2404.65 99.0349  25
   1   0  -7 2601.11 99.7105  17
  -1   0   7 2455.93 99.0968   8
   1   0  -7 2255.72 98.8022   5
  -1   0   7 2363.56 98.5357   6
   1   0  -6-0.26024 2.05105  28
  -1   0   6-0.19038 1.75761  31
  -1   0   6-0.48919 1.73945  25
   1   0  -6 2.81693 3.21266  17
  -1   0   6 0.26588 2.13145   8
   1   0  -6 1.14620 1.76213   5
   1   0  -5 715.063 28.0886  28
  -1   0   5 683.828 27.8276  31
  -1   0   5 676.477 27.8103  25
   1   0  -5 674.331 28.3086  17
  -1   0   5 660.617 27.8755   8
   1   0  -5 627.097 27.6100   5
   1   0  -4-3.82795 2.21145  30
  -1   0   4 0.26031 1.78001  30
  -1   0   4-2.28743 1.66698  31
   1   0  -4-1.00877 1.79607  28
  -1   0   4-2.54384 1.62738  25
   1   0  -4-2.81996 2.66881  17
  -1   0   4-0.73534 1.79045   8
   1   0  -4-0.01253 1.27124   5
  -1   0   3 3605.20 139.559  30
   1   0  -3 3414.36 139.445  31
   1   0  -3 3791.69 139.573  30
   1   0  -3 3373.51 139.425  25
   1   0  -3 3589.59 139.737  17
  -1   0   3 3512.78 139.676  17
  -1   0   3 3385.55 139.483   8
   1   0  -3 3395.27 139.246   5
  -1   0   2-0.79071 1.22931  32
   1   0  -2 0.29977 1.09334  32
   1   0  -2 0.92290 1.54300  30
  -1   0   2-0.94544 1.56773  30
   1   0  -2 0.51477 1.06199   9
  -1   0   2 1.23122 1.00499   9
  -1   0   2 0.43465 1.13031  12
   1   0  -2-0.25183 2.10233  17
  -1   0   2-0.42163 2.00952  17
  -1   0   2 3.89028 1.78232   8
  -1   0   1 209.648 9.29577   7
   1   0  -1 211.074 9.28778  32
   1   0  -1 255.202 9.52660  30
  -1   0   1 224.538 9.51416  29
  -1   0   1 211.111 9.31966   9
   1   0  -1 238.615 9.51271  26
  -1   0   1 219.154 9.63636  20
  -1   0   1 217.534 9.34458  12
   1   0   0 0.06318 1.48363  30
  -1   0   0-0.14393 1.17728  29
  -1   0   0 2.11621 1.84269  20
  -1   0   0 0.41912 0.88237  22
  -1   0   0 0.31489 0.96891   9
   1   0   0 1.38219 1.38168   7
   1   0   0 0.12024 0.91534  27
  -1   0   0 0.86342 0.89572  27
  -1   0  -1 12.0373 1.62288  29
  -1   0  -1 13.3072 1.33852  27
  -1   0  -1 13.4026 1.30687  18
  -1   0  -1 14.6190 1.43661  21
   1   0   1 13.0653 1.21002  18
   1   0   1 8.88908 1.66901   7
  -1   0  -2 1.73890 1.32609  10
  -1   0  -2 7.88040 1.92585  29
  -1   0  -2 1.09217 1.06457  18
  -1   0  -2-0.46059 1.40728  21
   1   0   2 6.89743 1.92384   7
  -1   0  -3 3888.87 158.374  10
  -1   0  -3 4101.45 158.656  29
  -1   0  -3 3906.60 158.499  21
  -1   0  -3 4035.98 158.498  19
   1   0   3 3628.88 158.280   7
   1   0   3 3834.95 158.080   8
   1   0   4-0.21956 1.13248  16
   1   0   4-1.33281 1.42877  10
  -1   0  -4-1.09683 1.43410  10
   1   0   4-0.17631 1.09985   8
  -1   0  -4-0.95236 1.85399  19
  -1   0  -5 120.428 5.40572  10
   1   0   5 110.634 5.36048  10
   1   0   5 108.469 5.02432   8
  -1   0  -5 105.916 5.55403  19
   1   0   6 0.11052 1.78939  10
  -1   0  -6-0.45147 1.87723  10
  -1   0  -6 0.13502 2.09422  19
   1   0   6-1.69536 1.78017   8
  -1   0  -6-0.90607 1.81633   8
  -1   0  -7 369.782 15.5467  16
   1   0   7 362.313 15.9908  10
  -1   0  -7 403.105 16.2135  28
  -1   0  -7 369.881 16.2483  19
   1   0   7 374.136 15.6633   8
  -1   0  -7 347.648 15.6652   8
  -1   0  -8 1.32766 1.38957  16
   1   0   8 2.07900 2.05733  10
  -1   0  -8-0.10882 2.16690  28
  -1   0  -8 2.37015 2.30449  19
   1   0   8-0.08323 1.88190   8
  -1   0  -8-0.02806 1.92288   8
  -1   0  -9 97.0722 4.56098  16
  -1   0  -9 98.2699 5.42923  28
   1   0   9 83.3706 5.12326  10
  -1   0  -9 89.1866 5.44893  19
   1   0   9 96.0123 4.92998   8
  -1   0  -9 93.5759 4.94029   6
  -1   0 -10 0.11902 1.46780  16
  -1   0 -10 0.47309 2.34777  28
  -1   0 -10 0.43938 1.00520   3
   1   0  10 0.47307 2.09765  10
  -1   0 -10 1.81805 2.46093  19
   1   0  10-0.35833 2.22361   8
   1   0  10-0.77111 2.46303   7
  -1   0 -10 1.47679 2.26691   6
  -1   0 -11 139.108 6.66589  16
   1   0  11 151.522 8.21117  15
   1   0  11 135.251 7.34983  10
   1   0  11 138.156 7.38222  28
  -1   0 -11 160.437 7.72873  28
  -1   0 -11 134.713 7.63198  19
  -1   0 -11 142.154 7.01692   6
   1   0  11 154.061 7.01482   8
   1   0  11 140.092 7.02804   7
   1   0  12-1.31683 3.42923  15
  -1   0 -12 0.32153 1.70993  16
   1   0  12 0.62039 2.42303  10
  -1   0 -12-1.28629 2.75208  28
   1   0  12 0.30441 2.35935  28
  -1   0 -12 3.73818 2.90343  19
  -1   0 -12 2.03928 4.10261  17
   1   0  12-3.06240 2.51158   8
   1   0  12-2.18206 2.73381   7
  -1   0 -12-1.84174 2.54834   6
   1   0  13 660.560 28.0131  15
  -1   0 -13 602.000 26.3306  16
   1   0  13 577.178 26.9842  10
  -1   0 -13 586.981 27.2805  19
  -1   0 -13 668.645 28.3576  17
   1   0  13 670.688 26.6731   8
   1   0  13 628.710 26.4753   7
  -1   0 -13 604.879 26.5281   6
  -1   0 -13 683.300 27.4790  28
   1   0  13 607.982 27.1769  28
  -1   0 -14 0.28709 1.84301  16
   1   0  14-0.93945 3.91187  15
   1   0  14-0.17314 2.65404  28
  -1   0 -14-0.92301 3.00034  28
  -1   0 -14-3.64989 4.62668  17
  -1   0 -14-2.01515 2.84421  19
   1   0  14 1.74016 2.74292   7
   1   0  14-0.61814 2.73975   8
  -1   0 -14 5.25742 2.63974   6
  -1   0 -15 3.19632 1.92832  16
   1   0  15 5.63513 3.95450  15
  -1   0 -15 6.20529 3.04949  10
  -1   0 -15 7.03158 3.14397  28
   1   0  15 7.42252 2.82578  28
  -1   0 -15 6.62021 3.13174  19
  -1   0 -15 8.80009 4.87441  17
  -1   0 -15 7.90696 2.76025   6
   1   0  15 9.44008 2.93500   8
   1   0  15 6.03243 2.67369   7
  -1   0 -15 6.57903 2.74969   5
  -1   0 -16-1.30845 1.96276  16
   1   0  16 3.85574 4.19614  15
  -1   0 -16 1.69320 2.91643  10
  -1   0 -16 0.51615 3.04264  28
   1   0  16 1.34436 2.85248  28
  -1   0 -16 1.18768 4.78421  17
  -1   0 -16 0.30134 3.04968  19
   1   0  16 2.27720 2.74295   7
  -1   0 -16 0.41068 2.74784   5
   1   0  16 0.23538 2.89652   8
  -1   0 -16 2.43289 2.69001   6
  -1   0 -17 108.285 5.79184  16
   1   0  17 121.210 8.37457  15
  -1   0 -17 127.246 7.15534  10
  -1   0 -17 106.634 6.53751   5
   1   0  17 124.255 6.20759   7
   1   0  17 116.982 6.46555   8
  -1   0 -17 94.1306 7.03381  19
  -1   0 -17 126.666 9.01259  17
   1   0  17 97.7924 6.87481  28
  -1   0 -17 116.372 7.23332  28
  -1   0 -18-1.34717 3.18730  10
  -1   0 -18-0.52281 3.09672   5
   1   0  18 0.97436 3.00430   8
  -1   0 -18-0.68240 3.26617  28
  -1   0 -19 188.211 12.4207  17
   1   0  19 203.119 10.0711   8
  -1   0 -19 206.064 10.7617  10
   1   0  20 0.28231 1.41326  18
  -1   0 -20-3.07519 5.81649  17
   1   0  20-0.98077 3.23887   8
  -1   0 -20 0.77378 3.23798  10
   1   0  21 61.7238 4.70721   8
  -1   0 -21 68.9610 7.72246  17
   1   0  21 65.9919 5.55893   4
  -1   0 -21 61.3817 5.18931  10
   1   0  22 0.37082 3.46035   8
   1   0  22-0.10905 1.39588  18
  -1   0 -22 7.59142 6.22671  17
   1   0  22-0.40938 4.07161   4
  -1   0 -22 3.52145 3.53431  10
   1   0  23 3.76761 3.55249   8
   1   0  23 3.76103 1.35707  18
  -1   0 -23 16.3162 6.57399  17
   1   0  23 8.34249 4.40339   4
  -1   0 -23 5.77590 3.74412  10
   1   0  24 1.21434 3.50399   8
  -1   0 -24-1.23825 6.40816  17
   1   0  24 0.31682 4.18527   4
  -1   0 -24-2.19597 3.55783  10
   1   0  25 3.72669 3.76426  31
   1   0  25-4.13665 4.34121   4
  -1  -1  27 0.25169 3.43221   4
  -1  -1  26 5.05610 3.18302   4
  -1   1  26-3.23946 3.03011   4
   1   1 -26 0.80513 2.38627  12
  -1  -1  26-2.82535 3.64474  31
  -1   1  26-1.38061 3.74110  31
  -1   1  26-2.29215 3.93014  25
  -1  -1  26-5.55161 3.82646  25
   1  -1 -26-1.40925 6.28566  17
  -1  -1  26-0.29462 4.13091   8
  -1   1  25 8.27701 3.21885   4
  -1  -1  25 12.1144 3.61845   4
  -1   1  25 13.0053 3.98394  31
  -1  -1  25 11.2264 3.83382  31
   1   1 -25 9.73223 2.58133  12
   1   1 -25 12.1424 4.12942  10
  -1  -1  25 13.4169 3.69454  25
  -1   1  25 10.1529 3.97108  25
   1   1 -25 4.89167 6.96215  17
  -1  -1  25 11.7417 3.05198  18
  -1   1  25 8.47775 2.83850  18
   1  -1 -25 14.3016 6.98317  17
  -1   1  25 17.0053 4.41613   8
  -1  -1  25 8.14745 4.33330   8
  -1  -1  24 57.6006 5.03337   4
  -1   1  24 64.2881 4.73904   4
  -1   1  24 56.3672 5.53195  31
  -1  -1  24 52.1736 5.18539  31
   1   1 -24 60.9641 5.93710  28
   1  -1 -24 58.2768 5.80679  28
   1  -1 -24 61.2018 5.83030  10
   1   1 -24 57.4152 5.64908  10
  -1  -1  24 52.7823 5.19387  25
  -1   1  24 54.7127 5.51734  25
  -1   1  24 37.2797 4.13337  18
   1   1 -24 63.2708 8.40701  17
   1  -1 -24 56.3228 7.97155  17
  -1   1  24 61.1165 5.72742   8
  -1  -1  24 58.0562 5.60979   8
  -1   1  23-1.99838 2.97611   4
  -1   1  23 1.31479 3.51970  31
  -1  -1  23-0.32350 3.27379  31
   1  -1 -23 4.21014 3.84367  28
   1   1 -23-0.13348 3.74418  28
   1  -1 -23-0.77605 3.60695  10
   1   1 -23 3.18116 3.59662  10
  -1   1  23-1.61442 3.70243  25
  -1  -1  23 1.03855 3.26761  25
   1  -1 -23 4.72140 6.23506  17
   1   1 -23-7.72847 6.87608  17
  -1   1  23 2.72955 2.65734  18
  -1   1  23-2.69310 4.15160   8
  -1  -1  23-4.51394 4.04133   8
  -1   1  22 98.0515 6.28497   4
  -1  -1  22 97.1536 6.76249  31
  -1   1  22 96.4195 7.03029  31
   1   1 -22 98.0707 7.37552  28
   1  -1 -22 114.100 7.52180  28
   1   1 -22 106.640 7.28809  10
   1  -1 -22 109.789 7.52739  10
  -1  -1  22 97.7354 6.74444  25
  -1   1  22 93.0309 6.97759  25
   1   1 -22 107.680 9.74108  17
   1  -1 -22 102.199 9.35590  17
  -1   1  22 82.8398 5.82947  18
  -1  -1  22 111.479 7.22785   8
  -1   1  22 120.411 7.28666   8
  -1  -1  21 165.576 8.44456   8
  -1   1  21 157.187 8.27378   8
  -1   1  21 140.564 7.49663   4
  -1   1  21 132.321 8.22245  31
  -1  -1  21 130.275 7.92872  31
  -1   1  21 85.8339 7.59417  30
   1  -1 -21 147.385 8.56314  28
   1   1 -21 143.298 8.63825  28
   1   1 -21 143.524 8.44614  10
  -1  -1  21 136.141 7.95712  25
  -1   1  21 152.923 8.30602  25
   1   1 -21 144.455 10.8343  17
   1  -1 -21 134.846 10.2932  17
  -1   1  21 108.657 6.99336  18
   1  -1 -21 102.381 7.21530  16
   1   1 -20 82.2066 5.83441   5
   1  -1 -20 83.7524 5.84236   5
  -1   1  20 102.683 6.58018   8
  -1  -1  20 112.180 6.72938   8
  -1   1  20 94.7336 5.88114   4
  -1   1  20 91.3510 6.51972  31
  -1   1  20 71.6172 6.16440  30
  -1  -1  20 98.7375 6.37270  31
   1   1 -20 98.7440 6.87398  28
   1  -1 -20 108.283 6.99306  28
   1   1 -20 99.4063 6.75211  10
  -1   1  20 102.453 6.63117  25
  -1  -1  20 86.0573 6.22962  25
  -1   1  20 82.6049 5.54348  18
   1   1 -20 101.783 8.96771  17
   1  -1 -20 90.8016 8.55446  17
   1  -1 -20 87.5671 5.84818  16
  -1  -1  19 14.1475 2.16089   7
   1  -1 -19 12.8624 3.22689   5
  -1  -1  19 14.9295 3.99714   8
   1   1 -19 10.8929 3.22117   5
  -1   1  19 17.3370 3.91511   8
  -1   1  19 15.3582 3.15494   4
  -1   1  19 14.0530 3.65337  31
  -1  -1  19 13.9782 3.41117  31
   1  -1 -19 21.0503 4.02413  28
   1   1 -19 22.2360 4.03760  28
   1   1 -19 13.5142 3.73555  10
  -1  -1  19 13.4644 3.42493  11
  -1   1  19 14.4246 3.26931  11
  -1  -1  19 18.9494 3.45396  25
  -1   1  19 16.2593 3.64068  25
   1   1 -19 16.2306 6.13212  17
   1  -1 -19 14.4293 5.91294  17
  -1   1  19 14.3578 2.83371  18
   1  -1 -19 13.3513 3.08954  16
  -1  -1  18 1.59852 1.89234   7
   1   1 -18-1.67459 2.84555   5
  -1  -1  18 3.11037 3.63926   8
  -1   1  18 6.18032 3.57463   8
   1  -1 -18 0.58141 2.91864   5
  -1   1  18 2.09367 2.80293   4
  -1  -1  18 1.07538 2.89254  31
  -1   1  18-0.80150 3.06211  31
   1   1 -18 3.41049 3.40322  28
  -1  -1  18-0.10884 3.21103  28
   1  -1 -18-0.66589 3.19340  28
   1   1 -18 5.60431 3.36288  10
  -1   1  18 1.37506 2.86580  11
  -1  -1  18 2.75188 3.01079  11
  -1  -1  18 2.05892 2.89707  25
  -1   1  18 1.82783 3.03192  25
   1  -1 -18-1.99931 5.13043  17
  -1   1  18-0.12184 2.43695  18
   1   1 -18 2.70018 5.55248  17
   1   1 -18-1.04580 3.82870  15
   1   1 -17 3.78482 2.96060   5
   1  -1 -17 8.17556 2.90730   5
  -1  -1  17 7.76294 2.05285   7
  -1   1  17 5.05304 3.53585   8
  -1  -1  17 4.91651 3.59014   8
  -1   1  17 3.28941 2.70355   4
  -1  -1  17 4.17288 2.89332  31
  -1   1  17 5.44483 3.13326  31
  -1  -1  17 0.62836 3.15917  28
   1  -1 -17 3.29107 3.25264  28
   1   1 -17 4.55516 3.32264  28
  -1   1  17 5.25158 2.85923  11
  -1  -1  17 2.69558 2.95831  11
   1   1 -17 3.95765 3.19137  10
  -1  -1  17 5.88152 2.88844  25
  -1   1  17 7.52667 3.16227  25
  -1   1  17 1.59747 2.44129  18
   1   1 -17 8.48365 5.51120  17
   1  -1 -17 6.09622 5.19860  17
   1   1 -17 2.24924 3.80211  15
   1  -1 -17 5.63198 3.82822  15
  -1  -1  16 122.134 7.01641   8
  -1   1  16 125.127 6.91619   8
   1  -1 -16 102.847 6.27003   5
   1   1 -16 106.404 6.32600   5
  -1   1  16 115.804 6.23290   4
  -1  -1  16 117.656 6.67568  31
  -1   1  16 118.370 6.90517  31
   1   1 -16 116.207 7.16766  28
  -1  -1  16 94.6474 6.82303  28
   1  -1 -16 121.737 7.17158  28
   1   1 -16 119.508 7.06234  10
  -1   1  16 101.183 6.35865  11
  -1  -1  16 105.230 6.45165  11
  -1   1  16 121.872 6.83637  25
  -1  -1  16 120.168 6.60245  25
   1  -1 -16 121.715 8.47189  17
   1   1 -16 126.973 8.91761  17
   1   1 -16 98.5583 7.28541  15
   1  -1 -16 108.819 7.26271  15
   1   1 -15 5.31574 2.72512   5
  -1   1  15 9.34419 3.39934   8
  -1  -1  15 4.37603 3.51250   8
   1  -1 -15 4.30880 2.76486   5
  -1  -1  15 4.61419 2.68269  31
  -1   1  15 1.87696 2.81456  31
   1  -1 -15 2.59232 3.16385  28
   1   1 -15 5.49569 3.13742  28
  -1  -1  15 5.46367 3.06011  28
  -1  -1  15 3.12007 2.81371  11
  -1   1  15 1.17967 2.66642  11
   1   1 -15 4.21451 2.94276  10
  -1   1  15 6.12538 2.95609  25
  -1  -1  15 6.23850 2.72141  25
   1   1 -15 2.72586 4.94924  17
   1  -1 -15 5.23373 4.77060  17
   1   1 -15 3.73972 3.64011  15
   1  -1 -15 3.75084 3.52269  15
   1  -1 -14 287.378 13.7868   5
  -1  -1  14 334.423 14.4141   8
  -1   1  14 335.347 14.3747   8
   1   1 -14 308.590 13.9418   5
  -1  -1  14 313.462 14.2420  31
  -1   1  14 319.931 14.4900  31
   1  -1 -14 314.596 14.7053  28
   1   1 -14 335.025 14.8281  28
  -1  -1  14 273.626 14.4561  28
   1  -1 -14 335.546 14.8433  10
  -1  -1  14 297.122 14.0729  11
  -1   1  14 295.539 14.0332  11
  -1   1  14 317.776 14.4132  25
   1   1 -14 326.067 15.9044  17
   1  -1 -14 319.660 15.5525  17
   1  -1 -14 286.500 14.6856  15
   1   1 -14 284.779 14.7649  15
   1   1 -13 310.932 14.6486   5
  -1   1  13 348.869 15.0697   8
  -1  -1  13 349.105 15.1468   8
  -1  -1  13 319.425 14.9348  31
  -1   1  13 349.262 15.2478  31
  -1  -1  13 300.287 15.2643  28
   1   1 -13 333.808 15.4731  28
   1  -1 -13 355.418 15.4695  28
   1  -1 -13 347.955 15.4655  10
  -1   1  13 313.734 14.7952  11
  -1   1  13 340.440 15.1425  25
   1   1 -13 340.458 16.5090  17
   1  -1 -13 332.886 16.1897  17
   1   1 -13 319.544 15.5770  15
   1  -1 -13 306.349 15.4240  15
  -1  -1  12 389.475 14.6014   8
  -1   1  12 374.407 14.4697   8
   1   1 -12 343.659 14.0955   5
   1  -1 -12 279.111 13.0826   1
   1   1 -12 280.872 13.0826   1
  -1  -1  12 348.686 14.3382  31
  -1   1  12 367.317 14.6212  31
   1   1 -12 371.722 14.9381  28
  -1  -1  12 317.531 14.6278  28
   1  -1 -12 369.484 14.8723  28
   1  -1 -12 372.691 14.9046  10
  -1   1  12 328.984 14.1511  11
  -1   1  12 366.288 14.5496  25
   1   1 -12 388.850 16.0815  17
   1  -1 -12 376.226 15.6691  17
   1   1 -12 327.350 14.9800  15
   1  -1 -12 333.310 14.8715  15
  -1  -1  11 35.7782 2.50814   6
  -1  -1  11 38.4195 3.71253   8
  -1   1  11 41.8336 3.50620   8
   1   1 -11 28.1958 3.02272   5
   1   1 -11 31.5802 1.93609   1
   1  -1 -11 34.5970 1.89656   1
  -1   1  11 38.7996 3.35530  31
  -1  -1  11 34.5529 3.10985  31
  -1  -1  11 33.6537 3.33890  28
   1  -1 -11 43.1978 3.71434  28
   1   1 -11 38.8595 3.67860  28
  -1   1  11 36.3035 3.11656  11
   1  -1 -11 40.2382 3.66957  10
  -1   1  11 35.7983 3.28079  25
   1   1 -11 33.2939 5.04645  17
   1  -1 -11 41.9728 4.81542  17
   1  -1 -11 33.9635 3.90503  15
   1   1 -11 33.4716 4.00882  15
   1   1 -10 413.565 18.1001   5
  -1   1  10 459.799 18.4404   8
  -1  -1  10 419.714 17.7659   6
  -1  -1  10 448.950 18.5025   8
   1   1 -10 397.546 17.5427   1
   1   1 -10 380.470 17.5226   2
  -1   1  10 463.481 18.5496  31
  -1  -1  10 439.317 18.3052  31
   1   1 -10 468.651 18.8417  28
   1  -1 -10 466.407 18.8199  28
  -1   1  10 429.681 18.1937  11
   1  -1 -10 445.416 18.7467  10
  -1   1  10 447.489 18.4651  25
   1  -1 -10 452.977 19.2544  17
   1   1 -10 437.737 19.5203  17
   1   1 -10 401.596 18.8585  15
   1  -1 -10 412.063 18.8002  15
   1   1  -9 220.553 10.0697   5
  -1   1   9 231.263 10.3692   8
  -1  -1   9 235.070 10.4880   8
  -1  -1   9 222.875 9.77567   6
  -1  -1   9 225.593 10.1905  31
  -1   1   9 222.534 10.3994  31
   1  -1  -9 247.504 10.7193  28
   1   1  -9 233.990 10.6738  28
   1   1  -9 220.804 9.59266   1
   1   1  -9 214.293 9.57543   2
  -1   1   9 224.339 10.3603  25
   1   1  -9 243.161 11.5551  17
   1  -1  -9 234.078 11.1642  17
   1   1  -9 217.329 10.8356  15
   1  -1  -9 227.756 10.8332  15
  -1  -1   8 158.090 7.60387   8
  -1   1   8 150.974 7.41238   8
   1   1  -8 147.080 7.13295   5
  -1  -1   8 149.174 7.18684  31
  -1   1   8 156.311 7.42712  31
   1  -1  -8 163.645 7.68558  28
   1   1  -8 163.607 7.74212  28
  -1   1   8 148.657 7.48883  28
  -1   1   8 156.456 6.77666   3
  -1  -1   8 147.741 7.15140  25
  -1   1   8 156.836 7.41782  25
   1   1  -8 160.105 8.48976  17
  -1   1   8 156.583 7.77355  17
   1  -1  -8 150.669 8.08473  17
   1  -1  -8 145.958 7.76209  15
  -1  -1   7 26.5307 3.06401   8
   1   1  -7 21.9707 2.34072   5
  -1   1   7 21.7110 2.68410   8
  -1   1   7 26.5699 2.02283   3
  -1  -1   7 22.5146 2.20929  31
  -1   1   7 21.8286 2.47046  31
   1  -1  -7 23.8358 2.75812  28
   1   1  -7 23.0635 2.77702  28
  -1   1   7 24.6936 2.43675  28
  -1  -1   7 21.2770 2.12752  25
  -1   1   7 22.5705 2.45931  25
   1  -1  -7 22.9714 3.50113  17
   1   1  -7 22.2680 3.90064  17
   1  -1  -7 20.1727 3.10520  15
   1   1  -6 1295.68 55.5533   5
  -1   1   6 1281.71 55.7229   8
  -1   1   6 1443.01 55.4400   3
  -1   1   6 1392.64 55.8451  31
  -1  -1   6 1325.31 55.9067  30
  -1  -1   6 1313.18 55.5973  31
  -1   1   6 1257.37 55.8613  28
   1  -1  -6 1418.13 55.9747  28
   1   1  -6 1402.78 56.0144  28
   1  -1  -6 1384.05 55.6666  11
  -1  -1   6 1296.01 55.5771  25
  -1   1   6 1361.67 55.8017  25
   1  -1  -6 1370.91 56.0541  17
   1   1  -6 1352.89 56.4100  17
  -1  -1   6 1287.08 56.1840  17
   1  -1  -6 1292.86 55.9483  15
  -1   1   5 1.99578 1.84371   8
   1   1  -5 0.84289 1.64079   5
  -1  -1   5 1.92172 2.01437  30
  -1   1   5 2.63927 1.70261  31
   1  -1  -5 0.74253 1.54647  31
  -1  -1   5 1.44479 1.45728  31
   1  -1  -5 0.72154 1.89287  28
   1   1  -5-0.38308 1.92276  28
   1  -1  -5 1.77214 1.55802  11
  -1   1   5 0.31264 1.68547  25
   1  -1  -5 1.71356 1.49347  25
  -1  -1   5 0.22875 1.37614  25
   1  -1  -5-2.23102 2.85483  17
  -1  -1   5-0.04846 2.69043  17
   1   1  -5 2.61109 2.98394  17
   1  -1  -4 319.161 13.9280  31
  -1  -1   4 321.355 13.7411  31
   1   1  -4 337.932 14.1366  30
   1  -1  -4 332.301 13.8769  30
  -1  -1   4 318.128 14.0937  30
   1   1  -4 330.756 14.0920  28
   1  -1  -4 339.832 14.0711  28
  -1  -1   4 311.036 13.7219  25
   1  -1  -4 309.804 13.9007  25
   1   1  -4 318.206 13.7424   5
  -1   1   4 318.402 13.9076   8
   1  -1  -4 324.548 14.1047  17
  -1  -1   4 316.959 14.3815  17
  -1   1   4 345.270 13.9729  18
   1  -1  -4 364.492 13.8646  11
  -1   1   3 144.359 6.46320   8
   1   1  -3 138.517 6.29454   5
   1  -1  -3 130.636 6.06068   7
   1   1  -3 155.859 6.68058  30
   1  -1  -3 147.723 6.48745  31
   1  -1  -3 142.127 6.45182  32
   1  -1  -3 160.190 6.43020  30
   1  -1  -3 154.591 6.31564  11
   1  -1  -3 145.989 6.47231  25
  -1  -1   3 146.536 6.95365  17
   1  -1  -3 153.373 6.61072  17
  -1  -1   3 142.586 6.27367  12
   1   1  -2 2469.66 97.3728   5
  -1   1   2 2571.32 97.4454   8
   1  -1  -2 2788.51 97.4896  30
   1  -1  -2 2564.21 97.5316  32
   1   1  -2 1761.20 97.4932  30
  -1   1   2 2693.60 97.4909  30
  -1  -1   2 2243.23 97.3118   9
   1  -1  -2 2737.61 97.4981  26
  -1   1   2 2713.57 97.5234  26
   1  -1  -2 2557.77 97.5441  18
  -1  -1   2 2565.78 97.8046  17
  -1  -1   2 2547.48 97.4337  12
  -1   1   1 33.0375 1.95597   8
   1  -1  -1 32.7558 2.00837   8
  -1  -1   1 34.3070 1.98045   4
   1   1  -1 34.0375 1.92295   4
   1  -1  -1 31.6250 1.77151  33
   1   1  -1 31.7329 2.32977  30
  -1   1   1 33.4983 1.83498  33
   1  -1  -1 29.8458 2.01305  29
  -1   1   1 30.9831 2.02916  29
  -1   1   1 35.6616 2.25162  30
   1  -1  -1 34.9611 2.18906  30
  -1   1   1 29.7192 1.94024   9
  -1  -1   1 34.5388 1.77805   9
   1   1  -1 35.3305 1.83796  22
  -1   1   1 31.8646 1.82230  23
   1   1  -1 34.5103 2.33106  26
   1  -1  -1 34.4973 2.20593  26
   1  -1  -1 29.9676 1.76770  23
  -1   1   1 30.4055 2.21423  20
   1  -1  -1 31.9155 2.39148  20
   1  -1  -1 29.3057 2.08861  18
  -1   1   1 32.3783 1.94903  12
  -1  -1   1 35.2590 1.88338  14
   1  -1   0 178.003 7.60525   5
   1  -1   0 176.966 7.60571   8
  -1  -1   0 180.346 7.79165   4
   1   1   0 189.022 7.78892   4
   1  -1   0 184.882 7.61262  34
  -1   1   0 198.682 7.66338  33
  -1   1   0 188.349 7.86761  29
   1  -1   0 182.362 7.86906  29
  -1  -1   0 185.484 7.93555  29
   1   1   0 202.182 7.99947  30
  -1   1   0 177.580 7.78612   9
   1   1   0 190.171 7.59724  11
   1   1   0 188.953 7.97129  26
  -1   1   0 167.810 7.76222  27
  -1   1   0 172.814 7.77593  22
  -1  -1   0 167.806 7.65352  22
  -1  -1   0 168.801 7.56530  27
   1  -1   0 181.285 7.60596  24
   1  -1   0 181.872 7.83197  18
  -1  -1   0 178.440 8.22298  20
  -1   1   0 182.970 7.74357  12
   1   1   0 174.056 7.67203  14
  -1  -1   0 177.991 7.68267  14
   1   1   1 106.987 4.87269   4
  -1  -1  -1 106.833 4.68895  14
  -1   1  -1 106.414 4.68419  12
   1   1   1 100.029 4.68104  14
   1   1   1 118.815 5.12087  30
  -1  -1  -1 106.039 4.97395  29
  -1   1  -1 111.863 5.00106  29
   1   1   1 106.117 4.70559  11
  -1   1  -1 105.089 4.80354   9
  -1   1  -1 106.906 4.84370  27
   1  -1   1 100.017 4.82707  18
  -1  -1  -1 98.3607 4.71602  21
   1  -1   1 114.175 4.79291  19
   1   1   1 100.998 4.76798  21
  -1  -1  -1 107.751 5.38003  20
  -1   1  -1 99.8484 4.69937   5
   1   1   2 1218.38 50.8199   4
   1   1   2 1288.09 50.6111  34
  -1   1  -2 1251.24 51.0083  29
   1   1   2 1192.13 50.9222  29
  -1  -1  -2 1223.70 50.7974  10
  -1   1  -2 1244.50 50.6843  10
   1   1   2 1208.52 50.7231  11
   1  -1   2 1158.27 50.6632  10
   1   1   2 1263.08 50.6059  24
  -1   1  -2 1198.39 50.8520  27
   1  -1   2 1412.20 50.8889  19
  -1   1  -2 1184.75 50.7833  19
  -1  -1  -2 1152.67 50.7784  21
  -1   1  -2 1166.14 50.8321  21
  -1   1  -2 1116.85 50.6883   5
  -1  -1  -3 733.388 29.1724  10
   1  -1   3 682.782 29.0173  10
   1   1   3 692.558 29.0986  11
   1   1   3 695.623 29.1793   4
  -1   1  -3 675.647 29.2344  21
  -1   1  -3 702.572 29.2069  19
  -1  -1  -3 740.883 29.3783  29
   1   1   3 686.694 29.2942  29
   1   1   4 273.384 11.9913  28
  -1  -1  -4 286.745 12.2706  29
   1   1   4 288.500 12.0670   4
  -1  -1  -4 294.337 12.0625  10
   1   1   4 272.370 11.9635  11
   1  -1   4 266.463 11.8598  10
  -1   1  -4 271.119 12.1309  21
  -1  -1  -4 287.333 12.1585  19
  -1   1  -4 270.293 12.1110  19
  -1   1  -4 269.980 11.9965   6
   1  -1   4 277.871 11.6443   8
   1   1   5 490.799 19.8639  16
   1  -1   5 516.130 20.4837  15
   1   1   5 467.757 20.0768  28
  -1  -1  -5 473.999 20.3936  29
  -1   1  -5 534.135 19.8231   3
   1  -1   5 454.071 19.9715  10
  -1  -1  -5 494.298 20.1673  10
  -1   1  -5 449.948 20.2383  19
  -1  -1  -5 480.607 20.2563  19
  -1   1  -5 442.736 20.2144  21
  -1   1  -5 451.878 20.0230   6
   1   1   5 480.391 19.8202   8
   1  -1   5 463.169 19.7495   8
  -1  -1  -5 425.192 19.8775   7
   1  -1   6 2228.40 84.6084  15
  -1   1  -6 2029.51 83.6658  16
   1   1   6 2124.08 83.9555  16
   1   1   6 2019.59 84.1937  28
  -1   1  -6 2140.24 83.7945   3
  -1  -1  -6 2117.79 84.2904  10
   1  -1   6 1918.14 84.0776  10
  -1   1  -6 1961.10 84.3551  19
  -1  -1  -6 2055.03 84.3390  19
  -1   1  -6 1969.22 84.0597   6
   1  -1   6 2033.52 83.8407   8
  -1  -1  -6 1823.55 83.8730   7
   1   1   6 2128.43 83.8975   8
  -1   1  -7 438.791 18.2212  16
  -1   1  -7 467.667 18.9855  28
   1   1   7 407.442 18.7749  28
  -1   1  -7 468.900 18.2920   3
   1  -1   7 421.633 18.7272  10
  -1  -1  -7 468.628 18.9378  10
  -1   1  -7 413.855 18.9877  19
  -1  -1  -7 424.786 18.9684  19
   1   1   7 447.683 18.4765   8
  -1  -1  -7 412.932 18.4593   8
  -1   1  -7 417.371 18.6552   6
   1  -1   7 429.054 18.4369   8
  -1   1  -8 613.579 25.7886  16
  -1   1  -8 664.560 26.6203  28
  -1  -1  -8 660.482 26.5684  28
   1   1   8 649.936 25.7751   1
  -1   1  -8 625.126 25.7584   3
   1   1   8 629.819 25.7404   2
   1   1   8 597.695 26.3116  11
  -1  -1  -8 658.088 26.5376  10
   1  -1   8 580.935 26.2941  10
  -1  -1  -8 594.986 26.5520  19
   1   1   8 603.262 26.0252   7
   1   1   8 633.419 26.0431   8
   1  -1   8 616.151 26.0054   8
  -1   1  -8 597.670 26.1759   6
  -1  -1  -8 572.937 25.9936   8
  -1   1  -9 231.745 10.2975  16
  -1  -1  -9 259.438 11.2174  28
  -1   1  -9 251.588 11.2485  28
   1   1   9 229.337 11.0056  28
   1   1   9 237.479 10.1237   2
   1   1   9 248.424 10.1454   1
  -1  -1  -9 256.982 11.1877  10
   1  -1   9 229.239 10.9157  10
   1   1   9 233.560 10.9207  11
  -1  -1  -9 228.649 11.1705  19
   1   1   9 248.118 10.6281   8
   1  -1   9 246.482 10.6282   8
  -1  -1  -9 220.605 10.5272   8
  -1   1  -9 229.551 10.7683   6
  -1  -1 -10 24.7455 2.22816  16
   1  -1  10 25.3034 3.60295  15
  -1   1 -10 22.1600 1.92947  16
   1   1  10 21.0540 3.54757  15
   1   1  10 28.6432 2.89907  28
  -1   1 -10 24.1803 3.03676  28
  -1  -1 -10 21.8701 2.89942  28
   1  -1  10 21.5829 1.38659   1
   1   1  10 22.6063 1.47341   1
  -1  -1 -10 25.2049 2.94766  10
   1   1  10 23.2610 2.83539  11
   1  -1  10 21.1014 2.65934  10
   1   1  10 24.1949 2.76191  10
  -1  -1 -10 22.0104 3.03842  19
  -1   1 -10 26.2143 3.87391  17
   1   1  10 24.6519 2.63377   8
  -1  -1 -10 23.8923 2.49491   8
  -1   1 -10 23.5484 2.96221   6
   1   1  10 25.0542 2.67732   7
   1  -1  10 23.5095 2.63080   8
   1  -1  11 15.5654 3.57219  15
   1   1  11 13.2878 3.38700  15
  -1  -1 -11 14.0252 1.98486  16
   1  -1  11 11.4787 0.97131  13
  -1   1 -11 11.2141 1.77356  16
   1   1  11 10.6500 0.97873  13
   1  -1  11 13.2199 2.54418  28
  -1  -1 -11 15.0198 2.78799  28
  -1   1 -11 15.8832 2.99126  28
   1  -1  11 13.0591 0.96827   1
   1   1  11 11.6447 0.96328   1
   1  -1  11 14.7039 2.55999  10
   1   1  11 15.3806 2.62056  10
   1   1  11 14.5445 2.71509  11
  -1  -1 -11 13.9707 2.86341  19
  -1   1 -11 15.3854 3.82077  17
   1   1  11 12.7559 2.46806   8
   1  -1  11 13.5234 2.56906   8
  -1   1 -11 10.2773 2.37235   5
   1   1  11 14.9973 2.66121   7
  -1   1 -11 14.2231 2.68567   6
   1  -1  12 470.605 20.4509  15
  -1   1 -12 418.752 18.7059  16
  -1  -1 -12 448.578 18.9379  16
   1   1  12 485.196 20.4151  15
   1   1  12 418.405 19.4003  11
   1   1  12 419.436 19.5115  10
  -1   1 -12 475.077 19.6931  10
  -1   1 -12 475.815 19.8798  28
  -1  -1 -12 479.582 19.8486  28
   1  -1  12 425.193 19.6078  28
  -1   1 -12 493.064 20.8600  17
  -1  -1 -12 417.560 19.7051  19
  -1   1 -12 399.575 19.7226  19
   1  -1  12 480.444 19.1382   8
  -1  -1 -12 419.324 18.9370   6
  -1   1 -12 424.880 19.1158   6
  -1   1 -12 410.544 19.1755   5
   1   1  12 470.627 19.1179   8
   1  -1  12 434.594 19.0226   7
   1   1  13 202.210 10.1991  15
   1  -1  13 194.732 10.1968  15
  -1   1 -13 167.222 8.18225  16
  -1  -1 -13 175.965 8.40142  16
   1   1  13 165.222 9.01948  10
   1   1  13 166.680 8.98860  11
  -1   1 -13 198.436 9.26492  10
  -1  -1 -13 203.259 9.51375  28
  -1   1 -13 199.398 9.53703  28
   1  -1  13 171.662 9.14387  28
  -1   1 -13 191.316 10.5330  17
  -1  -1 -13 209.360 10.5976  17
  -1  -1 -13 169.711 9.29438  19
  -1   1 -13 172.011 9.40982  19
  -1  -1 -13 171.009 8.49451   6
  -1  -1 -13 165.283 8.70733   8
   1  -1  13 182.304 8.66719   7
   1   1  13 203.630 8.84869   8
  -1   1 -13 174.820 8.70859   6
  -1   1 -13 171.999 8.76193   5
   1  -1  13 198.482 8.75119   8
   1   1  14 480.474 20.6169  15
   1  -1  14 472.644 20.6156  15
  -1   1 -14 401.716 18.5719  16
  -1  -1 -14 422.724 18.7883  16
  -1   1 -14 469.063 19.6706  10
   1   1  14 396.360 19.4035  10
   1   1  14 416.279 19.3758  11
  -1   1 -14 465.437 19.9326  28
   1  -1  14 413.224 19.5817  28
  -1  -1 -14 475.117 19.8941  28
  -1   1 -14 376.152 19.6290  19
  -1  -1 -14 469.664 20.8429  17
  -1  -1 -14 401.132 19.6616  19
  -1   1 -14 484.249 21.0603  17
  -1   1 -14 413.762 18.9604   6
   1  -1  14 454.421 18.9084   7
  -1   1 -14 406.525 19.1175   5
  -1  -1 -14 436.087 18.8527   6
   1   1  14 472.849 19.1131   8
   1  -1  14 486.630 19.1360   8
  -1   1 -15 42.9124 3.08468  16
   1   1  15 55.3458 5.60654  15
   1  -1  15 53.8469 5.55506  15
  -1  -1 -15 53.5828 4.51739  28
  -1   1 -15 46.8265 4.49424  28
   1  -1  15 45.2921 4.20473  28
  -1   1 -15 52.4209 4.37662  10
  -1   1 -15 40.6353 4.48193  19
  -1  -1 -15 42.3548 4.39467  19
  -1   1 -15 55.1153 6.19088  17
  -1  -1 -15 47.5989 5.88709  17
   1   1  15 44.3467 2.66072  18
  -1  -1 -15 47.5745 3.69460   6
   1  -1  15 51.3709 3.93363   7
  -1   1 -15 42.7440 3.90735   5
   1   1  15 48.8750 3.93618   8
   1  -1  15 50.3192 4.04912   8
   1   1  16 116.479 7.75209  15
  -1   1 -16 88.1430 5.03479  16
   1  -1  16 118.002 7.74734  15
  -1  -1 -16 108.182 6.63083  28
   1  -1  16 100.514 6.36257  28
  -1   1 -16 112.015 6.75020  28
   1   1  16 114.816 6.62599   4
  -1   1 -16 117.981 6.55298  10
  -1   1 -16 113.135 8.27253  17
  -1   1 -16 87.3156 6.39551  19
  -1  -1 -16 118.399 8.16829  17
  -1  -1 -16 89.7534 6.42712  19
   1   1  16 79.7917 4.60908  18
   1   1  16 116.268 5.96556   8
   1  -1  16 110.499 5.94090   8
  -1  -1 -16 97.6791 5.54940   6
  -1   1 -16 91.0666 5.90418   5
   1  -1  16 104.401 5.69547   7
  -1   1 -17 15.4536 2.17602  16
   1  -1  17 16.6087 3.41961  28
  -1   1 -17 18.6348 3.82860  28
  -1  -1 -17 15.1400 3.67275  28
   1   1  17 21.8220 4.02491   4
  -1   1 -17 17.7328 3.51303  10
  -1  -1 -17 15.9701 5.43993  17
  -1  -1 -17 14.8587 3.66213  19
  -1   1 -17 18.3339 3.76615  19
  -1   1 -17 24.2969 5.78474  17
   1   1  17 12.7734 1.67686  18
   1   1  17 20.9305 3.32280   8
  -1  -1 -17 14.3391 2.91077   6
  -1   1 -17 16.3340 3.28456   5
   1  -1  17 23.4764 3.51784   8
   1  -1  17 18.1587 3.19081   7
  -1   1 -18-2.25004 1.90204  16
  -1   1 -18 1.03123 3.42097  28
   1   1  18 0.88795 3.61615   4
   1  -1  18 2.91029 3.09941   8
   1   1  18 1.31600 3.02920   8
  -1  -1 -18 0.37010 3.00756   5
  -1  -1 -18-2.79969 2.74619   6
   1   1  18 1.33134 1.34487  18
  -1  -1 -18 4.64661 5.21209  17
  -1   1 -18-5.10656 5.42894  17
  -1   1 -18 2.19783 3.12150  10
  -1  -1 -18 0.95555 3.19943  10
  -1   1 -19 55.9086 4.87105  10
  -1  -1 -19 58.5154 5.00469  10
  -1   1 -19 43.3768 3.31943  16
   1   1  19 62.2362 5.22920   4
  -1   1 -19 57.8436 7.30332  17
   1   1  19 34.3512 2.69566  18
  -1  -1 -19 64.4576 7.21559  17
   1   1  19 60.9995 4.58312   8
   1  -1  19 61.4272 4.25134   7
   1  -1  19 61.5154 4.56539   8
   1   1  20 6.21378 4.01459   4
  -1  -1 -20 7.86960 3.51164  10
  -1   1 -20 5.01584 3.34146  10
  -1   1 -20 4.86500 5.85048  17
   1   1  20 3.27067 1.33513  18
  -1  -1 -20 9.30616 5.71987  17
   1   1  20 7.63363 3.35150   8
   1  -1  20 12.3449 3.42541   8
   1  -1  20 4.89937 2.94109   7
   1   1  21 66.2114 5.79315   4
  -1   1 -21 54.7240 5.24521  10
  -1  -1 -21 57.0540 5.52238  10
  -1  -1 -21 57.6948 7.64789  17
  -1   1 -21 59.2999 7.81641  17
   1   1  21 58.5904 4.94102   8
   1  -1  21 56.0019 4.97426   8
   1   1  22 62.5017 5.80855   4
  -1  -1 -22 62.0499 5.65843  10
  -1   1 -22 63.1398 5.51402  10
  -1   1 -22 62.9429 8.12076  17
  -1  -1 -22 57.1928 7.93940  17
   1   1  22 53.9427 4.99468   8
   1  -1  22 62.2401 5.06272   8
   1   1  23 22.4545 4.50066   4
  -1  -1 -23 15.6486 4.15626  10
  -1   1 -23 12.7734 3.83508  10
  -1  -1 -23 14.8641 6.68362  17
  -1   1 -23 23.8110 6.85637  17
   1  -1  23 14.7085 3.70585   8
   1   1  23 25.0803 3.96056   8
   1   1  24 72.6435 6.22122  31
   1   1  24 68.6954 6.29619   4
   1  -1  24 67.6147 6.30164   4
  -1   1 -24 69.6383 6.00110  10
  -1  -1 -24 65.0207 6.05833  10
  -1  -1 -24 59.5479 8.58736  17
  -1   1 -24 81.2233 8.97967  17
   1   1  24 68.4876 5.42385   8
   1  -1  24 61.8525 5.40715   8
   1  -1  25 2.26417 4.32199   4
   1   1  25 1.88000 4.22831   4
   1  -1  25 8.52358 3.80699  31
   1   1  26 8.11607 4.30991   4
  -1  -2  27 12.5285 3.38360   4
  -1  -2  26 38.6987 4.53288   4
  -1   2  26 42.2954 4.21681   4
  -1  -2  26 45.2072 4.78022  25
   1  -2 -26 41.8808 7.73359  17
  -1  -2  26 30.4729 4.61300  31
  -1   2  25 62.7230 5.60164   8
  -1  -2  25 53.7932 5.57160   8
  -1   2  25 49.7114 4.44921   4
  -1   2  25 55.0969 5.60591  31
  -1  -2  25 44.3324 5.06193  31
   1   2 -25 59.9009 5.52401  10
  -1  -2  25 54.6503 5.04933  25
  -1   2  25 50.4971 5.57840  25
  -1   2  25 32.8984 3.80456  18
   1  -2 -25 55.0379 7.98851  17
   1   2 -25 51.8082 3.72844  12
   1   2 -25 69.1885 9.00038  17
  -1   2  24 1.13506 2.84436   4
  -1   2  24 1.40275 3.62833  31
  -1  -2  24 1.45947 3.25477  31
   1   2 -24 2.45982 3.98530  28
   1  -2 -24-1.85679 3.92936  28
   1   2 -24 1.19809 2.13204  12
   1   2 -24-2.65122 3.64662  10
  -1   2  24 1.47577 3.67487  25
  -1  -2  24 0.70313 3.20606  25
   1   2 -24-8.18909 6.70731  17
  -1   2  24-0.11867 2.53071  18
   1  -2 -24 1.30547 6.12712  17
  -1  -2  24 1.36534 4.07201   8
  -1   2  24-2.53711 4.32697   8
  -1   2  23 4.01234 2.89064   4
  -1  -2  23 0.20368 3.17756  31
  -1   2  23 1.25334 3.72325  31
   1   2 -23-0.53513 3.91919  28
   1  -2 -23 1.03918 3.84885  28
   1   2 -23 2.72730 2.14772  12
   1   2 -23-0.23682 3.55670  10
  -1  -2  23-3.43485 3.42878  25
  -1   2  23 0.84541 3.65193  25
  -1   2  23 0.72642 2.56091  18
   1  -2 -23-2.17712 6.47444  17
   1   2 -23 1.05314 6.56608  17
  -1  -2  23 9.24878 4.18751   8
  -1   2  23 1.92517 3.95611   8
  -1  -2  22 30.5277 2.73216   7
  -1  -2  22 35.7793 4.99213   8
  -1   2  22 29.8716 3.72529   4
  -1   2  22 39.6199 4.77927  31
  -1  -2  22 31.8292 4.17000  31
   1   2 -22 30.4970 4.92340  28
   1  -2 -22 39.1876 4.93305  28
   1   2 -22 33.4670 4.60405  10
  -1  -2  22 30.2683 4.20878  25
  -1   2  22 29.7561 4.60328  25
  -1   2  22 28.9596 3.37101  18
   1   2 -22 42.9410 7.82864  17
   1  -2 -22 28.2440 6.66313  17
   1   2 -22 31.6562 3.02909  12
  -1   2  21 17.7101 3.21976   4
  -1   2  21 16.7522 3.99368  31
  -1  -2  21 12.5516 3.50990  31
  -1   2  21 3.34949 3.53863  30
   1  -2 -21 13.0919 4.06381  28
   1   2 -21 16.0779 4.14336  28
   1   2 -21 15.1682 3.95798  10
  -1   2  21 20.3444 4.10308  25
  -1  -2  21 11.2323 3.36555  25
   1   2 -21 16.0719 6.69647  17
   1  -2 -21 20.9207 6.21030  17
  -1   2  21 14.8891 2.93787  18
  -1  -2  21 15.6578 2.38946   7
  -1  -2  21 17.7724 4.45316   8
  -1   2  21 22.8238 4.24810   8
   1  -2 -20 13.4141 3.36343   5
  -1   2  20 17.5455 4.06240   8
  -1  -2  20 12.1593 4.20067   8
  -1  -2  20 11.9209 2.37667   7
  -1   2  20 15.3448 3.07657   4
  -1   2  20 12.2266 3.65359  31
  -1   2  20 9.38132 3.46609  30
  -1  -2  20 11.0546 3.26586  31
   1  -2 -20 11.3436 3.87001  28
   1   2 -20 13.1725 4.01510  28
   1   2 -20 12.0994 3.68998  10
  -1  -2  20 9.78876 3.27687  25
  -1   2  20 16.4075 3.83804  25
   1  -2 -20 16.5500 5.99708  17
  -1   2  20 11.5575 2.76476  18
   1   2 -20 13.6206 6.63637  17
   1  -2 -20 5.85697 3.13733  16
  -1   2  19 107.391 6.35914   8
   1   2 -19 86.6166 5.69492   5
  -1  -2  19 87.3108 4.72515   7
  -1  -2  19 95.1881 6.36616   8
   1  -2 -19 83.8538 5.55709   5
  -1   2  19 89.0795 5.45017   4
  -1  -2  19 85.2348 5.79787  31
  -1   2  19 97.8925 6.41594  31
  -1   2  19 71.2215 5.75855  30
   1  -2 -19 91.6775 6.45906  28
   1   2 -19 91.9371 6.54153  28
  -1  -2  19 68.5582 5.69632  11
   1   2 -19 102.737 6.46834  10
  -1   2  19 76.0621 5.63449  11
  -1  -2  19 88.8665 5.80662  25
  -1   2  19 88.2256 6.21960  25
  -1   2  19 81.3690 5.20149  18
   1   2 -19 92.6319 8.62627  17
   1  -2 -19 83.6736 7.94737  17
   1  -2 -19 75.6404 5.59161  16
  -1  -2  18 42.1109 4.68404   8
   1   2 -18 31.8639 3.82720   5
   1  -2 -18 32.7988 3.68605   5
  -1   2  18 41.8074 4.53010   8
  -1   2  18 37.9501 3.58234   4
  -1  -2  18 32.8010 3.85758  31
  -1   2  18 45.4323 4.48523  31
   1   2 -18 45.3826 4.66762  28
  -1   2  18 31.4404 4.34356  28
   1  -2 -18 44.4358 4.49763  28
  -1  -2  18 33.7887 4.25408  28
  -1  -2  18 27.2760 3.88889  11
   1  -2 -18 39.8627 4.57450  10
  -1   2  18 37.8667 3.84833  11
   1   2 -18 40.3210 4.33423  10
  -1   2  18 41.2117 4.45126  25
  -1  -2  18 38.2661 3.82150  25
   1  -2 -18 39.8945 6.15651  17
  -1   2  18 32.8946 3.32636  18
   1   2 -18 42.3070 6.78267  17
   1  -2 -18 29.8647 3.75511  16
   1   2 -18 24.5204 4.72825  15
   1   2 -17 211.638 10.7876   5
  -1   2  17 261.038 11.4123   8
  -1  -2  17 251.534 11.4691   8
  -1   2  17 236.659 10.6759   4
  -1  -2  17 227.602 11.0474  31
  -1   2  17 247.394 11.6130  31
  -1   2  17 188.355 11.2853  28
   1   2 -17 233.927 11.7314  28
   1  -2 -17 244.391 11.7146  28
  -1  -2  17 185.105 11.3332  28
   1   2 -17 231.183 11.4944  10
   1  -2 -17 253.503 11.8752  10
  -1   2  17 203.253 10.8349  11
  -1   2  17 254.222 11.5867  25
  -1  -2  17 219.731 10.9091  25
  -1   2  17 215.293 10.5417  18
   1  -2 -17 239.465 12.8286  17
   1   2 -17 227.991 13.2894  17
   1   2 -17 180.830 11.6676  15
   1  -2 -17 203.521 10.8820  16
  -1  -2  16 128.763 7.31767   8
   1   2 -16 109.394 6.67914   5
  -1   2  16 134.525 7.27243   8
  -1   2  16 125.409 6.50341   4
  -1  -2  16 124.497 6.82605  31
  -1   2  16 135.631 7.41896  31
  -1  -2  16 98.5738 7.15282  28
   1  -2 -16 134.793 7.53362  28
   1   2 -16 125.594 7.53173  28
  -1   2  16 103.502 7.09872  28
   1   2 -16 132.127 7.35524  10
   1  -2 -16 155.265 7.82055  10
  -1   2  16 109.619 6.67493  11
  -1   2  16 125.192 7.27444  25
  -1   2  16 111.599 6.35471  18
   1   2 -16 126.047 9.15847  17
   1  -2 -16 133.118 8.76401  17
   1   2 -16 103.971 7.59520  15
   1  -2 -16 114.837 6.80373  16
   1  -2 -15 12.0097 3.60337   8
   1   2 -15 17.1562 3.02519   5
  -1   2  15 13.4908 3.44564   8
  -1  -2  15 16.7059 3.70378   8
  -1   2  15 14.6596 2.71789   4
  -1   2  15 13.4681 3.24982  31
  -1  -2  15 17.1844 2.90143  31
  -1  -2  15 11.4126 3.20319  28
   1   2 -15 17.7048 3.48367  28
   1  -2 -15 17.9799 3.47159  28
   1   2 -15 14.0654 3.24775  10
  -1   2  15 15.6665 2.95380  11
   1  -2 -15 17.7039 3.45718  10
  -1   2  15 18.9214 3.34110  25
   1   2 -15 18.2641 5.28516  17
  -1   2  15 13.5418 2.53295  18
   1  -2 -15 15.9552 4.91860  17
   1   2 -15 15.6471 3.98014  15
   1  -2 -15 17.8098 3.78524  15
   1   2 -14 70.4806 4.15084   5
  -1   2  14 74.7149 4.60295   8
  -1  -2  14 81.3848 5.02567   8
  -1   2  14 66.9447 3.86252   4
  -1  -2  14 68.9060 4.12016  31
  -1   2  14 72.8105 4.64637  31
   1  -2 -14 73.8215 4.86003  28
   1   2 -14 73.8693 4.90945  28
  -1  -2  14 59.7466 4.58955  28
   1   2 -14 69.5341 4.63886  10
   1  -2 -14 74.3737 4.96174  10
  -1   2  14 60.3641 4.14092  11
  -1   2  14 70.6992 4.55824  25
   1  -2 -14 73.2717 5.99395  17
   1   2 -14 62.3439 6.51150  17
   1  -2 -14 70.0369 5.02411  15
   1   2 -14 65.5825 5.22207  15
  -1   2  13 7.93085 3.01207   8
   1   2 -13 8.85584 2.63735   5
  -1  -2  13 8.23203 2.19725   6
  -1  -2  13 5.44364 3.31844   8
   1   2 -13 4.41846 1.14498   1
  -1   2  13 6.28746 2.37141   4
   1  -2 -13 6.90414 1.12709   1
  -1   2  13 8.14492 2.83764  31
  -1  -2  13 6.49320 2.45303  31
  -1  -2  13 8.45234 2.76196  28
   1  -2 -13 9.82329 3.07731  28
   1   2 -13 7.56706 3.06997  28
   1   2 -13 9.86210 2.91179  10
   1  -2 -13 6.01826 2.99523  10
  -1   2  13 5.84027 2.47533  11
  -1   2  13 6.98205 2.72927  25
   1  -2 -13 7.33751 4.13254  17
   1   2 -13 8.54645 4.82412  17
   1  -2 -13 8.92469 3.29791  15
   1   2 -13 8.28248 3.48830  15
  -1  -2  12 1.40307 2.04063   6
  -1   2  12 4.09341 2.78894   8
   1   2 -12 0.50493 2.46224   5
  -1  -2  12 4.31238 3.34446   8
   1  -2 -12 0.01717 1.14308   1
   1   2 -12 7.45326 1.31750   1
  -1   2  12 0.99446 2.09810   4
  -1  -2  12 0.55411 2.10296  31
  -1   2  12 1.85384 2.51566  31
   1   2 -12 1.58498 2.87578  28
   1  -2 -12 2.74234 2.71677  28
  -1  -2  12 3.43452 2.57086  28
  -1   2  12 1.08824 2.29665  11
   1  -2 -12 1.23891 2.74376  10
   1   2 -12-0.42814 2.59783  10
  -1   2  12 0.92625 2.48482  25
   1  -2 -12 1.31750 3.69099  17
   1   2 -12 0.37203 4.34933  17
   1  -2 -12 7.49582 1.45745  13
   1  -2 -12 2.61818 3.21924  15
   1   2 -12-1.34298 3.26234  15
   1   2 -12 1.15041 1.20542  13
  -1  -2  11 26.6760 2.63546   6
  -1  -2  11 28.8429 3.61639   8
   1   2 -11 26.1767 3.00427   5
  -1   2  11 27.6486 3.23006   8
   1   2 -11 33.6346 2.01825   1
   1  -2 -11 25.4967 1.86127   1
  -1   2  11 29.4607 2.63609   4
  -1   2  11 30.3358 3.16702  31
  -1  -2  11 27.2680 2.75020  31
   1  -2 -11 29.5389 3.46790  28
  -1  -2  11 27.1452 3.14833  28
   1   2 -11 26.2946 3.30002  28
   1  -2 -11 28.5897 3.45103  10
  -1   2  11 26.1640 2.87689  11
  -1   2  11 25.7264 3.04008  25
   1   2 -11 22.9054 4.66930  17
   1  -2 -11 29.0604 4.25963  17
   1  -2 -11 22.8719 2.01930  13
   1   2 -11 24.2519 3.74841  15
   1  -2 -11 28.4855 3.72985  15
   1   2 -11 24.3784 1.93865  13
  -1  -2  10 176.964 8.11841   6
   1   2 -10 170.549 8.38647   5
  -1  -2  10 184.039 8.92105   8
  -1   2  10 190.079 8.64116   8
   1   2 -10 169.348 7.79811   1
   1  -2 -10 170.082 7.75123   1
  -1   2  10 174.644 8.10887   4
  -1   2  10 186.565 8.79122  31
  -1  -2  10 174.397 8.34111  31
   1   2 -10 188.062 8.98831  28
   1  -2 -10 199.672 9.00303  28
   1  -2 -10 184.190 8.98952  10
  -1   2  10 197.311 8.80948  25
   1   2 -10 192.425 10.1109  17
  -1   2  10 182.280 8.26769  18
   1  -2 -10 188.278 9.43241  17
   1   2 -10 152.813 9.07336  15
   1  -2 -10 173.159 8.97121  15
  -1   2   9 2025.99 80.4256   8
   1   2  -9 1856.98 80.2150   5
   1   2  -9 1943.37 79.8940   1
   1   2  -9 1831.95 79.8394   2
  -1   2   9 1930.82 80.0080   4
   1  -2  -9 1864.83 79.8398   1
  -1  -2   9 1926.30 80.2126  31
  -1   2   9 2073.43 80.6634  31
   1  -2  -9 2111.27 80.7819  28
   1   2  -9 2050.98 80.8304  28
   1  -2  -9 2066.91 80.8153  10
  -1   2   9 2032.13 80.5997  25
  -1   2   9 1952.66 80.2327  18
   1  -2  -9 1989.68 80.8722  17
  -1  -2   9 1915.62 81.0305  17
   1  -2  -9 1914.48 80.6697  15
   1   2  -9 1941.53 79.9663  12
  -1   2   8 219.165 10.1464   8
   1   2  -8 207.784 9.96890   5
  -1   2   8 214.309 9.93914  30
  -1  -2   8 227.403 9.87364  31
   1   2  -8 226.618 10.4794  28
   1  -2  -8 247.859 10.4929  28
   1   2  -8 220.647 9.64182   1
   1   2  -8 216.945 9.59834   2
  -1   2   8 213.557 9.69566   4
   1  -2  -8 215.264 9.56547   1
   1  -2  -8 229.935 10.4355  10
   1  -2  -8 236.118 10.1202  11
  -1   2   8 225.669 9.93587  18
  -1  -2   8 223.829 10.9186  17
   1  -2  -8 226.020 10.6602  17
   1  -2  -8 216.609 10.4182  15
   1   2  -8 230.823 9.64945  12
  -1   2   7 58.7523 3.67842   8
   1   2  -7 52.8868 3.43449   5
   1   2  -7 55.8033 3.03818   2
   1   2  -7 57.8188 3.12960   1
  -1   2   7 51.7246 3.11950   4
  -1  -2   7 53.5742 3.09387  31
  -1   2   7 52.6978 3.35547  30
   1  -2  -7 57.6635 3.77815  28
   1   2  -7 58.0099 3.85074  28
   1  -2  -7 53.9486 3.43014  11
  -1  -2   7 52.0416 4.39324  17
   1  -2  -7 56.3154 4.12536  17
   1  -2  -7 55.6436 3.97357  15
   1   2  -7 60.8557 3.00529  12
  -1   2   6 1073.32 45.8148   8
   1   2  -6 1057.27 45.6928   5
   1   2  -6 1108.24 45.5886   2
   1   2  -6 1164.59 45.6432   1
  -1   2   6 1115.20 45.4836   4
   1  -2  -6 1082.57 45.9080  31
  -1   2   6 1083.25 45.6248  30
  -1  -2   6 1078.51 45.5506  31
   1   2  -6 1139.72 46.0894  28
  -1  -2   6 1045.88 45.9889  28
   1  -2  -6 1173.16 46.0113  28
   1  -2  -6 1161.26 45.8313  11
  -1  -2   6 1055.25 45.5312  25
  -1  -2   6 1058.10 46.3458  17
   1  -2  -6 1099.96 45.9610  17
   1  -2  -6 1084.89 45.9669  15
   1   2  -6 1137.43 45.5242  12
  -1   2   5 164.964 7.61540   8
   1   2  -5 159.143 7.50565   5
   1  -2  -5 157.229 7.16193   4
   1   2  -5 177.579 7.47420   1
   1   2  -5 170.925 7.40963   2
   1  -2  -5 170.218 7.64153  31
  -1   2   5 168.943 7.35671  30
  -1  -2   5 161.573 7.19672  31
   1  -2  -5 189.119 7.76878  28
   1   2  -5 173.748 7.82438  28
   1  -2  -5 184.126 7.56410  11
   1  -2  -5 158.261 7.56308  25
  -1  -2   5 155.692 7.18211  25
  -1   2   5 171.084 7.57180  17
  -1  -2   5 155.569 8.25869  17
   1  -2  -5 176.390 7.73692  17
   1  -2  -5 159.868 7.70672  15
   1  -2  -4 1.51917 1.18093   6
   1   2  -4 2.88592 1.69304   5
  -1   2   4 2.25633 1.75198   8
   1  -2  -4 2.47316 1.06138   4
   1  -2  -4 3.10262 1.60825   3
   1   2  -4 0.61945 1.49899   1
   1   2  -4 2.24571 1.50960   2
   1  -2  -4 2.44011 1.33288  30
   1  -2  -4 2.50226 1.54550  31
   1  -2  -4 2.10824 1.51846  32
  -1  -2   4 0.96359 0.94363  31
   1   2  -4 2.55316 1.87046  28
   1  -2  -4 1.13405 1.69835  28
  -1  -2   4 1.70805 1.10936  12
   1  -2  -4 2.78141 1.55784  11
   1  -2  -4 1.93005 1.52501  25
  -1  -2   4 2.01216 0.92915  25
  -1   2   4 4.42484 1.75270  18
   1  -2  -4 1.60540 1.37920  18
   1  -2  -4 1.53407 1.86456  17
   1  -2  -4 3.04778 1.99281  15
  -1  -2   4 0.10062 2.69838  17
   1  -2  -3 346.544 14.6975   4
   1  -2  -3 338.657 14.9352   3
   1   2  -3 355.856 14.9936   2
   1  -2  -3 349.208 15.0444  32
   1   2  -3 361.750 15.2414  30
   1  -2  -3 390.292 14.8090  30
   1  -2  -3 362.724 15.1024  31
   1  -2  -3 363.796 15.0787  25
  -1   2   3 374.953 15.1224  18
   1  -2  -3 347.873 15.0414  18
  -1  -2   3 333.284 15.4593  17
   1  -2  -3 357.183 14.7881  17
   1   2  -3 329.574 14.9306   5
  -1   2   3 348.214 14.9842   8
   1  -2  -3 340.340 14.7569   6
   1  -2  -2 229.204 9.85523   8
  -1  -2   2 241.878 9.94586   5
  -1   2   2 221.788 9.87217   8
   1  -2  -2 224.201 9.77303   6
   1  -2  -2 218.911 9.91772   3
  -1   2   2 240.229 9.99906   3
   1  -2  -2 226.500 9.87407  33
   1   2  -2 236.017 10.1130  30
   1  -2  -2 230.040 9.96624  32
   1  -2  -2 228.660 9.74968  29
   1  -2  -2 251.924 9.76963  30
  -1   2   2 233.895 9.89738   9
  -1  -2   2 212.098 9.54533   9
   1  -2  -2 245.838 9.76251  26
   1  -2  -2 227.697 9.87722  23
  -1  -2   2 223.157 10.4209  17
   1  -2  -2 234.182 10.0081  18
  -1  -2   2 232.032 9.87296  14
   1  -2  -1 1890.31 80.3884   5
   1  -2  -1 1897.70 80.4698   8
   1  -2  -1 1975.74 80.5467   6
   1  -2  -1 1903.84 80.6013   3
   1   2  -1 2149.13 80.5683   4
  -1  -2   1 1821.85 80.5105   4
   1   2  -1 2114.97 80.4831  33
   1  -2  -1 2053.52 80.5546  34
   1  -2  -1 2070.64 80.5615  33
   1   2  -1 2067.78 80.7368  30
  -1   2   1 1589.13 80.4977  33
   1  -2  -1 2029.48 80.4938  29
  -1   2   1 2046.61 80.6206   9
  -1   2   1 1592.33 80.5005  23
  -1  -2   1 2075.57 80.7352  26
   1   2  -1 2106.82 80.4826  23
   1  -2  -1 1995.29 80.5352  24
   1  -2  -1 2018.01 80.5494  23
   1  -2  -1 2039.10 80.6889  18
  -1  -2   1 1890.35 80.8860  17
  -1  -2   1 1978.93 80.5554  14
  -1   2   0 155.924 7.28733   6
   1  -2   0 156.638 7.01799   5
   1  -2   0 169.335 7.32710   6
  -1  -2   0 155.791 7.19522   4
   1   2   0 157.063 7.16606   4
   1  -2   0 155.824 7.22931   3
   1   2   0 169.253 7.03996  33
  -1  -2   0 162.378 7.30044  30
   1  -2   0 164.502 7.07603  33
   1  -2   0 166.870 7.05303  34
  -1  -2   0 186.765 7.43297  29
   1   2   0 157.225 7.24321  29
   1  -2   0 161.121 7.14482  29
  -1   2   0 159.999 7.15257   9
   1  -2   0 161.549 7.04221  24
  -1   2   0 154.139 7.15772  27
   1   2   0 162.294 7.01753  23
   1   2   0 162.052 7.30256  26
  -1  -2   0 216.247 7.55861  26
  -1   2   0 153.120 7.10603  22
  -1  -2   0 146.958 6.83317  22
   1  -2   0 155.453 7.27758  18
  -1  -2   0 155.906 7.68239  20
   1   2   0 158.425 7.81375  20
   1  -2   0 166.685 6.89170  19
  -1  -2   0 165.309 7.17594  14
   1  -2   0 162.139 6.89865  14
   1  -2   0 185.667 7.14277  12
   1   2   1 3051.05 121.097   4
   1  -2   1 2851.51 121.070   3
  -1  -2  -1 3012.65 121.063  14
   1  -2   1 3010.21 120.948  12
   1  -2   1 2969.42 120.858  16
   1  -2   1 2887.00 120.797  14
   1   2   1 2873.44 121.034  14
  -1  -2  -1 3072.86 121.144  30
   1   2   1 2878.39 121.120  29
   1   2   1 3497.67 121.238  30
  -1  -2  -1 3349.82 121.213  29
   1   2   1 2986.55 120.969  11
   1  -2   1 2842.79 121.016   9
  -1   2  -1 2942.19 121.052   9
   1   2   1 2810.09 121.012  10
  -1   2  -1 2943.78 121.126  27
  -1   2  -1 2835.60 121.061  22
  -1  -2  -1 2751.24 120.891  21
   1   2   1 2921.99 121.511  20
  -1  -2  -1 2928.80 121.482  20
   1  -2   1 2891.15 120.969   5
   1  -2   1 2996.65 121.125   6
   1  -2   2 159.476 7.30864   5
   1  -2   2 170.675 7.50868   6
   1   2   2 171.760 7.36117   2
  -1   2  -2 167.839 7.39873   3
   1   2   2 163.073 7.42457   4
   1  -2   2 159.250 7.34532   3
   1   2   2 190.013 7.30648  34
  -1  -2  -2 171.413 7.54978  29
   1   2   2 158.294 7.29708  10
   1  -2   2 152.839 7.02266  10
  -1  -2  -2 171.079 7.33438  11
   1   2   2 164.004 7.28236  11
  -1   2  -2 163.786 7.27578   9
  -1  -2  -2 164.980 7.31308  10
   1   2   2 191.047 7.29972  24
  -1   2  -2 150.843 7.35480  27
  -1   2  -2 150.449 7.32934  21
  -1  -2  -2 161.576 7.99926  20
  -1  -2  -2 164.164 7.33672  14
   1  -2   3 10.6964 1.96315   5
  -1   2  -3 8.38054 1.91458   5
   1  -2   3 9.67395 2.16281   6
   1   2   3 9.04816 1.97050   4
  -1   2  -3 9.10358 1.76145   3
   1   2   3 4.92624 1.55402  34
  -1  -2  -3 11.7334 1.94231  29
   1  -2   3 9.92556 1.58320  28
   1  -2   3 8.66026 1.22465  10
  -1  -2  -3 11.3681 1.91030  11
  -1  -2  -3 9.73066 1.61312  10
   1   2   3 10.1768 1.65824  11
   1   2   3 6.85682 1.56705  24
  -1   2  -3 9.43171 1.67360  27
   1   2   3 10.2007 2.00522  19
  -1   2  -3 7.50351 1.79658  21
   1  -2   3 9.53664 2.30358  15
   1  -2   4 369.477 15.4430  15
  -1  -2  -4 364.348 15.3988  29
   1  -2   4 355.536 15.1634  28
  -1   2  -4 354.746 15.0441   3
   1   2   4 359.887 15.2544   4
   1  -2   4 336.016 14.9394  10
  -1  -2  -4 363.790 15.2295  10
   1   2   4 339.101 15.1479  11
  -1  -2  -4 379.307 15.2494  11
  -1   2  -4 337.511 15.2811  21
   1   2   4 373.666 15.3639  19
  -1   2  -4 329.177 15.1076   5
   1  -2   4 373.469 15.3085   6
   1  -2   5 171.622 7.74862  15
   1   2   5 159.084 7.03638  16
  -1  -2  -5 156.352 7.42445  29
   1  -2   5 149.331 7.15480  28
   1   2   5 154.789 7.29421   4
   1   2   5 158.454 6.94656   2
  -1   2  -5 154.761 6.96195   3
  -1  -2  -5 166.219 7.27648  10
   1  -2   5 144.368 6.92535  10
   1   2   5 152.259 7.17623  11
  -1   2  -5 152.152 7.35838  21
   1   2   5 159.080 7.34413  19
  -1  -2  -5 152.542 7.31727  19
  -1   2  -5 148.935 7.26783   6
  -1  -2  -5 142.483 7.09992   7
   1   2   6 4.12873 1.92635  16
   1  -2   6 4.51260 2.98220  15
   1  -2   6 2.10054 1.87436  28
  -1  -2  -6 2.73990 2.22371  29
   1   2   6 5.51895 1.59934   2
   1   2   6 2.04015 1.64784   1
   1   2   6 3.31131 2.30124   4
  -1  -2  -6 4.33193 1.89033  10
   1   2   6 5.22843 2.07064  11
   1  -2   6 2.72064 1.63663  10
  -1  -2  -6 2.79144 2.06723  19
   1   2   6 5.77258 1.91077  19
  -1   2  -6 4.19390 2.32481   6
   1  -2   7 65.5780 4.91686  15
   1   2   7 67.6578 3.84155  16
  -1   2  -7 74.4269 4.15079  28
   1  -2   7 65.7820 4.01205  28
   1   2   7 69.9947 3.43492   2
   1  -2   7 65.3129 3.30129   1
   1   2   7 69.7183 3.48275   1
   1  -2   7 60.9687 3.77746  10
   1   2   7 65.3797 3.96837  11
  -1  -2  -7 71.3507 4.07984  10
  -1  -2  -7 65.4198 4.14745  19
  -1  -2  -7 64.0268 3.71998   8
  -1   2  -7 64.2165 4.15585   6
  -1  -2  -7 60.6574 3.80162   7
   1  -2   8 501.934 21.2358  15
   1  -2   8 464.899 20.6581  28
  -1   2  -8 507.044 20.8324  28
   1   2   8 511.875 20.0910   1
   1   2   8 487.030 20.0290   2
   1  -2   8 463.952 19.9719   1
  -1   2  -8 484.531 20.4770  10
  -1  -2  -8 512.833 20.8179  10
   1   2   8 479.766 20.5671  11
   1  -2   8 455.958 20.4633  10
  -1  -2  -8 479.669 20.7909  19
   1   2   8 497.046 20.3078   8
  -1   2  -8 449.838 20.4687   6
  -1  -2  -8 472.696 20.2785   8
   1  -2   8 479.208 20.2913   8
  -1  -2  -8 429.053 20.1655   7
   1   2   9 1064.91 41.7878  15
   1  -2   9 1048.03 41.8855  15
  -1   2  -9 1039.32 41.4495  28
   1  -2   9 948.367 41.2806  28
   1  -2   9 951.273 40.4843   1
   1   2   9 1062.09 40.5906   1
   1  -2   9 911.813 41.0517  10
  -1  -2  -9 1060.83 41.4644  10
   1   2   9 968.969 41.1517  11
  -1   2  -9 1023.72 41.1321  10
  -1  -2  -9 968.632 41.3911  19
   1  -2   9 1002.47 40.8735   8
  -1  -2  -9 869.872 40.6900   7
   1   2   9 1024.26 40.8927   8
  -1  -2  -9 943.000 40.8459   8
  -1   2  -9 920.839 41.0146   6
   1   2  10 13.8025 1.44528  13
   1  -2  10 15.9754 3.64691  15
   1  -2  10 13.5973 1.50364  13
  -1   2 -10 10.2796 2.59363  28
   1  -2  10 12.6662 2.46993  28
   1  -2  10 11.7846 1.30957   1
   1   2  10 18.0160 1.50764   1
   1   2  10 14.6776 2.37107  10
   1  -2  10 10.8587 2.35514  10
  -1  -2 -10 11.3311 2.52444  10
  -1   2 -10 9.20503 2.27253  10
   1   2  10 8.49742 2.48033  11
  -1   2 -10 11.9233 3.47723  17
  -1  -2 -10 14.4424 2.82328  19
  -1   2 -10 11.5954 2.70051   6
   1  -2  10 9.26595 2.42210   8
  -1   2 -10 12.5612 2.32647   5
   1   2  10 12.2114 2.55477   8
   1  -2  11 311.435 14.2504  15
   1  -2  11 339.525 12.3784  13
   1   2  11 265.847 12.2666  13
  -1  -2 -11 319.875 13.5735  28
   1  -2  11 276.621 13.3761  28
  -1   2 -11 314.522 13.6639  28
   1  -2  11 279.773 12.2333   1
   1   2  11 277.383 12.2404   1
   1   2  11 280.055 13.3236  10
   1   2  11 278.610 13.1926  11
  -1  -2 -11 321.766 13.6404  10
  -1   2 -11 315.493 13.3208  10
   1  -2  11 268.719 13.1061  10
  -1   2 -11 324.504 14.6312  17
  -1  -2 -11 277.720 13.4696  19
  -1   2 -11 273.439 13.0352   6
   1  -2  11 298.640 12.9421   8
   1   2  11 311.716 12.9724   8
  -1   2 -11 266.576 13.0093   5
   1  -2  12 44.2899 4.71831  15
  -1   2 -12 32.9453 2.45143  16
   1  -2  12 35.3948 3.53107  28
  -1   2 -12 41.6158 3.88853  28
  -1  -2 -12 46.5161 3.86328  28
   1   2  12 35.8235 1.97080   1
   1  -2  12 35.1969 2.01224   1
   1   2  12 46.4974 3.90117   4
   1   2  12 38.0608 3.55388  11
   1   2  12 34.8108 3.41601  10
  -1  -2 -12 41.2275 3.78702  10
  -1   2 -12 44.1544 3.61212  10
  -1  -2 -12 38.1875 3.71394  19
  -1   2 -12 44.8089 5.03563  17
  -1   2 -12 38.4888 3.35849   5
   1   2  12 41.8558 3.40135   8
   1  -2  12 41.2961 3.47070   8
  -1  -2 -12 38.9558 3.43938   8
  -1   2 -13 15.6079 1.85161  16
   1  -2  13 18.4067 4.27182  15
  -1   2 -13 14.0191 3.20367  28
  -1  -2 -13 13.8564 3.11561  28
   1  -2  13 15.6290 2.94661  28
   1  -2  13 11.6895 1.00840   2
   1   2  13 12.4532 3.31155   4
   1   2  13 12.6610 2.72868  10
  -1   2 -13 12.7816 2.81466  10
  -1  -2 -13 16.8143 3.16447  10
   1   2  13 14.0992 2.91808  11
  -1  -2 -13 15.6019 3.14736  19
  -1   2 -13 24.1727 4.71617  17
  -1  -2 -13 14.6888 2.90997   8
   1  -2  13 15.3275 3.02771   8
   1   2  13 17.0457 2.78393   8
  -1   2 -13 17.0013 2.81157   5
  -1   2 -14 163.670 8.38616  16
   1  -2  14 203.756 10.7559  15
  -1   2 -14 194.151 9.91673  28
  -1  -2 -14 200.506 9.81501  28
   1  -2  14 176.515 9.54536  28
   1   2  14 191.743 9.55282   4
  -1  -2 -14 205.619 9.82793  10
   1   2  14 176.986 9.45897  10
  -1   2 -14 205.812 9.58484  10
   1   2  14 182.610 9.38761  11
  -1  -2 -14 217.723 11.1056  17
  -1   2 -14 199.946 11.1406  17
  -1  -2 -14 182.913 9.72156  19
   1   2  14 199.522 9.16022   8
   1  -2  14 203.595 9.17690   8
  -1   2 -14 166.263 9.08234   5
   1  -2  14 192.646 9.08502   7
  -1  -2 -14 174.409 9.11147   8
  -1   2 -15 9.61031 1.86866  16
   1  -2  15 11.0727 3.06912  28
  -1   2 -15 11.8711 3.37573  28
   1   2  15 12.8088 3.47788   4
   1   2  15 9.80172 3.01549  11
  -1   2 -15 16.6102 3.04091  10
  -1  -2 -15 11.6527 4.89585  17
  -1  -2 -15 7.48154 3.20000  19
  -1   2 -15 14.3730 4.90281  17
   1  -2  15 12.5390 3.20274   7
   1  -2  15 12.4758 3.11078   8
   1   2  15 8.49758 2.96436   8
  -1   2 -15 13.5145 2.94185   5
  -1  -2 -15 13.7347 3.15549   8
  -1  -2 -15 10.3260 2.62007   6
  -1   2 -16 61.3105 3.99478  16
   1  -2  16 70.8627 5.41432  28
  -1   2 -16 86.9932 5.90561  28
   1   2  16 81.1840 5.60427   4
  -1   2 -16 83.2685 5.42396  10
  -1  -2 -16 79.2057 6.97058  17
  -1  -2 -16 67.1739 5.51861  19
  -1   2 -16 87.5724 7.35963  17
   1   2  16 79.4248 5.01707   8
   1  -2  16 83.5471 5.04010   7
  -1  -2 -16 65.4226 5.08568   8
  -1  -2 -16 74.9604 4.57972   6
   1  -2  16 78.8830 5.11854   8
  -1   2 -16 73.2579 5.08361   5
  -1   2 -17 173.253 9.25316  16
  -1   2 -17 245.049 11.2312  28
   1  -2  17 176.617 10.5497  28
   1   2  17 190.596 10.6608  28
   1   2  17 233.907 10.7610   4
  -1   2 -17 239.876 10.7827  10
  -1   2 -17 178.784 10.7291  19
  -1   2 -17 235.511 12.6989  17
  -1  -2 -17 249.429 12.4386  17
  -1  -2 -17 199.630 10.7646  19
   1  -2  17 214.655 9.97643   7
  -1  -2 -17 195.823 9.62754   6
  -1   2 -17 195.919 10.2193   5
   1   2  17 230.028 10.2109   8
   1  -2  17 226.622 10.2320   8
  -1   2 -18 52.5192 3.68115  16
  -1   2 -18 67.6629 5.55513  28
  -1   2 -18 67.5092 5.22095  10
   1  -2  18 70.8979 4.95961   8
  -1  -2 -18 57.4391 4.27874   6
   1  -2  18 68.1732 4.72209   7
   1   2  18 69.2532 4.92603   8
  -1   2 -18 82.8653 7.67211  17
  -1  -2 -18 80.5149 7.30142  17
   1   2  18 70.6105 5.50474   4
   1   2  19 35.6382 4.58451   4
  -1   2 -19 24.7852 2.56043  16
  -1   2 -19 35.0625 4.11805  10
  -1   2 -19 38.1542 6.63651  17
  -1  -2 -19 32.7734 6.44816  17
   1  -2  19 34.5901 3.76199   7
   1  -2  19 37.9098 4.00652   8
   1   2  19 37.1137 4.00573   8
  -1  -2 -19 34.1877 3.30993   6
   1   2  20 0.56537 3.77202   4
  -1   2 -20-0.66401 1.72166  16
  -1  -2 -20 4.77087 5.61366  17
  -1   2 -20-0.19228 5.94701  17
  -1   2 -20 0.71656 3.15357  10
   1  -2  20 1.30763 3.08598   7
   1  -2  20 0.97970 3.31478   8
   1   2  20 3.22791 3.22708   8
  -1   2 -21 94.2706 6.66918  10
  -1  -2 -21 100.207 7.12653  10
   1  -2  21 107.257 6.02335   7
   1  -2  21 96.2174 6.47020   8
   1   2  21 100.030 6.40366   8
  -1  -2 -21 89.4348 8.98174  17
  -1   2 -21 83.0388 9.14044  17
   1   2  21 106.144 7.06866   4
  -1  -2 -22 33.9304 4.69451  10
  -1   2 -22 25.3565 4.17672  10
   1  -2  22 22.8234 4.12094   8
   1  -2  22 30.7593 3.58284   7
   1   2  22 23.4874 4.03331   8
  -1   2 -22 17.1352 6.74691  17
  -1  -2 -22 26.4916 6.83422  17
   1   2  22 28.1527 4.70720   4
   1   2  23 2.61952 4.03752   4
   1   2  23 15.8714 4.13955  31
  -1   2 -23 8.65891 3.57611  10
  -1  -2 -23 7.58851 3.91347  10
  -1   2 -23 24.2248 6.84937  17
  -1  -2 -23 8.52718 6.22961  17
   1  -2  23 8.42326 3.00298   7
   1   2  23 9.59592 3.50212   8
   1  -2  23 12.1772 3.57293   8
   1   2  24 3.76324 4.17604   4
  -1  -2 -24 4.88161 4.71636  29
   1   2  24 8.03419 4.14370  31
  -1   2 -24 3.25690 6.79006  17
  -1  -2 -24 11.2586 6.50324  17
  -1  -2 -24 5.92284 3.89016  10
  -1   2 -24 12.2182 3.62983  10
   1  -2  24 4.66229 3.56698   8
   1   2  25 36.9245 5.02340   4
  -1   2 -25 30.7085 4.59898  10
  -1  -2 -25 29.6360 7.18167  17
   1   2  26 17.3351 4.69097   4
   1  -3 -26 3.12946 6.44900  17
  -1   3  26 10.0503 2.94125   4
  -1   3  25 11.8682 3.05706   4
  -1   3  25 14.9122 4.20685  31
  -1  -3  25 6.52149 3.35356  31
   1   3 -25 5.87684 3.82049  10
  -1   3  25 11.0626 4.18070  25
  -1  -3  25 5.06742 3.38232  25
   1  -3 -25 12.5022 6.27408  17
  -1   3  25 9.04756 4.18561   8
  -1  -3  25 11.1916 4.31936   8
  -1  -3  24 18.1859 4.56174   8
  -1   3  24 17.8571 4.34690   8
  -1  -3  24 15.4241 2.36981   7
  -1   3  24 17.1720 3.28858   4
  -1   3  24 17.8673 4.44666  31
  -1  -3  24 14.7513 3.57817  31
   1  -3 -24 19.7330 4.61959  28
   1   3 -24 22.2711 4.16864  10
   1   3 -24 15.3380 2.15797  12
  -1  -3  24 15.2583 3.56927  25
  -1   3  24 23.0863 4.49149  25
  -1   3  24 11.8783 2.72466  18
   1  -3 -24 21.4466 6.63872  17
   1   3 -24 14.5897 7.23722  17
  -1  -3  23 44.8777 3.37113   7
  -1   3  23 63.2690 5.46612   8
  -1  -3  23 51.7138 5.50740   8
  -1   3  23 54.2962 4.31211   4
  -1   3  23 53.8941 5.51553  31
  -1  -3  23 44.0996 4.72115  31
   1  -3 -23 53.7423 5.49509  28
   1   3 -23 48.5864 5.17642  10
  -1  -3  23 37.3444 4.48560  25
  -1   3  23 57.8749 5.56622  25
  -1   3  23 41.0657 3.88373  18
   1  -3 -23 67.7250 7.61823  17
   1   3 -23 62.9504 8.39421  17
   1   3 -23 46.6613 3.32428  12
  -1   3  22 28.4576 3.48593   4
  -1   3  22 26.3371 4.48545  31
  -1   3  22 14.1261 3.65094  30
  -1  -3  22 23.7165 3.74374  31
   1  -3 -22 23.4123 4.46375  28
   1   3 -22 19.8370 2.38379  12
   1   3 -22 22.4897 4.13843  10
  -1   3  22 20.3683 4.37773  25
  -1  -3  22 27.8520 3.79316  25
   1  -3 -22 32.3281 6.54405  17
  -1   3  22 20.6019 3.06322  18
   1   3 -22 27.9661 7.42249  17
  -1   3  22 30.5870 4.47425   8
  -1  -3  22 27.6977 4.74023   8
  -1  -3  22 25.8745 2.77872   7
  -1   3  21 24.3266 4.36300   8
  -1  -3  21 21.2626 2.77109   7
  -1  -3  21 24.7042 4.58226   8
  -1   3  21 24.0357 3.30928   4
  -1   3  21 27.1410 4.23472  31
  -1  -3  21 21.5004 3.57073  31
  -1   3  21 17.7295 3.73327  30
   1  -3 -21 23.0390 4.23431  28
   1   3 -21 24.2406 4.10429  10
   1  -3 -21 28.1060 4.54220  10
  -1   3  21 22.1383 4.20120  25
  -1  -3  21 21.6815 3.50953  25
  -1   3  21 16.9899 2.95743  18
   1   3 -21 16.0370 6.76282  17
   1  -3 -21 29.9530 6.30033  17
   1   3 -21 21.0436 2.35559  12
   1  -3 -20 34.6058 3.92183   5
  -1   3  20 47.1256 4.81131   8
  -1  -3  20 39.3910 4.89051   8
  -1   3  20 39.1145 3.77464   4
  -1   3  20 22.5968 3.91795  30
  -1   3  20 40.0365 4.74110  31
  -1  -3  20 39.9048 4.14754  31
   1  -3 -20 41.3356 4.81264  28
   1   3 -20 36.5777 4.43523  10
   1  -3 -20 41.4578 4.92526  10
  -1   3  20 43.6995 4.86665  25
  -1  -3  20 33.7934 3.94029  25
  -1   3  20 36.3659 3.49373  18
   1  -3 -20 43.5592 6.52150  17
   1   3 -20 47.3742 7.35641  17
   1  -3 -20 32.7828 4.04497  16
   1   3 -20 37.6339 2.86800  12
  -1  -3  19 54.0970 5.12830   8
  -1   3  19 58.1529 5.02267   8
   1   3 -19 48.3343 4.47246   5
  -1   3  19 52.6046 4.12108   4
  -1  -3  19 47.1547 4.26287  31
  -1   3  19 49.9087 5.03515  31
  -1   3  19 43.2564 4.33985  30
   1  -3 -19 53.4430 5.13164  28
   1  -3 -19 57.3523 5.33926  10
   1   3 -19 56.5016 4.92243  10
  -1  -3  19 48.8375 4.26007  25
  -1   3  19 56.3798 5.11037  25
   1   3 -19 45.8561 7.39038  17
   1  -3 -19 52.0940 6.70215  17
  -1   3  19 47.3764 3.85943  18
   1   3 -19 46.5411 3.26726  12
   1  -3 -19 42.9077 4.31203  16
   1   3 -18 13.8674 3.36509   5
  -1  -3  18 20.0240 4.12145   8
  -1   3  18 22.0802 3.84755   8
   1  -3 -18 21.6037 3.99125   8
  -1   3  18 17.5557 2.92397   4
  -1  -3  18 17.8247 3.28123  31
  -1   3  18 24.6077 3.91901  31
  -1   3  18 16.5038 3.28796  30
  -1   3  18 11.5140 3.52807  28
   1  -3 -18 21.1668 3.84720  28
   1   3 -18 22.2032 3.74249  10
  -1   3  18 19.0869 3.30616  11
  -1   3  18 21.9063 3.84279  25
  -1  -3  18 15.3518 3.10483  25
  -1   3  18 19.9926 2.82158  18
   1  -3 -18 21.0027 5.46278  17
   1   3 -18 19.2719 6.21032  17
   1  -3 -18 15.1407 3.31868  16
  -1   3  17 8.40040 3.48267   8
   1  -3 -17 8.32721 3.55625   8
   1   3 -17 2.13849 2.97691   5
  -1  -3  17 6.87619 3.74998   8
  -1   3  17 5.98986 2.61566   4
  -1   3  17 7.17884 3.23926  31
  -1  -3  17 8.28508 2.70921  31
   1  -3 -17 6.56574 3.21606  28
  -1  -3  17 7.06556 3.24615  28
  -1   3  17 3.49880 3.30148  28
   1  -3 -17 4.22012 3.28351  10
  -1   3  17 6.98998 2.86197  11
   1   3 -17 11.0455 3.31178  10
  -1   3  17 6.30766 3.22374  25
   1   3 -17 5.62159 5.44392  17
   1  -3 -17 11.2227 5.07746  17
  -1   3  17 6.86373 2.45141  18
   1   3 -17 3.36865 3.99778  15
   1  -3 -17 3.46416 2.91585  16
  -1  -3  16 10.9578 3.80122   8
   1   3 -16 9.54985 3.05642   5
  -1   3  16 9.76542 3.37048   8
   1  -3 -16 8.97168 3.39870   8
  -1   3  16 11.6378 2.67861   4
  -1  -3  16 9.55637 2.68281  31
  -1   3  16 9.25811 3.23105  31
   1  -3 -16 5.75525 3.26204  28
  -1  -3  16 9.24097 3.28634  28
  -1   3  16 6.38880 3.08661  28
   1  -3 -16 13.1881 3.46208  10
  -1   3  16 6.61683 2.86561  11
   1   3 -16 14.2009 3.37690  10
  -1   3  16 10.5704 3.22340  25
   1   3 -16 7.83727 5.37998  17
  -1   3  16 9.23918 2.42388  18
   1  -3 -16 11.4839 4.78941  17
   1  -3 -16 10.4791 3.06095  16
   1   3 -16 8.29381 3.97105  15
  -1   3  15 196.713 9.12559   8
  -1  -3  15 200.674 8.41682   6
   1   3 -15 170.733 8.74172   5
  -1  -3  15 216.095 9.48379   8
   1  -3 -15 143.900 7.39022   1
   1  -3 -15 160.939 7.43117   2
  -1   3  15 187.985 8.43768   4
  -1   3  15 190.741 9.39136  31
  -1  -3  15 187.364 8.73147  31
  -1   3  15 156.704 9.08280  28
  -1  -3  15 156.864 9.20443  28
   1  -3 -15 207.131 9.46382  28
  -1   3  15 169.551 8.69617  11
   1   3 -15 200.901 9.29381  10
   1  -3 -15 199.201 9.62469  10
  -1   3  15 192.107 9.36376  25
   1  -3 -15 196.634 10.3278  17
  -1   3  15 179.362 8.46573  18
   1   3 -15 180.855 7.90124  12
   1   3 -15 161.609 9.62775  15
   1  -3 -15 164.668 8.80610  16
  -1   3  14 415.154 16.8883   8
  -1  -3  14 412.546 16.2706   6
  -1  -3  14 422.412 17.1824   8
   1   3 -14 363.435 16.5027   5
   1   3 -14 334.717 15.5150   1
  -1   3  14 392.061 16.2719   4
   1  -3 -14 331.304 15.5268   1
  -1  -3  14 378.082 16.5083  31
  -1   3  14 402.246 17.2260  31
  -1  -3  14 334.438 17.0143  28
   1  -3 -14 405.268 17.1708  28
  -1   3  14 332.807 16.9066  28
  -1   3  14 370.730 16.5663  11
   1  -3 -14 424.708 17.4669  10
   1   3 -14 394.200 17.0032  10
  -1   3  14 414.395 17.1899  25
   1  -3 -14 385.650 17.7387  17
   1   3 -14 400.017 18.7276  17
   1   3 -14 351.255 17.3709  15
   1   3 -14 390.048 15.8834  12
   1  -3 -14 349.330 16.6095  16
  -1  -3  13 197.942 8.73208   6
  -1  -3  13 200.225 9.58050   8
  -1   3  13 197.575 9.23991   8
   1   3 -13 178.915 8.92852   5
   1   3 -13 176.442 8.03346   1
   1  -3 -13 175.274 8.03258   1
  -1   3  13 191.817 8.66668   4
  -1   3  13 197.796 9.52356  31
  -1  -3  13 180.825 8.82289  31
  -1   3  13 170.648 9.27203  28
   1  -3 -13 206.951 9.56274  28
  -1  -3  13 171.350 9.41842  28
   1   3 -13 186.428 9.27598  10
  -1   3  13 181.249 8.94263  11
   1  -3 -13 208.266 9.75850  10
  -1   3  13 200.671 9.46349  25
   1   3 -13 200.210 11.0742  17
   1  -3 -13 209.475 10.2868  17
   1   3 -13 173.669 9.74202  15
   1  -3 -13 170.598 9.04195  16
   1   3 -13 185.429 8.21123  12
   1   3 -13 165.319 8.03760  13
   1  -3 -13 181.723 8.19970  13
  -1  -3  12 319.031 13.6028   6
  -1  -3  12 332.981 14.3284   8
  -1   3  12 320.849 14.0158   8
   1   3 -12 292.824 13.0841   1
   1  -3 -12 298.649 13.0753   1
  -1   3  12 313.255 13.5018   4
  -1   3  12 340.918 14.3795  31
  -1  -3  12 278.605 14.2223  28
  -1   3  12 289.039 14.1384  28
   1  -3 -12 341.772 14.3604  28
   1  -3 -12 342.294 14.5626  10
  -1   3  12 297.389 13.7887  11
   1   3 -12 320.917 14.1186  10
  -1   3  12 338.409 14.3329  25
   1  -3 -12 310.993 14.6765  17
  -1  -3  12 284.295 14.7171  17
   1   3 -12 324.346 15.6526  17
   1   3 -12 273.645 14.4965  15
   1   3 -12 306.016 13.1530  12
   1   3 -12 278.935 13.1104  13
   1  -3 -12 315.145 13.2545  13
   1  -3 -12 295.070 13.9435  16
  -1  -3  11 174.204 8.26776   6
   1   3 -11 173.537 8.47636   5
  -1   3  11 187.657 8.67892   8
   1  -3 -11 176.062 7.80517   1
  -1   3  11 170.464 8.10147   4
   1   3 -11 173.569 7.83213   1
  -1   3  11 188.982 8.80911  32
  -1   3  11 189.558 8.89989  31
   1  -3 -11 193.423 8.95529  28
  -1  -3  11 158.727 8.84530  28
  -1   3  11 167.537 8.74051  28
   1  -3 -11 191.697 9.12652  10
  -1   3  11 181.386 8.80932  25
   1   3 -11 183.379 10.1803  17
   1  -3 -11 181.401 9.33318  17
  -1  -3  11 157.706 9.36069  17
   1   3 -11 156.227 9.20985  15
   1   3 -11 176.351 7.78227  12
   1   3 -11 158.431 7.84071  13
   1  -3 -11 177.532 7.96549  13
   1  -3 -11 178.238 8.97668  15
   1   3 -10 45.2353 3.59637   5
   1  -3 -10 50.3365 3.80413   8
  -1   3  10 51.2442 3.80408   8
   1  -3 -10 46.3082 2.85455   1
  -1   3  10 48.2465 3.17239   4
   1   3 -10 49.1995 2.96572   1
  -1   3  10 45.8035 3.21583  30
  -1   3  10 52.7274 3.80469  31
  -1   3  10 56.0238 3.77802  32
   1  -3 -10 56.6045 3.98923  28
  -1  -3  10 46.1947 3.98475  28
   1  -3 -10 53.5970 4.08757  10
   1  -3 -10 50.8338 3.76377  11
  -1   3  10 54.3479 3.81783  25
   1   3 -10 50.8175 5.03865  17
   1  -3 -10 51.7254 4.52001  17
  -1   3  10 52.0962 3.24631  18
  -1  -3  10 53.1248 4.83201  17
   1   3 -10 44.2157 2.98589  13
   1   3 -10 50.2187 2.75888  12
   1  -3 -10 52.7120 3.09728  13
   1  -3 -10 46.5854 4.08243  15
   1   3 -10 45.2857 4.40853  15
  -1   3   9 1.07292 2.38778   8
   1   3  -9-0.21908 2.21928   5
  -1   3   9 0.87009 1.87672  30
  -1   3   9 0.87659 2.12132  32
  -1  -3   9 0.96154 2.40455  28
   1  -3  -9 0.87788 2.34739  28
   1   3  -9 0.77497 1.54518   1
   1  -3  -9 0.46586 1.45196   1
  -1   3   9 0.48573 1.72579   4
   1   3  -9 1.00401 1.20524  12
   1  -3  -9-0.15629 2.08661  11
   1  -3  -9 1.26644 2.40692  10
  -1  -3   9-0.76793 3.27720  17
  -1   3   9 1.01190 1.63617  18
   1  -3  -9 0.30018 2.99368  17
   1  -3  -9 2.40744 2.65028  15
   1  -3  -9 1.10823 1.57374  13
   1   3  -8 226.205 10.7378   5
  -1   3   8 247.634 10.8466   8
  -1   3   8 235.362 10.4400  30
  -1  -3   8 221.537 11.0325  28
   1  -3  -8 260.463 11.0810  28
  -1   3   8 236.291 10.8564  28
   1   3  -8 245.113 10.4805   1
  -1   3   8 239.539 10.4242   4
   1  -3  -8 227.491 10.4008   3
   1  -3  -8 230.055 10.3700   1
   1   3  -8 226.688 10.3775   2
   1  -3  -8 256.920 11.2205  10
   1  -3  -8 264.910 10.9116  11
  -1  -3   8 222.410 11.5700  17
  -1   3   8 247.051 10.6805  18
   1  -3  -8 234.338 11.0540  17
   1  -3  -8 232.547 11.0036  15
   1   3  -8 244.727 10.2256  12
  -1   3   7 254.919 11.1272   8
   1   3  -7 240.867 11.0561   5
  -1   3   7 243.929 10.6935  30
  -1  -3   7 241.263 10.6742  31
   1  -3  -7 266.188 11.2844  28
  -1  -3   7 236.615 11.3091  28
   1  -3  -7 248.504 10.7989   1
   1  -3  -7 237.493 10.7361   4
   1   3  -7 254.038 10.8744   1
  -1   3   7 255.474 10.7570   4
   1   3  -7 246.524 10.8112   2
   1  -3  -7 237.048 10.8275   3
   1  -3  -7 267.825 11.1587  11
   1  -3  -7 259.619 11.4347  10
  -1  -3   7 243.057 11.9565  17
   1  -3  -7 254.815 11.2483  17
   1  -3  -7 241.218 11.2058  15
  -1   3   6 455.891 18.9437   8
   1   3  -6 431.896 18.8458   5
   1  -3  -6 423.903 18.7073   3
   1  -3  -6 436.374 18.6937   1
  -1   3   6 449.194 18.5907   4
   1   3  -6 436.163 18.7167   2
   1  -3  -6 422.713 18.5637   4
   1   3  -6 463.018 18.7992   1
   1  -3  -6 446.594 19.0237  31
  -1  -3   6 411.793 18.4314  31
  -1   3   6 440.022 18.4983  30
   1  -3  -6 470.763 18.9983  28
   1  -3  -6 478.726 18.9723  11
  -1  -3   6 420.973 19.5396  17
   1  -3  -6 536.083 18.9928  17
   1  -3  -6 426.678 18.8519  18
   1  -3  -6 429.414 18.9287  15
  -1   3   5 535.495 21.5701   8
   1   3  -5 501.487 21.5370   5
   1   3  -5 532.301 21.4740   2
   1  -3  -5 525.504 21.4281   1
   1  -3  -5 497.678 21.2159   4
   1  -3  -5 498.124 21.4366   3
   1   3  -5 566.263 21.5583   1
  -1   3   5 507.678 21.2565   4
   1  -3  -5 522.523 21.6577  31
  -1   3   5 531.952 21.7267  32
   1  -3  -5 526.406 21.6020  32
  -1  -3   5 487.404 21.0263  31
  -1   3   5 540.799 21.1395  30
   1  -3  -5 565.066 21.6055  28
   1  -3  -5 550.788 21.5944  11
   1   3  -5 475.011 20.9719   9
   1  -3  -5 515.406 21.6267  25
  -1  -3   5 475.412 21.0197  25
   1  -3  -5 528.975 21.3359  17
  -1  -3   5 497.929 22.1882  17
   1  -3  -5 524.531 21.5546  18
   1  -3  -5 517.417 21.4917  15
  -1  -3   5 502.370 21.1275  12
   1  -3  -5 491.375 21.6148  16
   1   3  -4 1258.87 55.6727   5
  -1   3   4 1314.22 55.6871   8
   1  -3  -4 1340.29 55.7582  32
   1  -3  -4 1380.76 55.8331  31
  -1   3   4 1418.52 55.8651  32
   1  -3  -4 1451.52 55.6878  28
  -1   3   4 1382.06 55.3185  30
   1   3  -4 1446.15 55.7693   1
   1  -3  -4 1303.33 55.6276   1
   1   3  -4 1366.84 55.6956   2
   1  -3  -4 1284.77 55.6544   3
   1  -3  -4 1275.74 55.4270   4
  -1   3   4 1365.96 55.4059  26
   1  -3  -4 1332.06 55.7906  25
  -1  -3   4 1284.22 56.2316  17
   1  -3  -4 1329.52 55.7483  18
   1  -3  -4 1286.09 55.7618  16
   1  -3  -4 1362.49 55.5479  15
  -1  -3   3 290.922 12.5049   5
   1   3  -3 272.020 12.5002   5
   1   3  -3 320.348 12.6003   1
   1  -3  -3 288.303 12.2002   4
   1   3  -3 297.859 12.5107   2
   1  -3  -3 279.149 12.4362   3
   1  -3  -3 281.094 12.3892   1
   1  -3  -3 278.443 12.4714  33
   1  -3  -3 273.774 12.4609  34
   1  -3  -3 288.153 12.4932  32
   1   3  -3 303.367 12.7663  30
   1  -3  -3 304.153 12.5660  31
   1  -3  -3 300.481 12.0484  30
  -1   3   3 300.069 12.6010  32
  -1  -3   3 280.518 12.7124  30
   1  -3  -3 283.006 12.1139  29
   1  -3  -3 278.863 12.4633  24
   1  -3  -3 300.153 12.5289  25
   1  -3  -3 274.935 12.4666  23
  -1  -3   3 283.675 13.0779  17
   1   3  -3 293.791 13.2008  17
  -1   3   3 279.839 12.6181  18
   1  -3  -3 282.126 12.5043  18
   1  -3  -3 273.367 12.4511  16
   1  -3  -3 296.660 12.1532  15
  -1  -3   3 282.749 12.4394  14
  -1  -3   2 149.277 6.97279   5
   1  -3  -2 143.088 6.78102   8
   1  -3  -2 148.405 6.84702   1
   1  -3  -2 153.330 6.97021   3
   1   3  -2 150.977 6.93584   2
  -1  -3   2 141.304 6.81755   4
   1   3  -2 162.765 7.02370   1
   1  -3  -2 149.980 6.82807  33
   1  -3  -2 148.856 6.87532  32
  -1  -3   2 146.109 7.08712  30
   1  -3  -2 153.031 6.91829  31
   1  -3  -2 146.362 6.86278  34
   1   3  -2 159.762 6.82772  33
   1   3  -2 154.458 7.15145  30
   1  -3  -2 149.700 6.46992  29
   1  -3  -2 161.309 6.56266  30
  -1   3   2 151.020 6.82339   9
   1  -3  -2 146.692 6.75858   9
   1  -3  -2 147.776 6.82705  23
   1  -3  -2 155.484 6.88880  25
   1  -3  -2 146.227 6.86433  24
   1  -3  -2 155.987 6.49341  26
  -1  -3   2 138.634 7.46677  17
   1  -3  -2 156.896 7.03200  18
   1   3  -2 153.743 7.68464  17
   1  -3  -2 149.957 6.89645  16
  -1  -3   2 148.031 6.82241  14
   1   3  -1 336.936 14.5325   4
   1  -3  -1 330.347 14.5646   6
   1  -3  -1 366.103 14.4495   5
   1  -3  -1 317.292 14.6062   3
  -1  -3   1 316.780 14.5033   4
   1   3  -1 348.158 14.6428   2
   1   3  -1 352.802 14.6996   1
  -1   3   1 357.386 14.5711  34
  -1  -3   1 341.658 14.6631  30
  -1   3   1 353.615 14.6236  33
   1  -3  -1 340.627 14.5328  33
   1  -3  -1 332.479 14.5196  34
   1   3  -1 352.047 14.5106  33
   1  -3  -1 322.606 14.2786  29
  -1   3   1 354.652 14.5257   9
   1  -3  -1 337.779 14.4781   9
  -1   3   1 367.194 14.6386  23
   1  -3  -1 322.719 14.4975  24
  -1   3   1 350.618 14.5525  24
   1  -3  -1 338.193 14.5247  23
   1   3  -1 362.305 14.5151  23
   1  -3  -1 353.124 14.4943  22
  -1  -3   1 346.509 14.6941  26
   1  -3  -1 308.653 14.6563  18
  -1  -3   1 335.786 14.5275  14
  -1  -3   1 319.446 14.9838  17
   1  -3  -1 316.737 14.4669  16
   1  -3  -1 370.585 14.4553  14
   1  -3   0 14.0800 1.89586   5
   1  -3   0 15.8664 2.34541   6
   1   3   0 12.7738 1.93547   4
   1   3   0 18.4690 1.99984   2
   1   3   0 16.6145 1.99130   1
   1  -3   0 14.8049 2.13733   3
  -1   3   0 17.2862 1.93628  33
   1  -3   0 16.0373 1.69798  34
  -1  -3   0 18.3679 2.20861  30
   1  -3   0 16.0747 1.55585  33
   1   3   0 16.0838 1.77098  33
   1  -3   0 18.7159 1.67092   9
   1  -3   0 15.5955 1.46370  22
  -1   3   0 18.3353 1.96383  23
   1   3   0 15.2153 1.79132  23
  -1  -3   0 12.8063 2.23026  26
   1   3   0 14.4535 2.88266  20
  -1  -3   0 16.8114 1.85886  14
   1  -3   0 17.9489 1.69194  16
   1  -3   0 14.8970 1.55411  14
   1  -3   1 5.41037 2.20111   6
   1  -3   1 3.66527 1.63265   5
   1   3   1 4.45141 1.75262   2
   1  -3   1 4.86196 1.51815   1
   1   3   1 5.55289 1.79302   1
   1  -3   1 3.21969 1.95347   3
   1   3   1 3.66093 1.78857   4
   1   3   1 4.71515 1.58399  34
  -1   3  -1 3.88358 1.63829  33
  -1  -3  -1 4.72363 1.73812  29
  -1  -3  -1 4.24931 1.91393  30
   1  -3   1 8.87349 1.35509  12
   1  -3   1 6.19487 1.27174   9
  -1  -3  -1-0.16472 2.06191  26
  -1   3  -1 4.47880 1.46520  27
  -1  -3  -1 3.82896 1.05632  21
  -1  -3  -1 4.79296 2.64416  20
  -1  -3  -1 4.49547 1.69088  14
   1  -3   1 3.55561 1.51916  15
   1  -3   1 3.74693 1.07051  14
   1  -3   2 1.03374 2.19052   6
   1  -3   2 1.32636 1.11257   9
   1  -3   2 0.66758 1.76155   5
   1   3   2 1.09008 1.85535   4
   1  -3   2 1.42695 1.48152   1
   1   3   2 0.51463 1.77333   2
   1   3   2-0.16167 1.87470   1
   1   3   2 1.49714 1.69121  34
  -1  -3  -2 0.95259 2.00217  30
  -1  -3  -2-0.63575 1.68158  29
   1  -3   2 0.80614 0.76392  10
   1  -3   2-0.49928 1.15665  12
  -1  -3  -2 1.86674 1.50129  10
  -1   3  -2-0.06518 1.59869  27
   1   3   2 2.04013 1.54491  24
  -1  -3  -2 1.32868 2.66297  20
   1  -3   2 1.91706 1.62271  21
  -1  -3  -2 1.76972 1.70990  14
   1  -3   2-0.13360 1.03495  14
   1  -3   2-1.80484 1.94832  15
   1  -3   3 480.967 20.5021   5
   1  -3   3 500.239 20.6906   6
   1   3   3 503.506 20.6027   4
   1   3   3 518.832 20.4968  34
   1  -3   3 492.698 20.3842  28
  -1  -3  -3 502.202 20.5775  29
  -1  -3  -3 482.310 20.4897  10
   1  -3   3 460.945 20.1082  10
   1   3   3 471.683 20.4665  11
   1   3   3 469.495 20.4608  10
  -1   3  -3 472.777 20.5921  27
   1   3   3 499.202 20.4606  24
  -1  -3  -3 483.242 21.0757  20
   1  -3   3 489.463 20.5520  21
  -1  -3  -3 485.182 20.5771  14
   1  -3   3 493.084 20.5932  15
  -1   3  -3 479.666 20.0906  16
   1   3   4 1084.83 44.8412   4
   1  -3   4 1116.99 44.9654  15
  -1   3  -4 1038.06 44.3198  12
   1  -3   4 1087.81 44.7050  28
  -1  -3  -4 1142.75 44.9178  29
   1   3   4 1038.87 44.7766  10
   1   3   4 1087.28 44.7696  11
  -1  -3  -4 1115.57 44.8230  10
  -1  -3  -4 1160.45 44.8657  11
   1  -3   4 1035.66 44.4244  10
  -1   3  -4 1085.78 44.4226  10
  -1   3  -4 1042.61 44.8764  27
   1  -3   4 1065.86 44.8700  21
   1  -3   4 1110.26 44.7880   5
  -1   3  -4 1036.57 44.7144   5
   1  -3   4 1112.53 44.9254   6
   1  -3   5 444.512 19.0427  28
  -1  -3  -5 455.111 19.2293  29
   1   3   5 454.912 19.0552  16
  -1   3  -5 432.983 18.5260  12
   1  -3   5 460.150 19.4281  15
   1  -3   5 422.562 18.7612  10
  -1   3  -5 465.204 18.7602  10
   1   3   5 440.911 19.0688  11
  -1  -3  -5 479.033 19.2159  11
   1   3   5 432.613 19.0939  10
  -1  -3  -5 458.548 19.1724  10
  -1   3  -5 421.370 19.0008   5
   1  -3   5 466.186 19.2637   6
   1  -3   5 470.988 19.1505   5
   1   3   5 444.459 18.9251   2
   1   3   5 443.342 19.1671   4
   1   3   6 685.026 28.8358   2
   1  -3   6 680.407 28.7780   1
   1   3   6 723.888 28.9132   1
   1  -3   6 683.568 28.8045   3
   1   3   6 695.754 29.1592   4
   1   3   6 700.442 29.0419  16
   1  -3   6 704.801 29.5072  15
   1  -3   6 672.320 29.0780  28
  -1  -3  -6 692.272 29.2813  29
   1   3   6 683.376 29.0737  11
  -1   3  -6 697.230 28.8007  10
   1  -3   6 644.432 28.7998  10
  -1  -3  -6 720.515 29.2266  10
  -1  -3  -6 678.367 28.4664  18
  -1   3  -6 748.247 29.8227  17
   1  -3   6 702.542 29.1171   5
  -1  -3  -7 710.784 30.7405   7
   1   3   7 775.894 30.7933   1
   1  -3   7 729.133 30.6473   1
   1  -3   7 727.697 30.6696   3
  -1  -3  -7 734.699 30.9454  34
  -1  -3  -7 759.430 31.3116  29
   1  -3   7 697.285 31.0497  28
  -1   3  -7 759.188 30.7945  10
  -1  -3  -7 764.174 31.2218  10
   1  -3   7 684.735 30.7824  10
   1   3   7 725.284 31.0168  11
  -1  -3  -7 742.717 30.9127  24
  -1  -3  -7 735.492 31.1882  19
   1   3   7 756.136 31.0020  16
   1  -3   7 759.581 31.6092  15
   1  -3   8 72.8048 3.71886  13
   1   3   8 67.3379 3.71452  13
   1   3   8 73.5700 4.23951  16
   1  -3   8 74.1916 5.24710  15
   1  -3   8 65.8871 4.22506  28
  -1  -3  -8 69.4822 4.54525  29
   1  -3   8 70.2370 3.58855   1
   1   3   8 73.0369 3.71028   1
   1   3   8 67.3291 4.16950  11
   1  -3   8 60.1650 3.86960  10
  -1  -3  -8 70.0857 4.34800  10
  -1  -3  -8 63.5847 4.35932  19
  -1  -3  -8 65.6291 3.93280   8
   1  -3   9-1.13583 3.52144  15
   1  -3   9 2.35020 1.56891  13
   1   3   9 2.09710 1.48189  13
   1  -3   9 2.49142 2.29303  28
  -1  -3  -9-0.06924 2.48390  29
   1  -3   9 1.37911 1.33636   1
   1   3   9 4.27451 1.54602   1
   1  -3   9 2.06306 1.86477  10
  -1   3  -9 2.35793 1.80302  10
   1   3   9 2.52097 2.14835  11
  -1  -3  -9 2.87334 2.17186  10
  -1   3  -9 2.49321 3.27296  17
  -1  -3  -9 1.48092 2.34569  19
  -1  -3  -9 0.45014 2.25124   7
   1   3  10 5.28223 1.46622  13
   1  -3  10 0.26795 3.44012  15
   1  -3  10 0.96484 1.50032  13
   1   3  10 2.72760 2.23600  28
   1  -3  10 1.53613 2.30699  28
   1   3  10 1.30917 1.39161   1
   1  -3  10 0.95162 1.30722   1
  -1   3 -10 0.45654 1.90142  10
   1   3  10 4.13000 2.14163  10
   1   3  10 0.96071 2.26373  11
  -1  -3 -10 3.41442 2.36672  10
  -1   3 -10 1.96414 3.59098  17
  -1  -3 -10 2.60513 2.45780  19
   1  -3  10 1.45443 2.66090   8
  -1   3 -10 2.54693 2.14964   5
   1  -3  11 68.2479 3.63184  13
   1   3  11 64.4889 3.51354  13
   1  -3  11 69.4888 5.74820  15
   1   3  11 67.7334 4.53508  28
   1  -3  11 63.0499 4.62430  28
   1  -3  11 67.6406 3.46460   1
   1   3  11 69.0729 3.50029   1
  -1  -3 -11 79.2534 4.84546  10
   1   3  11 65.7183 4.47420  10
  -1   3 -11 73.3224 4.35953  10
   1   3  11 68.9252 4.45691  11
  -1   3 -11 81.1502 6.12194  17
  -1  -3 -11 69.8415 4.70218  19
  -1  -3 -11 63.7630 4.14837   7
  -1  -3 -11 70.7246 4.32646   8
   1  -3  11 72.3578 4.54534   8
  -1   3 -11 58.2788 4.28515   5
   1   3  12 25.3059 2.97683  28
   1  -3  12 23.6064 3.20483  28
   1   3  12 18.4355 1.66547   1
   1   3  12 20.1461 3.29132   4
   1  -3  12 20.5938 1.72603   1
   1   3  12 16.4322 2.84726  11
  -1  -3 -12 20.3229 3.11992  10
  -1   3 -12 20.2141 2.62482  10
   1   3  12 20.1380 2.86453  10
  -1  -3 -12 23.3750 3.26756  19
  -1   3 -12 21.5091 4.63429  17
  -1  -3 -12 18.3194 2.91033   8
   1  -3  12 22.7683 3.23086   8
   1   3  12 19.1147 2.82457   8
  -1   3 -12 24.9048 2.94781   5
   1   3  13 137.668 7.60075  28
   1  -3  13 130.506 7.66430  28
   1   3  13 148.363 7.68807   4
   1  -3  13 125.073 6.23270   1
   1  -3  13 138.520 6.27246   2
   1   3  13 147.756 6.23967   1
  -1   3 -13 157.054 7.48222  10
   1   3  13 137.494 7.43676  11
  -1  -3 -13 161.389 8.00291  10
   1   3  13 131.353 7.54464  10
  -1  -3 -13 148.540 7.83629  19
  -1   3 -13 160.820 9.30116  17
   1   3  13 148.724 7.28929   8
  -1   3 -13 140.846 7.34948   5
   1  -3  13 156.263 7.39731   8
  -1  -3 -13 136.284 7.22733   8
   1  -3  14 183.352 9.85493  28
   1   3  14 197.247 9.86406  28
   1   3  14 203.521 9.85943   4
   1  -3  14 216.515 8.34291   2
   1  -3  14 162.571 8.25749   1
  -1   3 -14 215.094 9.69909  10
   1   3  14 189.082 9.58538  11
  -1  -3 -14 218.593 10.1682  10
   1   3  14 191.810 9.79335  10
  -1  -3 -14 190.460 9.93336  19
  -1   3 -14 209.502 11.5369  17
  -1  -3 -14 187.613 9.34733   8
   1  -3  14 207.178 9.48411   8
   1   3  14 206.849 9.44648   8
  -1   3 -14 183.897 9.47618   5
  -1   3 -15 157.058 8.12056  16
   1   3  15 182.429 9.50962  28
   1  -3  15 169.649 9.47480  28
   1   3  15 199.616 9.54515   4
  -1   3 -15 188.667 9.21836  10
   1   3  15 176.916 9.21140  11
  -1  -3 -15 215.453 9.89583  10
  -1   3 -15 201.233 11.3486  17
  -1  -3 -15 176.094 9.56963  19
  -1  -3 -15 213.238 10.9736  17
  -1   3 -15 167.542 9.03000   5
  -1  -3 -15 175.541 9.02046   8
   1  -3  15 192.866 9.10668   8
   1   3  15 196.207 9.08730   8
  -1   3 -16 103.503 5.74575  16
   1  -3  16 107.774 7.15023  28
   1   3  16 122.080 7.23738  28
   1   3  16 132.657 7.32004   4
   1   3  16 110.884 6.90405  11
  -1  -3 -16 146.974 7.65872  10
  -1   3 -16 131.568 7.01816  10
  -1  -3 -16 122.336 7.34682  19
  -1  -3 -16 152.202 8.88756  17
  -1   3 -16 138.278 9.39818  17
   1   3  16 134.965 6.85877   8
   1  -3  16 132.554 6.87684   8
  -1   3 -16 110.949 6.77393   5
  -1  -3 -16 117.454 6.21496   6
  -1  -3 -16 111.088 6.73832   8
  -1   3 -17 8.07136 1.80577  16
   1  -3  17 9.00083 3.28008  28
   1   3  17 10.0938 3.21402  28
  -1   3 -17 10.1195 3.02431  10
  -1  -3 -17 13.9003 3.51699  10
   1   3  17 13.1480 3.69506   4
  -1   3 -17 10.3922 5.46359  17
  -1  -3 -17 13.1656 3.46479  19
  -1  -3 -17 5.70506 5.19449  17
  -1  -3 -17 9.15789 2.64656   6
  -1   3 -17 7.13651 3.16229   5
  -1  -3 -17 7.66476 3.33520   8
   1   3  17 13.1519 3.27328   8
   1  -3  17 7.93602 3.25760   7
   1  -3  17 8.54881 3.26607   8
  -1   3 -18 49.1426 3.58841  16
   1   3  18 79.2366 6.81646  15
  -1   3 -18 67.0415 5.05648  10
   1   3  18 81.8894 5.54229   4
  -1   3 -18 85.1406 7.86774  17
  -1  -3 -18 88.9885 7.35413  17
   1  -3  18 73.5334 4.92565   7
  -1  -3 -18 62.5116 5.01745   8
  -1  -3 -18 59.9449 4.25558   6
   1  -3  18 72.3504 5.15564   8
   1   3  18 68.5162 4.93036   8
  -1   3 -19 3.58761 1.63417  16
   1   3  19 0.89980 4.79193  15
  -1   3 -19 2.54652 3.09922  10
   1   3  19 4.57524 3.77075   4
  -1   3 -19 7.77264 5.78529  17
  -1  -3 -19 1.73776 5.26060  17
   1  -3  19 2.62527 3.26518   7
   1  -3  19 4.32506 3.31213   8
  -1  -3 -19 2.47214 2.57870   6
   1   3  19 2.20872 3.23661   8
   1   3  20 34.1671 5.97850  15
  -1   3 -20 20.3705 2.29191  16
   1  -3  20 31.7946 4.18800   8
   1  -3  20 30.5051 3.78222   7
  -1   3 -20 33.3722 6.87684  17
  -1  -3 -20 30.6486 6.36468  17
   1   3  20 37.1750 4.53837   4
  -1   3 -20 30.8360 4.11496  10
   1  -3  21 9.50155 3.25960   7
   1  -3  21 11.7136 3.61151   8
  -1   3 -21 10.4852 3.45702  10
  -1  -3 -21 7.22770 5.83079  17
  -1   3 -21 11.2609 6.25837  17
   1   3  21 5.23279 3.93914   4
   1   3  22 18.1862 4.30403   4
  -1  -3 -22 17.5965 5.08882  29
   1   3  22 23.6247 4.48324  31
  -1   3 -22 21.4947 3.89106  10
  -1  -3 -22 23.8434 6.47103  17
  -1   3 -22 11.2062 6.64041  17
   1  -3  22 25.0188 3.97930   8
   1  -3  22 24.5101 3.55695   7
   1   3  23 36.6327 4.92464   4
  -1  -3 -23 37.7254 5.64742  29
   1   3  23 39.2174 5.22703  31
  -1   3 -23 30.5082 4.37233  10
  -1  -3 -23 39.7162 7.14563  17
  -1   3 -23 30.3760 7.46410  17
   1  -3  23 34.0635 4.37773   8
   1  -3  23 42.1948 3.82075   7
   1  -3  24 25.4697 3.37018   7
  -1   3 -24 20.1910 3.94040  10
  -1  -3 -24 24.8281 5.21035  29
  -1  -3 -24 31.2361 6.69570  17
   1   3  24 23.3205 4.49662   4
  -1   3 -25 17.0553 4.05554  10
  -1  -3 -25 16.8852 5.11571  29
  -1  -3 -25 15.6963 6.55244  17
   1   3  25 18.2989 4.42449   4
  -1   4  26 13.8197 3.00707   4
  -1  -4  25 14.6556 4.35987   8
   1   4 -25 7.86673 3.69536  10
   1  -4 -25 14.4151 6.28914  17
  -1   4  25 8.96412 2.87776   4
  -1  -4  24 17.9717 4.60160   8
  -1   4  24 21.4019 4.35940   8
  -1  -4  24 18.9596 2.70335   7
  -1   4  24 19.1156 3.19345   4
  -1  -4  24 20.7526 3.56489  31
  -1   4  24 15.5072 4.48370  31
   1  -4 -24 15.0313 4.53799  28
   1   4 -24 9.66079 3.93692  10
  -1  -4  24 17.2115 3.46257  25
  -1   4  24 18.4854 4.53871  25
   1  -4 -24 13.2787 6.21455  17
  -1  -4  23 20.0569 4.65772   8
  -1  -4  23 20.1259 2.85074   7
  -1   4  23 25.1295 4.55539   8
  -1   4  23 24.4005 3.30212   4
  -1  -4  23 22.5369 3.64602  31
  -1   4  23 16.3559 3.64211  30
  -1   4  23 23.7336 4.53508  31
   1  -4 -23 22.0406 4.46768  28
   1   4 -23 23.8183 4.13338  10
   1  -4 -23 22.9302 4.61532  10
  -1  -4  23 17.3427 3.52515  25
  -1   4  23 24.3948 4.57395  25
   1  -4 -23 28.7405 6.37044  17
   1   4 -23 25.3668 7.57091  17
  -1   4  22 26.9351 4.49041   8
  -1  -4  22 27.0165 4.85042   8
  -1   4  22 30.2279 3.49419   4
  -1  -4  22 26.6231 3.73537  31
  -1   4  22 24.4567 3.63866  30
  -1   4  22 27.4627 4.58816  31
   1  -4 -22 26.8513 4.52600  28
   1  -4 -22 29.6380 4.75381  10
   1   4 -22 26.2537 4.10815  10
  -1   4  22 33.3076 4.73876  25
  -1  -4  22 27.0489 3.66790  25
  -1   4  22 21.1257 3.13446  18
   1  -4 -22 23.0350 6.24794  17
   1   4 -22 33.2460 7.37929  17
  -1  -4  21 21.2351 4.45449   8
  -1   4  21 12.0626 4.01257   8
  -1   4  21 13.7639 2.98971   4
  -1   4  21 17.7248 4.24593  31
  -1   4  21 9.87359 3.25231  30
  -1  -4  21 13.4565 3.20130  31
   1  -4 -21 18.8090 4.06086  28
   1   4 -21 12.0642 3.56053  10
   1  -4 -21 20.6072 4.07967  10
  -1  -4  21 13.8125 3.23498  25
  -1   4  21 19.5539 4.24456  25
  -1   4  21 13.1712 2.81349  18
   1  -4 -21 11.0019 5.73065  17
   1   4 -21 4.66369 6.48374  17
  -1   4  20 184.154 8.82418   4
  -1   4  20 178.168 10.1462  31
  -1   4  20 127.679 8.81028  30
  -1  -4  20 168.753 9.03158  31
   1  -4 -20 175.134 9.88802  28
   1   4 -20 174.420 9.66428  10
   1  -4 -20 202.957 10.3521  10
  -1  -4  20 168.616 8.96450  25
  -1   4  20 189.321 10.1522  25
   1   4 -20 162.483 12.2422  17
   1  -4 -20 184.587 11.1915  17
  -1   4  20 154.694 8.55567  18
  -1   4  20 200.851 9.71826   8
  -1  -4  20 197.582 9.89253   8
  -1   4  19 89.5519 6.03847   8
  -1  -4  19 91.4919 6.38282   8
  -1   4  19 84.4691 5.18733   4
  -1  -4  19 79.2369 5.33487  31
  -1   4  19 52.1707 5.15969  30
  -1   4  19 82.9853 6.32343  31
   1  -4 -19 84.3011 6.18140  28
   1  -4 -19 98.7646 6.57901  10
   1   4 -19 81.4891 5.86809  10
  -1  -4  19 72.6309 5.18131  25
  -1   4  19 82.8129 6.30013  25
   1  -4 -19 86.3931 7.55644  17
  -1   4  19 73.1999 4.95214  18
   1   4 -19 76.7430 8.53129  17
   1  -4 -19 74.2313 5.99372  19
   1  -4 -19 80.7768 5.57676  16
  -1   4  18 42.0158 4.41815   8
   1  -4 -18 35.2310 4.42719   8
   1   4 -18 28.3989 3.86325   5
  -1  -4  18 42.2795 4.72053   8
  -1   4  18 32.9679 3.48759   4
  -1  -4  18 35.2558 3.55843  31
  -1   4  18 25.3687 3.53617  30
  -1   4  18 34.9512 4.44554  31
  -1   4  18 26.9153 4.05100  28
   1  -4 -18 38.1079 4.44347  28
   1   4 -18 35.8992 4.01312  10
  -1   4  18 34.0260 3.76549  11
   1  -4 -18 40.6036 4.66780  10
  -1  -4  18 30.2840 3.42791  25
  -1   4  18 38.0280 4.52360  25
   1  -4 -18 30.4849 4.20179  19
   1  -4 -18 31.6081 5.66419  17
  -1   4  18 31.5761 3.31673  18
   1   4 -18 30.9322 6.68877  17
   1  -4 -18 31.0012 3.75260  16
   1  -4 -17 78.6124 5.88867   8
   1   4 -17 87.5155 5.64136   5
  -1  -4  17 101.130 6.43146   8
  -1   4  17 104.262 6.07299   8
  -1   4  17 93.4772 5.26428   4
  -1   4  17 96.1431 6.35036  31
  -1  -4  17 86.5560 5.34363  31
  -1   4  17 66.0774 5.21665  30
  -1   4  17 76.2730 5.95539  28
   1  -4 -17 106.044 6.29149  28
  -1  -4  17 65.9112 6.00108  28
   1  -4 -17 106.331 6.51119  10
  -1   4  17 79.6143 5.47714  11
   1   4 -17 93.8340 6.01819  10
  -1   4  17 98.7260 6.33581  25
   1  -4 -17 76.9769 5.90915  19
   1   4 -17 98.1819 8.54989  17
  -1   4  17 89.5495 5.22413  18
   1  -4 -17 100.792 7.49237  17
   1  -4 -17 81.1320 5.61327  16
   1   4 -17 81.1708 4.28382  12
  -1   4  16 20.9615 3.66789   8
   1  -4 -16 19.5114 3.67204   8
  -1  -4  16 24.9143 4.21942   8
  -1  -4  16 18.1895 3.04088   6
   1   4 -16 17.1490 3.27846   5
  -1   4  16 18.6676 2.78439   4
   1  -4 -16 15.7807 1.74675   2
  -1   4  16 21.7371 3.59743  31
  -1  -4  16 17.6533 2.85719  31
  -1   4  16 15.8793 2.93314  30
  -1   4  16 14.4118 3.28250  28
   1  -4 -16 24.1624 3.61239  28
  -1  -4  16 14.2980 3.54551  28
   1  -4 -16 23.7979 3.80251  10
   1   4 -16 17.8775 3.29746  10
  -1   4  16 16.8340 3.04954  11
  -1   4  16 23.9234 3.67818  25
  -1   4  16 18.1551 2.78715  18
   1  -4 -16 22.5527 4.90054  17
   1   4 -16 19.2698 5.79105  17
   1  -4 -16 19.4548 3.55120  19
   1  -4 -16 17.9475 3.33908  16
   1   4 -16 16.9120 1.73563  12
  -1  -4  15 5.92069 2.69698   6
  -1   4  15 2.66280 3.18392   8
  -1  -4  15 4.72845 3.80008   8
   1   4 -15 3.12770 2.85196   5
   1  -4 -15 1.43114 1.41087   1
  -1   4  15 1.65507 2.31328   4
   1  -4 -15 3.92043 1.56366   2
   1   4 -15 2.64134 1.37593   1
  -1  -4  15 8.21233 2.54081  31
  -1   4  15 2.61336 2.85898  31
  -1   4  15-0.62332 2.81847  28
   1  -4 -15 1.61997 3.01202  28
  -1  -4  15 3.69615 3.05029  28
   1   4 -15 3.19495 2.76789  10
   1   4 -15 2.23664 1.33072  12
  -1   4  15 1.25008 2.57155  11
   1  -4 -15-1.03277 3.15253  10
  -1   4  15 0.38759 2.92168  25
   1  -4 -15 0.95901 4.23224  17
  -1   4  15 2.87841 2.37609  18
   1   4 -15 2.00263 5.10498  17
   1  -4 -15 0.22139 2.79509  16
  -1  -4  14 410.317 17.0363   8
   1   4 -14 350.873 16.4195   5
  -1   4  14 391.582 16.7233   8
  -1  -4  14 399.817 16.3552   6
  -1   4  14 384.248 16.1511   4
   1  -4 -14 334.701 15.5891   1
   1   4 -14 339.481 15.5885   1
  -1   4  14 422.059 17.2744  31
   1  -4 -14 406.833 17.0115  28
  -1  -4  14 316.741 16.8426  28
  -1   4  14 329.592 16.7193  28
   1   4 -14 375.941 16.7200  10
  -1   4  14 348.339 16.4206  11
   1  -4 -14 433.554 17.4391  10
  -1   4  14 415.784 17.2010  25
  -1  -4  14 322.686 17.4406  17
   1  -4 -14 396.142 17.4955  17
   1   4 -14 403.980 18.8317  17
   1  -4 -14 345.254 16.5690  16
   1   4 -14 365.272 15.5435  12
  -1  -4  13 32.1612 3.22782   6
   1   4 -13 30.3802 3.46512   5
  -1   4  13 32.1237 3.62026   8
   1   4 -13 27.7249 2.32470   1
  -1   4  13 25.6288 2.87531   4
   1  -4 -13 30.8467 2.34333   1
  -1   4  13 32.4474 3.64457  31
  -1   4  13 27.4180 2.72210  30
  -1   4  13 27.1793 3.39916  28
   1  -4 -13 33.6682 3.70642  28
  -1  -4  13 31.4603 3.73854  28
   1   4 -13 30.1443 3.27904  10
   1  -4 -13 33.6502 3.82631  10
  -1   4  13 27.4152 3.14840  11
  -1   4  13 28.2842 3.53375  25
   1   4 -13 28.9465 5.26387  17
   1  -4 -13 34.9005 4.57900  17
  -1  -4  13 29.6196 4.47879  17
   1   4 -13 29.9521 2.02179  12
   1  -4 -13 30.8854 2.60067  13
   1   4 -13 30.4833 2.32339  13
   1  -4 -13 26.0888 3.46535  16
  -1   4  12 53.5198 4.22283   8
   1   4 -12 49.2783 3.88558   5
  -1  -4  12 50.7981 3.79827   6
   1   4 -12 49.6696 3.08416   1
   1  -4 -12 47.2157 3.05593   1
  -1   4  12 46.1599 3.39837   4
  -1   4  12 43.4945 3.18296  30
  -1   4  12 50.2609 4.07360  31
  -1  -4  12 50.1114 4.25611  28
  -1   4  12 50.3085 4.06684  28
   1  -4 -12 54.2144 4.18069  28
   1  -4 -12 53.5627 4.36890  10
   1  -4 -12 55.2401 4.37613  11
   1   4 -12 47.3235 3.78287  10
  -1   4  12 54.1433 4.11607  25
   1  -4 -12 55.2777 4.85507  17
   1   4 -12 51.8890 5.85406  17
  -1  -4  12 40.5488 4.89099  17
   1  -4 -12 50.0236 3.32304  13
   1   4 -12 45.3621 3.08343  13
   1   4 -12 49.6651 2.66867  12
   1   4 -11 124.165 6.97022   5
  -1   4  11 142.690 7.17058   8
   1  -4 -11 132.120 6.38933   1
   1   4 -11 132.181 6.43082   1
  -1   4  11 133.409 6.61946   4
  -1   4  11 142.152 7.37484  31
  -1   4  11 123.212 6.43453  30
  -1  -4  11 119.039 7.29248  28
   1  -4 -11 148.676 7.32399  28
  -1   4  11 127.153 7.11519  28
   1  -4 -11 146.743 7.58942  10
   1  -4 -11 146.615 7.35402  11
  -1   4  11 150.328 7.37035  25
   1  -4 -11 145.641 7.65201  17
   1   4 -11 142.918 8.76554  17
  -1  -4  11 131.730 8.00212  17
   1  -4 -11 146.244 6.68893  13
   1   4 -11 126.488 6.44546  13
   1  -4 -10 776.549 35.0243   8
  -1   4  10 862.829 35.1219   8
   1   4 -10 794.536 34.9719   5
   1   4 -10 838.663 34.6882   1
   1  -4 -10 771.887 34.5763   3
  -1   4  10 834.588 34.7054   4
   1  -4 -10 791.371 34.6229   1
  -1   4  10 899.607 35.4973  31
  -1   4  10 785.004 34.5557  30
  -1  -4  10 753.886 35.2740  28
   1  -4 -10 885.579 35.2967  28
   1  -4 -10 912.917 35.3202  11
   1  -4 -10 909.018 35.6171  10
  -1   4  10 884.989 35.4188  25
  -1  -4  10 783.139 35.8484  17
   1   4 -10 882.714 36.5700  17
   1  -4 -10 851.448 35.3337  17
   1   4 -10 794.454 34.7178  13
   1  -4 -10 908.496 34.9041  13
  -1   4   9 433.417 18.3992   8
   1   4  -9 402.894 18.3015   5
   1  -4  -9 394.488 18.3149   8
  -1   4   9 400.477 17.8022  30
   1  -4  -9 444.396 18.5346  28
  -1  -4   9 390.659 18.5677  28
   1  -4  -9 398.587 17.9479   3
  -1   4   9 426.467 18.0165   4
   1  -4  -9 413.378 17.9755   1
   1   4  -9 441.056 18.0828   1
   1  -4  -9 465.030 18.8456  10
   1  -4  -9 469.713 18.5730  11
   1  -4  -9 430.373 18.5064  17
  -1  -4   9 385.945 19.1132  17
   1   4  -9 412.620 18.1140  13
   1  -4  -9 454.709 18.2497  13
  -1   4   8 309.426 13.2467   8
   1   4  -8 285.583 13.1719   5
  -1   4   8 279.283 12.5699  30
   1  -4  -8 312.478 13.3042  28
  -1  -4   8 270.935 13.3351  28
  -1   4   8 286.401 13.1255  28
   1  -4  -8 283.152 12.9059   3
   1   4  -8 309.497 13.0008   1
   1  -4  -8 277.255 12.8348   4
   1  -4  -8 290.926 12.8886   1
  -1   4   8 298.619 12.8561   4
   1  -4  -8 322.525 13.3518  11
   1  -4  -8 328.839 13.6207  10
  -1  -4   8 272.418 13.9745  17
   1  -4  -8 309.054 13.2537  17
   1  -4  -8 298.213 13.0633  18
  -1   4   8 303.467 13.1378  18
   1  -4  -8 286.102 13.3086  16
   1   4  -8 296.508 13.0455  13
   1  -4  -8 326.808 13.1615  13
  -1   4   7 14.3223 2.44976   8
   1   4  -7 13.4766 2.48407   5
  -1   4   7 14.6049 1.41015  30
   1  -4  -7 13.8297 2.38865  28
   1  -4  -7 11.4560 2.18111   3
   1  -4  -7 13.0794 1.93975   1
   1  -4  -7 11.8907 1.97993   4
   1   4  -7 15.5814 2.11712   1
  -1   4   7 15.2759 2.02939   4
   1  -4  -7 14.7064 2.59414  10
   1  -4  -7 14.7573 2.22717  11
   1  -4  -7 16.4953 2.58209  17
  -1   4   7 14.0843 2.11373  18
  -1  -4   7 15.8312 3.37795  17
   1  -4  -7 14.4286 2.24310  18
   1  -4  -7 14.5994 2.24902  13
   1   4  -7 13.8461 2.19300  13
   1  -4  -7 10.1587 2.43533  16
   1   4  -6 128.250 6.41355   5
  -1   4   6 140.249 6.42978   8
  -1   4   6 136.068 6.05077   4
   1  -4  -6 124.131 6.17962   1
   1   4  -6 142.529 6.32409   1
   1  -4  -6 123.030 5.95658   4
   1  -4  -6 127.069 6.25024   3
  -1  -4   6 121.489 5.55660  31
  -1   4   6 125.600 5.57129  30
   1  -4  -6 130.132 6.41356  31
   1  -4  -6 141.177 6.31461  28
   1  -4  -6 142.614 6.68336  10
   1  -4  -6 137.496 6.38796  11
  -1  -4   6 118.561 7.17040  17
   1  -4  -6 134.133 6.06954  17
   1  -4  -6 131.447 6.32786  18
  -1  -4   6 128.090 5.63853  12
   1  -4  -6 119.068 6.40013  16
   1   4  -5 14.0332 2.43034   5
   1  -4  -5 12.5393 2.22633   3
   1   4  -5 12.2834 2.04399   2
   1  -4  -5 11.3829 1.65246   4
   1   4  -5 14.4389 2.22265   1
   1  -4  -5 11.5168 1.92687   1
  -1   4   5 13.8762 1.93192   4
   1  -4  -5 13.1074 1.86160  31
   1  -4  -5 10.8590 1.61311  32
  -1   4   5 11.6027 1.86058  32
   1  -4  -5 12.4604 2.08222  34
   1  -4  -5 16.7280 1.93920  28
   1  -4  -5 11.1233 1.93085  11
   1  -4  -5 15.1566 2.22781  10
   1  -4  -5 11.8258 1.83876  25
  -1   4   5 13.0634 1.43204  26
   1  -4  -5 10.0393 2.02672  24
   1  -4  -5 14.8728 1.53060  17
  -1  -4   5 11.3792 3.18954  17
   1  -4  -5 14.3532 2.09408  18
   1  -4  -5 12.6204 2.19910  16
   1   4  -5 10.6135 2.81935  17
  -1  -4   4 0.51874 2.15009   5
   1   4  -4 1.04450 2.15194   5
   1   4  -4 0.03950 1.97462   1
   1  -4  -4 1.16903 1.47926   1
   1  -4  -4-0.31804 1.48439   4
   1   4  -4-0.03580 1.84328   2
   1  -4  -4 0.36360 1.85678   3
  -1   4   4 1.46971 1.52161  32
  -1   4   4 1.63834 1.47945  31
   1  -4  -4 0.73304 1.42362  32
   1  -4  -4-0.28791 1.36746  31
   1  -4  -4 0.64552 1.63033  34
  -1  -4   4-0.14062 2.31946  30
   1  -4  -4-1.19974 1.59470  33
   1  -4  -4-0.62590 1.32485  28
   1  -4  -4 0.92559 1.44886  10
   1  -4  -4 0.61030 1.24566   9
   1  -4  -4 0.63261 1.63220  24
   1  -4  -4 0.39668 1.43908  25
  -1   4   4 0.90332 1.49813  25
   1  -4  -4-0.20698 1.57766  23
   1  -4  -4 0.03936 1.66261  18
  -1  -4   4 1.55785 2.94956  17
   1  -4  -4 0.32518 1.04195  19
   1   4  -4 2.86658 2.61682  17
   1  -4  -4 2.50882 1.67356  16
  -1  -4   3 93.2809 4.78840   5
   1   4  -3 82.7578 4.68981   5
   1  -4  -3 80.1652 4.42243   8
   1  -4  -3 86.8273 4.30391   4
   1  -4  -3 87.6836 4.48842   1
  -1  -4   3 91.9544 4.80722   2
   1   4  -3 87.7777 4.66136   2
   1  -4  -3 80.6086 4.62723   3
   1   4  -3 96.6098 4.81510   1
   1   4  -3 97.3069 4.62918  33
   1  -4  -3 87.0439 4.50333  32
   1  -4  -3 85.5175 4.48495  34
   1  -4  -3 86.1494 4.50405  33
   1  -4  -3 93.9728 4.59600  31
  -1  -4   3 90.6323 4.88080  30
   1  -4  -3 91.7533 4.18348  28
   1  -4  -3 87.3591 4.37275   9
   1  -4  -3 79.6869 4.45110  24
   1  -4  -3 91.5787 4.54830  25
   1  -4  -3 87.0952 4.52779  23
  -1  -4   3 81.3424 5.38015  17
   1  -4  -3 84.0431 4.60089  18
   1   4  -3 87.6045 5.41632  17
   1  -4  -3 80.5530 4.44525  16
  -1  -4   3 89.8622 4.51908  14
  -1  -4   2 352.608 15.0163   5
   1  -4  -2 343.112 14.7817   5
   1  -4  -2 325.662 14.7765   8
   1  -4  -2 339.112 14.9066   1
  -1  -4   2 338.953 15.0175   1
   1  -4  -2 328.276 15.0089   3
  -1  -4   2 320.652 14.8114   4
  -1  -4   2 371.655 15.1322   2
   1   4  -2 336.664 14.9656   2
   1   4  -2 369.538 15.0990   1
  -1   4   2 365.658 14.9953  34
   1  -4  -2 347.933 14.9103  34
  -1   4   2 357.915 15.0265  33
  -1  -4   2 348.091 15.0491  30
   1  -4  -2 363.736 14.9987  31
   1  -4  -2 338.023 14.9145  33
   1   4  -2 380.437 14.9324  33
   1  -4  -2 343.785 14.9305  32
   1  -4  -2 347.815 14.8264   9
  -1   4   2 354.279 15.0174  23
   1  -4  -2 346.470 14.8830  24
   1  -4  -2 367.292 14.9720  25
   1  -4  -2 340.551 14.9185  23
   1   4  -2 383.024 14.9441  23
   1   4  -2 327.425 14.3707  27
  -1   4   2 358.704 14.9597  24
   1  -4  -2 320.937 15.0208  18
  -1  -4   2 324.469 15.4607  17
   1  -4  -2 337.833 14.8625  16
  -1  -4   2 350.962 14.8999  14
   1  -4  -1 612.667 26.3719   5
  -1  -4   1 627.843 26.5674   5
   1   4  -1 659.273 26.6603   1
   1   4  -1 598.578 26.5295   2
   1  -4  -1 579.766 26.5625   3
  -1  -4   1 581.724 26.4096   4
   1   4  -1 671.825 26.5190  33
  -1   4   1 668.815 26.6136  33
   1  -4  -1 632.364 26.4587  34
   1   4  -1 598.996 26.0437  31
  -1  -4   1 628.515 26.5352  30
   1  -4  -1 619.719 26.4949  33
  -1   4   1 640.982 26.0665  29
   1  -4  -1 628.055 26.3836   9
  -1   4   1 668.520 26.6053  23
   1   4  -1 659.101 26.5119  23
   1  -4  -1 647.072 26.5074  27
   1  -4  -1 641.810 26.3779  22
   1  -4  -1 629.580 26.5073  23
  -1  -4   1 655.743 26.5700  26
  -1   4   1 645.485 26.1557  17
  -1  -4   1 591.128 26.9066  17
   1  -4  -1 614.136 26.3847  16
   1  -4  -1 625.425 26.3543  14
  -1  -4   1 650.285 26.5045  14
   1  -4   0 401.017 16.6456   5
   1   4   0 373.961 16.7793   2
   1   4   0 418.657 16.9234   1
   1  -4   0 361.594 16.8208   3
   1   4   0 393.207 16.7301   4
  -1   4   0 408.843 16.8138  33
  -1  -4   0 386.160 16.7269  30
   1   4   0 405.863 16.7536  33
   1  -4   0 390.865 16.7169  33
  -1   4   0 385.780 16.4289  29
   1  -4   0 386.210 16.5647   9
   1   4   0 411.494 16.7632  23
  -1  -4   0 364.753 16.1667  27
   1  -4   0 393.313 16.7122  27
  -1   4   0 421.144 16.8245  23
  -1  -4   0 408.677 16.7465  26
   1  -4   0 401.315 16.5831  22
  -1   4   0 393.567 16.6146  17
  -1  -4   0 368.792 17.1094  17
   1  -4   0 400.551 16.5137  14
  -1  -4   0 398.913 16.7522  14
   1   4   1 869.514 37.7671   2
   1   4   1 924.899 37.7511   4
   1   4   1 947.388 37.9011   1
   1  -4   1 846.791 37.7972   3
   1  -4   1 890.412 37.7272   1
  -1  -4  -1 895.484 37.6793  30
  -1  -4  -1 858.533 37.2819  32
  -1   4  -1 969.507 37.8389  33
   1   4   1 979.996 37.8027  34
   1  -4   1 867.070 37.5541   9
  -1   4  -1 951.156 37.8368  23
  -1  -4  -1 943.753 37.7068  26
   1  -4   1 949.740 37.8218  27
   1  -4   1 908.679 37.4787  14
  -1  -4  -1 913.515 37.7874  14
   1  -4   1 882.402 37.8566   6
   1  -4   1 892.501 37.6474   5
   1  -4   2 779.170 32.1993   6
   1  -4   2 774.966 31.9592   5
  -1  -4  -2 817.261 32.2045   2
   1   4   2 792.591 32.1496   1
   1  -4   2 769.197 32.0099   1
  -1  -4  -2 745.657 32.0947   1
   1   4   2 761.608 32.0572   4
   1   4   2 815.444 32.0595  34
  -1   4  -2 799.866 32.1171  33
  -1  -4  -2 751.692 31.9269  30
   1   4   2 729.543 31.8885  29
   1  -4   2 745.358 31.7058  28
  -1  -4  -2 766.685 31.9451  29
   1  -4   2 729.747 31.7992   9
  -1  -4  -2 770.814 31.8914  10
   1   4   2 761.392 31.8772  26
   1  -4   2 778.225 32.0703  27
   1   4   2 796.668 32.0379  24
   1  -4   2 744.207 31.9178  21
  -1  -4  -2 743.467 32.4946  20
   1  -4   2 752.469 31.6796  12
  -1   4  -2 777.695 31.7506  16
   1  -4   2 737.171 31.7216  14
  -1  -4  -2 767.934 32.0891  14
   1  -4   3 73.6305 4.31804   6
   1  -4   3 69.1277 3.98451   5
  -1  -4  -3 68.1600 3.99446   1
  -1  -4  -3 70.7293 4.11668   2
   1   4   3 70.9184 4.04950   4
   1   4   3 70.1969 3.81349  30
   1   4   3 70.2994 3.92912  34
   1   4   3 70.2839 3.44327  32
   1  -4   3 65.0762 3.49542  28
  -1  -4  -3 65.6114 3.80812  30
  -1  -4  -3 72.1677 3.69603  29
   1   4   3 65.2345 3.67778  29
   1  -4   3 59.4974 2.99455  10
  -1  -4  -3 69.8408 3.69570  10
   1   4   3 67.9301 3.87364  24
   1   4   3 62.9028 3.71362  26
  -1  -4  -3 67.6943 4.56595  20
   1  -4   3 65.4130 3.80927  21
   1  -4   3 70.6219 3.41275  14
  -1  -4  -3 67.9841 3.94918  14
  -1   4  -3 65.3354 3.79478  15
   1  -4   3 63.6295 3.22319  12
  -1   4  -3 64.3045 3.44818  14
   1  -4   4 26.8700 3.06027   6
   1  -4   4 19.8547 2.62054   5
  -1  -4  -4 19.4707 2.51547   2
   1   4   4 23.3305 2.67013   4
  -1  -4  -4 20.2960 2.38891   1
   1   4   4 21.6520 2.44040  34
   1   4   4 20.3904 1.94669  32
   1   4   4 21.4438 1.95813  28
   1   4   4 19.1671 2.21319  29
   1  -4   4 21.7336 2.15403  28
   1   4   4 24.3120 2.40474  30
  -1  -4  -4 19.5670 2.24032  29
   1  -4   4 18.9480 1.51500  10
  -1   4  -4 20.6150 1.90046   9
  -1   4  -4 21.5826 1.39578  10
  -1  -4  -4 21.4857 2.24123  10
   1   4   4 22.2542 2.38635  24
  -1  -4  -4 20.8964 3.15151  20
   1  -4   4 20.6377 2.38707  21
  -1  -4  -4 22.3148 2.47960  14
  -1   4  -4 22.9817 2.64635  15
  -1   4  -4 21.6904 1.90561  14
   1   4   5 1.13776 2.09286  16
  -1   4  -5 1.16424 1.36087  14
  -1   4  -5 0.69072 2.46677  15
   1  -4   5 1.26534 1.23050  10
  -1  -4  -5 1.65375 1.78688  10
   1   4   5 0.85369 1.87627  11
  -1   4  -5 0.91449 1.11729  10
   1  -4   5 2.64398 1.79723  28
  -1  -4  -5 1.98624 1.89840  29
   1   4   5 2.30712 2.00801  30
   1   4   5 0.55122 1.41593  28
   1  -4   5 1.83594 2.05909   3
   1  -4   5 0.86685 1.42535   1
   1   4   5 3.69375 2.38902   4
   1  -4   5 0.71942 2.65662   6
  -1   4  -5 1.24588 1.43873   9
   1  -4   5 2.04881 2.30240   5
   1   4   6 154.963 7.34714  16
  -1   4  -6 152.213 7.58185  15
  -1   4  -6 141.021 6.78084  14
   1  -4   6 162.224 7.15617  13
   1   4   6 145.540 7.16100  13
   1  -4   6 145.469 7.14974  28
  -1  -4  -6 155.549 7.34555  29
   1   4   6 144.763 6.94476  28
   1   4   6 154.285 7.14906  30
   1   4   6 144.372 7.18991  11
  -1  -4  -6 154.695 7.33057  10
  -1   4  -6 145.755 6.68666  10
   1  -4   6 159.882 7.37165   5
   1  -4   6 145.604 7.00498   3
   1  -4   6 144.344 6.90398   1
   1   4   6 157.256 7.15292   1
   1  -4   7 5.54861 2.57130   5
   1  -4   7 5.84746 1.89807   3
   1  -4   7 7.06234 1.55636   1
  -1  -4  -7 8.01343 2.49943   4
  -1  -4  -7 7.96249 2.18017  34
   1   4   7 6.07049 1.70499  28
   1  -4   7 8.37899 2.15605  28
  -1  -4  -7 9.01639 2.30062  29
   1   4   7 9.28226 2.19625  11
  -1   4  -7 8.66937 1.49596  10
  -1  -4  -7 8.59122 2.21140  10
  -1  -4  -7 8.74104 2.15765  24
  -1  -4  -7 7.97732 1.37741  18
  -1   4  -7 8.15740 2.77677  15
  -1   4  -7 7.09482 0.79265  12
   1  -4   7 8.33904 1.76096  13
  -1   4  -7 6.59312 1.52527  14
   1   4   7 8.93254 2.38627  16
   1   4   7 8.52135 1.92561  13
   1  -4   8 47.7061 3.63727   5
   1  -4   8 40.9824 2.84178   3
   1   4   8 43.4380 2.93128   1
   1  -4   8 44.7180 2.71581   1
  -1  -4  -8 42.6568 3.18795  34
   1  -4   8 42.8069 3.36628  28
  -1  -4  -8 43.4377 3.49287  29
   1   4   8 43.3836 3.35045  11
  -1   4  -8 41.6065 2.72389  10
  -1  -4  -8 45.4210 3.40617  10
  -1  -4  -8 47.8005 3.72083  11
  -1  -4  -8 40.1961 3.17482  24
  -1  -4  -8 42.6174 2.30758  18
  -1   4  -8 36.9338 1.98612  12
   1   4   8 42.1991 2.97915  13
  -1   4  -8 44.2621 3.94160  15
   1   4   8 42.6836 3.51389  16
   1  -4   8 46.9567 2.97791  13
  -1  -4  -9 766.406 34.2615   7
  -1   4  -9 796.679 34.6205   5
   1  -4   9 798.738 34.2247   1
   1   4   9 857.303 34.3511   1
   1  -4   9 805.678 34.2168   3
  -1  -4  -9 793.354 34.5903  34
  -1  -4  -9 862.401 35.0335  29
   1  -4   9 790.325 34.7907  28
   1   4   9 795.156 34.6777  11
  -1  -4  -9 882.266 35.0161  10
   1   4   9 802.822 34.8734  10
  -1   4  -9 848.231 34.3899  10
  -1  -4  -9 810.988 34.5842  24
  -1  -4  -9 830.810 34.8826  19
  -1   4  -9 894.777 35.9539  17
  -1   4  -9 823.531 34.8880  21
   1   4   9 847.328 34.7484  16
  -1   4  -9 802.586 35.0790  15
   1  -4   9 867.044 34.4540  13
   1   4   9 795.640 34.3712  13
   1  -4  10 809.125 31.3826   6
  -1   4 -10 703.184 31.1270   5
  -1  -4 -10 699.799 30.9740   8
  -1  -4 -10 687.464 30.7096   7
   1   4  10 769.120 30.7439   1
   1  -4  10 710.522 30.6449   1
  -1  -4 -10 714.731 31.1113  34
  -1  -4 -10 767.530 31.5975  29
   1   4  10 741.841 31.2796  28
   1  -4  10 694.169 31.3327  28
  -1   4 -10 751.029 30.9497  10
  -1  -4 -10 812.489 31.6178  10
   1   4  10 715.159 31.1953  11
   1   4  10 712.634 31.3991  10
  -1  -4 -10 720.488 31.1008  24
  -1  -4 -10 729.883 31.3944  19
  -1   4 -10 733.152 31.4140  21
  -1   4 -10 783.753 32.5658  17
   1  -4  10 774.266 30.8754  13
   1   4  10 704.236 30.7612  13
   1  -4  11 179.383 8.29989   6
  -1   4 -11 154.422 7.87291   5
  -1  -4 -11 151.473 7.72486   8
  -1  -4 -11 143.145 7.43908   7
   1   4  11 161.670 7.24130   1
   1  -4  11 147.766 7.14625   1
   1   4  11 162.723 8.13467   4
  -1  -4 -11 154.487 7.83336  34
   1  -4  11 155.716 8.15406  28
   1   4  11 155.492 8.01328  28
  -1  -4 -11 165.110 8.43200  29
   1   4  11 154.805 8.10238  10
   1   4  11 151.963 7.92609  11
  -1   4 -11 166.116 7.65909  10
  -1  -4 -11 164.799 8.28052  10
  -1  -4 -11 151.082 7.75896  24
  -1   4 -11 164.687 9.54653  17
  -1   4 -11 160.512 8.19352  21
  -1  -4 -11 150.074 8.09988  19
   1   4  11 173.572 8.81311  15
   1   4  11 152.422 7.25244  13
   1  -4  11 163.782 7.41459  13
   1   4  12 383.915 16.1371  15
   1   4  12 334.830 15.2763  28
  -1  -4 -12 352.795 15.6809  29
   1  -4  12 305.876 15.2759  28
   1  -4  12 325.180 14.3079   1
   1   4  12 356.788 15.2940   4
   1   4  12 336.502 14.3191   1
  -1  -4 -12 374.355 15.6436  10
   1   4  12 321.528 15.0853  11
   1   4  12 322.717 15.3244  10
  -1   4 -12 346.795 14.9218  10
  -1   4 -12 324.953 15.3605  21
  -1  -4 -12 318.886 15.3149  19
  -1   4 -12 341.657 16.7004  17
  -1  -4 -12 314.476 14.5210   7
  -1  -4 -12 321.593 14.8800   8
  -1   4 -12 318.271 15.0216   5
   1  -4  12 360.317 15.0597   8
   1   4  13 1.80039 3.59959  15
  -1  -4 -13-0.37842 3.00389  29
   1  -4  13 0.50170 2.67496  28
   1   4  13-1.02481 2.50124  28
   1   4  13 0.78373 1.29159   1
   1  -4  13 1.77694 1.38777   1
   1  -4  13 1.27480 1.49084   2
   1   4  13 0.83457 3.06850   4
   1   4  13 0.20822 2.51063  11
  -1   4 -13 0.49894 2.07065  10
   1   4  13-0.33812 2.43654  10
  -1  -4 -13-0.45046 2.62515  10
  -1  -4 -13-0.64951 2.73226  19
  -1   4 -13-0.16437 2.69826  21
  -1   4 -13-1.57008 4.42515  17
  -1  -4 -13 0.73421 2.58056   8
  -1   4 -13 3.97218 2.57779   5
   1  -4  13-0.93438 3.04468   8
   1   4  14 79.0954 6.23233  15
   1   4  14 86.0000 5.26919  28
  -1  -4 -14 88.7470 5.74439  29
   1  -4  14 64.3325 5.00895  28
   1   4  14 74.4222 5.21300   4
   1  -4  14 67.4112 3.64222   2
   1   4  14 67.6776 3.49999   1
   1  -4  14 62.0420 3.54015   1
  -1   4 -14 71.9856 4.57919  10
   1   4  14 71.9025 5.07599  10
  -1  -4 -14 96.2333 5.61583  10
   1   4  14 68.3240 4.82639  11
  -1  -4 -14 75.4425 5.22835  19
  -1   4 -14 75.9142 6.84163  17
  -1   4 -14 58.1337 4.97586  21
  -1  -4 -14 71.6624 4.83046   8
  -1   4 -14 63.9404 4.73910   5
   1  -4  14 72.4372 4.95708   8
   1   4  15 38.8621 5.09666  15
   1   4  15 29.3868 3.77698  28
  -1  -4 -15 35.5342 4.42971  29
   1  -4  15 28.1019 3.91789  28
   1   4  15 47.9829 4.32964   4
   1  -4  15 36.3575 2.33127   2
   1   4  15 34.8615 3.81760  10
  -1  -4 -15 42.5117 4.25491  10
   1   4  15 32.3036 3.77522  11
  -1   4 -15 40.4445 3.54787  10
  -1   4 -15 37.8097 5.91865  17
  -1   4 -15 32.7353 3.99641  21
  -1  -4 -15 39.6910 4.16678  19
  -1   4 -15 37.5694 3.81369   5
  -1  -4 -15 33.2289 3.76987   8
   1  -4  15 41.0930 3.98247   8
   1   4  16 4.74119 4.39372  15
   1  -4  16 0.77909 3.08900  28
  -1  -4 -16 8.00571 3.61080  29
   1   4  16 1.21151 3.05292  28
   1   4  16 7.98923 3.53705   4
  -1  -4 -16 4.09446 1.36820   3
   1   4  16 5.63183 2.88236  11
  -1   4 -16 3.89459 2.63321  10
  -1  -4 -16 7.57123 3.23237  10
  -1  -4 -16 3.53031 3.19309  19
  -1  -4 -16 8.27215 4.83239  17
  -1   4 -16 4.89004 3.12160  21
  -1   4 -16 1.70118 4.99578  17
  -1   4 -16 4.32682 2.96146   5
  -1  -4 -16 5.90546 3.10077   8
   1  -4  16 9.90183 3.39638   8
  -1   4 -17 9.33561 1.72539  16
   1   4  17 13.7717 4.74012  15
  -1  -4 -17 16.6662 4.09113  29
   1   4  17 11.6714 3.30866  28
   1  -4  17 15.1933 3.52925  28
   1   4  17 19.3756 3.81105   4
  -1   4 -17 14.9710 3.03848  10
  -1  -4 -17 15.2972 3.59556  10
  -1   4 -17 15.6827 5.59751  17
  -1   4 -17 11.6646 3.41964  21
  -1  -4 -17 21.8671 5.32512  17
  -1  -4 -17 11.4072 3.51137  19
   1  -4  17 13.0176 3.56283   8
  -1  -4 -17 11.4205 3.41900   8
  -1   4 -18 26.0520 2.38826  16
   1   4  18 43.1023 5.84481  15
  -1  -4 -18 40.8553 4.94477  29
   1   4  18 36.5234 4.37441   4
  -1  -4 -18 42.5553 4.54288  10
  -1   4 -18 36.4918 3.83708  10
  -1   4 -18 38.3178 6.60490  17
  -1  -4 -18 39.9651 6.00360  17
   1  -4  18 39.2256 4.13380   8
  -1  -4 -18 32.0516 3.18900   6
  -1  -4 -18 33.1499 4.07443   8
  -1   4 -19 23.2701 2.46627  16
   1   4  19 35.3834 6.03670  15
  -1  -4 -19 46.5274 5.25312  29
   1   4  19 43.6530 4.75280   4
  -1  -4 -19 45.4964 4.77411  10
  -1   4 -19 44.8719 4.14490  10
  -1   4 -19 42.7618 7.02442  17
  -1  -4 -19 49.3456 6.44042  17
   1  -4  19 37.1962 4.24407   8
   1  -4  19 39.5525 4.33201   7
  -1  -4 -19 34.8276 4.28713   8
   1  -4  20 288.713 11.7325   7
   1  -4  20 270.665 11.8495   8
   1   4  20 288.839 13.2478  31
  -1  -4 -20 275.941 13.3569  29
   1   4  20 287.445 12.3866   4
  -1   4 -20 263.526 12.0715  10
  -1  -4 -20 304.954 13.1082  10
  -1  -4 -20 293.022 14.3950  17
  -1   4 -20 259.390 14.9665  17
   1   4  20 294.742 14.1600  15
   1   4  21 26.6081 4.32224   4
  -1  -4 -21 20.2242 4.70227  29
   1   4  21 31.5460 4.70578  31
  -1   4 -21 23.5780 3.74682  10
  -1  -4 -21 28.9621 4.47668  10
  -1   4 -21 29.9673 6.94681  17
  -1  -4 -21 27.4375 6.27989  17
   1  -4  21 26.4873 3.79969   7
   1  -4  21 22.8501 3.99734   8
   1   4  22-0.86662 3.85184   4
   1   4  22 5.00179 3.92419  31
  -1  -4 -22 8.71057 4.28915  29
  -1   4 -22 3.03634 3.13653  10
  -1  -4 -22 12.2425 5.75882  17
  -1   4 -22 18.5549 6.75969  17
   1  -4  22 2.70980 3.10171   7
   1  -4  22 3.86834 3.53466   8
   1   4  23 1.17212 3.89991   4
   1   4  23 5.08636 3.96412  31
  -1  -4 -23 6.78349 4.35857  29
  -1   4 -23 4.99269 3.10430  10
   1   4  23 0.26788 4.00677  25
  -1   4 -23-5.10954 6.73957  17
  -1  -4 -23-3.36347 5.81255  17
   1  -4  23 2.76829 3.51986   8
   1  -4  23 0.24165 3.05463   7
   1  -4  24 11.3511 3.19660   7
  -1   4 -24 4.47699 3.42859  10
  -1  -4 -24 15.2252 4.62794  29
  -1  -4 -24 7.78210 6.17164  17
   1   4  24 18.4347 4.22185   4
  -1   4 -25 8.58075 3.43280  10
  -1  -4 -25 9.54914 4.73227  29
  -1  -4 -25 10.1546 6.26649  17
   1   4  25-3.94664 4.08032   4
  -1  -5  25 39.6944 5.14798   8
  -1   5  25 39.1058 3.93876   4
   1   5 -25 39.5153 4.60407  10
   1  -5 -24 13.7521 4.26454  28
   1   5 -24 22.2044 3.88299  10
  -1  -5  24 21.4422 4.63394   8
  -1  -5  24 13.7724 2.81815   7
  -1   5  24 15.4084 3.10876   4
  -1   5  23 71.6602 5.61508   8
  -1  -5  23 54.4510 5.71752   8
  -1   5  23 59.4824 4.45539   4
  -1   5  23 45.7367 5.90820  31
  -1   5  23 60.2989 5.96361  32
   1  -5 -23 61.6251 5.88741  28
   1   5 -23 51.0814 5.79022  28
   1   5 -23 45.4549 5.13915  10
   1  -5 -23 54.6135 5.92289  10
  -1   5  23 48.5272 5.82150  25
   1  -5 -23 55.1286 7.31817  17
   1   5 -23 60.4846 8.80087  17
  -1  -5  22 4.38013 4.24562   8
  -1   5  22 1.62785 3.75616   8
  -1   5  22-1.87285 2.70885   4
  -1   5  22-3.81688 3.11497  30
  -1   5  22 0.82492 3.96273  31
  -1  -5  22 0.95217 2.71448  31
  -1   5  22 3.46030 3.88447  32
   1  -5 -22-0.11888 3.63587  28
   1   5 -22-1.54662 3.80194  28
   1   5 -22-1.21998 3.19380  10
   1  -5 -22 0.81158 3.71283  10
  -1  -5  22 2.21354 2.67966  25
  -1   5  22-0.26420 3.85233  25
   1  -5 -22-2.68830 5.45186  17
   1   5 -22 3.56236 6.53912  17
  -1   5  21 23.4071 4.28620   8
  -1  -5  21 22.9688 4.63972   8
  -1   5  21 16.7699 3.08753   4
  -1   5  21 11.6266 3.13293  30
  -1   5  21 15.7588 4.21570  31
  -1   5  21 19.0785 4.37878  32
  -1  -5  21 20.1010 3.24162  31
   1   5 -21 19.9587 4.29254  28
   1  -5 -21 22.5047 4.23726  28
   1   5 -21 21.4288 3.73750  10
   1  -5 -21 22.6023 4.42232  10
  -1   5  21 16.6853 4.27036  25
  -1  -5  21 23.2904 3.26756  25
   1  -5 -21 21.5237 5.82268  17
   1   5 -21 22.1629 7.08728  17
  -1  -5  20 3.28809 4.11347   8
  -1   5  20 7.85343 3.73047   8
  -1   5  20 5.21459 2.66762   4
  -1  -5  20 6.18930 2.75368  31
  -1   5  20 4.11883 2.77976  30
  -1   5  20 6.06334 3.67899  32
  -1   5  20 1.42531 3.65683  31
   1  -5 -20 8.78202 3.57677  28
   1   5 -20 0.73101 3.63314  28
   1   5 -20 6.35343 3.19035  10
   1  -5 -20 2.42409 3.70553  10
  -1   5  20 5.73331 3.75116  25
  -1  -5  20 2.05893 2.68958  25
   1  -5 -20 6.03560 5.14016  17
   1   5 -20 1.90035 6.25312  17
  -1   5  19 40.3150 4.56788   8
  -1  -5  19 45.8469 5.06084   8
  -1   5  19 40.2437 3.65077   4
  -1  -5  19 33.5532 3.55051  31
  -1   5  19 25.3746 3.45022  30
  -1   5  19 34.6017 4.66668  31
   1  -5 -19 42.1638 4.66297  28
   1   5 -19 38.6563 4.66093  28
   1  -5 -19 31.5235 4.67293  10
   1   5 -19 38.7105 4.17664  10
  -1   5  19 39.3207 4.75726  25
  -1  -5  19 35.8246 3.60684  25
   1  -5 -19 27.8764 4.19734  19
   1  -5 -19 39.0522 5.93792  17
   1   5 -19 28.4081 7.16827  17
  -1   5  18 0.51343 3.39970   8
  -1  -5  18 1.65979 2.82122   6
  -1  -5  18 3.43726 4.10288   8
  -1   5  18 2.28120 2.55669   4
  -1   5  18-1.20848 3.44833  31
  -1  -5  18-1.07168 2.56090  31
  -1   5  18 2.50254 2.49365  30
   1  -5 -18 1.83440 3.30825  28
  -1   5  18 0.89645 3.16526  28
   1   5 -18-0.79491 3.40795  28
   1  -5 -18 1.66601 3.47683  10
   1   5 -18 4.34052 2.95238  10
  -1  -5  18 1.96405 2.46844  25
  -1   5  18 1.62740 3.31694  25
   1  -5 -18-1.03377 3.23608  19
   1  -5 -18-2.93988 4.78151  17
   1  -5 -18-1.69241 2.98045  16
   1   5 -18 9.46178 5.96989  17
   1  -5 -17-2.40005 3.50343   8
  -1   5  17 0.57844 3.34828   8
  -1  -5  17 0.74033 2.75773   6
  -1  -5  17 1.06453 3.90169   8
   1   5 -17 2.32314 3.07554   5
  -1   5  17 1.24367 2.43596   4
  -1  -5  17-0.06965 1.37482   3
  -1   5  17-0.34583 3.17378  31
  -1   5  17-2.30239 2.43281  30
  -1  -5  17 0.50540 2.34650  31
   1   5 -17 4.03420 3.29385  28
   1  -5 -17 1.45617 3.13520  28
  -1  -5  17 1.89697 3.23878  28
  -1   5  17 0.85967 3.03284  28
   1   5 -17-1.56161 2.91170  10
  -1   5  17-0.23091 2.73037  11
   1  -5 -17 0.22900 3.38931  10
  -1   5  17 4.89147 3.26220  25
   1  -5 -17 1.79680 3.19259  19
  -1   5  17-0.06183 2.43958  18
   1  -5 -17-1.84471 4.49356  17
   1   5 -17 0.94911 5.54557  17
   1  -5 -17-0.55624 2.95792  16
   1   5 -16 8.24819 3.07238   5
  -1  -5  16 3.34987 3.95266   8
   1  -5 -16 8.86025 3.41147   8
  -1  -5  16 8.20723 2.93984   6
  -1   5  16 8.25549 3.42993   8
  -1   5  16 10.1968 2.68214   4
   1  -5 -16 6.95419 1.74269   1
   1  -5 -16 8.69487 1.87601   2
  -1   5  16 14.1239 3.46373  31
  -1  -5  16 6.80189 2.45652  31
   1   5 -16 9.55902 3.38653  28
   1  -5 -16 10.4872 3.15037  28
  -1  -5  16 8.52189 3.42787  28
  -1   5  16 3.28551 3.00417  28
   1  -5 -16 11.2313 3.58276  10
   1   5 -16 8.11996 2.88661  10
  -1   5  16 7.65102 2.84880  11
  -1   5  16 10.6411 3.36451  25
  -1   5  16 8.52693 2.60929  18
   1  -5 -16 9.88835 4.44722  17
   1  -5 -16 6.02635 3.15664  19
   1  -5 -16 5.27481 2.99314  16
   1   5 -16 7.27752 5.49718  17
   1   5 -15 214.361 10.8468   5
  -1   5  15 237.156 11.0963   8
  -1  -5  15 249.935 10.8449   6
  -1   5  15 230.776 10.4731   4
   1  -5 -15 197.402 9.85142   1
   1   5 -15 218.396 9.87403   1
   1  -5 -15 218.967 9.97580   2
  -1  -5  15 228.122 10.4036  31
  -1   5  15 251.258 11.6655  31
  -1   5  15 208.238 11.0649  28
   1   5 -15 247.822 11.5638  28
   1  -5 -15 248.644 11.2792  28
  -1  -5  15 186.951 11.1646  28
   1  -5 -15 249.486 11.6006  10
   1   5 -15 238.842 11.0107  10
  -1   5  15 209.180 10.6828  11
  -1   5  15 242.397 11.4855  25
   1  -5 -15 233.079 11.7807  17
   1  -5 -15 202.453 10.9424  19
  -1   5  15 221.514 10.5591  18
   1   5 -15 240.093 13.4635  17
  -1  -5  15 198.135 12.0320  17
   1  -5 -15 210.306 10.8640  16
  -1  -5  14 1.95150 2.99236   6
  -1   5  14-0.86937 3.17024   8
   1   5 -14-0.40638 2.91656   5
  -1   5  14-0.87191 2.42303   4
   1  -5 -14 1.71988 1.76780   1
   1  -5 -14 0.56272 1.91867   2
   1   5 -14 1.88146 1.74624   1
  -1   5  14 0.21835 1.81095  30
  -1   5  14 0.09962 2.82649  31
   1  -5 -14-0.16311 2.93469  28
  -1  -5  14 1.58112 3.05150  28
  -1   5  14 0.98236 2.68025  28
   1   5 -14 5.90623 3.18859  28
   1  -5 -14-1.28803 3.08631  10
   1   5 -14 1.24622 2.45221  10
  -1   5  14-1.92124 2.90216  25
   1  -5 -14 1.97929 2.81366  19
  -1   5  14 1.12645 2.54464  18
  -1  -5  14-1.34330 4.08754  17
   1  -5 -14-0.09060 3.81397  17
   1   5 -14 2.13428 4.93498  17
   1  -5 -14 1.25140 2.77897  16
   1   5 -13 133.433 7.26182   5
  -1  -5  13 145.987 7.25207   6
  -1   5  13 148.240 7.43471   8
   1  -5 -13 130.931 6.49592   1
   1   5 -13 139.176 6.53566   1
  -1   5  13 140.953 6.87769   4
  -1   5  13 146.492 7.75724  31
  -1   5  13 116.086 6.42063  30
  -1   5  13 121.735 7.29739  28
   1   5 -13 143.694 7.77145  28
   1  -5 -13 144.238 7.50182  28
  -1  -5  13 116.001 7.50353  28
   1   5 -13 142.034 7.19389  10
   1  -5 -13 155.089 7.96347  10
   1  -5 -13 143.013 7.74995  11
  -1   5  13 142.638 7.70098  25
   1   5 -13 150.874 9.58038  17
   1  -5 -13 129.117 7.30645  19
  -1  -5  13 117.707 8.25811  17
   1  -5 -13 148.375 7.99657  17
   1  -5 -13 142.362 6.84313  13
   1   5 -13 117.806 6.44601  13
   1  -5 -12 4.69870 1.44342   7
  -1   5  12 2.34812 2.85997   8
   1   5 -12 6.02850 2.80226   5
  -1   5  12 2.84598 2.22836   4
   1  -5 -12 5.65064 2.12178   3
   1  -5 -12 3.33117 1.89073   1
   1   5 -12 2.65197 1.94442   1
  -1   5  12 2.58401 2.59449  31
  -1   5  12 4.09956 1.74392  30
   1  -5 -12 4.36269 2.68666  28
  -1   5  12 4.44853 2.52817  28
   1   5 -12 4.99951 3.01492  28
  -1  -5  12 5.60778 2.83697  28
   1   5 -12 2.18810 2.27250  10
   1  -5 -12 4.21636 3.06226  11
   1  -5 -12 4.83048 2.91635  10
  -1   5  12 5.22776 2.63048  25
   1  -5 -12 2.56290 2.68862  19
   1  -5 -12 7.13467 3.44771  17
  -1  -5  12 4.72328 3.75243  17
   1   5 -12 2.04332 4.41587  17
   1  -5 -12 4.76220 2.22792  13
   1   5 -12 3.23627 1.86879  13
  -1   5  11 111.888 6.12996   8
   1  -5 -11 100.503 6.04279   8
   1   5 -11 101.835 6.02062   5
   1   5 -11 114.635 5.58460   1
  -1   5  11 112.537 5.65400   4
   1  -5 -11 105.860 5.48953   3
   1  -5 -11 107.740 5.49694   1
  -1   5  11 115.805 6.40279  31
  -1   5  11 94.9539 5.10443  30
  -1   5  11 101.213 5.98349  28
  -1  -5  11 94.6280 6.21451  28
   1  -5 -11 111.735 6.06153  28
   1   5 -11 110.041 6.38001  28
   1  -5 -11 116.690 6.54704  10
   1  -5 -11 112.657 6.34234  11
  -1   5  11 112.987 6.33440  25
   1  -5 -11 114.402 6.37958  17
  -1  -5  11 100.034 7.04068  17
   1  -5 -11 96.3948 5.89334  19
   1   5 -11 117.224 7.94809  17
   1   5 -11 99.2568 5.51968  13
   1  -5 -11 118.726 5.89081  13
   1   5 -10 483.711 21.9747   5
   1  -5 -10 481.277 21.9963   8
  -1   5  10 532.904 22.0887   8
   1  -5 -10 490.070 21.6623   1
   1   5 -10 539.847 21.7575   1
  -1   5  10 524.013 21.7119   4
   1  -5 -10 489.479 21.6330   3
   1  -5 -10 480.683 21.6525   4
  -1   5  10 458.443 21.2343  30
  -1   5  10 550.311 22.5313  31
  -1  -5  10 473.516 22.4413  30
   1   5 -10 542.385 22.3997  28
   1  -5 -10 537.799 22.1074  28
  -1  -5  10 471.222 22.1923  28
   1  -5 -10 574.012 22.3555  11
   1  -5 -10 555.851 22.5209  10
  -1   5  10 553.921 22.4725  25
   1  -5 -10 533.077 22.1221  17
   1   5 -10 522.364 23.6225  17
  -1  -5  10 469.065 22.8654  17
   1  -5 -10 476.603 21.8967  19
   1   5 -10 496.279 21.7754  13
   1  -5 -10 568.224 22.0486  13
   1   5  -9 183.441 9.12837   5
   1  -5  -9 182.547 9.07043   8
  -1   5   9 196.647 9.17048   8
   1  -5  -9 184.424 8.79574   3
   1  -5  -9 183.156 8.78503   1
  -1   5   9 196.068 8.73136   4
   1   5  -9 196.657 8.87408   1
   1  -5  -9 178.861 8.72002   4
  -1  -5   9 179.649 9.48427  30
  -1   5   9 208.977 9.50745  31
  -1   5   9 174.685 8.17219  30
  -1  -5   9 183.296 9.33648  28
   1   5  -9 204.026 9.44470  28
   1  -5  -9 199.489 9.11929  28
   1  -5  -9 210.977 9.37075  11
   1  -5  -9 219.457 9.60606  10
  -1   5   9 203.586 9.40990  25
   1   5  -9 200.132 10.7671  17
   1  -5  -9 176.910 8.87749  19
   1  -5  -9 182.520 8.89113  18
   1  -5  -9 199.179 9.07620  17
  -1  -5   9 177.013 10.0731  17
   1   5  -9 185.381 8.90925  13
   1  -5  -9 208.613 9.14215  13
   1  -5  -9 182.483 9.16588  16
   1   5  -8 101.201 5.64317   5
  -1   5   8 107.554 5.22623   4
   1  -5  -8 99.4800 5.36103   3
   1   5  -8 109.128 5.46984   1
   1  -5  -8 96.9955 5.25553   1
   1  -5  -8 97.8695 5.20308   4
   1  -5  -8 98.6074 5.62527  34
  -1  -5   8 100.164 5.93786  30
  -1   5   8 89.4247 4.46943  30
  -1   5   8 113.837 5.85963  31
   1  -5  -8 111.121 5.54872  28
   1   5  -8 109.794 5.82036  28
   1  -5  -8 116.138 5.73755  11
   1  -5  -8 114.663 5.93841  10
   1  -5  -8 94.4919 5.54425  24
  -1   5   8 109.357 5.78030  25
   1  -5  -8 99.1688 5.26926  19
   1   5  -8 109.466 7.09396  17
  -1  -5   8 102.910 6.59940  17
   1  -5  -8 101.075 5.35796  18
   1  -5  -8 99.4851 5.36313  17
   1  -5  -8 96.4257 5.59131  16
   1   5  -8 103.870 5.44798  13
   1  -5  -8 113.532 5.64068  13
   1   5  -7 48.5045 3.65701   5
  -1   5   7 48.6552 3.15594   4
   1  -5  -7 46.3953 3.23549   1
   1  -5  -7 42.4997 3.36322   3
   1  -5  -7 43.8224 3.14214   4
   1   5  -7 50.0912 3.40564   1
   1  -5  -7 47.0840 3.54457  34
  -1  -5   7 48.4782 3.93557  30
  -1   5   7 51.8888 3.64645  31
   1  -5  -7 48.1285 3.23827  28
   1   5  -7 47.7371 3.52586  28
   1  -5  -7 53.4645 3.63602  11
   1  -5  -7 50.4500 3.65514  10
   1  -5  -7 44.6813 3.46201  24
  -1   5   7 52.7984 3.65969  25
  -1  -5   7 47.6566 4.54676  17
   1  -5  -7 45.4381 3.03751  19
   1  -5  -7 44.0618 3.29965  18
   1   5  -7 53.5547 4.97421  17
   1  -5  -7 47.4247 3.11526  17
  -1  -5   7 44.5411 2.35193  12
   1  -5  -7 49.5693 3.53714  16
   1  -5  -7 53.1273 3.58418  13
   1   5  -7 46.6127 3.43446  13
   1   5  -6 86.7557 5.10795   5
   1  -5  -6 83.0753 4.94190   3
   1  -5  -6 85.8735 4.83760   1
   1   5  -6 90.3135 4.99410   1
  -1  -5   6 88.3372 4.93906   1
   1  -5  -6 89.4233 4.67113   4
   1  -5  -6 89.2374 4.86083  31
   1  -5  -6 89.6974 4.82585  32
   1  -5  -6 87.7533 5.00406  34
  -1  -5   6 89.8538 5.38294  30
   1   5  -6 95.4948 5.00229  28
   1  -5  -6 102.139 4.74382  28
   1  -5  -6 102.986 5.10909  11
   1  -5  -6 99.6781 5.12601  10
   1  -5  -6 87.6165 4.96233  24
  -1   5   6 88.5434 4.05828  26
   1  -5  -6 90.7378 4.29686  17
  -1  -5   6 88.6077 5.95230  17
   1  -5  -6 87.7452 4.45698  19
   1  -5  -6 89.7688 4.92398  18
   1   5  -6 87.9531 5.01515  13
   1  -5  -6 90.7144 4.98317  16
  -1  -5   6 84.6827 4.08095  12
   1  -5  -6 100.158 5.19020  13
  -1  -5   5 1026.67 42.1258   5
   1  -5  -5 984.983 42.0082   1
   1  -5  -5 981.236 41.7582   4
   1  -5  -5 946.539 41.9875   3
   1   5  -5 1056.84 42.1521   1
   1  -5  -5 1014.95 42.1650  33
  -1  -5   5 997.594 42.2744  30
   1  -5  -5 980.573 42.1164  34
   1  -5  -5 992.536 42.0441  32
   1  -5  -5 1009.38 42.1149  31
   1   5  -5 1059.99 42.0144  28
   1  -5  -5 1054.03 41.7612  28
   1  -5  -5 1059.41 42.0970  10
   1  -5  -5 978.835 42.0867  24
   1  -5  -5 1013.56 42.1548  23
   1  -5  -5 978.297 42.0561  25
  -1  -5   5 943.627 42.6448  17
   1  -5  -5 985.394 41.5572  19
   1  -5  -5 989.774 42.0656  18
   1  -5  -5 1092.11 42.3169  13
   1   5  -5 992.026 42.1680  13
   1  -5  -5 963.512 42.0281  16
  -1  -5   4 170.964 7.94592   5
   1   5  -4 173.687 7.99079   1
   1  -5  -4 153.903 7.66867   1
   1  -5  -4 163.623 7.55880   4
   1  -5  -4 145.879 7.73268   3
   1  -5  -4 166.566 7.80464  31
   1  -5  -4 160.383 7.78861  34
  -1  -5   4 158.781 8.09895  30
   1  -5  -4 162.329 7.77184  32
   1  -5  -4 164.052 7.87135  33
   1   5  -4 178.005 7.90054  33
   1  -5  -4 196.738 7.40927  28
   1   5  -4 173.119 7.66931  28
   1  -5  -4 165.164 7.62734  10
   1  -5  -4 161.441 7.61899   9
   1   5  -4 154.235 7.25066  27
   1  -5  -4 163.902 7.78382  25
   1  -5  -4 162.438 7.84378  23
   1  -5  -4 158.263 7.75238  24
   1  -5  -4 165.724 7.86159  18
  -1  -5   4 154.817 8.63387  17
   1  -5  -4 172.025 7.98623  13
  -1  -5   4 171.347 7.76648  14
   1  -5  -4 159.954 7.72092  16
   1   5  -4 152.808 7.99151  13
  -1  -5   3 1064.85 43.2953   5
   1   5  -3 1076.67 43.3654   1
   1  -5  -3 998.220 43.2367   3
   1  -5  -3 995.544 43.1946   1
   1  -5  -3 1014.61 42.9709   4
   1  -5  -3 1025.88 43.2447  33
  -1  -5   3 1036.46 43.3021  30
   1  -5  -3 1030.38 43.2020  34
   1  -5  -3 1090.72 43.2605  31
   1   5  -3 1144.80 43.2753  33
   1  -5  -3 1048.04 43.2191  32
   1  -5  -3 1027.80 42.7297  28
   1   5  -3 1066.42 42.9817  28
   1  -5  -3 1094.42 43.0338  10
   1  -5  -3 1023.61 43.0869   9
   1  -5  -3 1060.82 43.2039  25
   1  -5  -3 1025.93 43.2482  23
   1  -5  -3 1024.16 43.1870  24
   1   5  -3 1024.50 42.6909  27
   1   5  -3 992.292 42.5140  21
  -1  -5   3 1000.40 43.6942  17
   1  -5  -3 967.531 43.2373  18
   1  -5  -3 1142.72 43.5399  13
   1   5  -3 1039.20 43.4159  13
   1  -5  -3 1001.28 43.1257  16
  -1  -5   3 1056.69 43.1697  14
   1  -5  -2 935.257 39.3428   5
  -1  -5   2 926.155 39.5119   5
   1  -5  -2 891.712 39.5097   3
   1  -5  -2 902.605 39.2540   4
   1   5  -2 960.889 39.6266   1
   1  -5  -2 923.421 39.4593  32
  -1  -5   2 932.890 39.4800  30
  -1   5   2 962.620 39.5723  33
   1  -5  -2 926.879 39.4670  33
  -1   5   2 950.579 39.4962  34
   1  -5  -2 917.782 39.4004  34
   1  -5  -2 965.747 39.4716  31
   1   5  -2 1007.79 39.5043  33
   1  -5  -2 918.202 39.2963   9
   1  -5  -2 966.224 39.1642  10
  -1   5   2 958.382 39.4859  24
  -1   5   2 966.198 39.5879  23
   1  -5  -2 959.342 39.4275  25
   1   5  -2 1024.11 39.5187  23
   1  -5  -2 992.030 39.3125  22
   1  -5  -2 914.265 39.4667  23
  -1  -5   2 880.849 39.8480  17
   1   5  -2 905.104 39.6642  13
  -1  -5   2 946.388 39.4320  14
   1  -5  -2 916.507 39.3481  14
  -1  -5   1 32.2341 3.02488   5
   1  -5  -1 31.2965 2.72303   5
   1  -5  -1 31.0634 3.12199   3
   1   5  -1 35.8278 3.00044   1
   1   5  -1 38.6007 2.86467  33
   1  -5  -1 32.0083 2.61366  31
   1   5  -1 28.0017 1.93272  31
  -1   5   1 33.7822 2.61781  33
   1  -5  -1 33.1742 2.48403  34
   1  -5  -1 35.2783 2.66209  33
  -1  -5   1 32.9119 2.87223  30
  -1   5   1 33.5391 1.82308  29
   1  -5  -1 34.4194 2.40284   9
   1   5  -1 32.7442 2.16712  10
   1  -5  -1 30.8387 2.16802  10
   1  -5  -1 34.3468 2.30842  22
   1   5  -1 27.7788 1.92779  25
   1  -5  -1 31.6571 2.57392  25
   1   5  -1 35.0902 2.79564  23
  -1   5   1 33.3759 2.61521  23
  -1  -5   1 28.6275 2.86627  26
   1  -5  -1 31.5859 2.69886  23
   1  -5  -1 37.1479 2.62504  27
  -1  -5   1 34.1094 3.59526  17
  -1   5   1 35.4995 2.40005  17
   1   5  -1 28.9577 3.02181  13
   1  -5  -1 31.9836 2.27467  14
  -1  -5   1 39.6852 2.77825  14
   1  -5   0 2.53962 2.08215   5
   1   5   0 2.67487 2.15285   1
   1  -5   0 1.58482 2.30372   3
   1   5   0 5.27547 2.06511  33
  -1   5   0 3.24079 1.62916  33
   1   5   0 1.42587 1.31481  31
   1   5   0 1.75275 2.03061  30
   1  -5   0 4.67878 1.82396  33
  -1  -5   0 2.27587 2.10431  30
   1   5   0 3.27753 1.68371  29
  -1   5   0 3.01539 1.26171  29
   1   5   0 4.24115 1.41215  10
   1  -5   0 3.09177 1.50037   9
   1  -5   0 5.03307 1.06418  10
   1  -5   0 5.59236 1.69044  27
   1   5   0 0.76791 1.35063  25
  -1  -5   0 4.65048 2.15917  26
  -1  -5   0 2.90904 0.94821  27
   1   5   0 4.13367 2.12894  23
  -1   5   0 2.09643 1.59835  23
   1  -5   0 3.38754 1.33570  22
  -1   5   0 15.2666 2.36011  17
  -1  -5   0 2.33519 2.79273  17
  -1  -5   0 2.30108 1.84009  14
   1   5   0 6.97353 2.22502  13
   1  -5   0 3.39446 1.31651  14
   1  -5   1 2.86108 2.07933   5
   1  -5   1 2.79446 2.39554   3
   1   5   1 4.10721 2.15837   4
   1   5   1 2.62981 2.21155   1
   1   5   1 3.62680 1.55362  31
   1   5   1 5.65225 2.16044  34
   1   5   1 2.59577 2.05080  30
   1   5   1 4.92340 2.16523  33
  -1   5  -1 1.73611 1.60215  33
  -1  -5  -1 4.22955 1.20286  32
  -1  -5  -1 3.30830 2.01125  30
   1  -5   1 3.73261 1.13114  28
   1   5   1 3.35319 1.57876  29
   1  -5   1 4.22229 1.46533   9
   1   5   1 3.91151 1.47516  10
  -1   5  -1 3.51574 1.40358  22
  -1  -5  -1 5.79798 2.20692  26
   1  -5   1 3.14974 1.60041  27
   1   5   1 4.01470 2.16168  23
  -1   5  -1 3.51937 2.53502  17
  -1  -5  -1 2.84866 2.00472  14
   1  -5   1 3.18338 1.33949  14
  -1  -5  -1 7.74306 2.83276  17
  -1   5  -1 3.28846 1.52440  14
   1   5   1 4.98294 2.26356  13
   1  -5   2 610.656 25.3863   5
   1  -5   2 571.399 25.4028   1
  -1  -5  -2 571.682 25.4826   1
   1   5   2 604.890 25.4423   4
   1   5   2 621.672 25.5796   1
  -1  -5  -2 627.541 25.6293   2
   1   5   2 633.053 25.2747  30
  -1  -5  -2 573.499 24.9157  32
   1   5   2 636.379 25.4941  34
   1  -5   2 589.591 24.9585  28
   1   5   2 576.924 25.1611  29
  -1  -5  -2 600.421 25.2487  30
   1   5   2 585.778 25.1749  10
  -1  -5  -2 588.392 25.1729  10
   1  -5   2 568.189 25.0864   9
  -1   5  -2 626.761 25.1621   9
  -1   5  -2 572.331 25.1416  22
   1  -5   2 607.915 25.4220  27
   1   5   2 589.956 25.1322  26
   1   5   2 631.233 25.4845  24
  -1   5  -2 628.830 25.6695  17
   1  -5   2 591.137 25.2207  21
   1   5   2 589.687 25.9549  20
  -1   5  -2 595.269 25.0582  15
   1  -5   2 603.299 25.1109  14
  -1   5  -2 582.205 25.1274  14
   1   5   2 569.479 25.6392  13
  -1   5  -2 628.456 25.1482  16
  -1  -5  -2 619.407 25.5127  14
   1  -5   2 669.233 25.7177  13
   1  -5   3 35.8558 3.02040   5
   1  -5   3 29.7130 3.34302   6
  -1  -5  -3 31.7109 3.00265   1
   1   5   3 38.4041 3.07254   4
  -1  -5  -3 35.1319 3.19258   2
   1   5   3 34.9080 2.65795  30
   1   5   3 38.6547 2.98010  34
   1  -5   3 32.7339 2.32793  28
  -1  -5  -3 35.3655 2.60305  29
   1   5   3 32.5719 2.49843  29
  -1  -5  -3 33.1679 2.73307  30
  -1  -5  -3 33.4608 2.54624  10
  -1   5  -3 34.7344 2.37973   9
   1   5   3 37.4370 2.99467  24
  -1   5  -3 36.3318 2.47752  22
   1   5   3 34.4357 2.57034  26
   1  -5   3 34.1468 2.72656  21
  -1  -5  -3 33.1337 3.55701  20
  -1   5  -3 32.0646 3.44962  17
  -1   5  -3 32.0936 2.32503  14
   1  -5   3 33.7639 2.12942  12
   1  -5   3 34.4897 2.39219  14
  -1  -5  -3 36.3616 3.08205  14
  -1   5  -3 33.3218 2.72340  15
   1  -5   4 460.796 19.2941   5
   1  -5   4 444.218 19.4968   6
   1   5   4 450.887 19.3427   4
  -1  -5  -4 422.983 19.2556   1
  -1  -5  -4 453.455 19.3985   2
   1   5   4 459.606 19.3046  34
   1   5   4 457.189 19.0041  30
   1   5   4 461.668 18.8996  32
   1   5   4 417.952 18.9896  29
   1   5   4 445.364 18.8514  28
   1  -5   4 433.218 18.9636  28
  -1  -5  -4 453.131 19.0596  29
  -1   5  -4 466.428 18.9442   9
  -1  -5  -4 456.585 19.1675  10
   1   5   4 466.916 19.2975  24
   1   5   4 423.200 18.9391  26
  -1  -5  -4 434.707 19.7554  20
  -1   5  -4 449.322 19.7589  17
   1  -5   4 436.645 19.1788  21
  -1   5  -4 436.851 19.1768  15
  -1  -5  -4 467.617 19.4334  14
  -1   5  -4 418.479 18.8829  14
   1  -5   4 454.350 18.6122  12
   1  -5   5 1049.26 42.5927   6
   1  -5   5 1056.62 42.3843   5
  -1  -5  -5 945.094 42.2782   1
   1  -5   5 949.422 42.2345   1
   1  -5   5 956.617 42.2404   3
  -1  -5  -5 1041.02 42.4093   2
   1   5   5 1048.36 42.0607  32
   1   5   5 1000.46 42.3634  34
   1  -5   5 975.491 42.1374  28
   1   5   5 1031.00 42.0833  30
  -1  -5  -5 1043.71 42.2274  29
   1   5   5 999.875 42.0211  28
  -1  -5  -5 1033.62 42.3350  10
  -1   5  -5 1029.10 42.0280   9
  -1   5  -5 1030.85 41.6312  10
   1   5   5 1023.20 42.3474  24
  -1   5  -5 992.685 42.2122  21
   1   5   5 1036.10 42.3806  19
  -1  -5  -5 1008.05 42.8801  20
   1   5   5 993.370 42.4600  13
  -1   5  -5 965.449 42.0067  14
  -1   5  -5 963.236 42.3208  15
  -1  -5  -5 1039.96 42.5348  14
   1  -5   6 206.538 9.23017   5
   1  -5   6 195.386 9.45860   6
  -1   5  -6 176.283 9.02108   5
   1  -5   6 171.854 8.81530   1
   1   5   6 189.390 9.05000   1
  -1  -5  -6 190.251 9.02500   2
   1  -5   6 183.014 8.94019   3
  -1  -5  -6 171.362 8.86813   1
  -1  -5  -6 178.605 9.06166   4
   1   5   6 203.395 8.78587  32
   1   5   6 193.945 8.79372  30
   1   5   6 189.583 8.71465  28
   1  -5   6 188.917 8.95815  28
  -1  -5  -6 196.747 9.02614  29
  -1   5  -6 231.638 8.39254  10
  -1  -5  -6 203.106 9.29643  11
  -1  -5  -6 196.394 9.11217  10
  -1   5  -6 199.883 8.69304   9
  -1  -5  -6 183.745 9.65778  20
  -1   5  -6 190.060 9.02033  21
  -1   5  -6 180.879 8.63305  14
   1   5   6 178.470 9.05717  13
   1  -5   6 206.766 9.15149  13
   1   5   6 189.880 9.14614  16
  -1   5  -6 186.800 9.22385  15
   1  -5   7 754.583 30.1737   5
  -1   5  -7 672.382 29.9913   5
  -1  -5  -7 725.324 29.9787   2
  -1  -5  -7 680.834 30.0220   4
   1  -5   7 685.807 29.8175   3
   1  -5   7 686.182 29.8094   1
   1   5   7 718.087 29.9724   1
   1   5   7 760.460 29.8761  32
  -1  -5  -7 697.674 29.9953  34
   1   5   7 682.078 29.8279  28
  -1  -5  -7 737.379 30.0930  29
   1   5   7 736.468 29.8380  30
   1  -5   7 681.546 29.9795  28
   1   5   7 688.463 30.0129  11
  -1  -5  -7 758.025 30.2672  11
  -1  -5  -7 747.193 30.2070  10
  -1   5  -7 710.680 29.4543  10
  -1   5  -7 723.010 29.7316   9
  -1  -5  -7 696.378 29.9894  24
  -1   5  -7 715.608 30.0778  21
  -1  -5  -7 674.911 29.5165  18
  -1   5  -7 668.188 30.2193  15
   1   5   7 698.072 30.0262  13
  -1   5  -7 691.468 29.6833  14
   1   5   7 731.599 30.1580  16
  -1  -5  -8 143.466 7.46527   8
   1  -5   8 167.955 7.88188   5
  -1   5  -8 153.842 7.62260   5
  -1  -5  -8 157.140 7.73914   4
   1  -5   8 149.009 7.25092   1
   1   5   8 156.838 7.45893   1
   1  -5   8 149.630 7.33157   3
  -1  -5  -8 151.629 7.58901  34
   1  -5   8 149.463 7.65141  28
  -1  -5  -8 164.761 7.75521  29
   1   5   8 158.284 7.44544  30
   1   5   8 144.084 7.57698  11
  -1  -5  -8 163.958 7.95211  11
  -1  -5  -8 159.789 7.79964  10
  -1   5  -8 153.598 7.00860  10
  -1  -5  -8 153.588 7.60412  24
  -1  -5  -8 152.352 6.92173  18
  -1   5  -8 156.977 7.72596  21
  -1   5  -8 145.122 7.97945  15
   1   5   8 154.247 7.49448  13
   1   5   8 156.508 7.80641  16
   1  -5   9 10.5450 2.89801   5
  -1   5  -9 7.43733 2.49609   5
  -1  -5  -9 8.93474 2.49456   8
   1   5   9 10.0303 2.08820   1
   1  -5   9 10.4344 2.18828   3
  -1  -5  -9 10.0311 2.86730   4
   1  -5   9 8.91982 1.84193   1
  -1  -5  -9 7.14393 2.39486  34
   1  -5   9 8.10494 2.50903  28
  -1   5  -9 9.78201 2.54784  28
  -1  -5  -9 7.58960 2.58099  29
   1   5   9 10.7875 2.51554  11
  -1  -5  -9 8.83237 2.94803  11
  -1   5  -9 8.14898 1.68683  10
  -1  -5  -9 10.5529 2.58994  10
  -1  -5  -9 9.83037 2.44688  24
  -1  -5  -9 8.40837 1.49245  18
  -1   5  -9 11.0390 2.59084  21
  -1   5  -9 10.4508 3.17247  15
   1   5   9 7.92288 2.06032  13
   1   5   9 8.63538 2.80670  16
  -1  -5 -10 4.59222 2.47725   8
  -1   5 -10 4.93285 2.40555   5
  -1  -5 -10 5.21416 2.71574   7
   1  -5  10 4.18914 3.11358   6
   1  -5  10 5.62557 2.94452   5
   1  -5  10 7.78885 1.98689   3
   1  -5  10 4.21864 1.67318   1
   1   5  10 4.20099 1.87930   1
  -1  -5 -10 3.85501 2.35041  34
  -1   5 -10 6.69393 2.59525  28
  -1  -5 -10 6.74924 2.64647  29
   1   5  10 6.76700 2.30175  28
   1  -5  10 4.03710 2.50635  28
  -1  -5 -10 7.50969 2.97521  11
  -1  -5 -10 7.00642 2.52013  10
   1   5  10 5.12359 2.43976  11
  -1   5 -10 4.66237 1.68964  10
  -1  -5 -10 5.36713 2.37177  24
  -1   5 -10 4.67864 2.44708  21
   1   5  10 5.12331 2.75764  16
   1  -5  10 2.74279 1.84842  13
   1   5  10 4.30642 1.89130  13
  -1   5 -10 5.06538 1.87283  14
  -1   5 -10 4.33566 3.22671  15
  -1  -5 -11 66.4354 4.21216   7
   1  -5  11 72.7819 5.06368   6
  -1   5 -11 64.9682 4.42777   5
  -1  -5 -11 58.5107 4.26379   8
   1   5  11 66.9421 4.72096   4
   1   5  11 70.2132 3.81279   1
   1  -5  11 63.0403 3.74334   3
   1  -5  11 61.1222 3.66096   1
  -1  -5 -11 57.1009 4.27591  34
  -1  -5 -11 68.1493 4.71570  29
  -1   5 -11 69.7924 4.75947  28
   1  -5  11 57.6136 4.49661  28
   1   5  11 58.9492 4.31761  28
  -1  -5 -11 68.7115 4.71792  10
  -1   5 -11 66.2685 3.86185  10
   1   5  11 60.1676 4.38609  11
  -1  -5 -11 65.5252 4.38073  24
  -1   5 -11 62.3494 4.55490  21
   1  -5  11 65.1129 3.90915  13
   1   5  11 68.2156 3.82065  13
  -1   5 -11 61.5902 5.03701  15
   1   5  11 67.1286 5.23922  15
   1  -5  12 6.72745 3.34218   6
  -1   5 -12 10.3255 2.76386   5
  -1  -5 -12 9.38693 2.57920   7
  -1  -5 -12 4.93812 2.74131   8
   1   5  12 8.73645 3.14132   4
   1   5  12 6.76470 1.75222   1
   1  -5  12 6.98866 1.66964   1
  -1  -5 -12 6.12690 2.47831  34
   1   5  12 9.61902 2.66845  28
  -1  -5 -12 6.51874 3.00448  29
  -1   5 -12 9.22001 2.96317  28
   1  -5  12 7.80985 2.76213  28
   1   5  12 9.01131 2.66503  11
  -1  -5 -12 8.77591 2.87976  10
  -1   5 -12 5.91626 1.97641  10
  -1  -5 -12 8.58533 2.54546  24
  -1   5 -12 10.1126 2.88317  21
   1   5  12 9.37300 3.58425  15
  -1  -5 -13 109.401 5.91591   7
  -1   5 -13 107.691 6.42322   5
  -1  -5 -13 113.305 6.34288   8
   1   5  13 124.864 6.74521   4
   1  -5  13 107.564 5.55263   1
   1   5  13 114.977 5.57389   1
   1  -5  13 112.292 5.61195   2
  -1  -5 -13 103.536 6.34120  34
   1  -5  13 101.869 6.61797  28
   1   5  13 117.516 6.63255  28
  -1   5 -13 126.790 6.96338  28
  -1  -5 -13 129.849 7.04073  29
  -1  -5 -13 135.009 7.05710  10
  -1   5 -13 132.550 6.17743  10
   1   5  13 105.658 6.42131  11
  -1  -5 -13 107.434 6.31939  24
  -1   5 -13 129.904 8.76513  17
  -1   5 -13 114.036 6.72951  21
  -1  -5 -13 109.966 6.67626  19
   1   5  13 125.765 7.51844  15
   1  -5  14 1.16266 3.41749   8
  -1  -5 -14 4.48863 2.62641   7
  -1  -5 -14 4.30821 2.88290   8
  -1   5 -14 5.74459 2.91558   5
   1  -5  14 5.23740 1.72377   2
   1   5  14 3.31041 1.46599   1
   1  -5  14 2.26836 1.49603   1
   1   5  14 3.13495 3.25482   4
  -1  -5 -14 1.99640 2.61236  34
   1  -5  14 6.38640 2.98015  28
  -1   5 -14 2.32603 3.02976  28
  -1  -5 -14 5.05430 3.22091  29
   1   5  14 3.96804 2.68115  28
   1   5  14 2.53513 2.70447  10
   1   5  14 1.26954 2.68277  11
  -1  -5 -14 2.92953 2.96549  10
  -1   5 -14 2.23253 2.13568  10
  -1  -5 -14 2.79116 2.63219  24
  -1   5 -14 8.69186 4.93599  17
  -1  -5 -14 2.13184 2.94497  19
  -1   5 -14 2.47320 2.85016  21
   1   5  14 6.89311 4.01804  15
  -1   5 -15 314.215 15.6910   5
  -1  -5 -15 338.767 15.6048   8
   1  -5  15 371.217 15.7578   8
   1  -5  15 345.357 14.8145   2
   1   5  15 378.325 16.0549   4
   1  -5  15 312.230 14.7115   1
  -1  -5 -15 307.618 15.6374  34
   1  -5  15 317.592 16.0365  28
   1   5  15 341.756 16.0330  28
  -1   5 -15 386.839 16.4372  28
  -1  -5 -15 397.504 16.6513  29
  -1   5 -15 366.760 15.5972  10
  -1  -5 -15 412.580 16.6198  10
   1   5  15 312.040 16.0141  10
   1   5  15 326.912 15.7754  11
  -1  -5 -15 325.828 15.6542  24
  -1  -5 -15 347.160 16.1290  19
  -1   5 -15 331.867 16.0180  21
  -1   5 -15 371.955 18.1380  17
   1   5  15 407.164 17.2119  15
  -1  -5 -16 64.9403 4.96041   8
   1  -5  16 72.3296 5.21928   8
  -1   5 -16 65.2399 5.03381   5
   1   5  16 80.0253 5.45993   4
  -1  -5 -16 56.3034 4.79075  34
  -1  -5 -16 80.8262 5.82691  29
   1  -5  16 61.9796 5.27805  28
  -1   5 -16 78.0298 5.52407  28
   1   5  16 65.0182 5.13408  28
  -1  -5 -16 81.8562 5.63311  10
   1   5  16 60.1518 4.91252  11
  -1   5 -16 69.5822 4.65785  10
  -1  -5 -16 60.1766 4.80334  24
  -1   5 -16 61.7971 5.18662  21
  -1  -5 -16 72.5240 5.37852  19
  -1   5 -16 82.8674 7.71835  17
   1   5  16 81.8948 6.64213  15
  -1  -5 -17 43.9324 4.22269   8
   1  -5  17 52.1714 4.48831   8
   1   5  17 55.3949 4.84121   4
  -1  -5 -17 32.1409 2.63049   3
  -1  -5 -17 42.4409 4.11293  34
  -1  -5 -17 50.4894 5.03736  29
   1   5  17 42.5904 4.41375  28
  -1  -5 -17 55.7811 4.90816  10
  -1   5 -17 56.4745 4.04212  10
  -1  -5 -17 40.1543 4.03693  24
  -1   5 -17 45.1482 4.46395  21
  -1  -5 -17 60.3504 6.20633  17
  -1  -5 -17 47.9351 4.66311  19
  -1   5 -17 50.2628 7.01528  17
   1   5  17 63.2220 6.01477  15
   1  -5  18 2.57076 3.41022   8
  -1  -5 -18 3.46153 3.18921   8
   1   5  18 1.21195 3.53037   4
  -1  -5 -18-1.31349 2.96430  34
   1   5  18-0.88337 3.50905  31
  -1  -5 -18 1.60468 3.73217  29
  -1   5 -18 0.47553 0.46094  12
  -1  -5 -18 2.45728 3.27599  10
  -1   5 -18 1.74386 2.54142  10
  -1  -5 -18 5.37287 2.87538  24
  -1   5 -18 2.50497 5.75795  17
  -1  -5 -18 0.42331 4.95988  17
   1   5  18 2.67209 4.69136  15
  -1   5 -18 0.40592 1.45608  16
   1  -5  19 33.7587 4.15816   8
   1   5  19 27.6112 4.54803  31
  -1  -5 -19 33.2045 4.82732  29
   1   5  19 29.1567 4.30805   4
  -1  -5 -19 32.7232 4.52640  10
  -1   5 -19 26.3470 3.51102  10
  -1   5 -19 30.5970 6.78114  17
  -1  -5 -19 42.3420 6.12184  17
   1   5  19 35.2272 5.82372  15
  -1   5 -19 16.8815 2.04221  16
   1  -5  20 1.17144 3.56408   8
   1   5  20 5.03403 3.76994   4
   1   5  20-1.61859 3.83788  31
  -1  -5 -20-0.40384 3.99175  29
  -1  -5 -20 3.24237 3.51835  10
  -1   5 -20 1.89548 2.74816  10
  -1  -5 -20 0.46295 5.16530  17
  -1   5 -20-3.52418 6.13658  17
   1   5  20-2.44050 5.37801  15
  -1   5 -20 0.76241 1.37766  16
   1  -5  21 2.75865 3.54475   8
   1  -5  21 5.33432 3.67138   7
   1   5  21 6.71454 3.74102   4
   1   5  21 8.72957 3.78056  31
  -1  -5 -21 6.42013 4.20580  29
  -1  -5 -21 7.82883 3.84927  10
  -1   5 -21 7.68445 2.98044  10
   1   5  21 3.93733 3.79067  25
  -1   5 -21 3.01112 6.29376  17
  -1  -5 -21 7.22990 5.55835  17
   1   5  21 2.67880 5.10220  15
   1   5  22-2.65971 3.84939   4
   1   5  22 3.25743 3.88409  31
  -1  -5 -22 1.72668 4.13261  29
  -1  -5 -22-1.17730 3.74322  10
  -1   5 -22 3.66345 2.83331  10
   1   5  22 1.87597 3.77718  25
  -1  -5 -22 1.15897 5.51571  17
  -1   5 -22 8.20673 6.52035  17
   1  -5  22 1.52331 3.34299   7
   1  -5  22 0.67614 3.55304   8
   1  -5  23 20.6972 3.58248   7
  -1   5 -23 20.7672 3.52165  10
  -1  -5 -23 20.6180 4.74413  29
  -1  -5 -23 26.2452 6.42931  17
   1   5  23 19.8676 4.27065   4
   1  -5  24 22.3679 3.58944   7
  -1   5 -24 23.3052 3.57475  10
  -1  -5 -24 28.5328 4.97368  29
  -1  -5 -24 14.7815 6.29394  17
   1   5  24 12.4679 4.35790   4
  -1   5 -25 62.8782 5.13733  10
  -1  -5 -25 64.1157 6.64146  29
   1   5  25 53.5188 5.69266   4
  -1  -5 -25 58.3180 7.94246  17
  -1   6  25 2.43507 2.52386   4
   1   6 -25-2.07733 3.09090  10
   1  -6 -24 22.4920 4.38487  28
   1   6 -24 18.1528 3.66267  10
  -1  -6  24 19.0235 4.58153   8
  -1   6  24 18.9145 3.20333   4
  -1   6  23 4.51574 2.74399   4
  -1   6  23 5.09108 4.14748  32
  -1   6  23 2.89209 4.10933  31
   1  -6 -23 5.14716 3.75613  28
   1   6 -23 2.47099 3.84595  28
   1   6 -23 0.87867 3.06128  10
  -1   6  23 3.46880 4.02746  25
   1   6 -23 6.01950 6.91390  17
  -1  -6  23 5.24443 4.18604   8
  -1  -6  22 6.57966 4.33692   8
  -1   6  22 4.67816 2.73834   4
  -1   6  22 2.79576 3.95185  32
  -1   6  22 2.41101 4.00383  31
   1  -6 -22 3.77423 3.57390  28
   1   6 -22-0.38183 3.85426  28
   1   6 -22-0.09579 3.11936  10
   1  -6 -22 4.04674 3.91905  10
  -1   6  22 6.25989 4.08291  25
   1  -6 -22 3.61184 5.33186  17
   1   6 -22 19.0870 6.94534  17
  -1  -6  21-0.77619 4.28068   8
  -1   6  21 0.60945 2.59147   4
  -1   6  21-0.83103 3.64167  31
  -1  -6  21 3.40091 2.52794  31
  -1   6  21-0.98492 2.47633  30
  -1   6  21 2.21719 3.73661  32
   1   6 -21 3.46923 3.68668  28
   1  -6 -21-0.77812 3.43264  28
   1  -6 -21-2.24853 3.69220  10
   1   6 -21 0.09327 2.89393  10
  -1  -6  21 2.53662 2.55857  25
  -1   6  21-0.93029 3.64064  25
   1  -6 -21-1.73625 5.33874  17
   1   6 -21-1.55509 6.59884  17
  -1  -6  20 20.2447 4.58654   8
  -1   6  20 18.6486 2.99870   4
  -1  -6  20 17.7916 2.90908  31
  -1   6  20 21.3016 4.13929  32
  -1   6  20 13.8081 4.09204  31
  -1   6  20 8.43884 2.74269  30
   1   6 -20 13.7085 3.99109  28
   1  -6 -20 21.0062 4.01584  28
   1  -6 -20 23.7548 4.27682  10
   1   6 -20 18.2350 3.31099  10
  -1  -6  20 12.3426 2.78385  25
  -1   6  20 19.0632 4.21384  25
   1  -6 -20 19.7700 5.29623  17
   1   6 -20 14.9323 6.68995  17
  -1  -6  19 16.5073 4.52007   8
  -1  -6  19 13.2859 3.20712   6
  -1   6  19 11.5037 2.83272   4
  -1   6  19 8.75257 2.58248  30
  -1   6  19 7.79539 3.81327  31
  -1  -6  19 9.32718 2.60109  31
  -1   6  19 20.4921 3.94324  32
   1   6 -19 10.8164 3.79489  28
   1  -6 -19 12.6310 3.62569  28
   1   6 -19 10.3263 3.05214  10
   1  -6 -19 13.6253 3.93268  10
  -1  -6  19 10.8681 2.64274  25
  -1   6  19 12.4831 3.88501  25
   1  -6 -19 5.22311 4.79382  17
   1  -6 -19 8.79778 3.38897  19
   1   6 -19 15.3243 6.57518  17
  -1  -6  18 158.680 9.66417   3
  -1   6  18 253.386 10.8298   4
  -1   6  18 262.449 12.3276  31
  -1  -6  18 225.933 10.5745  31
  -1   6  18 180.160 10.2775  30
  -1   6  18 273.958 12.0755  32
  -1   6  18 177.554 11.2799  28
   1  -6 -18 268.860 11.8131  28
   1   6 -18 253.581 11.9848  28
   1   6 -18 239.665 11.2369  10
   1  -6 -18 286.277 12.3671  10
  -1   6  18 273.888 12.3381  25
  -1  -6  18 222.639 10.4800  25
   1  -6 -18 267.183 12.5091  17
   1  -6 -18 210.207 11.3358  19
   1   6 -18 238.081 14.4391  17
  -1  -6  18 282.557 12.0735   8
  -1  -6  18 266.406 11.1381   6
   1   6 -17 23.1333 3.79842   5
  -1  -6  17 28.8486 3.79949   6
  -1  -6  17 32.3290 4.79845   8
   1  -6 -17 27.1252 2.51740   2
   1  -6 -17 21.3190 2.33535   1
  -1   6  17 26.7585 3.17622   4
  -1   6  17 27.7649 4.18475  31
  -1   6  17 28.8727 4.06554  32
  -1  -6  17 21.5706 2.86077  31
   1  -6 -17 27.5362 3.86860  28
  -1   6  17 16.6297 3.56526  28
   1   6 -17 24.3578 4.09459  28
  -1  -6  17 19.9404 3.97679  28
   1   6 -17 20.4558 3.34026  10
   1  -6 -17 32.9583 4.32512  10
  -1   6  17 24.6829 4.18785  25
   1  -6 -17 21.6230 3.64741  19
   1  -6 -17 27.8080 4.92131  17
   1  -6 -17 21.5270 3.62140  16
   1   6 -17 21.7264 6.56910  17
   1  -6 -16 130.574 7.72552   8
   1   6 -16 130.408 7.60711   5
  -1  -6  16 156.549 7.71622   6
   1   6 -16 138.286 6.55096   1
   1  -6 -16 142.761 6.72856   2
   1  -6 -16 120.855 6.53032   1
  -1   6  16 149.696 7.20340   4
  -1   6  16 161.972 8.26875  32
  -1   6  16 152.089 8.47271  31
  -1  -6  16 97.9460 8.04064  30
  -1  -6  16 129.800 6.86230  31
   1   6 -16 148.641 8.23644  28
  -1   6  16 113.952 7.56939  28
   1  -6 -16 158.347 7.96196  28
  -1  -6  16 117.404 7.91580  28
   1   6 -16 141.548 7.51225  10
   1  -6 -16 167.066 8.47206  10
  -1   6  16 147.124 8.30571  25
   1  -6 -16 129.202 7.63970  19
   1   6 -16 150.534 10.4340  17
   1  -6 -16 143.697 8.56381  17
   1  -6 -16 141.496 7.63059  16
   1   6 -16 117.099 8.37291  15
   1   6 -16 119.950 7.19992  14
   1   6 -15 66.3193 5.07510   5
  -1  -6  15 83.2413 5.26656   6
   1  -6 -15 77.0925 4.31155   2
   1  -6 -15 66.5416 4.10520   1
  -1   6  15 76.1892 4.64857   4
   1   6 -15 75.4048 4.12168   1
  -1   6  15 58.1311 3.93124  30
  -1  -6  15 67.7899 5.75588  30
  -1  -6  15 69.4553 4.25735  31
  -1   6  15 80.4553 5.52834  32
  -1   6  15 87.1400 5.77534  31
   1   6 -15 78.7284 5.54406  28
   1  -6 -15 79.6503 5.20633  28
  -1   6  15 65.8718 5.09524  28
  -1  -6  15 54.0510 5.18928  28
   1  -6 -15 90.8044 5.82678  10
   1   6 -15 71.2817 4.81475  10
  -1   6  15 86.4759 5.76964  25
   1   6 -15 71.1481 7.53511  17
   1  -6 -15 73.5592 5.92918  17
   1  -6 -15 67.1266 5.08675  19
  -1  -6  15 62.6576 6.36756  17
   1   6 -15 58.9002 5.91170  15
   1   6 -15 61.7378 4.63733  14
   1  -6 -15 66.1590 5.07487  16
   1   6 -14 3.63631 3.05857   5
  -1  -6  14 3.42636 3.18705   6
  -1  -6  14 1.84034 3.24407   5
  -1   6  14 2.92219 2.52247   4
   1   6 -14 0.48452 1.90892   1
   1  -6 -14 0.13818 2.14733   2
   1  -6 -14 1.99112 1.97701   1
  -1  -6  14 3.11258 3.49926  30
  -1   6  14 3.14499 2.94716  31
  -1   6  14 2.46570 2.93521  32
  -1   6  14 0.61002 1.68170  30
   1  -6 -14 3.59643 2.77266  28
  -1  -6  14 1.57537 3.04331  28
   1   6 -14 3.24969 2.99297  28
  -1   6  14 1.57543 2.64654  28
   1   6 -14 1.25044 2.36695  10
   1  -6 -14 3.71515 3.43973  11
   1  -6 -14-0.19970 3.10863  10
  -1   6  14 2.01434 3.00542  25
   1  -6 -14 2.91678 2.80877  19
   1  -6 -14 5.21960 3.72796  17
  -1  -6  14-3.40659 4.13711  17
   1   6 -14 3.23715 5.20703  17
   1   6 -14 0.42702 3.72312  15
   1   6 -14 2.25586 2.34479  14
   1  -6 -14 2.29235 2.85928  16
   1  -6 -13 51.6713 2.91442   7
  -1  -6  13 65.7952 4.57203   6
   1   6 -13 49.9828 4.23610   5
   1  -6 -13 48.8315 3.49297   1
  -1   6  13 55.5123 3.78755   4
   1  -6 -13 50.4583 3.57124   3
   1   6 -13 54.3336 3.54437   1
  -1   6  13 58.8336 4.53414  32
  -1   6  13 56.7351 4.62547  31
  -1  -6  13 48.6586 4.81394  30
  -1   6  13 42.8821 3.01746  30
  -1   6  13 43.9745 4.06508  28
  -1  -6  13 47.9467 4.49729  28
   1   6 -13 54.2449 4.53765  28
   1  -6 -13 56.4971 4.30051  28
   1   6 -13 53.0975 3.89152  10
   1  -6 -13 65.5928 4.83397  10
   1  -6 -13 54.7554 4.77475  11
  -1   6  13 58.0881 4.60058  25
  -1  -6  13 44.9906 5.41600  17
   1  -6 -13 56.1734 4.85378  17
   1  -6 -13 51.9890 4.17294  19
   1   6 -13 57.0303 6.54440  17
   1   6 -13 36.0692 4.93646  15
   1   6 -13 42.7662 3.75375  14
   1   6 -12 12.4201 3.09035   5
   1  -6 -12 10.7495 2.43658   3
  -1   6  12 12.5522 2.49661   4
   1  -6 -12 13.7391 2.27254   1
   1   6 -12 10.9797 2.39876   1
  -1  -6  12 8.59964 3.34308  30
  -1   6  12 14.7080 3.06008  31
  -1   6  12 10.2189 1.61375  30
  -1   6  12 9.69086 2.61840  28
  -1  -6  12 8.70695 3.04239  28
   1   6 -12 9.80501 3.09843  28
   1  -6 -12 12.0372 2.73135  28
   1  -6 -12 4.89898 3.22683  11
   1  -6 -12 12.2342 3.11037  10
   1   6 -12 11.8578 2.39698  10
  -1   6  12 10.6738 2.92822  25
   1  -6 -12 9.21574 2.70417  19
   1  -6 -12 12.5224 3.40205  17
  -1  -6  12 9.41018 3.98267  17
   1   6 -12 11.4088 2.18986  13
   1   6 -12 18.8941 4.98161  17
   1   6 -12 17.5408 3.94467  15
   1  -6 -12 13.5145 2.71954  13
   1   6 -11 28.9337 3.51087   5
   1  -6 -11 27.4855 3.34446   8
   1  -6 -11 26.5728 2.86808   3
   1  -6 -11 25.5203 3.00787   4
   1   6 -11 28.5350 2.84651   1
   1  -6 -11 28.5406 2.84072   1
  -1   6  11 31.9771 2.99252   4
  -1   6  11 29.7704 3.46628  31
   1  -6 -11 28.4351 3.25820  34
  -1  -6  11 27.1970 3.79388  30
  -1   6  11 25.5358 1.87753  30
   1  -6 -11 33.1116 3.22877  28
  -1  -6  11 28.8560 3.42276  28
   1   6 -11 26.6617 3.49497  28
  -1   6  11 25.6751 2.98171  28
   1  -6 -11 33.2140 3.57117  10
   1  -6 -11 31.9048 3.66315  11
  -1   6  11 28.9856 3.43380  25
   1  -6 -11 26.2006 3.23909  24
  -1  -6  11 29.0601 4.49778  17
   1  -6 -11 26.7029 3.05133  19
   1  -6 -11 31.6395 3.55131  17
   1   6 -11 26.0196 5.12209  17
   1  -6 -11 32.6539 3.32364  13
   1   6 -11 25.3119 2.71447  13
   1  -6 -10 431.840 18.9005   8
   1   6 -10 442.747 18.9683   5
   1  -6 -10 426.432 18.5540   4
   1  -6 -10 433.392 18.6084   3
   1   6 -10 494.633 18.7929   1
   1  -6 -10 455.646 18.6955   1
  -1   6  10 462.141 18.6306   4
  -1  -6  10 406.429 19.3247  30
   1  -6 -10 422.794 19.0098  34
  -1   6  10 333.900 17.7159  30
  -1   6  10 496.362 19.5264  31
   1   6 -10 490.388 19.2525  28
   1  -6 -10 475.371 18.8708  28
   1  -6 -10 503.306 19.4539  10
   1  -6 -10 496.591 19.3050  11
   1  -6 -10 417.731 18.9822  24
  -1   6  10 499.538 19.4744  25
   1   6 -10 482.671 20.8380  17
   1  -6 -10 459.854 18.6964  19
   1  -6 -10 472.057 18.7641  17
   1  -6 -10 435.957 18.6652  18
  -1  -6  10 403.454 19.8259  17
   1  -6 -10 448.607 19.0069  16
   1  -6 -10 492.894 19.1267  13
   1   6 -10 429.125 18.7221  13
   1   6  -9 2.81050 2.69874   5
   1  -6  -9 0.93333 2.44302   8
   1  -6  -9 1.96619 2.41005   3
   1  -6  -9 0.17290 2.31919   4
  -1   6   9-2.21456 2.33352   4
   1  -6  -9-0.10182 2.14399   1
   1   6  -9-0.64220 2.38945   1
  -1  -6   9 1.37975 2.85982  30
  -1   6   9 0.31734 2.35244  31
   1  -6  -9 0.86717 2.35616  34
   1   6  -9-1.85261 2.42761  28
   1  -6  -9-0.54908 2.20314  28
   1  -6  -9 2.10423 2.68873  11
   1  -6  -9-2.42717 2.58509  10
   1  -6  -9-0.65473 2.36131  24
  -1   6   9 0.45621 2.39413  25
  -1  -6   9 1.02836 3.52938  17
   1  -6  -9 0.75410 2.02229  19
   1  -6  -9-0.87795 2.44446  17
   1  -6  -9 0.97099 2.22910  18
   1  -6  -9-0.25063 2.39405  16
   1   6  -9 0.34525 2.09213  13
   1  -6  -9-0.13182 2.51702  13
   1  -6  -8 586.300 27.2718   8
   1   6  -8 615.466 27.3879   5
   1  -6  -8 624.934 27.2218   1
   1  -6  -8 589.387 27.1790   3
  -1   6   8 639.628 27.0728   4
   1   6  -8 682.548 27.3516   1
   1  -6  -8 591.423 27.0250   4
  -1  -6   8 570.405 27.6364  30
  -1   6   8 690.119 27.8210  31
   1  -6  -8 612.346 27.4699  34
   1   6  -8 667.433 27.4698  28
   1  -6  -8 651.350 27.1092  28
   1  -6  -8 697.816 27.6382  10
   1  -6  -8 700.806 27.6097  11
   1  -6  -8 607.165 27.4151  24
   1  -6  -8 630.844 27.2517  18
   1  -6  -8 624.082 26.9688  19
  -1  -6   8 582.272 28.1049  17
   1  -6  -8 745.596 26.9691  17
   1  -6  -8 619.947 27.3971  16
   1  -6  -8 702.668 27.6916  13
   1   6  -8 613.965 27.3377  13
   1  -6  -7 35.9683 3.16379   8
   1   6  -7 34.6943 3.36520   5
  -1   6   7 36.7194 2.90791   4
   1  -6  -7 29.2731 3.20118   3
   1  -6  -7 36.3095 3.07309   1
   1  -6  -7 32.9832 2.94852   4
   1   6  -7 38.6901 3.25946   1
  -1  -6   7 37.6086 3.75101  30
   1  -6  -7 37.8472 3.30286  34
   1  -6  -7 38.9452 3.36801  33
   1   6  -7 37.9057 3.10631  28
   1  -6  -7 39.3468 2.79458  28
   1  -6  -7 41.7747 3.44000  11
   1  -6  -7 37.3043 3.21923  10
   1  -6  -7 33.1261 3.18053  24
   1  -6  -7 37.3035 3.29872  23
   1  -6  -7 34.1236 2.36322  20
  -1  -6   7 31.6261 4.27564  17
   1  -6  -7 34.5626 2.44911  17
   1  -6  -7 35.0929 2.56316  19
   1  -6  -7 37.6155 3.19321  18
   1   6  -7 34.7199 3.16082  13
  -1  -6   7 32.9495 1.93744  12
   1  -6  -7 37.1169 3.20907  16
   1  -6  -7 39.6697 3.44954  13
   1  -6  -6 33.5848 3.04366   8
   1   6  -6 35.9562 3.33452   5
   1  -6  -6 37.0035 2.98864   4
   1   6  -6 39.6442 3.28729   1
   1  -6  -6 37.9851 3.28064   3
   1  -6  -6 36.7564 2.98578   1
   1  -6  -6 38.7443 3.25396  33
   1  -6  -6 33.9061 2.97991  32
  -1  -6   6 37.4845 3.64992  30
   1  -6  -6 34.8471 2.84662  31
   1  -6  -6 37.8485 3.22848  34
   1  -6  -6 40.7876 2.64663  28
   1   6  -6 39.2184 3.03466  28
   1  -6  -6 41.4629 3.19345  10
   1  -6  -6 40.7856 3.31765  11
   1  -6  -6 37.1746 3.19529  24
   1  -6  -6 33.7891 3.18908  23
   1  -6  -6 38.5445 3.20469  18
  -1  -6   6 38.7226 4.30228  17
   1   6  -6 36.2501 3.26752  13
   1  -6  -6 41.2861 3.40545  13
   1  -6  -6 35.8936 3.13638  16
  -1  -6   5 30.5722 3.11394   5
   1  -6  -5 26.9452 2.62779   4
   1  -6  -5 26.1244 2.79958   3
   1  -6  -5 23.1708 2.42268   1
   1   6  -5 25.0408 2.86969   1
   1  -6  -5 29.2255 2.60206  31
   1  -6  -5 27.8793 2.79899  33
  -1  -6   5 25.0651 3.20475  30
   1  -6  -5 24.8968 2.76981  34
   1  -6  -5 27.3223 2.63398  32
   1   6  -5 26.0319 2.91774  33
   1  -6  -5 24.9743 1.96537  28
   1   6  -5 28.4470 2.51488  28
   1  -6  -5 25.3718 2.32981   9
   1  -6  -5 28.8304 2.43237  10
   1  -6  -5 25.4884 2.83925  23
   1  -6  -5 25.5467 2.75164  24
   1   6  -5 26.1796 1.97017  27
   1  -6  -5 29.2998 2.56781  25
   1   6  -5 24.6990 1.85000  21
  -1  -6   5 26.1644 3.84165  17
   1  -6  -5 24.2448 2.82206  18
[truncated: 2,099,432 more chars]
