# Supplementary material for: Reactive Noble-Gas Compounds Explored by 3D Electron Diffraction: XeF2–MnF4 Adducts and a Facile Sample Handling Procedure
Source: ACS Cent Sci. 2024 Aug 14;10(9):1733–41. doi: 10.1021/acscentsci.4c00815 (PMC11428288; doi:10.1021/acscentsci.4c00815)
Supplement: Supplementary file 3 — oc4c00815_si_003.zip [file oc4c00815_si_003.zip › XeMnF6.cif]

data_xemnf6
_audit_creation_date               2023-10-26
_audit_creation_method
;
Olex2 1.5
(compiled 2023.08.24 svn.re1ec1418 for OlexSys, GUI svn.r6817)
;
_shelx_SHELXL_version_number       '2019/2'
_audit_contact_author_address      ?
_audit_contact_author_email        ?
_audit_contact_author_name         ''
_audit_contact_author_phone        ?
_publ_contact_author_id_orcid      ?
_publ_section_references
;
Dolomanov, O.V., Bourhis, L.J., Gildea, R.J, Howard, J.A.K. & Puschmann, H.
 (2009), J. Appl. Cryst. 42, 339-341.

Palatinus, L. & Chapuis, G. (2007). J. Appl. Cryst., 40, 786-790;
Palatinus, L. & van der Lee, A. (2008). J. Appl. Cryst. 41, 975-984;
Palatinus, L., Prathapa, S. J. & van Smaalen, S. (2012). J. Appl. Cryst. 45,
 575-580.

Sheldrick, G.M. (2015). Acta Cryst. C71, 3-8.
;
_chemical_name_common              ?
_chemical_name_systematic          ?
_chemical_formula_moiety           '0.25(F24 Mn4 Xe4)'
_chemical_formula_sum              'F6 Mn Xe'
_chemical_formula_weight           300.24
_chemical_melting_point            ?
_chemical_oxdiff_formula           'F24  Mn4  Xe4  '
loop_
  _atom_type_symbol
  _atom_type_description
  _atom_type_scat_dispersion_real
  _atom_type_scat_dispersion_imag
  _atom_type_scat_source
 'F' 'F' 0.0171 0.0103 'International Tables Vol C Tables 4.2.6.8 and 6.1.1.4'
 'Mn' 'Mn' 0.3368 0.7283 'International Tables Vol C Tables 4.2.6.8 and 6.1.1.4'
 'Xe' 'Xe' -0.4205 1.9578
 'International Tables Vol C Tables 4.2.6.8 and 6.1.1.4'

_shelx_space_group_comment
;
The symmetry employed for this shelxl refinement is uniquely defined
by the following loop, which should always be used as a source of
symmetry information in preference to the above space-group names.
They are only intended as comments.
;
_space_group_crystal_system        'monoclinic'
_space_group_IT_number             14
_space_group_name_H-M_alt          'P 1 21/n 1'
_space_group_name_Hall             '-P 2yn'
loop_
  _space_group_symop_operation_xyz
 'x, y, z'
 '-x+1/2, y+1/2, -z+1/2'
 '-x, -y, -z'
 'x-1/2, -y-1/2, z-1/2'

_cell_length_a                     9.6430(5)
_cell_length_b                     10.9859(4)
_cell_length_c                     9.7927(3)
_cell_angle_alpha                  90
_cell_angle_beta                   96.979(4)
_cell_angle_gamma                  90
_cell_volume                       1029.72(7)
_cell_formula_units_Z              8
_cell_measurement_reflns_used      12516
_cell_measurement_temperature      100.00(10)
_cell_measurement_theta_max        34.9630
_cell_measurement_theta_min        2.7940
_shelx_estimated_absorpt_T_max     ?
_shelx_estimated_absorpt_T_min     ?
_exptl_absorpt_coefficient_mu      9.066
_exptl_absorpt_correction_T_max    0.787
_exptl_absorpt_correction_T_min    0.660
_exptl_absorpt_correction_type     gaussian
_exptl_absorpt_process_details
;
CrysAlisPro 1.171.42.73a (Rigaku Oxford Diffraction, 2022)
Numerical absorption correction based on gaussian integration over
a multifaceted crystal model
Empirical absorption correction using spherical harmonics,
implemented in SCALE3 ABSPACK scaling algorithm.
;
_exptl_absorpt_special_details     ?
_exptl_crystal_colour              'dark red'
_exptl_crystal_colour_modifier     dark
_exptl_crystal_colour_primary      red
_exptl_crystal_density_diffrn      3.873
_exptl_crystal_density_meas        ?
_exptl_crystal_density_method      ?
_exptl_crystal_description         irregular
_exptl_crystal_F_000               1064
loop_
  _exptl_crystal_face_index_h
  _exptl_crystal_face_index_k
  _exptl_crystal_face_index_l
  _exptl_crystal_face_perp_dist
 -1 0 -1 0.0265
 -2 -2 -1 0.0273
 2 -1 -1 0.0300
 0 -2 -1 0.0290
 1 -1 -2 0.0196
 -1 1 1 0.0256
 0 2 1 0.0177
 1 0 0 0.0362
 -2 -1 1 0.0396
 0 1 -1 0.0130
 -1 0 0 0.0286
 0 -1 -1 0.0215
 1 0 -1 0.0245
 1 -1 1 0.0339
 0 0 1 0.0223
 0 -1 0 0.0355
 -1 -2 1 0.0391
 0 -1 1 0.0352
 0 1 0 0.0130
 -1 2 0 0.0172
 2 2 -1 0.0263
 2 -1 0 0.0346

_exptl_crystal_size_max            0.068
_exptl_crystal_size_mid            0.051
_exptl_crystal_size_min            0.043
loop_
  _exptl_oxdiff_crystal_face_indexfrac_h
  _exptl_oxdiff_crystal_face_indexfrac_k
  _exptl_oxdiff_crystal_face_indexfrac_l
  _exptl_oxdiff_crystal_face_x
  _exptl_oxdiff_crystal_face_y
  _exptl_oxdiff_crystal_face_z
 -1.0000 0.0038 -1.0018 0.0618 0.0614 -0.0675
 -1.9985 -1.9912 -1.0037 0.1749 -0.0159 -0.1250
 2.0017 -0.9965 -0.9974 0.0645 0.0041 0.1571
 0.0021 -1.9928 -1.0007 0.1441 -0.0266 0.0198
 1.0017 -0.9928 -1.9992 0.1263 0.0654 0.0896
 -1.0014 0.9957 0.9989 -0.0799 -0.0094 -0.0847
 -0.0021 1.9928 1.0007 -0.1441 0.0266 -0.0198
 1.0003 -0.0008 0.0015 -0.0154 -0.0053 0.0724
 -1.9999 -0.9992 0.9970 0.0332 -0.0867 -0.1422
 -0.0007 1.0008 -1.0001 -0.0024 0.0974 -0.0025
 -1.0003 0.0008 -0.0015 0.0154 0.0053 -0.0724
 0.0012 -0.9949 -1.0005 0.0953 0.0147 0.0123
 1.0005 0.0021 -0.9987 0.0311 0.0507 0.0773
 1.0009 -1.0017 1.0016 -0.0130 -0.1027 0.0749
 -0.0002 -0.0030 1.0003 -0.0464 -0.0561 -0.0049
 0.0009 -0.9979 -0.0002 0.0488 -0.0413 0.0074
 -0.9987 -1.9979 0.9984 0.0666 -0.1334 -0.0624
 0.0007 -1.0008 1.0001 0.0024 -0.0974 0.0025
 -0.0009 0.9979 0.0002 -0.0488 0.0413 -0.0074
 -1.0021 1.9966 -0.0012 -0.0823 0.0880 -0.0873
 1.9990 1.9971 -0.9968 -0.0820 0.1280 0.1348
 2.0014 -0.9995 0.0029 0.0180 -0.0520 0.1522

_exptl_transmission_factor_max     ?
_exptl_transmission_factor_min     ?
_diffrn_reflns_av_R_equivalents    0.0624
_diffrn_reflns_av_unetI/netI       0.0437
_diffrn_reflns_Laue_measured_fraction_full  0.999
_diffrn_reflns_Laue_measured_fraction_max  0.917
_diffrn_reflns_limit_h_max         10
_diffrn_reflns_limit_h_min         -15
_diffrn_reflns_limit_k_max         17
_diffrn_reflns_limit_k_min         -17
_diffrn_reflns_limit_l_max         15
_diffrn_reflns_limit_l_min         -15
_diffrn_reflns_number              28976
_diffrn_reflns_point_group_measured_fraction_full  0.999
_diffrn_reflns_point_group_measured_fraction_max  0.917
_diffrn_reflns_theta_full          25.242
_diffrn_reflns_theta_max           35.205
_diffrn_reflns_theta_min           2.798
_diffrn_ambient_environment        N~2~
_diffrn_ambient_temperature        100.00(10)
_diffrn_detector                   'Hybrid Pixel Array Detector'
_diffrn_detector_area_resol_mean   10.0000
_diffrn_detector_type              'HyPix-Arc 150'
_diffrn_measured_fraction_theta_full  0.999
_diffrn_measured_fraction_theta_max  0.917
_diffrn_measurement_details
;
List of Runs (angles in degrees, time in seconds):

  # Type    Start    End  Width  t~exp~   \w     \q     \k     \f   Frames
--------------------------------------------------------------------------
  1  \w     12.00  40.00   0.50    2.00    --   -0.08  65.00-105.63   56
  2  \w     10.00  35.00   0.50    2.00    --   -0.08  67.00 -84.68   50
  3  \w     18.00  43.00   0.50    2.00    --   -0.08  64.00  -5.24   50
  4  \w     18.00  43.00   0.50    2.00    --   -0.08  27.00-131.19   50
  5  \w     11.00  36.00   0.50    2.00    --   -0.08  62.00  58.66   50
  6  \w     10.00  35.00   0.50    2.00    --   -0.08  67.00  84.37   50
  7  \w     11.00  36.00   0.50    2.00    --   -0.08  61.00 141.93   50
  8  \w     12.00  38.00   0.50    2.00    --   -0.08  59.00 174.20   52
  9  \w     22.00  47.00   0.50    2.00    --   -0.08  19.00 150.00   50
 10  \w     22.00  47.00   0.50    2.00    --   -0.08  19.00 120.00   50
 11  \w     23.00  51.00   0.50    2.00    --   -0.08  19.00  60.00   56
 12  \w     22.00  51.00   0.50    2.00    --   -0.08  19.00  90.00   58
 13  \w     24.00  50.00   0.50    2.00    --   -0.08  19.00  30.00   52
 14  \w     22.00  47.00   0.50    2.00    --   -0.08  19.00   0.00   50
 15  \w     25.00  51.00   0.50    2.00    --   -0.08  19.00-180.00   52
 16  \w    -49.00 -24.00   0.50    2.00    --   -0.08 -19.00 -60.00   50
 17  \w    -47.00 -17.00   0.50    2.00    --   -0.08 -19.00-120.00   60
 18  \w    -51.00 -16.00   0.50    2.00    --   -0.08 -19.00-150.00   70
 19  \w    -42.00 -17.00   0.50    2.00    --   -0.08 -31.00 167.06   50
;
_diffrn_measurement_device         'four-circle diffractometer'
_diffrn_measurement_device_type    'XtaLAB Synergy R, DW system, HyPix-Arc 150'
_diffrn_measurement_method         '\w scans'
_diffrn_orient_matrix_type        
 'CrysAlisPro convention (1999,Acta A55,543-557)'
_diffrn_orient_matrix_UB_11        -0.0153590000
_diffrn_orient_matrix_UB_12        -0.0489412000
_diffrn_orient_matrix_UB_13        -0.0465856000
_diffrn_orient_matrix_UB_21        -0.0052193000
_diffrn_orient_matrix_UB_22        0.0414118000
_diffrn_orient_matrix_UB_23        -0.0559171000
_diffrn_orient_matrix_UB_31        0.0723627000
_diffrn_orient_matrix_UB_32        -0.0073928000
_diffrn_orient_matrix_UB_33        -0.0048996000
_diffrn_radiation_monochromator    mirror
_diffrn_radiation_probe            x-ray
_diffrn_radiation_type             'Mo K\a'
_diffrn_radiation_wavelength       0.71073
_diffrn_source                     'Rotating-anode X-ray tube'
_diffrn_source_type                'Rigaku (Mo) X-ray Source'
_reflns_Friedel_coverage           0.000
_reflns_Friedel_fraction_full      .
_reflns_Friedel_fraction_max       .
_reflns_number_gt                  3285
_reflns_number_total               4212
_reflns_special_details
;
 Reflections were merged by SHELXL according to the crystal
 class for the calculation of statistics and refinement.
 
 _reflns_Friedel_fraction is defined as the number of unique
 Friedel pairs measured divided by the number that would be
 possible theoretically, ignoring centric projections and
 systematic absences.
;
_reflns_threshold_expression       'I > 2\s(I)'
_computing_cell_refinement         'CrysAlisPro 1.171.42.73a (Rigaku OD, 2022)'
_computing_data_collection         'CrysAlisPro 1.171.42.73a (Rigaku OD, 2022)'
_computing_data_reduction          'CrysAlisPro 1.171.42.73a (Rigaku OD, 2022)'
_computing_molecular_graphics      'Olex2 1.5 (Dolomanov et al., 2009)'
_computing_publication_material    'Olex2 1.5 (Dolomanov et al., 2009)'
_computing_structure_refinement    'SHELXL 2019/2 (Sheldrick, 2015)'
_computing_structure_solution
;
Superflip  (Palatinus & Chapuis, 2007;Palatinus & van der Lee, 2008;
Palatinus et al., 2012)
;
_refine_diff_density_max           6.666
_refine_diff_density_min           -1.608
_refine_diff_density_rms           0.292
_refine_ls_extinction_coef         .
_refine_ls_extinction_method       none
_refine_ls_goodness_of_fit_ref     1.056
_refine_ls_hydrogen_treatment      undef
_refine_ls_matrix_type             full
_refine_ls_number_parameters       145
_refine_ls_number_reflns           4212
_refine_ls_number_restraints       0
_refine_ls_R_factor_all            0.0568
_refine_ls_R_factor_gt             0.0378
_refine_ls_restrained_S_all        1.056
_refine_ls_shift/su_max            0.001
_refine_ls_shift/su_mean           0.000
_refine_ls_structure_factor_coef   Fsqd
_refine_ls_weighting_details      
 'w=1/[\s^2^(Fo^2^)+(0.0309P)^2^+6.7253P] where P=(Fo^2^+2Fc^2^)/3'
_refine_ls_weighting_scheme        calc
_refine_ls_wR_factor_gt            0.0806
_refine_ls_wR_factor_ref           0.0864
_refine_special_details            ?
_olex2_refinement_description
;
;
_atom_sites_solution_hydrogens     .
_atom_sites_solution_primary       iterative
_atom_sites_solution_secondary     ?
loop_
  _atom_site_label
  _atom_site_type_symbol
  _atom_site_fract_x
  _atom_site_fract_y
  _atom_site_fract_z
  _atom_site_U_iso_or_equiv
  _atom_site_adp_type
  _atom_site_occupancy
  _atom_site_site_symmetry_order
  _atom_site_calc_flag
  _atom_site_refinement_flags_posn
  _atom_site_refinement_flags_adp
  _atom_site_refinement_flags_occupancy
  _atom_site_disorder_assembly
  _atom_site_disorder_group
 Xe1 Xe 0.04654(3) 0.72566(3) 0.45893(3) 0.01502(7) Uani 1 1 d . . . . .
 Xe2 Xe 0.46468(3) 0.19186(3) 0.56212(3) 0.01655(7) Uani 1 1 d . . . . .
 Mn2 Mn 0.35897(7) 0.47466(6) 0.70018(6) 0.01154(12) Uani 1 1 d . . . . .
 Mn1 Mn 0.26943(8) 0.49402(6) 0.32742(7) 0.01322(13) Uani 1 1 d . . . . .
 F3 F 0.3551(3) 0.4578(3) 0.5066(3) 0.0173(5) Uani 1 1 d . . . . .
 F11 F 0.3799(3) 0.6301(3) 0.6883(3) 0.0216(6) Uani 1 1 d . . . . .
 F1 F -0.1191(4) 0.7906(3) 0.5189(4) 0.0288(7) Uani 1 1 d . . . . .
 F8 F 0.5699(4) 0.1036(3) 0.4418(4) 0.0295(7) Uani 1 1 d . . . . .
 F9 F 0.3508(3) 0.2994(3) 0.6989(3) 0.0204(6) Uani 1 1 d . . . . .
 F12 F 0.3756(3) 0.4736(3) 0.8770(3) 0.0224(6) Uani 1 1 d . . . . .
 F7 F 0.3080(3) 0.3491(3) 0.2772(3) 0.0232(6) Uani 1 1 d . . . . .
 F10 F 0.1787(3) 0.4831(3) 0.6825(3) 0.0243(6) Uani 1 1 d . . . . .
 F4 F 0.4457(3) 0.5535(3) 0.2936(3) 0.0170(5) Uani 1 1 d . . . . .
 F5 F 0.1058(3) 0.4527(3) 0.3701(3) 0.0214(6) Uani 1 1 d . . . . .
 F2 F 0.2385(3) 0.6526(3) 0.3956(3) 0.0196(6) Uani 1 1 d . . . . .
 F6 F 0.2016(4) 0.5385(4) 0.1643(3) 0.0331(8) Uani 1 1 d . . . . .

loop_
  _atom_site_aniso_label
  _atom_site_aniso_U_11
  _atom_site_aniso_U_22
  _atom_site_aniso_U_33
  _atom_site_aniso_U_23
  _atom_site_aniso_U_13
  _atom_site_aniso_U_12
 Xe1 0.01216(14) 0.01612(13) 0.01746(12) 0.00213(9) 0.00457(9) 0.00056(10)
 Xe2 0.01879(16) 0.01311(12) 0.01806(12) -0.00015(9) 0.00350(10) 0.00020(10)
 Mn2 0.0097(3) 0.0148(3) 0.0104(2) -0.0006(2) 0.0024(2) -0.0002(2)
 Mn1 0.0108(3) 0.0176(3) 0.0107(3) 0.0013(2) -0.0009(2) -0.0018(2)
 F3 0.0212(15) 0.0203(13) 0.0102(11) 0.0012(9) 0.0009(10) 0.0030(11)
 F11 0.0258(17) 0.0132(12) 0.0260(14) -0.0017(10) 0.0039(12) 0.0005(11)
 F1 0.0260(18) 0.0246(16) 0.0396(18) -0.0008(13) 0.0198(15) 0.0058(13)
 F8 0.033(2) 0.0235(16) 0.0341(17) -0.0027(13) 0.0138(15) 0.0041(14)
 F9 0.0250(17) 0.0177(13) 0.0197(13) -0.0005(10) 0.0084(11) -0.0011(11)
 F12 0.0269(17) 0.0298(16) 0.0111(11) -0.0007(10) 0.0049(11) 0.0044(13)
 F7 0.0224(16) 0.0233(14) 0.0247(14) -0.0116(12) 0.0059(12) -0.0050(12)
 F10 0.0098(14) 0.0346(17) 0.0291(15) -0.0042(13) 0.0047(12) 0.0021(12)
 F4 0.0094(14) 0.0236(14) 0.0184(12) -0.0002(10) 0.0028(10) -0.0010(10)
 F5 0.0102(14) 0.0235(14) 0.0305(15) 0.0028(12) 0.0026(11) -0.0022(11)
 F2 0.0121(14) 0.0156(12) 0.0323(15) 0.0049(11) 0.0076(11) 0.0018(10)
 F6 0.0231(18) 0.055(2) 0.0191(14) 0.0123(15) -0.0064(12) -0.0090(16)

_geom_special_details
;
 All esds (except the esd in the dihedral angle between two l.s. planes)
 are estimated using the full covariance matrix.  The cell esds are taken
 into account individually in the estimation of esds in distances, angles
 and torsion angles; correlations between esds in cell parameters are only
 used when they are defined by crystal symmetry.  An approximate (isotropic)
 treatment of cell esds is used for estimating esds involving l.s. planes.
;
loop_
  _geom_bond_atom_site_label_1
  _geom_bond_atom_site_label_2
  _geom_bond_distance
  _geom_bond_site_symmetry_2
  _geom_bond_publ_flag
 Xe1 F1 1.906(3) . ?
 Xe1 F2 2.176(3) . ?
 Xe2 F8 1.910(3) . ?
 Xe2 F9 2.180(3) . ?
 Mn2 F3 1.900(3) . ?
 Mn2 F11 1.725(3) . ?
 Mn2 F9 1.928(3) . ?
 Mn2 F12 1.720(3) . ?
 Mn2 F10 1.729(3) . ?
 Mn2 F4 1.903(3) 3_666 ?
 Mn1 F3 1.889(3) . ?
 Mn1 F7 1.721(3) . ?
 Mn1 F4 1.887(3) . ?
 Mn1 F5 1.741(3) . ?
 Mn1 F2 1.902(3) . ?
 Mn1 F6 1.722(3) . ?

loop_
  _geom_angle_atom_site_label_1
  _geom_angle_atom_site_label_2
  _geom_angle_atom_site_label_3
  _geom_angle
  _geom_angle_site_symmetry_1
  _geom_angle_site_symmetry_3
  _geom_angle_publ_flag
 F1 Xe1 F2 178.52(14) . . ?
 F8 Xe2 F9 177.48(14) . . ?
 F3 Mn2 F9 84.25(13) . . ?
 F3 Mn2 F4 85.14(13) . 3_666 ?
 F11 Mn2 F3 91.03(14) . . ?
 F11 Mn2 F9 173.54(14) . . ?
 F11 Mn2 F10 93.72(16) . . ?
 F11 Mn2 F4 92.27(14) . 3_666 ?
 F12 Mn2 F3 172.69(14) . . ?
 F12 Mn2 F11 94.42(15) . . ?
 F12 Mn2 F9 89.93(14) . . ?
 F12 Mn2 F10 94.08(16) . . ?
 F12 Mn2 F4 89.76(14) . 3_666 ?
 F10 Mn2 F3 90.43(15) . . ?
 F10 Mn2 F9 90.73(16) . . ?
 F10 Mn2 F4 172.62(15) . 3_666 ?
 F4 Mn2 F9 82.96(13) 3_666 . ?
 F3 Mn1 F2 86.35(13) . . ?
 F7 Mn1 F3 89.15(14) . . ?
 F7 Mn1 F4 92.28(14) . . ?
 F7 Mn1 F5 93.49(15) . . ?
 F7 Mn1 F2 175.23(15) . . ?
 F7 Mn1 F6 93.92(18) . . ?
 F4 Mn1 F3 86.24(13) . . ?
 F4 Mn1 F2 85.85(13) . . ?
 F5 Mn1 F3 91.64(14) . . ?
 F5 Mn1 F4 173.82(14) . . ?
 F5 Mn1 F2 88.23(14) . . ?
 F6 Mn1 F3 174.66(16) . . ?
 F6 Mn1 F4 89.27(15) . . ?
 F6 Mn1 F5 92.53(16) . . ?
 F6 Mn1 F2 90.44(17) . . ?
 Mn1 F3 Mn2 149.24(17) . . ?
 Mn2 F9 Xe2 121.48(15) . . ?
 Mn1 F4 Mn2 147.93(17) . 3_666 ?
 Mn1 F2 Xe1 127.80(15) . . ?

loop_
  _geom_torsion_atom_site_label_1
  _geom_torsion_atom_site_label_2
  _geom_torsion_atom_site_label_3
  _geom_torsion_atom_site_label_4
  _geom_torsion
  _geom_torsion_site_symmetry_1
  _geom_torsion_site_symmetry_2
  _geom_torsion_site_symmetry_3
  _geom_torsion_site_symmetry_4
  _geom_torsion_publ_flag
 F3 Mn1 F4 Mn2 51.8(3) . . . 3_666 ?
 F7 Mn1 F3 Mn2 -143.2(3) . . . . ?
 F7 Mn1 F4 Mn2 -37.2(3) . . . 3_666 ?
 F4 Mn1 F3 Mn2 124.4(3) . . . . ?
 F5 Mn1 F3 Mn2 -49.8(4) . . . . ?
 F2 Mn1 F3 Mn2 38.4(3) . . . . ?
 F2 Mn1 F4 Mn2 138.4(3) . . . 3_666 ?
 F6 Mn1 F4 Mn2 -131.1(3) . . . 3_666 ?

_shelx_res_file
;
TITL XeMnF6 in P2(1)/n
    xemnf6.res
    created by SHELXL-2019/2 at 15:06:52 on 26-Oct-2023
CELL 0.71073 9.642968 10.985931 9.792704 90 96.9787 90
ZERR 2 0.000488 0.000366 0.000319 0 0.0036 0
LATT 1
SYMM 0.5-X,0.5+Y,0.5-Z
SFAC F Mn Xe
UNIT 48 8 8

L.S. 20
PLAN  5
TEMP -173
CONF
fmap 2 53
more -3
ACTA
REM <olex2.extras>
REM <HklSrc "%.\\XeMnF6.hkl">
REM </olex2.extras>

WGHT    0.030900    6.725300
FVAR       0.44165
XE1   3    0.046541    0.725659    0.458926    11.00000    0.01216    0.01612 =
         0.01746    0.00213    0.00457    0.00056
XE2   3    0.464678    0.191858    0.562121    11.00000    0.01879    0.01311 =
         0.01806   -0.00015    0.00350    0.00020
MN2   2    0.358974    0.474661    0.700183    11.00000    0.00970    0.01479 =
         0.01040   -0.00063    0.00235   -0.00015
MN1   2    0.269427    0.494025    0.327417    11.00000    0.01081    0.01756 =
         0.01074    0.00127   -0.00088   -0.00179
F3    1    0.355108    0.457755    0.506618    11.00000    0.02122    0.02028 =
         0.01024    0.00121    0.00093    0.00304
F11   1    0.379895    0.630134    0.688330    11.00000    0.02576    0.01324 =
         0.02603   -0.00171    0.00387    0.00050
F1    1   -0.119095    0.790571    0.518930    11.00000    0.02605    0.02463 =
         0.03961   -0.00080    0.01981    0.00581
F8    1    0.569922    0.103552    0.441801    11.00000    0.03334    0.02346 =
         0.03414   -0.00267    0.01378    0.00407
F9    1    0.350789    0.299354    0.698867    11.00000    0.02503    0.01775 =
         0.01967   -0.00053    0.00838   -0.00111
F12   1    0.375612    0.473615    0.877018    11.00000    0.02689    0.02977 =
         0.01108   -0.00071    0.00493    0.00443
F7    1    0.307966    0.349063    0.277180    11.00000    0.02237    0.02326 =
         0.02475   -0.01158    0.00587   -0.00495
F10   1    0.178686    0.483057    0.682457    11.00000    0.00980    0.03465 =
         0.02906   -0.00423    0.00466    0.00207
F4    1    0.445673    0.553483    0.293611    11.00000    0.00938    0.02357 =
         0.01844   -0.00019    0.00281   -0.00104
F5    1    0.105850    0.452710    0.370140    11.00000    0.01017    0.02346 =
         0.03050    0.00280    0.00257   -0.00218
F2    1    0.238507    0.652601    0.395644    11.00000    0.01207    0.01564 =
         0.03234    0.00493    0.00759    0.00176
F6    1    0.201649    0.538541    0.164263    11.00000    0.02307    0.05497 =
         0.01908    0.01226   -0.00640   -0.00904
HKLF 4


REM  XeMnF6 in P2(1)/n
REM wR2 = 0.0864, GooF = S = 1.056, Restrained GooF = 1.056 for all data
REM R1 = 0.0378 for 3285 Fo > 4sig(Fo) and 0.0568 for all 4212 data
REM 145 parameters refined using 0 restraints

END

WGHT      0.0309      6.7104

REM Highest difference peak  6.666,  deepest hole -1.608,  1-sigma level  0.292
Q1    1   0.5408  0.1798  0.5329  11.00000  0.05    6.67
Q2    1   0.0347  0.7817  0.4836  11.00000  0.05    4.87
Q3    1   0.3337  0.4786  0.3059  11.00000  0.05    2.14
Q4    1   0.3808  0.1800  0.5644  11.00000  0.05    1.57
Q5    1  -0.0366  0.7247  0.4689  11.00000  0.05    1.50
;
_shelx_res_checksum                68564
_shelx_hkl_file
;
   0   0  -2 3861.04 167.245   6
   0   0   2 3881.78 167.016   6
   0   0   2 3591.04 165.631   1
   0   0  -2 3821.05 164.534   2
   0   0  -2 3878.21 167.352  12
   0   0   2 3671.11 167.055  12
   0   0  -3-24.1176 19.3462   6
   0   0   3 34.0482 19.6071   6
   0   0   3 17.6598 18.3907  12
   0   0  -3-1.64205 18.6932  12
   0   0   3-9.29304 17.2124   1
   0   0  -3 14.9391 14.8261   2
   0   0   4 1409.08 75.1610   6
   0   0   4 1582.14 75.9773  18
   0   0   4 1469.37 75.9818  12
   0   0  -4 1401.51 75.8092  12
   0   0  -4 1378.23 70.5062   2
   0   0   4 1409.53 72.9447   1
   0   0   5 23.5502 19.2557   1
   0   0  -5 5.31442 16.8205   2
   0   0  -5 13.6746 20.9721  19
   0   0   5 24.4545 22.4291  18
   0   0   5 27.7135 22.9574   6
   0   0  -5-5.42193 20.9478  12
   0   0   5 26.4206 23.1933  12
   0   0  -5 25.4643 20.7410   5
   0   0   6 350.378 35.4556   1
   0   0  -6 342.258 31.3500   2
   0   0  -7 12.6251 24.6045   5
   0   0   7 3.65311 27.9622  18
   0   0  -7 40.2723 26.6234  19
   0   0  -7 4.03762 28.2125  12
   0   0   7 15.8899 28.3674  10
   0   0   8 9179.82 427.879  18
   0   0  -8 9225.71 426.141  19
   0   0   8 10066.6 432.844  10
   0   0  -8 9502.65 433.305   5
   0   0   8 9473.33 423.186   1
   0   0  -9 11.3915 31.3928   5
   0   0  -9 18.1392 30.2455  19
   0   0   9 34.2456 32.8264  18
   0   0  -9 10.6520 30.1317  11
   0   0   9 10.5845 32.6113  10
   0   0   9 15.3886 28.7584   1
   0   0 -10 690.548 66.4490   5
   0   0 -10 688.317 65.5338  11
   0   0  10 777.226 69.9084  10
   0   0  10 822.930 67.1987  18
   0   0 -10 601.299 60.8412  19
   0   0 -11 14.6712 38.1946   5
   0   0 -11 6.93679 36.8334  11
   0   0  11 6.70031 40.3844  10
   0   0 -11-17.2794 41.3381  19
   0   0  11-6.22833 43.2661  18
   0   0 -12 887.695 83.3977   5
   0   0 -12 739.074 78.6731  11
   0   0  12 831.267 83.2828  10
   0   0 -12 792.123 77.3343  19
   0   0  12 866.736 80.4188  18
   0   0 -13 8.93098 45.5618   5
   0   0 -13-25.8260 43.4577  11
   0   0  13 8.13607 50.8349  10
   0   0  13-15.2207 45.8695  18
   0   0 -13 28.0954 46.8343  19
   0   0 -14-9.64726 52.2752   5
   0   0 -14 74.9334 51.2255  11
   0   0  14 79.6645 57.2611  10
   0   0  14 123.804 54.0891  18
   0   1   1 967.396 46.5973   4
   0  -1  -1 918.452 46.3224   4
   0   1  -1 1118.80 47.4553  18
   0  -1  -1 925.593 46.3664  11
   0  -1   1 1087.37 47.6661   9
   0  -1  -2 9071.50 391.413   5
   0   1   2 9005.58 391.440   5
   0  -1   2 8842.77 390.472   2
   0  -1  -2 8983.81 389.123   1
   0  -1   2 9369.24 392.000  18
   0   1   2 9222.40 391.086  19
   0   1  -2 9588.54 392.116  18
   0  -1  -2 9055.62 390.913  19
   0   1   2 8981.15 391.474  11
   0  -1  -2 8935.32 391.470  11
   0  -1   2 9117.58 392.137  10
   0   1  -2 9190.50 392.752  10
   0  -1  -3 7973.43 358.747   5
   0  -1   3 8209.03 356.617   2
   0  -1  -3 8133.99 356.057   1
   0  -1  -3 8289.30 357.801  19
   0   1   3 8274.90 357.848  19
   0   1  -3 8313.42 359.024  18
   0  -1   3 8689.78 358.753  18
   0   1  -3 8241.00 360.430   6
   0   1   3 8447.67 359.729  12
   0   1  -3 8428.02 360.027  12
   0  -1  -3 7901.98 358.433  11
   0  -1   3 8126.53 359.139  10
   0  -1  -4 13980.5 610.241   5
   0  -1   4 14118.1 609.142   1
   0  -1   4 13808.2 606.256   2
   0  -1  -4 13736.1 606.677   1
   0   1   4 13825.7 606.055   1
   0  -1  -4 14354.3 608.790  19
   0  -1   4 14353.9 609.428  18
   0   1  -4 14387.1 612.129   6
   0   1   4 14052.9 609.544   6
   0   1   4 14374.1 611.071  12
   0  -1  -4 14440.7 610.289  11
   0   1  -4 13946.7 611.214  12
   0  -1   4 14424.5 610.482  10
   0  -1  -5 8497.17 358.193   2
   0  -1   5 8111.36 363.475   1
   0   1   5 8202.30 360.198   1
   0  -1   5 7926.04 363.273  18
   0  -1  -5 8317.32 363.095  19
   0   1   5 8291.11 364.368   6
   0   1  -5 8073.59 366.669   6
   0  -1  -5 8212.07 364.699  11
   0   1  -5 8133.34 366.330  12
   0  -1  -5 8275.95 365.494   5
   0   1  -6 8601.96 380.875   6
   0   1   6 8537.64 377.448   6
   0   1   6 8603.07 380.105  12
   0  -1   6 8067.01 378.062  10
   0  -1  -6 8468.69 370.011   2
   0  -1  -7 64.5330 27.4563   5
   0  -1  -7 35.5031 22.6131   2
   0   1   7 71.1909 30.5417  18
   0  -1  -7 46.7795 26.2332  19
   0  -1   7 28.8077 30.1841  18
   0   1  -7 16.8293 30.1051  12
   0  -1  -7 77.5250 29.5944  11
   0   1   7 28.2601 33.1652  12
   0  -1   7 66.0798 28.5509  10
   0  -1  -8 922.186 72.3619   5
   0  -1   8 1013.22 68.0959   1
   0   1   8 1030.99 72.9082  18
   0   1  -8 974.079 70.3286  19
   0  -1  -8 981.270 68.8716  19
   0  -1   8 1001.63 71.0939  18
   0   1  -8 1078.15 78.2019   5
   0   1  -8 988.018 74.5239  12
   0   1   8 1165.50 76.9586  12
   0  -1  -8 1009.83 71.7899  11
   0  -1   8 984.798 73.2744  10
   0  -1  -9 49.5269 31.0259   5
   0   1  -9 125.352 42.0512   5
   0  -1   9 119.376 32.8029   1
   0   1   9 30.0323 31.6532  18
   0  -1  -9 13.5304 31.3183  19
   0   1  -9 82.8832 35.0551  19
   0  -1   9 77.6916 32.7316  18
   0   1  -9 101.240 36.2469  12
   0  -1  -9 117.322 35.2683  11
   0   1   9 92.5838 37.5418  10
   0  -1   9 88.6802 37.9663  10
   0   1 -10 6.77225 34.9081   5
   0  -1 -10-43.9580 33.9807   5
   0  -1  10-18.2390 34.5692   1
   0  -1 -10 55.0636 37.6933  11
   0   1 -10 19.2249 37.1563  12
   0  -1  10 29.5811 38.2281  10
   0   1  10-24.6795 37.4649  10
   0  -1  10-16.5800 37.2990  18
   0   1 -10-15.7373 36.8488  19
   0  -1 -10-15.3895 36.2318  19
   0   1  10-5.70941 37.3678  18
   0  -1 -11 388.685 55.0278   5
   0   1 -11 418.001 60.3312   5
   0   1 -11 524.537 60.5131  11
   0  -1 -11 394.510 57.5074  11
   0   1  11 465.582 63.2909  10
   0  -1  11 471.423 60.1572  10
   0  -1 -11 392.807 55.8974  19
   0   1 -11 334.004 53.0554  19
   0  -1  11 434.330 57.3085  18
   0   1  11 463.080 60.8446  18
   0   1 -12 313.060 57.2556   5
   0  -1 -12 407.737 57.4544   5
   0   1 -12 359.662 55.5347  11
   0  -1 -12 386.118 57.4703  11
   0  -1  12 332.814 61.4980  10
   0   1  12 226.252 51.3036  10
   0   1 -12 122.795 48.5131  19
   0  -1  12 303.445 54.7407  18
   0   1  12 147.515 48.2487  18
   0  -1 -13 163.819 49.8777   5
   0   1 -13 139.084 53.9716   5
   0   1 -13 269.179 57.4366  11
   0  -1 -13 170.350 54.9504  11
   0   1  13 214.514 58.5495  10
   0  -1  13 284.750 61.3667  10
   0   1  13 215.443 56.4190  18
   0   1 -13 169.519 50.8437  19
   0  -1  13 189.684 53.9426  18
   0   1  14 482.899 71.1163   4
   0   1 -14 561.442 77.6628   5
   0   1 -14 408.985 70.5668  11
   0  -1 -14 649.060 79.3198  11
   0   1  14 614.365 80.2241  10
   0  -1  14 389.265 67.6526  10
   0   1  14 433.853 71.6654  18
   0  -1  14 485.828 72.6007  18
   0   1 -14 427.251 67.4723  19
   0   1 -15-31.9256 56.5352   5
   0   1  15-56.1245 52.9367   4
   0   2   0 640.058 32.9667  15
   0  -2   0 640.968 32.9259  15
   0   2   0 614.305 32.7070  14
   0  -2   0 630.271 32.6599  14
   0   2   0 632.986 32.6318   8
   0  -2   0 592.183 32.6410   8
   0   2   0 597.553 31.1638   3
   0  -2   1-1.86250 11.4634  17
   0   2  -1 10.4100 12.6484  17
   0   2   1-3.85312 10.8372  16
   0   2  -1 8.04998 13.9289   7
   0   2   1 25.4326 11.4697  13
   0  -2  -1 20.7062 11.6681  13
   0   2  -1 15.8517 12.5598   9
   0  -2   1 9.69044 12.6125   9
   0  -2  -1 5.97093 9.51628   4
   0  -2  -1 24.4986 10.3180   3
   0   2   2 29603.6 1402.48   4
   0   2  -2 35854.3 1404.42  18
   0  -2   2 34573.6 1403.92  17
   0  -2   2 34577.9 1403.73   7
   0   2   2 29689.7 1403.05  11
   0   2  -2 34280.7 1404.86  10
   0  -2   2 33979.2 1404.30   9
   0   2   3 88.1009 19.0934   4
   0   2   3 116.390 17.8800   5
   0  -2  -3 107.837 15.0009   1
   0  -2   3 111.520 18.8902   2
   0  -2   3 141.535 20.9232  18
   0   2  -3 178.040 21.9472  18
   0   2   3 133.849 19.1913  19
   0  -2  -3 110.406 19.3462  11
   0   2   3 108.822 20.1150  11
   0   2  -3 172.928 22.7525  10
   0  -2  -4 3443.61 162.846   5
   0  -2   4 3338.92 160.956   2
   0  -2  -4 3295.17 158.584   1
   0   2   4 3627.87 163.147  19
   0   2  -4 3641.91 164.302  18
   0  -2   4 3605.42 163.357  18
   0   2   4 3478.04 163.573   5
   0   2  -4 3653.49 167.643   6
   0  -2  -4 3562.72 163.701  11
   0  -2   4 3584.03 164.288  10
   0   2   4 3574.81 164.754  12
   0   2  -4 3761.33 166.326  10
   0  -2   5 245.062 30.0445   1
   0  -2   5 186.035 24.9942   2
   0  -2  -5 158.539 23.7471   1
   0  -2  -5 214.405 28.5195  19
   0   2  -5 184.516 27.8418  18
   0   2   5 199.983 28.5069   6
   0   2  -5 199.208 33.9096   6
   0   2  -5 168.824 30.4082  12
   0  -2  -5 193.184 26.3402   5
   0   2   6 5118.83 240.335   6
   0  -2   6 5181.64 240.806  18
   0   2   6 5037.49 243.409  12
   0  -2   6 5093.37 242.446  10
   0  -2  -6 5293.52 232.244   2
   0  -2   6 5380.36 236.643   2
   0  -2  -7 46.8632 27.1731   5
   0  -2   7 17.6161 28.2243   1
   0  -2  -7 55.7170 20.8372   2
   0  -2   7 18.3272 28.9856  18
   0  -2  -7 10.3111 25.2294  19
   0   2  -7 49.3293 32.7263   6
   0  -2  -7 43.4634 24.3919  11
   0   2  -7 21.8871 29.9319  12
   0   2   7 54.7932 34.3156  12
   0  -2   7 47.1908 31.8909  10
   0  -2  -8 845.353 50.0694   2
   0  -2   8 804.616 59.0581   1
   0  -2   8 627.314 56.6479  18
   0  -2  -8 573.235 54.5966  19
   0   2  -8 628.722 62.9732   6
   0   2   8 753.938 60.6714   6
   0   2   8 840.572 64.3104  12
   0   2  -8 564.379 59.1282  12
   0  -2   8 696.187 60.9859  10
   0  -2  -8 710.056 58.3882  11
   0  -2  -8 735.745 59.0724   5
   0   2  -9 118.966 40.7278   5
   0  -2  -9 116.966 33.5482   5
   0  -2   9 48.8641 31.8907   1
   0   2   9 93.3979 39.0585  18
   0  -2   9 122.538 37.1042  18
   0   2   9 160.117 40.1327   6
   0  -2  -9 117.860 34.4832  11
   0   2  -9 111.788 39.0323  12
   0   2   9 144.786 39.6089  12
   0  -2   9 105.335 38.4819  10
   0  -2  10 3271.61 164.819   1
   0  -2  10 2972.14 166.786  18
   0   2  10 3010.97 168.598  18
   0   2 -10 2921.18 164.735  19
   0   2 -10 3101.46 176.066   5
   0  -2 -10 3337.63 172.387  11
   0  -2  10 2969.49 169.142  10
   0   2 -10 3048.89 173.294  12
   0  -2 -10 3208.24 170.586   5
   0  -2 -11 630.254 66.5758   5
   0   2 -11 674.503 73.1014   5
   0  -2  11 546.190 59.4366   1
   0  -2  11 681.091 66.7515  18
   0   2  11 562.694 67.7432  18
   0   2 -11 522.232 62.8371  19
   0  -2 -11 640.991 67.6864  11
   0   2 -11 659.273 71.6178  12
   0   2  11 594.772 67.2784  10
   0  -2  11 656.963 69.6947  10
   0   2 -12 684.774 79.1863   5
   0   2  12 825.299 77.4331   4
   0  -2  12 709.726 68.2402   1
   0  -2 -12 653.839 72.7824  11
   0   2  12 660.264 75.7973  10
   0  -2  12 842.682 81.2224  10
   0   2 -12 583.255 70.2467  19
   0  -2  12 693.397 71.8701  18
   0   2  12 570.337 73.0147  18
   0   2 -13 38.5531 48.2505   5
   0   2  13 106.625 49.9143   4
   0  -2 -13 152.846 48.9487  11
   0   2 -13 70.1608 47.1320  11
   0   2  13 92.5906 51.9640  10
   0  -2  13 90.1604 53.7474  10
   0  -2  13 53.2078 48.2632  18
   0   2 -13 86.2952 49.5035  19
   0   2  13 31.4277 48.1730  18
   0   2 -14-62.4822 55.3014   5
   0   2  14-8.82324 47.3057   4
   0   2 -14-9.61691 48.0352  11
   0  -2 -14-27.8178 48.7674  11
   0   2  14-45.3512 55.4846  10
   0   2  14-8.45912 49.0527  18
   0  -2  14-8.26373 50.9171  18
   0   2 -14 23.1764 51.2040  19
   0   2 -15-11.0545 55.2089   5
   0   2 -15 24.5590 51.8559  19
   0  -3   0 9.93566 14.9712  14
   0   3   0 3.66092 15.1163  15
   0   3   0-2.45573 15.0479  14
   0   3   0-1.17962 16.4578   8
   0  -3   0-10.9696 16.0799  15
   0   3   0-4.04394 12.7645   3
   0   3  -1 4435.36 187.359  17
   0  -3   1 4377.60 186.909  15
   0  -3  -1 4216.80 187.218  16
   0   3   1 4180.43 187.130  16
   0   3  -1 4075.38 187.847   7
   0   3   1 4024.71 186.603  13
   0   3  -1 4272.47 186.916  14
   0   3  -1 4284.83 187.629   9
   0  -3  -1 4031.04 185.903   3
   0   3   2 6342.81 278.202  16
   0   3  -2 6488.09 278.914  17
   0  -3   2 6469.19 278.218  17
   0  -3   2 6480.70 278.748   7
   0   3  -2 6382.68 279.083   7
   0  -3  -2 6222.26 277.796  13
   0  -3   2 6194.34 278.392   9
   0   3  -2 6347.91 279.306   9
   0  -3  -2 6099.85 276.824   4
   0   3   3 184.593 21.8294   4
   0   3   3 198.896 21.5691   5
   0   3  -3 176.651 23.9930  18
   0  -3   3 142.995 22.6486  17
   0  -3   3 190.317 24.0374   7
   0  -3  -3 183.144 22.5737  13
   0   3   3 196.765 22.7656  11
   0   3  -3 155.883 23.3956  10
   0  -3   3 211.245 24.3887   9
   0   3   4 6996.35 312.843   4
   0   3   4 7109.50 312.704   5
   0   3   4 6962.78 312.285  19
   0   3  -4 7194.42 313.926  18
   0  -3   4 7335.14 314.049  17
   0   3  -4 7050.92 315.486  10
   0  -3   4 7047.59 314.466   9
   0  -3   4 7362.84 313.460   2
   0  -3  -4 6864.73 306.527   1
   0  -3  -4 6668.72 312.413  11
   0   3   4 7041.95 313.144  11
   0   3   5 730.541 49.5033   5
   0  -3  -5 643.802 42.6505   1
   0  -3   5 717.752 47.0155   2
   0  -3  -6 2745.32 128.501   1
   0  -3   6 2660.80 135.815  18
   0   3   6 2846.22 135.613  19
   0   3  -6 2513.72 135.907  18
   0   3   6 2532.03 136.168  12
   0   3  -6 2682.64 139.079  12
   0  -3  -6 2873.29 137.239  11
   0   3   6 2473.93 135.130   4
   0  -3   7 1272.58 79.0243   1
   0  -3   7 1381.30 79.9758  18
   0   3  -7 1202.95 85.5434   6
   0   3  -7 1275.45 83.5203  12
   0   3   7 1213.06 82.4147  12
   0  -3  -7 1210.38 78.8764  11
   0   3   7 1105.94 77.9790   4
   0  -3   8 1876.01 106.087   1
   0  -3  -8 1797.92 92.2561   2
   0  -3   8 1842.45 106.539  18
   0   3  -8 1815.32 113.378   6
   0   3   8 1808.20 104.555   6
   0  -3  -8 1566.49 104.121  11
   0   3  -8 1822.08 111.572  12
   0   3   8 1917.10 111.646  12
   0  -3   8 1912.19 110.419  10
   0   3   8 1713.99 105.900   4
   0  -3   9 1212.66 79.6123   1
   0  -3   9 1069.43 80.2681  18
   0   3  -9 1075.06 85.8742   6
   0   3   9 1009.81 76.6884   6
   0  -3  -9 1074.69 80.5267  11
   0  -3   9 1267.35 85.0247  10
   0   3   9 1012.55 81.6028  12
   0   3  -9 1123.90 86.1432  12
   0   3   9 1012.88 79.2757   4
   0  -3  10-5.23860 34.2903   1
   0  -3  10 28.4036 36.9474  18
   0   3  10-24.2841 39.2315  18
   0   3  10 56.1493 39.0653   6
   0   3  10 19.5492 38.9859  12
   0   3 -10 27.7777 42.7864  12
   0  -3 -10 6.17748 33.4313  11
   0   3  10 12.3663 35.2716   4
   0  -3  11 351.306 50.9965   1
   0  -3  11 165.225 47.1831  18
   0   3 -11 234.325 50.9859  19
   0   3  11 256.491 51.8696  18
   0  -3 -11 438.479 56.9683  11
   0   3 -11 230.882 55.1035  12
   0   3  11 385.802 56.6437   4
   0   3 -11 291.622 55.5170   5
   0   3  12 189.517 51.3927   4
   0   3 -12 201.636 56.9498   5
   0  -3  12 242.715 48.8952   1
   0  -3  12 147.721 51.0276  18
   0   3  12 178.215 52.6846  18
   0   3 -12 163.279 49.6411  19
   0   3 -12 144.142 53.8571  12
   0  -3 -12 162.862 45.9294  11
   0   3  12 144.647 56.3137  10
   0   3 -13 109.893 54.7508   5
   0   3  13 140.333 48.4664   4
   0   3 -13 88.8810 48.3884  19
   0   3  13 56.7536 49.4460  18
   0  -3  13 96.7947 46.0548   1
   0  -3 -13 145.491 50.2320  11
   0   3  13 139.501 60.0597  10
   0   3 -14 162.014 59.2993   5
   0   3  14 248.317 59.4498   4
   0  -3  14 127.181 51.8458  17
   0   3  14 190.617 62.4851  18
   0   3 -14 86.7660 54.5195  19
   0   3  14 120.773 59.1645  10
   0  -3 -14 168.094 53.6150  11
   0   3 -14 87.7409 52.6184  11
   0   3 -15 282.239 62.2768  19
   0  -4   0 18840.6 818.238  14
   0   4   0 19264.4 817.932  14
   0  -4   0 19018.7 818.184  16
   0   4   0 18931.1 817.800  15
   0  -4   0 19394.9 818.029  15
   0   4   0 18874.0 815.823   3
   0   4   0 19440.4 817.692   8
   0   4  -1 2041.28 97.9153  17
   0  -4  -1 2019.74 97.4726  16
   0   4   1 1958.22 96.8561  15
   0   4   1 1993.47 97.2963  16
   0  -4   1 1908.12 96.3090  15
   0  -4  -1 1988.03 97.5151  14
   0   4   1 1943.56 96.7631  13
   0   4  -1 2028.92 97.1519  14
   0   4   1 2105.43 96.2345   3
   0  -4  -1 2065.36 96.4738   3
   0  -4   1 2143.80 96.3002   8
   0  -4   2 620.881 38.4666  17
   0   4  -2 585.479 37.3750  17
   0   4   2 599.952 37.9238  16
   0   4  -2 542.303 39.0991   7
   0  -4  -2 533.555 35.9596  13
   0   4   2 517.149 36.3633  13
   0   4  -2 422.998 36.3688   9
   0  -4  -2 481.587 35.0149   4
   0  -4  -2 460.639 34.7258   3
   0  -4  -3 156.727 23.0622   4
   0   4  -3 234.206 27.5979  18
   0   4   3 167.716 24.2156  16
   0  -4   3 177.914 23.8820  17
   0  -4  -3 154.957 22.3974  13
   0   4   3 135.295 22.2788  11
   0  -4   3 180.260 26.0477   9
   0  -4   3 195.735 26.8752   7
   0   4  -4 407.526 37.0095  18
   0  -4   4 462.639 37.9420   7
   0   4  -4 384.695 38.8697  10
   0   4   4 348.075 33.3580   5
   0   4   4 439.592 34.6218   4
   0  -4   5 815.043 53.1417   7
   0  -4  -5 679.409 44.1471   1
   0   4   5 725.037 53.2360  11
   0   4   6 1745.33 103.748   4
   0   4   6 2077.07 105.303  19
   0   4  -6 1809.66 105.418  18
   0  -4   6 2013.05 105.526  17
   0  -4  -6 1792.08 95.1005   1
   0   4  -6 1925.75 112.965   6
   0   4   6 2137.43 109.513  12
   0  -4  -6 1884.52 105.058  11
   0  -4   6 1917.36 106.765   9
   0   4  -6 1962.14 108.918  10
   0   4   7 16.8466 27.9351   4
   0   4  -7 30.5948 33.3108  18
   0   4   7 11.5948 28.1969  19
   0  -4   7 84.7622 33.3819  17
   0  -4   7 80.9708 28.6734   2
   0  -4  -7 41.3538 24.6523   1
   0  -4   7-20.8460 32.0724   1
   0   4  -7 47.6854 38.6395   6
   0  -4  -7 4.23492 24.9737  11
   0   4   7 4.54382 32.2867  12
   0   4  -7 9.58993 33.1416  12
   0  -4   7 59.6753 33.0883   9
   0  -4   8 1432.45 88.2549  17
   0  -4   8 1429.90 88.6238   1
   0  -4   8 1289.41 81.3662   2
   0   4  -8 1365.84 97.2538   6
   0   4   8 1397.38 86.9102   6
   0   4  -8 1253.48 91.6904  12
   0   4   8 1190.38 88.0383  12
   0  -4  -8 1370.61 88.0272  11
   0   4   8 1503.90 91.6444   4
   0  -4   9 1233.78 87.9314  17
   0  -4   9 1433.11 90.7714   1
   0   4  -9 1108.46 96.0863   6
   0   4   9 1475.10 90.4441   6
   0  -4  -9 1233.20 89.3247  11
   0   4   9 1383.14 95.8918  12
   0   4  -9 1287.63 96.1627  12
   0   4   9 1356.76 91.3568   4
   0  -4  10 242.988 47.5541  17
   0  -4  10 207.391 45.6224   1
   0   4  10 203.164 46.3244   6
   0   4 -10 203.079 56.8390   6
   0   4  10 245.574 51.1817  12
   0  -4 -10 139.626 39.1736  11
   0   4 -10 268.454 54.3519  12
   0   4  10 150.688 43.9417   4
   0  -4  11 465.986 64.3394   9
   0  -4  11 501.810 62.5180  17
   0  -4  11 472.633 58.7236   1
   0   4  11 524.836 60.4879   6
   0   4  11 383.303 64.2645  12
   0  -4 -11 512.987 60.0883  11
   0   4 -11 282.779 61.0340  12
   0   4  11 453.889 61.4274   4
   0   4 -12 355.536 65.1769   5
   0   4  12 245.455 53.7241   4
   0  -4  12 327.734 55.7225  17
   0   4 -12 238.508 53.2692  19
   0   4  12 292.038 57.5599  18
   0  -4  12 309.919 53.4341   1
   0  -4 -12 293.089 56.6104  11
   0   4  12 264.029 59.1756  12
   0   4 -12 229.354 59.3139  12
   0  -4  12 291.076 57.3785   9
   0   4  13 449.788 67.5519   4
   0   4 -13 405.981 75.2275   5
   0  -4  13 413.766 65.2714  17
   0   4  13 383.041 66.6933  18
   0   4 -13 372.872 64.6091  19
   0  -4  13 594.247 65.6452   1
   0   4 -13 421.232 71.2955  12
   0  -4 -13 313.682 60.0478  11
   0   4  13 369.114 72.0447  10
   0  -4  13 483.912 70.9252   9
   0   4  14 142.749 58.1075  18
   0   4 -14 308.994 62.4226  19
   0   4 -14 346.226 75.5644   5
   0   4  14 204.455 57.1575   4
   0  -4  14 180.487 58.4866  17
   0   4  14 259.285 64.7813  10
   0  -4  14 251.885 64.2901   9
   0   4 -15 8.47430 51.4577  19
   0  -5   0 2.09892 17.5551  14
   0   5   0 22.5685 18.8098  15
   0   5   0-19.6215 19.8641   8
   0   5   0 8.44142 13.6197   3
   0  -5   0 10.4736 16.1786  16
   0   5   1 22.2616 21.3130   8
   0  -5   1 29.2591 18.8553   8
   0   5  -1 6.49143 19.7116  17
   0  -5  -1 10.7897 17.1179  16
   0   5   1-6.28459 17.3875  13
   0   5  -1 10.4915 17.8894  14
   0   5   1 4.22936 16.4833  15
   0  -5   1 16.4199 16.5600  15
   0  -5  -1-2.13746 16.7349  14
   0  -5  -1 15.0649 15.4452   3
   0   5   1 1.86651 15.2472   3
   0   5  -2 36.2383 22.6719   9
   0   5  -2 4.60849 19.3060  17
   0   5   2 11.6132 17.3961  16
   0   5  -2 47.3003 18.1298  14
   0   5   2 13.5440 17.9399  13
   0  -5   2 72.3084 20.1855  15
   0  -5  -2 4.28933 17.6237   3
   0   5  -2 65.3213 25.1890   7
   0  -5   2 7.33848 17.9595   8
   0  -5  -2 44.8134 18.9489   4
   0  -5  -3 1588.25 83.2660   4
   0  -5  -3 1561.92 84.0595   3
   0   5  -3 1642.85 87.1111   9
   0  -5   4 128.483 28.5874   7
   0   5   4 75.7615 20.9192   5
   0  -5   5 4299.97 198.774   2
   0   5   5 3965.66 197.870  19
   0   5  -5 4245.24 200.076  18
   0  -5   5 4322.63 199.385  17
   0  -5   5 4441.57 197.825   7
   0  -5  -5 3759.58 196.984  13
   0   5   5 3960.55 198.865  11
   0   5  -5 4369.14 203.014  10
   0  -5   5 4285.61 200.613   9
   0   5   6 4593.32 220.223   4
   0  -5  -6 4680.75 209.507   1
   0  -5   6 4927.63 220.998   2
   0   5  -6 4433.63 222.588  18
   0   5   6 4454.53 219.531  19
   0  -5   6 4530.26 221.287  17
   0   5   6 4772.10 220.725   5
   0  -5  -6 4323.21 219.937  13
   0   5   6 4348.32 220.472  11
   0   5  -6 4689.49 226.607  10
   0  -5   6 5206.20 225.308   9
   0   5   7 177.478 36.4117   4
   0  -5  -7 207.202 28.5720   1
   0  -5   7 210.954 34.1146   2
   0   5  -7 157.935 37.8994  18
   0   5   7 208.668 39.9392  19
   0  -5   7 158.455 35.3434  17
   0   5  -7 173.687 46.1271   6
   0  -5   7 158.732 37.2763   7
   0  -5  -7 129.079 32.8073  13
   0   5   7 162.475 38.3059  12
   0  -5   7 193.549 37.6565   9
   0   5  -7 172.920 40.6776  10
   0   5   8 94.6733 31.7665   4
   0   5   8 23.4276 30.0947  19
   0   5  -8 80.1504 36.4525  18
   0  -5   8 112.135 33.8686  17
   0  -5   8 102.133 32.4591   2
   0  -5   8 175.540 38.0131   1
   0  -5   8 115.894 36.0995   7
   0   5  -8 78.6736 42.5141   6
   0   5   8 53.5747 34.8215   6
   0   5  -8 93.9934 39.8085  12
   0   5   8 38.7950 33.5967  12
   0  -5   8 87.1917 34.5942   9
   0  -5   9 34.7283 39.0624   9
   0  -5   9 11.0015 33.4015  17
   0  -5   9 4.38316 31.4586   2
   0  -5   9-5.49748 33.1353   1
   0  -5   9 8.80886 36.4052   7
   0   5  -9-7.32513 44.4791   6
   0   5   9-29.5606 37.7017   6
   0   5   9-6.33605 39.5887  12
   0   5  -9 20.1932 40.5702  12
   0   5   9 28.3577 32.6179   4
   0  -5  10 479.502 59.1293   9
   0  -5  10 326.409 52.2836  17
   0  -5  10 379.098 54.1918   1
   0   5 -10 396.902 66.6972   6
   0   5  10 507.982 58.0636   6
   0  -5  10 428.015 54.2661   7
   0   5  10 334.433 58.4458  12
   0   5 -10 388.133 62.9330  12
   0   5  10 382.503 56.7193   4
   0  -5  11 64.4927 43.2679   9
   0  -5  11 68.1659 41.1668  17
   0  -5  11 103.508 40.7825   1
   0   5  11 22.7484 39.3691   6
   0   5 -11 97.0432 57.0620   6
   0  -5  11 15.5095 41.0821   7
   0   5 -11 84.4432 51.3397  12
   0   5  11 55.0525 49.5468  12
   0   5  11 70.5551 42.2861   4
   0   5 -12 130.249 61.9356   5
   0   5  12 115.928 47.8857   4
   0   5  12 71.8658 48.3977  18
   0  -5  12 164.482 49.5041  17
   0  -5  12 137.580 48.5887   1
   0   5 -12 129.566 58.8436  12
   0   5  12 51.1766 50.5032  12
   0  -5  12 180.337 54.0925   9
   0   5 -13 728.209 92.4075   5
   0   5  13 576.900 75.9338   4
   0   5 -13 486.733 73.5068  19
   0   5  13 593.131 79.8380  18
   0  -5  13 567.717 75.1437  17
   0  -5  13 650.278 73.6458   1
   0  -5 -13 680.608 77.2517  13
   0   5 -13 695.751 90.0932  12
   0  -5  13 882.378 86.9212   9
   0  -5 -14 61.7024 46.3735   3
   0   5  14 26.7733 47.4083   4
   0   5 -14-11.5809 57.2215   5
   0   5  14 101.024 56.1920  18
   0   5 -14 16.7176 54.0278  19
   0  -5  14 8.69402 51.6320  17
   0   5  14-9.90366 55.5558  10
   0  -5  14 45.3414 55.4843   9
   0  -5 -14 65.9794 52.4185  13
   0   5 -14-10.6183 58.0022  12
   0  -5  14 60.3835 47.1812   1
   0   6   0 3624.24 170.421  15
   0   6   0 3605.62 166.860   3
   0   6   0 3637.00 169.481   8
   0   6   1 1758.79 92.1665  15
   0   6   1 1749.24 89.7061   3
   0   6  -1 1805.81 88.2573   3
   0  -6   1 1780.81 90.6343   8
   0   6   1 1724.01 93.0225   8
   0   6   2 2096.01 107.464   8
   0  -6   2 2073.80 102.562   8
   0   6  -2 1979.80 107.611   7
   0   6  -3 1853.04 99.5903  14
   0   6  -3 1904.46 102.322   7
   0   6   4 648.149 51.2764  16
   0  -6   4 778.983 53.8386  17
   0   6  -4 757.606 55.3119  18
   0  -6  -4 652.759 50.7651  13
   0   6   4 726.169 52.5662  11
   0  -6  -4 706.776 52.0815   4
   0  -6  -4 707.338 52.2591   3
   0  -6  -5 7.45761 21.7933   3
   0   6  -5-15.2924 28.4314  18
   0   6   5 3.62945 28.1569  19
   0   6   5 15.4372 24.6106  16
   0  -6   5-28.9790 30.5289  17
   0  -6  -5-11.1859 24.8623  13
   0   6   5-3.83070 24.2648  11
   0  -6   5 22.3851 28.9435   9
   0   6  -5-4.14064 30.1830  10
   0   6   6 23.6056 29.2630   4
   0   6   6-3.79059 26.9226   5
   0  -6  -6 21.0802 26.3477   3
   0  -6   6 3.90653 29.0568   2
   0  -6  -6 22.2408 21.1669   1
   0   6   6-4.02661 31.8004  19
   0   6  -6 34.7263 31.9677  18
   0   6   6 4.37418 25.9734  16
   0  -6   6 12.2570 26.7453  17
   0  -6  -6 21.1805 25.5377  13
   0   6   6 17.4933 26.7551  11
   0   6  -6 9.41484 36.0267  10
   0  -6   6-8.42918 32.8477   9
   0  -6   7 1586.24 89.8846   2
   0   6   7 1174.26 85.4321  19
   0   6  -7 1312.98 90.8705  18
   0  -6   7 1533.53 89.8613  17
   0  -6   7 1427.25 87.1471   7
   0   6   7 1411.24 86.6964   5
   0  -6  -7 1195.18 85.7672  13
   0   6  -7 1359.46 94.1257  10
   0  -6   7 1348.98 90.2937   9
   0   6   7 1324.82 85.8242   4
   0   6   8 639.653 61.1086   4
   0  -6   8 677.711 59.5871   2
   0  -6   8 685.006 64.8291   1
   0   6  -8 704.895 67.7328  18
   0   6   8 804.589 65.8503  19
   0  -6   8 742.954 63.4343  17
   0   6  -8 808.398 78.2941   6
   0  -6   8 841.034 63.5949   7
   0  -6  -8 720.172 62.6298  13
   0   6   8 684.362 65.3369  12
   0  -6   8 736.686 65.4764   9
   0   6  -8 769.140 71.7123  10
   0   6   9 215.520 42.1423   4
   0  -6   9 248.001 47.1249   1
   0  -6   9 164.332 38.1138   2
   0   6  -9 64.0925 43.7908  18
   0  -6   9 74.8929 38.5529  17
   0   6  -9 174.238 55.1323   6
   0   6   9 138.329 39.6170   6
   0  -6   9 154.536 41.9581   7
   0  -6  -9 242.960 44.1256  13
   0   6  -9 155.274 46.9835  12
   0   6   9 172.124 48.9819  12
   0  -6   9 185.169 45.3719   9
   0  -6  10 162.764 39.6304   2
   0  -6  10 96.3254 44.6676   1
   0  -6  10 106.332 44.6230   9
   0  -6  10 108.683 43.7178  17
   0   6  10 99.5128 40.0237   6
   0  -6  10 146.879 44.4644   7
   0   6 -10 156.718 55.0267   6
   0  -6 -10 135.559 41.4895  13
   0   6 -10 143.552 51.4631  12
   0   6  10 200.303 49.4436  12
   0   6  10 65.0976 36.8811   4
   0  -6  11 1805.14 113.799   1
   0  -6  11 1653.52 115.266   9
   0  -6  11 1599.61 111.723  17
   0   6  11 1694.93 109.284   6
   0   6 -11 1446.59 122.753   6
   0  -6 -11 1653.28 114.058  13
   0   6  11 1402.96 114.735  12
   0   6 -11 1308.70 116.458  12
   0   6  11 1519.28 110.670   4
   0  -6  12 175.592 51.7481   1
   0  -6  12 254.407 60.1615   9
   0  -6  12 307.197 57.6349  17
   0   6 -12 202.831 67.3002   6
   0  -6 -12 239.326 53.0989  13
   0   6  12 320.408 64.8388  12
   0   6 -12 406.393 70.6905  12
   0  -6 -12 294.196 55.4240   3
   0   6  12 243.394 52.2579   4
   0  -6 -13 120.309 51.4174   3
   0   6  13 16.9422 45.4224   4
   0   6 -13-11.3064 56.4753   5
   0   6  13 98.1946 58.8015  18
   0  -6  13-8.30011 46.5571  17
   0  -6 -13-17.9482 47.2021  13
   0  -6  13 42.8098 55.3319   9
   0   6  13 47.5487 54.7006  12
   0   6 -13 31.1928 58.3171  12
   0  -6  13-7.65657 46.8431   1
   0  -6  14 118.736 48.8659   1
   0   6 -14 77.3411 56.6829  19
   0  -6 -14 48.2658 52.3263  13
   0   6 -14 54.9035 60.0453  12
   0   6 -14 96.0560 62.5951   5
   0   6  14 45.0107 51.4401   4
   0  -6 -14 73.4685 48.3929   3
   0   7   0 24.4240 25.3797   8
   0  -7   0 28.0307 23.1886  16
   0  -7   1 11.9982 23.5082  15
   0   7  -1 64.5811 23.0119  14
   0   7   1 36.8215 21.4672  13
   0  -7  -1 12.5250 23.6554  14
   0   7   1 5.95150 26.0453   8
   0  -7  -1 28.5265 21.6758  16
   0   7  -2 792.277 58.3667   9
   0  -7   2 776.806 53.0209   8
   0   7   2 788.708 56.1109  15
   0  -7   2 824.895 55.7125  15
   0   7  -2 847.210 58.2025  17
   0   7  -2 795.538 56.2237  14
   0  -7  -2 790.776 55.9305  14
   0   7   2 794.355 54.6573  13
   0  -7   3 2281.04 118.071  15
   0   7   3 2365.09 120.397  16
   0   7  -3 2191.74 118.941  17
   0   7   3 2330.31 119.462  13
   0   7  -3 2212.52 119.091  14
   0  -7   3 2436.68 115.744   8
   0   7  -3 2200.27 121.169   9
   0  -7  -3 2236.81 117.376   3
   0  -7  -3 2165.84 116.348   4
   0   7   4 81.4366 27.2212  16
   0   7  -4 104.731 33.9009  17
   0  -7  -4 102.654 27.0095   3
   0  -7  -4 68.5930 27.6279  13
   0   7   4 98.9778 29.1240  11
   0  -7  -4 103.728 27.4637   4
   0  -7  -5 37.1849 25.0985   3
   0   7   5-3.52454 24.0790   5
   0   7  -5-4.27508 29.7068  18
   0   7   5 30.0192 28.2537  16
   0  -7   5 8.13214 28.5708  17
   0  -7  -5 20.9878 26.2372  13
   0   7   5 46.5578 27.7109  11
   0   7  -5 9.28592 31.8972  10
   0   7   6 1336.56 83.3128   5
   0  -7  -6 1509.08 88.5692   3
   0   7   6 1373.49 87.1143  19
   0  -7   6 1418.72 87.5456  17
   0   7  -6 1211.51 87.2045  18
   0   7   6 1404.45 87.7366  16
   0  -7   6 1244.38 84.7442   2
   0  -7  -6 1294.09 85.8370  13
   0   7   6 1349.50 87.7949  11
   0   7  -6 1448.04 93.3896  10
   0  -7   6 1304.47 87.2928   9
   0   7   7 223.464 37.6388   5
   0  -7   7 140.147 35.6427   2
   0   7   7 156.863 38.1776  19
   0   7  -7 187.266 42.9939  18
   0   7   7 176.446 37.1624  16
   0  -7   7 193.372 39.1118  17
   0  -7  -7 123.186 34.5244  13
   0   7   7 228.446 39.9227  11
   0  -7   7 162.628 38.8056   9
   0   7  -7 197.893 46.0510  10
   0  -7  -8 836.461 69.3911   3
   0  -7   8 952.507 70.6793   2
   0   7  -8 764.721 74.1652  18
   0   7   8 695.466 70.0281  19
   0   7   8 750.573 68.7560  16
   0  -7   8 863.932 71.0512  17
   0  -7   8 998.229 71.1685   7
   0   7   8 819.351 68.1734   5
   0   7  -8 841.754 85.3553   6
   0  -7  -8 764.854 70.0024  13
   0   7   8 689.251 70.4573  12
   0   7  -8 909.801 79.8212  10
   0  -7   8 841.687 72.3724   9
   0   7   9 54.0872 34.1241   4
   0  -7  -9 63.9202 34.7184   3
   0  -7   9 69.8506 40.3359   1
   0  -7   9 52.9685 38.1349   2
   0   7   9 142.243 43.0875  19
   0   7  -9 108.379 46.6205  18
   0  -7   9 66.9641 39.4501  17
   0   7   9 132.067 41.6530  16
   0  -7   9 60.9589 40.2314   7
   0   7  -9 34.1362 50.3623   6
   0  -7  -9 51.2957 35.1446  13
   0   7  -9 7.49115 43.8861  12
   0   7   9 75.9305 40.4562  12
   0  -7   9 118.912 42.3444   9
   0  -7  10 649.692 70.1455   1
   0  -7  10 758.227 66.1524   2
   0  -7  10 592.762 68.5903   9
   0  -7  10 515.679 64.8812  17
   0  -7  10 640.852 63.9305   7
   0   7  10 497.955 61.1814   6
   0   7 -10 579.378 79.1780   6
   0  -7 -10 568.207 65.7823  13
   0   7 -10 660.430 79.0122  12
   0   7  10 442.461 66.7625  12
   0  -7 -10 697.510 68.3517   3
   0   7  10 601.131 66.3942   4
   0  -7  11 772.078 77.8332   1
   0  -7  11 745.425 80.7521   9
   0  -7  11 864.128 81.0489  17
   0   7 -11 617.628 88.5976   6
   0  -7 -11 547.495 70.7359  13
   0   7  11 767.754 86.4139  12
   0   7 -11 649.356 85.1817  12
   0  -7 -11 878.919 79.2138   3
   0   7  11 778.981 78.5445   4
   0  -7  12 186.273 54.8129   1
   0  -7  12 146.707 53.6438   9
   0  -7  12 119.094 51.6139  17
   0   7 -12 172.814 68.1885   6
   0  -7 -12 128.046 50.6052  13
   0   7  12 176.208 59.4123  12
   0   7 -12 161.388 63.2783  12
   0  -7 -12 142.181 48.4332   3
   0   7  12 47.9243 44.7655   4
   0  -7  13 380.411 64.1049   1
   0  -7  13 384.057 69.2341   9
   0  -7  13 196.007 57.9337  17
   0  -7 -13 276.489 59.7894  13
   0   7 -13 346.991 74.3098  12
   0   7  13 325.418 71.9416  12
   0   7 -13 273.316 77.4801   6
   0  -7 -13 288.173 61.7764   3
   0   7 -13 234.701 68.1673   5
   0   7  13 385.246 62.1483   4
   0   7 -14 186.077 65.0668  19
   0  -8   0 176.787 31.4498  14
   0   8   0 144.070 25.1606   3
   0  -8   0 153.946 30.7671  16
   0  -8  -1 36.9338 28.5972  14
   0   8   1 75.2633 25.1201  13
   0   8  -1 46.9658 24.3227  14
   0   8   1 35.6034 28.4316  15
   0   8  -1 59.0873 36.1672   7
   0  -8   1 28.0141 26.1224  15
   0  -8  -1 29.7162 24.8530  16
   0   8  -1 81.1491 27.1025  17
   0  -8   2 1444.10 87.6825  15
   0  -8  -2 1576.00 89.4261  16
   0   8   2 1584.63 90.7645  15
   0   8  -2 1452.01 88.7207  17
   0   8  -2 1419.93 92.7615   7
   0  -8  -2 1420.56 87.7286  14
   0   8  -2 1439.17 88.0148  14
   0   8   2 1652.10 90.2605  13
   0   8  -2 1493.68 91.2459   9
   0   8   2 1450.81 90.4889   8
   0  -8  -2 1516.04 86.1731   4
   0  -8   3 757.150 55.5779  15
   0   8   3 684.447 55.3138  15
   0   8  -3 717.662 58.9266  17
   0   8  -3 709.734 62.0863   7
   0   8  -3 718.157 56.2610  14
   0  -8  -3 645.252 54.8870  14
   0   8   3 684.371 54.4630  13
   0   8   3 636.015 61.1821   8
   0   8  -3 741.457 61.7698   9
   0  -8  -3 721.712 53.5782   4
   0  -8  -3 738.973 54.8800   3
   0   8  -4 55.7066 36.0152   9
   0   8   4 4.37764 26.5833  16
   0   8  -4 48.2933 33.2850  17
   0  -8  -4 24.5394 25.7330   3
   0   8  -4 30.5319 27.4429  14
   0  -8   4-28.2765 28.0629  15
   0   8   4-12.9048 26.8788  11
   0  -8  -4-15.4344 27.1058   4
   0   8  -5 1221.60 84.5510  18
   0   8   5 1292.50 84.5631  16
   0  -8  -5 1283.54 84.4889  13
   0   8  -5 1297.28 84.4522  14
   0   8  -5 1262.88 87.7526  10
   0   8   5 1385.06 86.0729  11
   0  -8  -5 1231.94 81.8350   3
   0   8  -6 1437.17 98.1980  18
   0   8   6 1560.75 98.1325  19
   0   8   6 1370.17 95.5469  16
   0  -8   6 1740.14 99.6114   2
   0  -8  -6 1430.35 95.5525  13
   0   8   6 1670.05 101.113  11
   0   8  -6 1631.27 104.328  10
   0  -8  -6 1580.53 96.8483   3
   0   8   6 1507.90 93.0899   5
   0  -8  -7 863.084 69.3223   3
   0   8   7 783.921 63.7058   5
   0  -8   7 685.165 65.6780  17
   0   8   7 747.010 67.4715  19
   0   8  -7 823.706 71.5804  18
   0   8   7 741.115 66.0575  16
   0  -8   7 903.334 69.0174   2
   0  -8  -7 832.454 69.1439  13
   0   8   7 790.971 67.6763  11
   0   8  -7 737.862 73.1996  10
   0  -8   8 258.334 44.6739   2
   0   8   8 228.578 44.7450  19
   0   8  -8 116.574 43.9776  18
   0   8   8 95.9470 38.0009  16
   0  -8   8 170.834 42.3828  17
   0  -8  -8 98.7565 35.8587  13
   0   8  -8 127.202 47.6108  10
   0  -8   8 168.791 43.3462   9
   0   8   8 235.612 44.0821   5
   0  -8  -8 167.560 42.4331   3
   0  -8  -9 998.435 85.3174   3
   0  -8   9 1201.01 91.4706   1
   0  -8   9 1159.38 84.0881   2
   0   8  -9 781.645 84.2142  18
   0   8   9 1053.45 84.6304  19
   0  -8   9 977.588 82.8071  17
   0   8   9 963.080 83.9606  16
   0   8  -9 1156.98 103.004   6
   0  -8  -9 948.960 82.5260  13
   0   8   9 1004.76 86.1708  12
   0  -8   9 1079.45 87.0977   9
   0   8  -9 1105.96 95.6705  10
   0  -8 -10 74.9742 37.2050   3
   0  -8  10 51.0507 41.4025   1
   0  -8  10 164.133 41.1800   2
   0   8 -10 71.5969 49.1391  18
   0   8  10 115.218 47.1172  16
   0  -8  10 77.3747 42.8597  17
   0   8 -10 10.0334 55.4020   6
   0   8  10 71.6434 45.1883   6
   0  -8 -10 111.269 43.1564  13
   0   8  10 121.736 50.4806  12
   0   8 -10 17.5858 50.6937  12
   0  -8  10 93.2328 47.0726   9
   0  -8  11 7.80358 48.7600   1
   0  -8  11 25.1316 40.0687   2
   0  -8  11 31.0880 46.8463   9
   0  -8  11 68.7619 46.7343  17
   0   8  11-8.33683 41.1832  16
   0   8 -11-43.2485 64.1893   6
   0  -8 -11 16.1746 40.3921  13
   0   8 -11-9.71123 53.5141  12
   0   8  11 8.91362 49.1192  12
   0  -8 -11 8.14368 41.9788   3
   0  -8  12-8.19837 48.6713   1
   0  -8  12-16.7390 48.9169   9
   0  -8  12-41.1665 53.1994  17
   0   8  12 26.9322 45.3199  16
   0   8 -12 22.9851 64.4491   6
   0  -8 -12 35.1581 44.8411  13
   0   8  12 48.1893 55.4285  12
   0   8 -12 10.5588 55.5248  12
   0  -8 -12 17.5421 45.6696   3
   0  -8  13 34.1047 47.3994   1
   0  -8  13-8.88308 51.9177   9
   0   8  13 9.53224 47.0850  16
   0   8 -13 12.0369 68.6549   6
   0   8 -13-45.0913 64.2968  12
   0  -8 -13-18.6888 48.6538   3
   0  -8 -13 28.2056 45.9221  13
   0  -9   0-21.1652 26.8184  16
   0   9   0-12.2898 25.9544  13
   0   9   0-3.30875 24.1247   3
   0   9  -1 1786.29 105.159  17
   0  -9   1 1780.85 103.748  16
   0   9   1 1807.16 104.273  15
   0  -9  -1 1704.35 103.377  16
   0   9  -1 1867.16 112.028   7
   0   9   1 1745.89 103.177  13
   0  -9  -1 1840.21 104.663  14
   0   9  -1 1877.92 108.239   9
   0   9   1 1897.09 105.600   8
   0   9  -1 1854.59 98.8129   3
   0  -9   2 765.749 59.7308  15
   0   9   2 737.769 62.1909  15
   0   9  -2 776.948 63.6930  17
   0   9  -2 813.023 69.6561   7
   0   9  -2 799.904 62.5514  14
   0  -9  -2 930.202 66.0091  14
   0   9   2 854.569 61.7149  13
   0   9   2 919.048 68.1098   8
   0   9  -2 775.486 64.8561   9
   0  -9  -2 933.044 61.4446   4
   0   9  -2 807.007 56.0667   3
   0   9   3 53.5088 38.6939   8
   0   9  -3 58.5588 33.6490   9
   0   9  -3 36.9143 32.1929  17
   0   9  -3 73.2524 41.7331   7
   0  -9   3 34.1065 28.0620  15
   0  -9  -3 151.185 33.3590  14
   0   9   3 72.1162 32.8237  15
   0   9  -3 81.8784 31.7400  14
   0   9   3 71.8302 28.7841  13
   0  -9  -3 27.6734 25.7184   4
   0   9  -3 124.008 24.9772   3
   0  -9  -3 66.0879 27.5359   3
   0   9   4 1343.03 89.2730   8
   0  -9   4 1060.50 71.9722   8
   0   9  -4 1034.75 81.7445   9
   0   9  -4 998.305 79.6075  17
   0   9   4 1263.82 81.4022  16
   0  -9   4 1051.46 76.5178  15
   0   9   4 1299.99 82.8381  15
   0  -9  -4 1147.00 79.5687  14
   0   9  -4 1209.94 80.6397  14
   0   9   4 1289.86 83.2760  11
   0  -9  -4 1121.48 77.6390   3
   0  -9  -4 1295.52 79.6788   4
   0  -9  -5 443.333 48.0839   3
   0   9  -5 420.947 52.6546  18
   0   9   5 344.754 48.3518  16
   0  -9   5 467.541 45.8629   8
   0  -9   5 353.214 47.6889  15
   0   9  -5 409.675 49.5793  14
   0   9   5 369.058 51.3614  11
   0  -9  -5 430.243 48.6740   4
   0   9   6 41.1953 29.2928   5
   0   9   6 103.389 36.3671  19
   0   9  -6 34.6505 38.5865  18
   0   9   6 46.2096 33.0379  16
   0  -9   6 69.9234 35.7305   2
   0  -9  -6 43.7622 31.0378   3
   0   9  -6 92.6426 38.4511  14
   0   9   6 51.1658 33.3182  11
   0   9  -6 62.6555 40.2960  10
   0   9   7 100.987 33.8630   5
   0   9   7 75.7180 39.1824  19
   0   9  -7 170.415 44.8793  18
   0   9   7 106.829 38.7859  16
   0  -9   7 177.677 45.1625   2
   0  -9  -7 144.304 37.1415   3
   0   9   7 131.386 41.7863  11
   0  -9  -7 104.108 38.3498  13
   0   9  -7 130.043 48.3563  10
   0   9   8 33.3827 33.2833   5
   0  -9  -8-26.4153 35.7335   3
   0  -9   8-54.2834 38.9720   2
   0   9  -8-20.8107 43.6425  18
   0   9   8-12.6025 39.9141  19
   0  -9   8 19.0764 39.4536  17
   0   9   8 48.0178 37.1180  16
   0  -9  -8 6.66416 35.0440  13
   0   9   8-27.2159 38.1558  11
   0   9  -8 30.2503 49.8078  10
   0  -9  -9 1467.07 109.307   3
   0  -9   9 1666.19 116.969   1
   0  -9   9 1775.36 110.846   2
   0   9  -9 1842.32 124.649  18
   0   9   9 1430.46 107.503  19
   0  -9   9 1731.79 115.290  17
   0   9   9 1382.11 109.328  16
   0   9  -9 1956.12 137.623   6
   0  -9  -9 1343.74 107.016  13
   0   9   9 1402.73 111.096  12
   0   9  -9 1601.18 121.589  10
   0  -9  10 634.316 67.4683   2
   0  -9  10 613.383 72.3120   1
   0   9  10 421.770 66.0011  19
   0   9 -10 444.561 72.2860  18
   0   9  10 380.743 61.9439  16
   0  -9  10 595.481 67.8413  17
   0   9 -10 493.538 84.8385   6
   0  -9 -10 520.892 67.6540  13
   0   9 -10 427.893 75.2622  12
   0   9  10 584.824 77.8822  12
   0  -9 -10 488.445 64.2247   3
   0  -9  11 81.6156 45.6229   2
   0  -9  11 132.000 54.2236   1
   0  -9  11 121.766 50.6126   9
   0   9  11 52.3954 45.2859  16
   0  -9  11 104.037 51.6135  17
   0   9 -11 80.5363 66.8925   6
   0  -9 -11 179.176 49.7196  13
   0   9 -11 142.172 61.4096  12
   0   9  11 158.043 60.2752  12
   0  -9 -11 152.989 49.1334   3
   0  -9  12 580.044 78.5093   9
   0  -9  12 478.416 72.5591  17
   0   9  12 570.003 77.1541  16
   0   9 -12 438.715 90.5836   6
   0   9 -12 484.483 84.8241  12
   0   9  12 728.560 87.3528  12
   0  -9  12 673.831 78.3566   1
   0  -9 -12 491.445 71.6677   3
   0  -9 -12 596.482 76.7971  13
   0   9 -13 164.804 77.2910   6
   0  10   0 1605.37 98.2421  13
   0  10   0 1630.21 93.2599   3
   0 -10   0 1645.21 99.4202  16
   0  10  -1 760.756 69.1801  17
   0  10   1 945.550 71.8219  15
   0 -10  -1 1053.35 72.6937  16
   0 -10   1 1049.97 72.7831  16
   0  10  -1 1015.30 79.4714   7
   0  10   1 954.252 70.2794  13
   0 -10  -1 1038.86 73.5567  14
   0  10   1 979.392 71.5042   8
   0  10  -1 846.486 72.1306   9
   0  10  -1 1106.88 66.7526   3
   0 -10   2 470.728 50.2498  15
   0  10  -2 423.909 50.6573  17
   0  10   2 450.671 53.4005   8
   0  10  -2 518.038 59.9568   7
   0  10  -2 347.831 46.3820  14
   0 -10  -2 435.873 48.6672  14
   0  10   2 431.545 46.2676  13
   0  10   2 482.339 51.8646  15
   0  10  -2 522.067 56.4740   9
   0 -10  -2 547.429 48.7003   4
   0  10  -2 499.733 43.9627   3
   0 -10   3 1553.68 100.571  15
   0  10   3 1507.83 101.093  15
   0  10  -3 1624.99 103.467  17
   0  10  -3 1567.31 107.446   7
   0  10  -3 1650.74 102.190  14
   0 -10  -3 1698.96 102.973  14
   0  10   3 1628.77 100.664  13
   0  10   3 1754.11 107.397   8
   0 -10   3 1514.67 94.1977   8
   0  10  -3 1658.67 105.905   9
   0  10  -3 1714.75 93.6742   3
   0 -10  -3 1785.99 99.7458   4
   0 -10   4 14.9020 28.9105   8
   0  10  -4 35.1180 41.7912   9
   0  10   4 5.96560 38.5525   8
   0  10  -4-5.53036 35.5080  17
   0 -10  -4 5.00204 27.3245   3
   0  10  -4 3.56329 23.3315   3
   0 -10  -4 38.1574 34.3016  14
   0 -10   4 40.0938 32.3904  15
   0  10   4-21.5623 32.9792  15
   0  10  -4 76.3382 36.1426  14
   0  10   4 32.3600 30.5126  11
   0 -10  -4 9.48965 29.6544   4
   0 -10  -5 2733.66 149.810   4
   0 -10  -5 2673.76 150.600   3
   0  10  -5 2702.30 155.144  18
   0 -10   5 2801.06 151.619  15
   0  10   5 2747.27 154.552  15
   0 -10  -5 2703.50 153.277  14
   0  10  -5 2635.40 154.126  14
   0  10   5 2805.09 153.948  11
   0 -10   5 2852.20 144.302   8
   0  10   5 2904.12 163.421   8
   0  10   6 87.9128 32.7997   5
   0 -10   6 47.5316 38.8355   2
   0 -10  -6 178.438 41.0378   3
   0  10  -6 69.8027 40.1135  18
   0  10   6 138.820 40.6938  16
   0 -10   6 92.4282 34.9802   8
   0  10  -6 12.7681 37.5159  14
   0 -10   6 90.9565 41.1994  15
   0  10   6 130.341 38.9764  11
   0  10  -6 96.3678 44.9345  10
   0 -10  -7 1903.91 111.214   3
   0  10   7 1570.91 99.9790   5
   0 -10   7 1525.14 106.330   2
   0  10   7 1515.46 104.475  19
   0  10  -7 1392.42 107.664  18
   0 -10   7 1604.16 104.893  15
   0  10   7 1413.67 104.738  16
   0  10  -7 1406.38 104.748  14
   0  10   7 1632.83 108.432  11
   0  10  -7 1321.63 108.093  10
   0 -10   7 1443.94 94.3613   8
   0 -10  -8 1446.39 104.590   3
   0 -10   8 1462.11 104.028   2
   0  10  -8 1376.61 107.931  18
   0  10   8 1241.70 101.507  19
   0  10   8 1331.31 105.121  16
   0  10   8 1727.51 102.959   5
   0 -10  -8 1693.07 110.005  13
   0  10  -8 1432.94 109.229  14
   0  10   8 1624.28 109.990  11
   0  10  -8 1307.76 110.868  10
   0  10   9 12.5385 37.6010   5
   0 -10   9 68.6291 44.4267   2
   0 -10  -9 91.8856 40.7484   3
   0 -10   9 101.518 48.5274   1
   0  10   9 111.497 43.5752  16
   0  10  -9 16.3475 52.1939  18
   0  10   9 58.3798 45.9907  19
   0  10  -9 138.335 65.1433   6
   0 -10  -9 61.9629 39.1933  13
   0  10  -9 17.9266 51.1958  10
   0  10  10 347.500 63.6916  19
   0  10 -10 440.724 71.9035  18
   0  10 -10 493.072 88.3083   6
   0  10  10 316.739 62.1056  16
   0 -10 -10 300.595 57.8024  13
   0  10  10 346.997 66.0445  12
   0 -10 -10 339.008 61.0396   3
   0 -10  10 420.475 62.2606   2
   0 -10  10 403.597 66.8696   1
   0  10 -11 57.3165 58.0265  18
   0  10  11 36.6108 45.7373  16
   0  10 -11 21.2433 60.0966  12
   0  10  11-9.69475 59.3195  12
   0 -10 -11 17.9186 48.0539  13
   0 -10 -11 53.2926 46.7339   3
   0 -10  11 52.1870 47.9538   1
   0 -10  11 73.1522 47.9027   2
   0  10 -11 48.8607 73.6408   6
   0  10  12 87.3195 54.0156  16
   0  10 -12 25.7169 68.9914   6
   0  10 -12 22.9184 65.9665  12
   0 -10 -12 105.017 49.2950  13
   0 -10  12 90.7395 51.8369   1
   0 -10 -12 47.2464 48.2938   3
   0  11   0 26.4257 29.8927  13
   0 -11   0-5.44942 29.7586  16
   0  11   0-27.2914 36.3952  17
   0  11  -1 4022.43 212.601  17
   0 -11   1 4180.83 212.392  16
   0 -11  -1 4117.70 211.799  16
   0  11  -1 4202.57 220.720   7
   0  11   1 3961.43 210.238  13
   0 -11  -1 3933.37 211.129  14
   0  11  -1 4411.86 216.766   9
   0  11  -1 4635.94 206.760   3
   0  11  -2 252.646 47.3189  17
   0 -11   2 375.710 46.2627  16
   0  11   2 295.389 50.3745   8
   0  11  -2 289.697 56.6363   7
   0 -11  -2 203.852 43.5034  14
   0  11   2 289.097 43.9154  13
   0  11   2 321.274 47.8775  15
   0  11  -2 318.000 52.9645   9
   0  11  -2 294.686 37.9968   3
   0 -11  -2 310.866 41.5905   4
   0  11  -3 1766.99 117.192  17
   0 -11   3 2012.12 117.273  15
   0  11   3 1958.44 119.234  15
   0  11  -3 1936.19 124.147   7
   0  11   3 2054.51 119.093  13
   0  11  -3 1761.08 116.283  14
   0 -11  -3 2039.95 120.338  14
   0  11   3 2111.26 124.077   8
   0  11  -3 1727.42 118.852   9
   0 -11  -3 1997.66 114.686   4
   0  11  -3 1902.40 107.773   3
   0  11  -4 107.025 30.5779   3
   0 -11   4 40.7215 33.3441   8
   0  11  -4 71.6004 43.3092   9
   0  11  -4 135.274 44.0668  17
   0  11   4 44.8987 42.9425   8
   0 -11   4 105.419 39.3768  15
   0  11  -4 90.5800 35.5041  14
   0  11   4 124.973 40.3475  15
   0 -11  -4 66.9236 37.4127  14
   0  11   4 131.676 39.8526  11
   0 -11  -4 99.1513 36.2532   4
   0 -11  -5 33.4867 34.3894   4
   0  11  -5 78.3697 43.0170  18
   0  11  -5 4.03912 27.5886   3
   0 -11  -5 29.5876 31.7281   3
   0  11  -5 25.8178 38.0268  14
   0 -11   5-17.4549 37.8429  15
   0  11   5-19.0603 39.9766  15
   0 -11  -5 12.7787 35.8359  14
   0  11   5 6.30556 32.8375  11
   0  11   5 7.14935 46.7951   8
   0 -11   5 28.7742 34.5168   8
   0 -11  -6 1012.91 81.5441   3
   0  11   6 930.685 74.4454   5
   0  11  -6 839.877 82.1697  18
   0 -11   6 895.037 78.4932  15
   0  11   6 905.587 82.9846  15
   0 -11   6 1155.38 85.4106   2
   0 -11  -6 1003.72 82.2813  14
   0  11  -6 868.222 80.4421  14
   0  11  -6 912.250 86.1454  10
   0  11   6 1126.97 84.0561  11
   0  11   6 1010.35 92.8661   8
   0 -11  -7 1209.62 90.2406   3
   0  11   7 1127.26 86.3166   5
   0  11  -7 921.330 88.4656  18
   0  11   7 840.880 84.6310  19
   0 -11   7 1034.43 86.5483  15
   0  11   7 958.261 89.5709  15
   0  11   7 987.227 91.6757  16
   0 -11   7 1342.89 94.6235   2
   0  11  -7 946.728 89.2131  14
   0  11   7 1199.70 96.5872  11
   0  11   7 1281.39 110.794   8
   0  11  -7 910.189 92.0173  10
   0  11   8 42.0541 36.5290   5
   0 -11   8 50.1234 45.3966   2
   0 -11  -8 97.8692 41.1559   3
   0  11  -8-23.9294 48.1139  18
   0  11   8 51.0676 42.3414  19
   0  11   8 71.2303 45.1821  16
   0 -11   8 35.0406 43.5240  15
   0  11  -8 32.3546 43.4024  14
   0  11   8 86.1799 45.8291  11
   0  11  -8 26.1410 51.3656  10
   0  11   8-9.62183 58.8831   8
   0 -11   9 389.880 65.2755   1
   0 -11  -9 357.163 57.4792   3
   0 -11   9 408.108 62.2369   2
   0  11  -9 354.872 67.3578  18
   0  11   9 373.603 62.2690  19
   0  11   9 364.661 61.4808  16
   0  11  -9 433.962 84.6241   6
   0  11  -9 277.531 61.4779  14
   0 -11   9 374.615 59.8279  15
   0  11  -9 312.881 69.3759  10
   0  11   9 348.089 52.6995   5
   0 -11 -10-34.8175 45.7743   3
   0 -11  10 15.3230 43.7008   2
   0 -11  10 43.5174 50.8697   1
   0  11  10 40.9033 50.4004  19
   0  11 -10-37.1927 58.4994  18
   0  11  10 72.4491 48.5487  16
   0  11 -10 121.773 69.4570   6
   0  11 -10 27.8799 48.8711  14
   0  11  10-56.0191 55.8535  12
   0  11 -10 10.2897 59.1777  10
   0  11 -11 758.769 96.9509  18
   0  11  11 797.393 93.6232  16
   0  11 -11 1007.43 120.930   6
   0  11 -11 1059.29 102.937  14
   0  11 -11 1044.12 113.791  12
   0  11  11 825.301 97.8914  12
   0 -11  11 946.732 89.7104   2
   0 -11 -11 817.387 89.2438   3
   0 -11  11 1159.99 100.965   1
   0  12   0 715.596 67.1146  13
   0  12   0 738.166 82.2223   7
   0 -12   0 768.156 68.4650  16
   0  12   0 684.962 68.6379  17
   0 -12   1 36.6177 33.6738  16
   0  12  -1 12.2573 39.1203  17
   0 -12  -1 61.6874 35.8082  16
   0  12  -1 42.7976 46.7156   7
   0  12   1 53.1888 37.4748  13
   0  12  -1 35.8151 34.9303  13
   0  12  -1 44.8288 38.6381   9
   0 -12   2 296.174 45.3464  16
   0  12  -2 212.941 47.5805  17
   0  12  -2 240.471 59.2129   7
   0  12   2 292.025 53.5847   8
   0  12   2 170.554 42.7296  13
   0 -12  -2 219.757 46.5605  14
   0  12   2 298.728 50.1395  15
   0  12  -2 197.184 49.3441   9
   0 -12  -2 344.582 47.0588   4
   0  12  -2 284.683 41.2750   3
   0 -12   3 2989.72 170.450  15
   0 -12   3 3387.47 175.509  16
   0  12  -3 2799.56 172.448  17
   0  12   3 3169.90 173.852  15
   0  12  -3 3119.20 180.261   7
   0  12   3 2968.21 170.612  13
   0 -12  -3 3238.06 176.122  14
   0  12   3 3288.51 176.736   8
   0  12  -3 3327.04 180.049   9
   0 -12  -3 3248.52 169.630   4
   0  12  -3 3158.85 162.412   3
   0  12  -4 134.810 33.3889   3
   0  12  -4 158.179 52.2397   9
   0  12  -4 135.816 47.8381  17
   0  12   4 179.880 50.0368   8
   0 -12   4 67.3377 37.9493  15
   0 -12  -4 141.457 44.2396  14
   0  12   4 137.537 44.8892  15
   0  12  -4 153.462 44.6474  14
   0  12   4 191.305 43.8835  11
   0 -12  -4 205.475 42.8933   4
   0  12  -5 2525.88 132.311   3
   0 -12  -5 2569.98 142.878   4
   0  12  -5 2473.63 149.547  18
   0 -12   5 2165.23 139.237  15
   0  12   5 2310.51 145.105  15
   0 -12  -5 2266.19 143.540  14
   0  12  -5 2243.48 143.435  14
   0  12   5 2456.99 146.173  11
   0  12   5 2489.10 151.611   8
   0  12   6 105.036 35.7939   5
   0  12  -6 15.1238 47.6299  18
   0 -12   6 14.2678 39.3771   2
   0 -12   6 13.3147 42.2321  15
   0  12   6 44.2379 46.1243  15
   0  12  -6 15.0711 43.7513  14
   0 -12  -6 117.945 43.8222  14
   0  12   6 80.5424 42.5152  11
   0  12  -6 82.2747 49.2711  10
   0  12   6 83.8346 55.2618   8
   0  12   7 771.152 71.0956   5
   0  12  -7 714.085 81.0230  18
   0  12   7 768.307 80.4888  19
   0  12   7 890.573 87.7025  15
   0 -12  -7 793.335 78.0248   3
   0 -12   7 957.831 86.1544   2
   0  12  -7 917.606 87.6803  14
   0 -12   7 754.518 76.4036  15
   0 -12  -7 809.258 81.3051  14
   0  12   7 826.299 82.8662  11
   0  12  -7 1054.16 95.9266  10
   0  12   7 1077.95 101.163   8
   0  12   8 87.1649 39.9893   5
   0 -12   8-54.2073 47.7266   2
   0 -12  -8 63.7377 39.3771   3
   0  12  -8 8.54954 53.4350  18
   0  12   8 39.1081 47.1616  19
   0  12   8-16.8084 49.9102  15
   0  12   8 33.8582 40.8932  16
   0 -12  -8 16.4682 42.4628  14
   0 -12   8 96.2574 47.5499  15
   0  12  -8 43.2378 49.3412  14
   0  12   8 41.8366 48.1392  11
   0  12   8-30.2736 58.5238   8
   0  12  -8 74.6561 54.9888  10
   0 -12  -9 153.714 49.2543   3
   0 -12   9 87.5078 52.0656   1
   0 -12   9 215.533 54.3678   2
   0  12   9 132.453 56.6738  19
   0  12  -9 100.663 57.6440  18
   0  12   9 161.539 52.1282  16
   0  12   9 179.209 60.1937  15
   0  12  -9 305.137 81.2174   6
   0 -12   9 180.274 55.2399  15
   0  12  -9 314.849 66.1637  14
   0  12   9 248.245 55.8762  11
   0  12   9 43.7042 69.1278   8
   0  12  -9 221.243 64.9690  10
   0 -12 -10 18.2064 44.9695   3
   0 -12  10 82.2664 57.5101   1
   0 -12  10-65.5120 48.9907   2
   0  12 -10-19.5905 62.8812  18
   0  12  10-8.64190 53.9985  19
   0  12  10-38.0057 51.8893  16
   0  12 -10-77.4102 70.4570   6
   0  12 -10-19.6840 52.2627  14
   0 -12  10 107.658 51.0222  15
   0  12  10-48.9259 56.7372  12
   0  12  10-58.6512 73.8010   8
   0  12 -10-21.6707 60.2393  10
   0  13   0-13.0950 37.3644  13
   0  13   0 8.12846 55.5189   7
   0  13   0 7.09355 42.4513   9
   0 -13   0-60.9748 39.9279  16
   0  13   0-40.5947 44.5762  17
   0  13   1 3357.08 179.781  13
   0  13  -1 3252.01 178.795  13
   0  13  -1 3277.90 192.326   7
   0  13  -1 3251.60 184.104   9
   0 -13  -1 2981.67 177.566  16
   0  13  -1 3202.04 180.737  17
   0 -13   1 3339.26 180.956  16
   0  13  -2-13.8803 42.1439  17
   0 -13   2 34.2165 37.3738  16
   0  13  -2 46.9348 57.3138   7
   0 -13  -2 34.7615 39.9861  14
   0  13   2 40.4072 36.1052  13
   0  13  -2 7.28479 42.9159   9
   0 -13  -2-11.4632 37.9871   4
   0  13  -2-9.74670 30.2411   3
   0  13  -3 571.683 68.0842  17
   0 -13   3 541.547 62.3143  16
   0  13   3 457.061 66.2077   8
   0  13  -3 722.687 80.4151   7
   0 -13  -3 516.750 63.4726  14
   0  13   3 517.046 62.1435  13
   0  13   3 498.651 64.4406  15
   0  13  -3 553.530 71.3379   9
   0 -13  -3 708.556 65.2814   4
   0  13  -3 501.731 53.9450   3
   0  13  -4 244.321 58.2619   9
   0 -13   4 299.302 51.2553  16
   0 -13   4 286.962 51.9793  15
   0  13  -4 245.734 55.9508  17
   0  13   4 200.255 52.7646  15
   0  13  -4 168.717 45.9026  14
   0 -13  -4 208.253 52.8520  14
   0  13   4 259.319 58.7985   8
   0  13   4 180.540 44.9080  11
   0 -13  -4 229.239 48.1758   4
   0  13  -4 238.412 40.4334   3
   0  13  -5 54.7592 47.9810  18
   0  13   5 129.335 59.9253   8
   0  13   5 60.1011 45.0828  15
   0  13  -5 46.2013 44.7882  14
   0 -13   5 131.297 47.5956  15
   0 -13  -5 146.120 46.8336  14
   0  13   5 67.5937 41.1684  11
   0 -13  -5 71.6121 42.2161   4
   0  13   6 17.5174 35.4579   5
   0 -13   6-15.5076 49.4470   2
   0  13   6-26.3763 56.4407   8
   0  13   6-31.6876 50.5190  15
   0 -13  -6 40.0984 44.9748  14
   0  13  -6-8.12047 42.7038  14
   0 -13   6 7.16561 44.1470  15
   0  13  -6 49.1487 53.2723  18
   0  13   6 39.5537 39.0776  11
   0  13  -6 26.7521 49.1390  10
   0 -13   7 524.827 69.8338   2
   0  13  -7 483.604 69.2829  14
   0 -13   7 381.729 62.0117  15
   0  13   7 487.199 70.3074  15
   0 -13  -7 443.471 66.1520  14
   0  13   7 425.450 67.9318  19
   0  13  -7 336.491 70.6676  18
   0  13   7 547.496 67.7026  11
   0  13  -7 374.905 72.5130  10
   0  13   7 441.970 76.5378   8
   0 -13   8 149.665 52.8332   2
   0  13  -8 18.2341 54.6988  18
   0  13   8 141.989 54.8234  19
   0  13  -8 146.751 55.8491  14
   0 -13  -8 87.6535 50.5827  14
   0  13   8 17.8355 53.1056  15
   0 -13   8 101.807 49.1090  15
   0  13   8 88.9060 50.8811  11
   0  13  -8 109.438 65.2474  10
   0  13   8 208.840 73.4663   8
   0 -13   9 1473.94 114.568   2
   0 -13   9 1753.24 124.151   1
   0  13   9 1319.80 112.056  19
   0  13  -9 1275.29 114.279  18
   0  13   9 1312.61 117.022  15
   0 -13   9 1315.38 109.145  15
   0  13  -9 1452.26 140.577   6
   0  13  -9 1252.34 116.455  14
   0 -13  -9 1379.93 115.565  14
   0  13   9 1325.78 115.420  11
   0  13   9 1666.10 136.490   8
   0  13  -9 1335.88 122.820  10
   0  14   0-14.3768 37.8007  13
   0  14   0 17.9172 62.5811   7
   0  14   0 23.4074 47.7242   9
   0 -14   0-7.44970 38.7887  16
   0  14   0 7.42264 46.0542  17
   0 -14   1 348.929 55.4197  16
   0  14  -1 292.567 58.3583  17
   0  14   1 330.915 61.0616  17
   0  14   1 425.353 77.0366   7
   0  14  -1 393.666 73.3327   7
   0  14   1 326.984 55.6339  13
   0  14  -1 364.399 55.2687  13
   0  14  -1 338.315 62.9118   9
   0 -14  -1 459.034 56.5485   4
   0  14  -2-16.0424 46.5079   9
   0 -14   2 14.9572 38.9406  16
   0  14  -2 61.0125 45.6240  17
   0  14  -2-59.9841 57.8317   7
   0  14   2-22.1421 40.6713  13
   0  14  -2-14.8425 38.6420  13
   0 -14  -2-18.6789 41.2637   4
   0  14  -3 1276.80 104.004  17
   0  14   3 1357.62 107.243  15
   0 -14   3 1209.31 98.7886  16
   0  14  -3 1271.97 112.972   7
   0 -14  -3 1273.54 102.375  14
   0  14  -3 1454.77 112.207   9
   0  14  -3 1551.33 95.1740   3
   0 -14  -3 1441.23 100.637   4
   0  14  -4 60.1064 51.7543   9
   0 -14   4 23.2722 40.7935  16
   0  14  -4 8.10362 45.8345  17
   0  14   4-38.7852 52.6613   8
   0  14   4 39.0654 49.8241  15
   0 -14  -4-56.7115 44.2428  14
   0  14   4 15.7046 41.6953  11
   0 -14  -4 33.3567 40.8063   4
   0 -14  -5 1467.01 106.539   4
   0  14  -5 1236.40 109.975  18
   0 -14   5 1458.54 108.656  16
   0 -14   5 1418.96 106.819  15
   0  14   5 1237.49 107.169  15
   0 -14  -5 1491.38 113.425  14
   0  14   5 1478.25 110.436  11
   0  14   5 1513.11 118.986   8
   0 -14   6 117.115 50.9523   2
   0  14   6 157.118 63.9660   8
   0  14  -6 8.81420 50.8483  18
   0 -14  -6 51.8942 44.7597  14
   0  14  -6 61.3057 52.1461  14
   0  14   6 127.161 57.0104  15
   0 -14   6 207.617 53.8643  15
   0  14   6 50.9824 43.5323  11
   0  14  -6 172.514 65.1871  10
   0 -14   7 639.409 77.2334   2
   0  14   7 528.713 87.3833   8
   0  14  -7 387.021 74.0124  18
   0  14   7 368.928 68.7761  19
   0 -14   7 596.396 73.6946  15
   0  14   7 588.320 78.3991  15
   0  14  -7 524.011 75.6920  14
   0 -14  -7 403.920 70.7299  14
   0  14   7 663.950 76.3432  11
   0  14  -7 440.683 77.5059  10
   0 -14   8 17.7231 51.7918   2
   0  14   8 44.2980 52.5959  19
   0  14  -8-19.3121 57.3241  18
   0  14   8 42.9118 66.5622   8
   0  14  -8-9.67647 50.3829  14
   0 -14   8-74.1405 48.1465  15
   0 -14  -8 9.32361 48.5457  14
   0  14   8 28.0825 58.8920  15
   0  14   8-18.7864 47.4180  11
   0  14  -8 73.8273 65.8971  10
   0  15   0-54.9664 44.7930  13
   0  15   0-58.6494 64.3820   7
   0  15   0 25.5667 53.2524   9
   0 -15   0 8.10460 42.6244  16
   0  15   0 16.2666 46.7803  17
   0 -15   1 898.724 83.6249  16
   0  15  -1 703.486 83.0169  17
   0  15   1 857.176 88.5733  17
   0  15   1 1190.48 111.669   7
   0  15  -1 918.353 103.706   7
   0  15  -1 1005.86 87.9619  13
   0  15   1 770.038 79.3574  13
   0  15  -1 920.583 94.6710   9
   0  15   1 849.417 89.2360   9
   0 -15  -1 878.453 80.8307   4
   0 -15   2-8.12512 41.8818  16
   0  15  -2-91.3189 55.3561  17
   0  15   2 24.8822 50.3633  17
   0  15   2 20.9440 64.5160   7
   0  15  -2 64.9672 59.9695   7
   0  15   2 24.0554 40.0469  13
   0  15  -2 24.2250 42.8787  13
   0  15  -2-35.0703 52.0509   9
   0 -15  -2-40.2094 44.4135   4
   0  15  -3 805.932 90.4571   9
   0 -15   3 675.254 79.5288  16
   0  15  -3 664.391 82.8568  17
   0  15  -3 718.742 94.4714   7
   0  15  -3 769.697 84.8368  13
   0 -15  -3 586.246 69.4145   4
   0  15  -4-46.3429 57.9228   9
   0  15  -4 35.0203 50.7753  17
   0 -15   4 8.38697 43.2458  16
   0  15   4 16.9024 50.1852  15
   0 -15  -4 156.637 54.3840  14
   0  15   4 42.3207 44.9587  11
   0 -15  -4 21.3503 41.6108   4
   0  15  -5-18.1923 54.4161  18
   0 -15   5-17.1161 41.3255  16
   0  15   5 17.5483 55.5800   8
   0 -15  -5-8.99351 46.8292  14
   0  15   5 17.4162 48.8358  15
   0  15   5-34.8559 46.2723  11
   0 -15   5-8.65137 52.9185   2
   0 -15   6 26.9336 53.7069   2
   0  15  -6 112.867 61.5577  18
   0 -15   6-24.3901 51.4984  15
   0 -15   6 8.77603 45.2360  16
   0  15   6-76.2707 61.2011   8
   0  15   6-27.0189 50.0691  15
   0 -15  -6-9.28248 47.8464  14
   0  15   6 63.4634 50.8423  11
   0  15  -6 20.4549 57.8466  10
   0 -15   7 251.586 62.9019  15
   0  15   7 383.139 82.6292   8
   0  15   7 487.446 79.1264  15
   0  15  -7 400.033 80.3231  18
   0  15  -7 466.897 82.4037  10
   0 -16   0-8.73743 47.7175  16
   0  16   0 70.4083 57.2380  17
   0  16   0-10.5683 66.9449   7
   0  16   0 76.7906 49.0729  13
   0  16   0-64.6701 55.6862   9
   0 -16   0 28.0455 40.9825   4
   0  16   1-17.5741 52.9863  17
   0 -16   1 61.0821 46.3621  16
   0  16  -1 17.6810 51.6942  17
   0  16  -1 113.015 70.5826   7
   0  16   1 97.9560 73.0324   7
   0  16   1 85.7736 50.1570  13
   0  16  -1 17.0377 46.5485  13
   0  16  -1 37.2050 56.9144   9
   0  16   1-9.25134 53.6635   9
   0 -16  -1 56.4353 42.2312   4
   0  16  -2-17.8989 52.7203  17
   0  16   2-17.8607 53.4235  17
   0 -16   2-26.2354 43.6759  16
   0  16  -2-29.9093 65.2511   7
   0  16   2 11.2924 70.5567   7
   0  16  -2-8.69477 45.7235  13
   0  16   2 60.3826 43.5472  13
   0  16  -2-9.48959 56.3372   9
   0 -16  -2 78.4484 41.3511   4
   0  16  -3 348.239 65.6798  17
   0 -16   3 317.673 62.3069  16
   0  16   3 223.036 80.4694   7
   0  16  -3 195.705 55.5437  13
   0 -16  -3 292.683 55.8085   4
   0  16  -3 203.989 66.1130   9
   0  16  -4 206.053 63.3915  17
   0 -16   4 107.505 52.9927  16
   0  16  -4 64.0320 47.3945  13
   0  16   4 135.498 48.2059  11
   0 -16  -4 97.5395 46.4737   4
   0  16  -5 251.558 67.5849  18
   0  16   5 333.775 69.0372  15
   0  16   6 9.68252 63.7710   8
   0  17   0 11.2944 70.5696   7
   0  17   0 29.7112 59.6937   9
   0  17   0 18.8060 57.0969  17
   0 -17   0-7.38367 44.5050   4
   0  17  -1 97.9581 71.8574   7
   0  17   1 46.5526 72.8869   7
   0  17  -1 69.8206 58.0457   9
   0 -17  -1 200.198 51.1689   4
   0  17  -2-21.1702 73.9438   7
   0  17   2 48.0271 72.9065   7
   0 -17  -2-22.4897 44.1616   4
   0 -17  -3-22.9530 47.1455   4
   1   0 -15 856.084 89.6668  11
  -1   0  15 658.154 83.8031  18
   1   0 -14 9.89818 48.8974   5
   1   0 -14-18.5180 45.7405  11
  -1   0  14 8.93474 53.0465  10
  -1   0  14-55.7634 52.4704  18
   1   0 -13 2028.82 139.119   5
   1   0 -13 2263.99 139.673  11
  -1   0  13 1978.53 134.839  10
  -1   0  13 1922.72 131.026  18
   1   0 -13 1673.67 122.674  19
   1   0 -12 33.2362 41.5483   5
   1   0 -12 61.4506 47.0289  11
  -1   0  12 67.4464 52.3913  10
   1   0 -12 52.9255 43.3513  19
  -1   0  12 40.0410 42.3226  18
   1   0 -11 59.7850 42.3883   5
   1   0 -11 52.7671 37.6061  19
  -1   0  11 59.8713 39.5608  18
   1   0 -11 109.400 38.1456  11
  -1   0  11 101.518 45.2403  10
   1   0 -10-19.9411 36.9531   5
  -1   0  10 31.9920 35.1172  18
   1   0 -10-4.67110 36.4010  19
   1   0 -10-12.0072 32.1835  11
  -1   0  10 18.1153 39.5206  10
  -1   0  10 11.7200 28.0385   1
   1   0  -9 227.441 43.9081   5
   1   0  -9 134.869 33.5417  19
  -1   0   9 140.652 38.5190  18
   1   0  -9 271.871 41.5380  11
  -1   0   9 220.082 33.0310   1
  -1   0   9 181.889 40.2140  10
   1   0  -8-17.6683 28.9755  19
  -1   0   8 4.08281 30.3636  18
  -1   0   8 18.7507 34.1713  10
   1   0  -8-15.1259 31.0630   5
   1   0  -7 3048.11 158.541   5
  -1   0   7 3069.29 154.203  18
  -1   0   7 3145.30 158.480   6
   1   0  -7 3124.16 158.072  12
  -1   0   7 3042.77 158.139  10
   1   0  -6-2.43237 21.4222  19
  -1   0   6-15.9413 19.8458   1
  -1   0   5 22.5929 17.8575   1
  -1   0   5 29.8932 21.1221  18
   1   0  -5 41.4700 20.1925  19
  -1   0   5 10.5625 22.2094  12
   1   0  -5 53.8741 24.7301  12
   1   0  -5 20.2666 24.6220   5
  -1   0   5 48.7268 23.5399   6
   1   0  -4 10.6372 15.5105  19
  -1   0   4 26.1759 22.5799   6
   1   0  -4 13.0017 20.5006  12
  -1   0   4-10.6119 19.7109  12
   1   0  -4 18.6290 19.7792   5
  -1   0   3 1150.17 62.5433   6
   1   0  -3 1121.51 61.0043   5
   1   0  -3 1138.68 60.2667  12
  -1   0   3 1178.17 60.8700  12
  -1   0   3 1131.75 53.3668   2
  -1   0   2 12.9260 14.3671  12
   1   0  -2-1.08207 13.0463  12
   1   0  -2 3.61672 13.4945   5
  -1   0   2 13.3070 13.2747   5
  -1   0   2 1.36557 16.6464   6
   1   0  -1 617.954 30.7379   5
  -1   0   1 573.216 27.7337   3
   1   0  -1 584.688 27.8221   3
  -1   0   1 650.238 30.7590   5
   1   0  -1 627.215 29.6884  12
   1   0   1 31.4423 9.17451  12
  -1   0  -1 22.7391 8.49625  12
   1   0   1 34.4119 10.5446  18
  -1   0  -2 12.6856 12.8243   6
   1   0   2-3.42986 14.8523  18
  -1   0  -2 17.6665 14.2287  12
   1   0   2 23.6742 14.8724  12
   1   0   2 2.36385 15.0045   1
  -1   0  -2 4.78147 15.8248   1
  -1   0  -3 4788.84 217.489   6
   1   0   3 4966.76 219.852  18
   1   0   3 4934.61 219.591  12
  -1   0  -3 4933.75 219.839  12
   1   0   3 5056.52 219.965   1
  -1   0  -3 4981.54 220.117   1
  -1   0  -4-7.40792 18.0915   6
   1   0   4-8.44919 20.6930  18
   1   0   4 19.1008 19.9519  12
  -1   0  -4-2.19339 19.4483  12
  -1   0  -4-5.35481 17.2873   2
  -1   0  -4 2.11512 19.4526   1
   1   0   4 2.02959 19.4857   1
  -1   0  -5 721.250 47.7840   6
  -1   0  -5 733.503 49.7095  19
  -1   0  -5 721.778 47.0398   2
   1   0   5 750.973 49.3515   1
  -1   0  -5 743.100 51.0517  12
   1   0   6 9.68659 25.6096  18
  -1   0  -6 7.46080 23.7383   2
   1   0   7 5289.06 242.920   1
  -1   0  -7 5046.08 244.499  19
   1   0   7 5239.16 245.595  18
  -1   0  -7 5313.46 247.581   5
  -1   0  -7 5130.08 246.764  12
   1   0   7 5190.07 246.282  10
   1   0   8-4.47266 29.4573  18
  -1   0  -8 21.7896 31.1118  19
   1   0   8-22.8485 33.6488  10
  -1   0  -8 24.3042 29.2975   5
  -1   0  -8-19.9238 26.4482   2
  -1   0  -9 1114.99 81.4530   5
  -1   0  -9 1029.53 78.4320  11
   1   0   9 1065.88 78.7985  10
  -1   0  -9 1114.15 80.1857  19
   1   0   9 1138.20 80.6390  18
  -1   0 -10 38.2093 35.7133   5
  -1   0 -10 24.7446 32.5316  11
   1   0  10-5.90805 41.5010  10
  -1   0 -10-27.9814 40.3766  19
   1   0  10 5.77333 37.0621  18
  -1   0 -11 1019.95 86.0882   5
  -1   0 -11 991.386 86.1521  11
   1   0  11 1184.37 91.4162  10
   1   0  11 1067.70 84.3933  18
  -1   0 -11 923.850 84.2479  19
  -1   0 -12 7.97269 43.1536   5
  -1   0 -12 7.87213 41.4100  11
   1   0  12 14.6518 43.8373  10
   1   0  12 86.1984 47.9088  18
  -1   0 -12 27.6159 44.0394  19
  -1   0 -13 69.8095 46.7798   5
  -1   0 -13 8.70385 45.7713  11
   1   0  13-16.0809 51.6154  10
  -1   0 -13-30.2109 52.4677  19
   1   0  13 23.6084 45.2594  18
  -1   0 -14-37.5689 50.3516   5
  -1   0 -14-47.2017 43.9676  11
   1   0  14 17.4622 57.1458  10
  -1   0 -14 32.6842 48.5113  19
   1   0  14-8.52146 48.2002  18
  -1   0 -15 1240.48 111.130   5
   1  -1 -15 138.531 53.0897  11
   1   1 -15 232.298 60.8961  11
   1   1 -15 163.223 59.3699   5
  -1   1  15 199.787 59.1688   4
   1   1 -14 163.076 62.4357   5
   1  -1 -14 156.199 54.2341  11
   1   1 -14 47.0374 48.6115  11
  -1   1  14 44.9480 53.4782  10
  -1  -1  14 169.981 61.8927  10
  -1   1  14 64.4967 51.5261  18
  -1  -1  14 55.6357 52.4584  18
   1   1 -14 21.1663 47.7389  19
   1   1 -13 75.3728 48.0854   5
   1  -1 -13 25.2475 41.1302  11
   1   1 -13 77.2326 48.1437  11
  -1  -1  13 49.3450 49.5890  10
  -1   1  13 41.6183 52.3859  10
  -1  -1  13 29.2575 43.7780  18
   1   1 -13-39.0464 47.9401  19
  -1   1  13 44.5483 50.1271  18
   1   1 -12 154.635 50.4414   5
   1  -1 -12 120.862 45.4422   5
   1   1 -12 71.1486 43.4884  19
  -1   1  12 94.8616 46.7874  18
  -1  -1  12 146.048 44.7951  18
   1  -1 -12 106.641 46.1641  11
   1   1 -12 115.839 45.0353  11
  -1  -1  12 164.327 52.4011  10
  -1   1  12 68.5085 50.0527  10
   1  -1 -11 563.836 64.7496   5
   1   1 -11 494.714 63.4071   5
  -1  -1  11 554.496 60.8366  18
  -1   1  11 440.246 60.2267  18
   1  -1 -11 472.279 57.1329  19
   1   1 -11 491.555 56.3873  19
   1  -1 -11 504.762 60.8597  11
   1   1 -11 399.321 54.7215  11
  -1   1  11 517.912 65.1992  10
  -1  -1  11 456.226 60.3821  10
  -1  -1  11 504.279 51.9514   1
   1   1 -10 535.065 63.8928   5
   1  -1 -10 625.096 64.2728   5
  -1  -1  10 592.623 54.4603   1
  -1  -1  10 831.417 64.8555  18
   1   1 -10 497.040 57.9929  19
   1  -1 -10 618.864 58.2459  19
  -1   1  10 663.542 62.7751  18
   1   1 -10 531.282 62.3266  12
   1  -1 -10 591.052 62.1160  11
  -1  -1  10 544.361 63.5559  10
  -1   1  10 741.369 67.3463  10
   1  -1  -9 1244.50 88.5636   5
   1   1  -9 1242.58 90.2036   5
  -1  -1   9 1372.87 82.1434   1
   1   1  -9 1270.04 83.2093  19
  -1  -1   9 1243.32 84.6019  18
  -1   1   9 1231.13 85.2096  18
   1  -1  -9 1243.03 81.5942  19
  -1   1   9 1469.87 92.1203   6
   1  -1  -9 1202.48 85.7231  11
   1   1  -9 1319.08 90.5288  12
  -1  -1   9 1367.25 90.2814  10
  -1   1   9 1318.78 90.5013  10
   1   1  -8 550.661 54.4393   5
   1  -1  -8 631.554 56.6572   5
  -1  -1   8 572.132 49.2513   1
  -1  -1   8 500.440 51.5110  18
  -1   1   8 560.011 52.8792  18
   1  -1  -8 555.272 48.7287  19
   1   1  -8 509.710 47.8163  19
  -1   1   8 569.337 55.9573   6
   1   1  -8 482.979 53.6801  12
   1  -1  -8 599.660 51.8965  11
  -1   1   8 453.085 52.1434  12
  -1  -1   8 601.914 55.8560  10
   1  -1  -7 1117.95 75.1689   5
  -1   1   7 1142.04 65.6542   1
  -1  -1   7 1244.97 73.9635  18
   1   1  -7 1198.80 78.9897   5
  -1   1   7 1197.19 78.0681   6
   1  -1  -7 995.579 70.8145  11
  -1   1   7 1265.49 77.9717  12
   1   1  -7 1086.24 76.4738  12
  -1  -1   7 1134.68 75.0928  10
  -1  -1   6 50.2726 22.7913   1
  -1  -1   6 18.0142 17.9548   2
  -1   1   6 32.2320 20.0652   1
   1  -1  -6 43.6934 22.7971  19
  -1   1   6 37.5625 27.9250  12
  -1  -1   6 39.6709 27.2555  10
  -1   1   5 114.915 19.2360   1
   1  -1  -5 143.246 17.0375   2
  -1  -1   5 143.501 19.6233   2
   1  -1  -5 134.831 22.0422  19
  -1  -1   5 160.976 24.8847  18
   1   1  -5 114.731 29.0427   6
  -1   1   5 134.482 27.0347   6
   1   1  -5 146.345 28.1029  12
   1  -1  -5 158.987 24.0733  11
   1  -1  -5 126.463 26.7358   5
   1  -1  -4 1625.20 84.3744   5
   1  -1  -4 1715.72 74.7101   2
  -1   1   4 1750.45 78.1741   1
  -1  -1   4 1736.72 78.1348   2
   1  -1  -4 1548.85 79.2349  19
  -1  -1   4 1445.14 80.1268  18
   1   1  -4 1686.30 87.6835   6
  -1   1   4 1648.77 85.1120   6
   1   1  -4 1515.80 83.6414  12
  -1   1   4 1550.13 83.4928  12
   1  -1  -4 1544.90 81.9118  11
  -1  -1   4 1539.39 83.5088  10
   1  -1  -3-1.72256 17.2579   5
  -1   1   3 21.0490 19.6359   5
   1  -1  -3 18.5292 8.33504   2
  -1   1   3 2.49595 10.7434   1
  -1  -1   3 21.0936 15.0769  18
   1  -1  -3-1.12134 12.5574  19
  -1   1   3 14.6749 13.5130  19
   1   1  -3 5.57893 15.9496  18
   1   1  -3 12.4891 20.9081   6
  -1   1   3 9.80765 17.9393  12
   1   1  -3 28.5629 19.0515  12
   1  -1  -3 15.1520 15.0584  11
  -1  -1   3-6.50436 15.9811  10
  -1   1   2 1589.38 76.2168   5
  -1   1   2 1513.87 70.1743   1
  -1  -1   2 1735.67 74.1116  18
  -1   1   2 1718.85 72.9641  19
   1   1  -2 1600.48 73.9500  18
   1   1  -2 1542.34 78.5380   6
  -1   1   2 1518.71 74.4183  11
   1  -1  -2 1605.37 74.6671  11
  -1  -1   2 1653.77 75.8460  10
   1   1  -2 1509.73 75.4698  10
  -1  -1   1 162.534 15.3756   9
  -1  -1   1 178.983 12.7281  17
   1  -1  -1 196.364 13.2986  13
  -1   1   1 181.572 12.8898  13
   1   1  -1 183.394 16.9940   6
  -1   1   1 164.415 13.3351  11
   1  -1  -1 168.489 13.9313   3
  -1   1   1 193.991 13.9006   3
   1   1   0 26.1467 5.68678  13
  -1  -1   0 7.07927 8.49258  15
   1   1   0 15.2735 8.92337  15
  -1  -1   0 0.76144 12.4596   7
   1   1   0 32.6855 13.8571   7
   1  -1   0 20.8029 9.64841   2
   1  -1   0 13.5198 8.46270   1
   1   1   1 230.547 17.4642  19
  -1   1  -1 256.256 17.2996  18
   1  -1   1 253.139 16.9212  17
  -1  -1  -1 264.286 17.5507   4
   1   1   1 222.451 16.7884   4
  -1   1  -1 213.218 15.6945  10
   1   1   1 224.819 15.3327  11
  -1  -1  -1 243.096 15.3762  11
  -1   1  -1 204.138 18.5778   2
   1  -1   1 242.540 18.8395   2
  -1   1  -1 201.709 18.6083   1
   1  -1   1 213.018 18.3978   1
   1   1   2 7983.44 348.497   4
   1  -1   2 7845.45 348.066   2
   1  -1   2 7994.02 349.156   1
  -1   1  -2 8044.12 348.618   2
  -1   1  -2 8139.71 348.196  18
  -1  -1  -2 8397.57 348.584  19
   1   1   2 8319.59 348.547  19
   1  -1   2 8046.64 347.723  18
   1   1   2 8093.02 344.237   6
  -1  -1  -2 7843.13 345.862   5
   1  -1   2 8077.69 347.030  10
   1   1   2 8163.93 347.381  12
  -1  -1  -2 7912.17 347.288  11
  -1   1  -2 7805.67 347.169  10
  -1   1  -3 524.990 35.8035   2
   1  -1   3 528.045 37.5980   1
  -1  -1  -3 490.306 33.9669   1
  -1   1  -3 568.001 36.9096  18
  -1  -1  -3 558.551 36.8096  19
   1  -1   3 565.691 35.9156  18
  -1  -1  -3 508.130 33.7677   5
   1   1   3 509.731 31.9401   6
  -1  -1  -3 588.920 35.5803  11
   1   1   3 566.137 35.9182  12
  -1   1  -3 539.223 36.6056  12
   1  -1   3 558.168 35.2306  10
  -1  -1  -4 76.0236 20.0769   5
  -1  -1  -4 42.3806 19.4243   1
   1  -1   4 51.0221 21.5254   1
  -1   1  -4 70.6216 21.9977   2
  -1  -1  -4 49.1152 20.3726  19
   1  -1   4 54.4986 20.9916  18
  -1   1  -4 48.2717 20.6741   6
   1   1   4 76.9306 17.8718   6
   1   1   4 52.6352 20.4088  12
  -1  -1  -4 103.760 20.0234  11
  -1   1  -4 82.1025 23.0569  12
   1  -1   4 47.4246 20.4306  10
   1  -1   5 510.538 40.7892   1
  -1  -1  -5 465.175 38.2746   1
  -1   1  -5 437.515 37.6446   2
  -1  -1  -5 458.216 38.0605  19
  -1  -1  -5 417.653 36.2243   5
  -1   1  -5 430.174 38.4391   6
   1   1   5 381.715 33.4663   6
  -1  -1  -5 405.801 36.0153  11
  -1   1  -5 420.893 38.2298  12
   1  -1   5 384.974 37.2835  10
  -1   1  -6 2314.76 115.852   6
   1   1   6 2075.38 114.597  12
   1  -1   6 2129.28 113.888  18
  -1  -1  -6 2224.63 109.076   2
  -1  -1  -7 288.811 39.4992   5
  -1  -1  -7 208.392 36.5990  19
   1  -1   7 303.718 38.3053  18
   1   1   7 208.500 37.9546  18
  -1  -1  -7 256.668 37.6384  11
   1   1   7 297.998 40.6581  12
  -1   1  -7 236.094 38.1193  12
   1  -1   7 291.185 38.2137  10
   1  -1   7 283.848 36.5804   1
  -1  -1  -8-9.22449 27.7992   5
   1  -1   8-4.01284 28.0320   1
   1   1   8 4.55303 31.2710  18
  -1   1  -8-17.6172 32.9137  19
  -1  -1  -8 12.9432 31.2886  19
   1  -1   8-26.5210 32.7100  18
  -1  -1  -8 32.7007 30.1847  11
  -1   1  -8-4.89213 33.4063  12
   1  -1   8 13.4303 31.6183  10
  -1  -1  -9 1715.68 102.934   5
   1  -1   9 1929.95 101.831   1
  -1  -1  -9 1594.84 91.9753   2
  -1   1  -9 1583.56 104.626   5
  -1   1  -9 1572.31 100.964  19
   1  -1   9 1594.06 100.407  18
  -1  -1  -9 1515.20 98.9516  19
   1   1   9 1616.97 102.478  18
  -1  -1  -9 1451.64 99.3038  11
  -1   1  -9 1603.44 103.569  12
   1   1   9 1407.98 100.352  10
   1  -1   9 1612.29 102.489  10
  -1  -1 -10 1310.08 94.7978   5
  -1   1 -10 1354.89 98.5305   5
  -1   1 -10 1372.82 96.2524  12
  -1  -1 -10 1390.23 95.6432  11
   1   1  10 1421.57 97.2216  10
   1  -1  10 1301.98 94.3741  10
  -1   1 -10 1130.75 90.2588  19
   1  -1  10 1496.74 96.3671  18
  -1  -1 -10 1362.30 93.6636  19
   1   1  10 1296.20 94.1038  18
  -1   1 -11 928.626 83.7761   5
  -1  -1 -11 935.866 82.0727   5
  -1   1 -11 979.139 83.7082  11
  -1  -1 -11 968.416 82.3525  11
   1  -1  11 1043.56 84.4632  10
   1   1  11 1008.63 84.7962  10
  -1   1 -11 857.963 78.9925  19
   1   1  11 934.545 80.5206  18
  -1  -1 -11 799.595 80.2600  19
   1  -1  11 973.244 82.8762  18
  -1   1 -12 33.2647 41.9814   5
  -1  -1 -12 22.9387 40.6007   5
  -1   1 -12-23.7527 42.8422  11
  -1  -1 -12-31.2281 38.9896  11
   1  -1  12-43.8381 45.6511  10
   1   1  12-7.45850 45.9499  10
  -1  -1 -12-6.92553 44.4574  19
   1   1  12 29.0391 44.0821  18
   1  -1  12-14.2934 42.0997  18
  -1   1 -12 13.9632 43.3179  19
  -1  -1 -13 660.548 75.2241   5
  -1   1 -13 519.360 73.8092   5
  -1   1 -13 561.722 74.2405  11
  -1  -1 -13 412.498 65.9190  11
   1  -1  13 594.081 73.4756  10
   1   1  13 790.579 80.9698  10
   1   1  13 588.463 74.4798  18
   1  -1  13 510.213 71.5403  18
  -1   1 -13 433.424 68.4066  19
   1   1  14 27.1860 47.1904   4
  -1   1 -14-9.81449 51.1080   5
  -1   1 -14 76.7074 51.8894  11
  -1  -1 -14 56.0297 48.1402  11
   1  -1  14 43.6682 53.8115  10
   1   1  14 26.3377 50.9083  10
   1  -1  14 51.0317 52.4048  18
   1   1  14-60.1976 52.2239  18
  -1   1 -14-8.18780 51.1646  19
  -1   1 -15 10.3891 52.4518   5
  -1   1 -15-43.5488 52.5021  19
  -1   2  15 353.417 63.9540   4
   1   2 -15 483.122 78.1195   5
   1   2 -15 257.623 63.1118  19
   1   2 -14 63.2950 52.3554   5
  -1   2  14 93.8487 49.3287   4
   1  -2 -14 128.590 51.7580  11
   1   2 -14 190.221 56.6915  11
  -1   2  14 228.962 64.8837  10
  -1   2  14 155.389 56.0773  18
   1   2 -14 149.879 53.3193  19
  -1  -2  14 31.8973 50.4260  18
  -1   2  13 299.621 58.2817   4
   1   2 -13 224.659 59.6600   5
  -1  -2  13 241.883 58.1812  18
   1   2 -13 251.734 53.4181  19
  -1   2  13 220.129 56.1685  18
   1   2 -13 285.684 57.8288  11
   1  -2 -13 218.695 54.1484  11
  -1   2  13 110.503 50.9962  10
  -1  -2  13 240.495 61.2179  10
   1   2 -12 266.901 60.2207   5
  -1   2  12 230.294 54.2470  18
  -1  -2  12 93.4262 44.1348  18
   1   2 -12 170.585 46.6647  19
   1   2 -12 180.510 49.3528  11
   1  -2 -12 167.323 48.1943  11
  -1   2  12 196.216 54.1935  10
  -1  -2  12 233.708 53.5614  10
  -1  -2  12 231.068 44.2604   1
   1   2 -11 1367.49 105.671   5
  -1  -2  11 1632.25 95.6738   1
  -1   2  11 1321.72 99.7667  18
  -1  -2  11 1194.30 93.1943  18
   1   2 -11 1058.37 89.5742  19
   1  -2 -11 1312.33 99.6913  11
   1   2 -11 1302.78 102.684  12
  -1  -2  11 1640.97 106.174  10
  -1   2  11 1626.04 108.450  10
   1   2 -10 228.400 49.0584   5
  -1  -2  10 322.586 44.6463   1
  -1  -2  10 341.441 48.7129  18
  -1   2  10 383.032 57.0892  18
   1   2 -10 264.199 45.3095  19
   1  -2 -10 385.465 55.9248  11
   1   2 -10 356.580 54.8672  12
  -1  -2  10 302.285 48.5501  10
   1   2  -9 25.2732 35.4354   5
   1  -2  -9 5.52445 30.4453   5
  -1  -2   9 12.5489 28.7334   1
  -1   2   9 4.97896 33.4045  18
  -1  -2   9 14.0436 29.4551  18
  -1   2   9-5.16053 33.5637   6
  -1   2   9 16.7321 32.0793  12
   1   2  -9 29.2965 36.1007  12
   1  -2  -9 5.26888 29.8046  11
  -1  -2   9 15.9853 33.2962  10
   1  -2  -8 62.1568 29.7634   5
   1   2  -8 98.7608 36.4407   5
  -1  -2   8 44.6268 27.8959   1
  -1  -2   8 4.05877 29.9835  18
   1   2  -8 82.8372 36.9020   6
  -1   2   8 64.5881 34.5606   6
  -1   2   8 63.6737 32.3482  12
   1   2  -8 10.2237 35.1916  12
   1  -2  -8 100.231 30.2886  11
  -1  -2   8 55.6974 31.7859  10
   1  -2  -7 199.872 34.9461   5
  -1  -2   7 194.249 28.7554   2
  -1  -2   7 177.161 33.4686   1
   1  -2  -7 256.726 24.8235   2
  -1  -2   7 180.284 33.5382  18
  -1   2   7 206.848 36.3896   6
   1   2  -7 197.128 40.0584   6
  -1  -2   7 167.522 34.9681  10
  -1   2   7 252.973 38.1289  12
   1  -2  -7 193.731 32.3136  11
   1   2  -7 196.311 38.9888  12
  -1   2   6 830.040 59.2484  12
  -1  -2   6 864.078 58.8747  10
   1  -2  -6 719.262 42.5916   2
  -1  -2   6 810.975 48.9275   2
   1   2  -5 852.753 62.0408   6
  -1   2   5 978.786 55.3737  19
   1   2  -5 907.290 56.8448  18
  -1  -2   5 938.747 55.9425  18
   1   2  -5 861.614 59.1777  12
   1  -2  -5 890.206 56.4640  11
   1  -2  -5 985.317 47.0620   2
  -1  -2   5 870.111 52.4106   2
  -1   2   4 2304.28 114.007   5
  -1  -2   4 2336.40 111.357  18
  -1   2   4 2355.35 110.308  19
   1   2  -4 2363.24 112.188  18
   1   2  -4 2320.24 118.083   6
  -1  -2   4 2142.51 112.965  10
   1  -2  -4 2336.10 112.578  11
  -1   2   4 2451.23 114.127  12
   1   2  -4 2254.32 114.558  10
  -1   2   3 1056.13 56.6203   5
   1  -2  -3 1061.88 48.4918   1
   1   2  -3 996.394 54.5118  18
  -1  -2   3 998.486 53.8438  18
  -1   2   3 1051.22 53.2504  19
   1   2  -3 1056.91 61.3059   6
   1  -2  -3 995.838 54.8941  11
  -1   2   3 967.016 55.0050  11
   1   2  -3 976.937 56.4902  10
  -1   2   2 4198.71 186.124   4
   1  -2  -2 4045.04 187.716   3
   1   2  -2 4168.05 186.976  18
  -1  -2   2 4331.60 187.360  17
   1  -2  -2 4458.95 188.051  13
   1   2  -2 4241.12 189.366  10
  -1   2   2 4379.41 188.124  11
  -1  -2   2 4162.59 188.854   9
  -1  -2   1 1883.62 82.6263  17
   1   2  -1 1899.89 82.8009  17
  -1   2   1 1848.30 83.2071  16
   1   2  -1 1792.53 86.6759   7
  -1  -2   1 1765.77 86.2553   7
  -1   2   1 1888.71 83.0752  13
   1   2  -1 1765.69 82.1484  14
   1  -2  -1 1867.39 83.4255  13
   1  -2  -1 1714.16 83.3288   3
   1  -2  -1 1743.31 80.5080   4
  -1   2   1 1721.49 82.9282   3
   1   2  -1 1791.47 84.2156   9
  -1  -2   0 1.90207 11.0095  15
  -1   2   0 7.78064 10.2091  14
  -1   2   0 8.06054 9.41490  15
   1   2   0 13.3434 12.4789  15
  -1  -2   0 4.06519 10.5276  14
   1  -2   0 4.31811 10.5877  14
  -1  -2   0 10.3266 15.2340   8
   1   2   0 10.3727 14.2542   8
   1  -2   0 5.38608 9.06462  15
   1  -2   1 717.928 40.6472   2
   1  -2   1 743.160 39.7693  17
   1   2   1 781.853 38.6087  16
  -1   2  -1 750.101 39.6842  17
  -1  -2  -1 731.668 38.9635  13
   1  -2   1 770.590 38.6294   9
  -1   2  -1 717.069 38.4482   9
  -1  -2  -1 642.594 39.2149   4
   1   2   2 105.478 17.8650   4
  -1  -2  -2 78.7058 18.2082   4
   1   2   2 92.1909 14.1121   5
   1   2   2 99.7357 18.9932  19
  -1   2  -2 99.7415 18.5972  18
   1  -2   2 121.613 19.2086  17
   1  -2   2 115.253 14.6883   7
  -1  -2  -2 89.0584 16.0630  11
   1   2   2 96.8530 15.8653  11
   1  -2   2 107.629 18.0729   9
  -1   2  -2 103.907 18.8955  10
   1  -2   2 118.431 19.9369   2
  -1  -2  -3 1265.87 64.0020   5
   1   2   3 1262.46 66.9317   4
  -1   2  -3 1258.95 67.4019  18
   1   2   3 1262.81 67.2870  19
   1  -2   3 1208.50 66.8585  18
   1   2   3 1355.63 66.7009  11
  -1  -2  -3 1238.88 65.6883  11
  -1   2  -3 1259.96 66.7558  10
   1  -2   3 1289.99 67.0597   2
   1  -2   3 1371.50 69.2270   1
  -1  -2  -4 5090.39 228.986   5
   1   2   4 5057.73 231.993   4
   1  -2   4 5216.79 230.244   2
   1  -2   4 5210.22 232.512   1
  -1  -2  -4 4962.42 227.910   1
   1  -2   4 5053.29 230.700  18
   1   2   4 5263.77 231.673  19
  -1   2  -4 5036.20 231.597  18
  -1  -2  -4 5075.62 230.846  19
  -1  -2  -4 5062.40 230.771  11
   1   2   4 5151.37 231.295  12
   1  -2   4 5260.09 231.034  10
  -1   2  -4 5012.47 231.702  10
   1   2   5 10074.0 441.542   6
  -1   2  -5 10074.2 446.688   6
  -1  -2  -5 10004.7 443.585   5
   1  -2   5 10400.7 443.553   2
  -1  -2  -5 10013.1 442.386   1
   1   2   6 1723.12 87.3677   6
   1   2   6 1701.01 93.5977  12
   1  -2   6 1660.28 92.6372  10
  -1   2  -6 1416.02 91.6870  12
  -1  -2  -6 1484.22 88.9034  11
   1  -2   6 1677.34 92.5409  18
  -1  -2  -7 22.4618 23.9180   5
   1  -2   7 3.81216 28.3879   1
   1  -2   7 3.86675 28.9338  18
  -1  -2  -7 53.1268 31.3998  19
   1   2   7 92.6757 32.7132  12
  -1  -2  -7 44.2622 26.8706  11
  -1   2  -7 30.7590 29.5143  12
   1  -2   7 54.3325 29.3192  10
  -1  -2  -8 465.139 48.4095   5
   1  -2   8 543.505 51.4693   1
  -1  -2  -8 474.320 49.0301  19
   1  -2   8 380.722 45.6384  18
  -1   2  -8 379.778 50.1773   6
  -1   2  -8 442.042 52.3323  12
  -1  -2  -8 466.656 49.1022  11
   1   2   8 531.113 53.8348  12
   1  -2   8 474.837 49.3712  10
  -1  -2  -9 87.3898 34.6748   5
  -1  -2  -9 74.5316 28.6637   2
   1  -2   9 104.363 34.5927   1
   1   2   9 113.288 36.5869  18
  -1  -2  -9 50.2155 31.7992  19
   1  -2   9 143.568 40.8251  18
  -1   2  -9 70.9331 36.7825   6
  -1  -2  -9 87.0894 32.7619  11
   1   2   9 83.4011 37.0248  12
  -1   2  -9 41.1771 36.9320  12
   1  -2   9 119.609 38.2726  10
  -1  -2 -10-23.4669 36.1459   5
  -1   2 -10 14.1108 40.9097   5
   1  -2  10-62.6112 37.4494   1
  -1  -2 -10 7.10925 28.7953   2
  -1  -2 -10-12.3850 35.3229  11
  -1   2 -10-19.8282 41.8682  12
   1  -2  10 47.2037 38.1279  10
   1  -2  10-17.4072 37.0043  18
  -1   2 -10 17.4438 36.0799  19
   1   2  10 6.04212 38.2751  18
  -1   2 -11 220.962 53.3792   5
   1   2  11 234.383 48.8310   4
  -1  -2 -11 217.895 47.3475   5
  -1   2 -11 303.265 55.5043  12
  -1  -2 -11 244.049 48.7997  11
   1  -2  11 258.329 53.1625  10
   1   2  11 238.569 54.2582  10
   1  -2  11 233.806 51.2833  18
  -1   2 -11 311.598 53.2289  19
   1   2  11 291.821 55.7759  18
  -1   2 -12 286.925 57.2865   5
   1   2  12 336.516 56.3973   4
  -1  -2 -12 256.379 54.2222  11
   1  -2  12 265.196 54.0441  10
   1   2  12 191.870 54.4790  10
   1  -2  12 359.532 58.1170  18
   1   2  12 171.049 53.1457  18
  -1   2 -12 279.100 54.8953  19
   1   2  13 1385.06 106.394   4
  -1   2 -13 1509.12 116.823   5
  -1   2 -13 1188.12 103.005  11
  -1  -2 -13 1242.76 103.901  11
   1   2  13 1231.51 105.750  10
   1  -2  13 1095.25 99.2455  18
   1   2  13 1068.20 98.9448  18
  -1   2 -13 958.837 94.8416  19
   1   2  14 54.7387 51.6171   4
  -1   2 -14 61.4296 52.2478   5
  -1  -2 -14 83.9644 48.5937  11
  -1   2 -14 29.1095 52.5205  11
   1   2  14 71.5756 56.3038  10
  -1   2 -14 41.4363 49.5928  19
   1   2  14-8.72105 51.3906  18
   1  -2  14-42.6491 53.3116  18
  -1   2 -15 219.063 59.5063  19
   1   3 -15-7.68259 47.6770  19
  -1   3  15 63.4186 47.6514   4
   1  -3 -15 16.6162 44.1257   3
   1   3 -14 349.499 68.4794   5
  -1   3  14 204.916 54.6148   4
  -1  -3  14 199.513 60.7819  17
  -1   3  14 209.845 57.8312  18
   1   3 -14 123.924 54.0453  19
   1   3 -14 336.888 64.9346  11
   1  -3 -14 241.065 57.5625  11
  -1   3  14 299.709 71.6862  10
   1   3 -13 60.6304 49.9145   5
  -1   3  13-31.6704 46.6407   4
   1   3 -13 6.83767 45.8700  19
  -1   3  13 7.85488 46.2712  18
   1  -3 -13-25.4586 42.3813  11
  -1   3  13-26.3989 52.2400  10
  -1  -3  13 30.5894 42.7369   1
   1   3 -12 156.666 50.9188   5
  -1   3  12 94.3459 43.5755   4
  -1  -3  12 69.3444 38.7132   1
  -1   3  12 179.121 49.9124  18
   1   3 -12 62.7788 42.7832  19
  -1  -3  12 40.6263 43.6265  18
   1  -3 -12 107.486 43.9502  11
   1   3 -12 84.7938 47.2877  12
  -1   3  12 40.4491 52.0658  10
  -1  -3  11 535.395 57.7780   1
   1   3 -11 516.289 61.2688  19
  -1   3  11 646.316 67.4281  18
  -1  -3  11 653.036 64.7289  18
  -1   3  11 710.890 69.9720   6
   1  -3 -11 598.714 65.3214  11
  -1   3  11 719.082 74.6475  12
   1   3 -11 476.708 66.6439  12
  -1   3  11 485.727 61.2256   4
   1   3 -11 517.007 70.4870   5
  -1  -3  10 1211.07 83.2619   1
  -1  -3  10 1154.92 85.2449  18
   1   3 -10 1203.96 95.1722   5
  -1   3  10 1362.19 90.8385   6
   1   3 -10 991.489 87.2806  12
   1  -3 -10 1087.05 84.6146  11
  -1   3  10 1011.85 87.4134  12
  -1   3  10 1142.27 85.6236   4
  -1  -3   9 641.708 56.8929   1
  -1  -3   9 605.276 56.9643  18
  -1   3   9 694.321 64.1318   6
   1   3  -9 672.840 67.5977   6
   1  -3  -9 739.375 61.7914  11
   1   3  -9 692.416 66.2669  12
  -1   3   9 646.507 64.5781  12
  -1  -3   9 586.898 59.9133  10
  -1   3   8 1122.23 80.3206   6
   1   3  -8 1065.03 84.4346   6
  -1  -3   8 1184.10 70.3942   2
  -1  -3   8 1225.73 76.5069   1
   1  -3  -8 1162.53 61.5999   2
   1  -3  -8 1217.42 79.2136  11
  -1   3   8 1261.02 83.1066  12
  -1  -3   8 1144.24 81.1678  10
   1   3  -8 1079.40 82.6045  12
  -1  -3   8 1020.23 75.0670  18
   1   3  -7 850.424 71.9935   6
  -1   3   7 875.183 66.9332   6
   1  -3  -7 972.406 52.2461   2
  -1   3   7 957.178 69.2465  12
   1  -3  -7 978.508 67.0783  11
   1   3  -7 1043.32 71.5161  12
  -1  -3   7 970.960 65.1237  18
  -1   3   6 3538.22 170.243   5
   1   3  -6 3395.24 175.200   6
   1  -3  -6 3302.72 166.663  11
   1   3  -6 3471.21 171.525  12
  -1   3   6 3306.83 169.273  12
  -1  -3   6 3746.98 163.141   2
  -1  -3   6 3240.11 165.134  18
   1  -3  -5 1156.54 60.3486   1
  -1   3   5 1244.25 67.5723  19
   1   3  -5 1153.43 68.8965  18
  -1   3   5 1240.10 68.6726   4
  -1   3   4 51.1056 20.3623   5
  -1   3   4 101.540 22.1354   4
   1  -3  -4 117.969 14.9320   1
   1   3  -4 107.677 22.4155  18
  -1   3   4 117.607 21.4716  19
  -1  -3   4 103.375 22.3582  17
  -1   3   4 139.160 22.7043  11
  -1  -3   4 84.8111 24.6705   9
   1   3  -4 114.510 26.8672  10
   1  -3  -3 18.6674 16.0422   3
  -1   3   3 4.74835 14.9384   4
   1   3  -3 12.2351 16.3933  18
  -1  -3   3 8.62671 16.6735  17
  -1  -3   3 47.5158 22.4999   7
   1  -3  -3 9.25573 16.7060  13
  -1   3   3 1.89254 16.3232  11
  -1  -3   3 12.0685 18.8035   9
   1   3  -3 43.9694 19.8738  10
  -1  -3   2 3970.12 181.933  17
  -1   3   2 4248.34 183.491  16
   1   3  -2 4179.15 182.410  17
  -1  -3   2 4255.07 186.058   7
  -1   3   2 3992.48 182.400  13
   1  -3  -2 4143.73 182.906  13
   1  -3  -2 3935.36 180.178   4
   1  -3  -2 4084.80 182.956   3
   1   3  -2 3961.66 184.698   9
  -1  -3   2 4083.74 183.653   9
   1   3  -1 676.499 40.1713  17
  -1   3   1 705.577 40.5365  16
   1  -3  -1 734.086 40.7828  16
  -1  -3   1 698.114 42.2842  15
   1   3  -1 773.840 46.0218   7
   1   3  -1 759.940 42.8629   9
   1   3  -1 692.059 35.6792   3
  -1   3   1 736.160 40.7708   3
   1   3  -1 716.237 39.9216  14
  -1   3   1 723.677 40.7202  13
   1  -3  -1 724.104 40.8788  14
   1  -3   0 13751.9 584.046  16
   1   3   0 13342.5 584.555  15
  -1   3   0 13950.0 582.806  15
   1  -3   0 13500.8 582.532  15
  -1  -3   0 13596.3 584.532  15
   1  -3   0 13914.7 584.126  14
  -1  -3   0 13936.0 583.771  14
  -1   3   0 13529.3 583.995  14
  -1  -3   0 13405.8 585.612   8
  -1   3   0 13417.1 581.080   8
   1   3   0 13751.9 585.891   8
  -1  -3   0 13476.6 581.145   3
  -1  -3  -1 16.0069 15.0264  16
  -1   3  -1-1.42593 15.9596  17
   1   3   1-5.34870 14.0302  16
   1  -3   1 2.09190 10.0637   8
   1   3   1 6.53593 13.4082  13
  -1  -3  -1-2.62391 13.1057  13
  -1   3  -1 25.7589 14.9964   9
   1   3   1 3.52695 20.0757   8
   1  -3   2 6555.86 291.200   2
   1  -3   2 6547.52 289.341   9
  -1   3  -2 6442.93 289.753   9
   1  -3   2 6385.85 290.144  17
   1   3   2 6858.19 290.394  16
  -1   3  -2 6592.99 290.708  17
  -1   3  -2 6534.50 287.545   7
  -1  -3  -2 6787.65 290.346  13
   1   3   2 6739.31 289.915  11
  -1  -3  -2 6709.10 290.605   4
   1   3   3 27.6964 14.1655   5
   1   3   3 57.0562 20.0125   4
  -1   3  -3 49.2784 19.5886  18
   1   3   3 40.6142 19.8883  19
   1  -3   3 66.0256 20.3775  17
   1  -3   3 69.7443 20.5371   2
   1  -3   3 42.0304 16.4128   7
   1   3   3 44.7215 18.6171  11
  -1   3  -3 60.2962 21.7983  10
   1  -3   3 59.4488 19.4074   9
   1   3   4 1835.01 94.7503   4
   1   3   4 1908.02 95.4446  19
  -1   3  -4 1793.61 94.4899  18
   1  -3   4 1822.54 94.3857  17
   1  -3   4 1722.31 89.1656   7
   1   3   4 1861.57 91.7784   5
   1  -3   4 1860.95 94.2284   9
  -1   3  -4 1692.66 93.9191  10
   1   3   4 1863.32 94.2064  11
  -1  -3  -4 1959.49 94.3255  11
   1  -3   4 1886.08 94.3028   2
   1  -3   4 1898.37 96.7095   1
  -1  -3  -5 31.6610 19.6436   1
   1  -3   6 17.9747 27.8948   1
  -1   3  -6 37.0783 29.7887  18
   1  -3   6 6.86588 26.6383  18
   1   3   6 13.2352 24.3513   6
   1   3   6 18.4128 27.3919  12
  -1  -3  -6-6.90275 22.7380  11
  -1   3  -6 34.5877 28.7251  12
   1   3   6 7.46329 24.5833   4
   1  -3   7 413.800 46.1404   1
   1  -3   7 384.669 45.1783  18
  -1   3  -7 403.716 50.3384   6
   1   3   7 455.700 50.0520  12
  -1  -3  -7 409.383 43.8882  11
  -1   3  -7 431.577 48.6413  12
   1   3   7 421.753 46.5987   4
  -1  -3  -8 4135.34 198.838   1
   1  -3   8 4678.03 208.457   1
   1  -3   8 3921.73 204.195  18
  -1   3  -8 4171.91 210.542   6
  -1   3  -8 4101.05 209.912  12
   1   3   8 3931.89 207.299  12
  -1  -3  -8 3921.45 205.121  11
   1   3   8 4345.81 209.831   4
  -1  -3  -9 882.463 62.2834   2
   1  -3   9 1239.39 78.5318   1
   1  -3   9 830.455 72.1724  18
   1   3   9 1066.34 70.7063   6
  -1   3  -9 1067.95 82.0970   6
  -1   3  -9 966.049 79.5261  12
  -1  -3  -9 924.034 74.0414  11
   1   3   9 916.160 76.2796  12
   1   3   9 862.233 74.1155   4
   1  -3  10 259.526 45.6148   1
  -1  -3 -10 294.501 38.1772   2
   1  -3  10 177.747 45.5672  18
   1   3  10 194.999 48.2500  18
  -1   3 -10 204.469 50.4977   6
   1   3  10 278.989 52.8219  12
  -1  -3 -10 206.377 41.3342  11
  -1   3 -10 270.687 53.2863  12
   1   3  10 194.903 48.8405   4
   1  -3  11 873.534 75.1717   1
  -1   3 -11 632.875 72.1731  19
   1  -3  11 792.730 75.7068  18
   1   3  11 716.605 76.9770  18
  -1   3 -11 874.762 82.7560  12
  -1  -3 -11 773.986 74.5186  11
   1   3  11 779.119 75.2968   4
  -1   3 -11 787.108 80.6495   5
  -1   3 -12 420.184 66.5814   5
   1   3  12 538.498 66.9851   4
   1  -3  12 408.359 63.3298  18
  -1   3 -12 388.361 63.3772  19
   1   3  12 545.544 69.4570  18
   1  -3  12 463.128 62.1408   1
  -1  -3 -12 516.493 65.0021  11
  -1   3 -12 549.588 73.5325  12
   1   3  12 509.785 69.8490  10
  -1   3 -13 9.90314 56.9746   5
   1   3  13-8.58800 44.2935   4
  -1   3 -13 7.96372 50.1266  19
   1   3  13 8.32312 52.3867  18
  -1  -3 -13 60.3501 46.2430  11
   1   3  13 103.257 54.1579  10
   1  -3  13 95.8213 50.6039  17
  -1   3 -14 21.2919 52.5861   5
   1   3  14-18.3823 48.8037   4
   1   3  14-17.8116 55.2565  18
  -1   3 -14-16.9093 50.1919  19
  -1  -3 -14 18.7748 45.8515  11
  -1   3 -14 108.219 56.5790  11
   1  -3  14-34.5123 49.6203  17
   1   3  14-27.4942 56.8630  10
  -1   3 -15-8.88011 53.9218  19
   1  -4 -15 121.567 47.0435   3
   1   4 -15-7.83852 48.6901  19
  -1  -4  14 277.940 61.6435  17
   1   4 -14 390.942 63.9093  19
  -1   4  14 321.246 64.7116  18
  -1  -4  14 430.300 60.9390   1
  -1  -4  14 339.154 66.7811   9
  -1   4  14 310.368 69.7455  10
  -1   4  14 376.629 63.8471   4
   1  -4 -14 392.418 61.4359   3
   1   4 -14 315.677 75.2825   5
   1   4 -13 981.430 96.2948   5
  -1   4  13 732.583 80.1869   4
   1   4 -13 627.927 74.9215  19
  -1   4  13 733.278 80.7793  18
  -1  -4  13 607.119 77.4015  17
  -1  -4  13 725.901 75.2252   1
   1  -4 -13 821.595 83.6654  11
   1   4 -13 968.383 92.8661  12
  -1   4  13 742.774 87.8392  10
  -1  -4  13 722.711 84.5689   9
   1   4 -12 681.137 84.7260   5
  -1   4  12 797.159 77.5095   4
   1   4 -12 694.230 73.3008  19
  -1   4  12 745.500 79.3366  18
  -1  -4  12 711.603 75.0386  17
  -1  -4  12 739.539 71.8185   1
  -1   4  12 786.080 77.6696   6
  -1   4  12 710.502 82.4680  12
   1  -4 -12 793.405 79.6499  11
   1   4 -12 688.178 80.4829  12
  -1  -4  12 865.868 85.0079   9
  -1  -4  11 92.1121 46.2258   9
  -1  -4  11 115.927 42.8398  17
  -1  -4  11 116.296 41.6755   1
  -1   4  11 139.498 48.2115   6
   1  -4 -11 84.7297 39.0811  11
   1   4 -11 113.041 51.6213  12
  -1   4  11 52.7385 44.1871  12
   1   4 -11 34.8961 46.4695   5
  -1   4  11 46.4235 41.6003   4
  -1  -4  10 167.321 41.3752  17
  -1  -4  10 91.4527 37.9887   1
   1   4 -10 7.91570 50.2920   6
  -1   4  10 147.156 42.6464   6
  -1   4  10 54.6381 44.0158  12
   1   4 -10 115.921 46.0581  12
   1  -4 -10 50.3175 35.1834  11
  -1   4  10 124.692 41.6615   4
  -1  -4   9 942.345 74.4314  17
  -1  -4   9 949.264 66.6190   2
  -1  -4   9 1009.95 75.1760   1
  -1   4   9 1051.40 81.7195   6
   1   4  -9 1049.62 87.5896   6
  -1   4   9 1035.87 83.7926  12
   1   4  -9 950.809 81.9695  12
   1  -4  -9 970.814 75.9389  11
  -1   4   9 956.837 75.9932   4
  -1  -4   8 60.0107 34.7428   9
  -1  -4   8 89.8306 34.8856  17
  -1  -4   8 50.9773 26.3890   2
   1  -4  -8 115.700 23.0054   2
  -1   4   8 77.4887 40.9851   6
   1   4  -8 159.331 44.9211   6
   1   4  -8 72.5458 37.6198  12
   1  -4  -8 82.3695 33.6742  11
  -1   4   8 116.805 42.0888  12
  -1   4   8 77.7338 35.6674   4
  -1   4   7 649.777 56.0868   4
  -1   4   7 679.632 55.3078  19
   1   4  -7 696.038 58.7350  18
  -1  -4   7 834.011 60.7159  17
  -1  -4   7 748.045 54.1222   2
   1   4  -7 763.191 68.6889   6
  -1   4   7 749.522 59.1657   5
   1   4  -7 769.546 64.1183  12
   1  -4  -7 650.398 56.1427  11
  -1   4   7 580.395 56.9767  12
  -1  -4   7 924.655 64.8662   9
  -1   4   6 6144.78 284.827   5
  -1   4   6 5996.70 281.306   4
   1  -4  -6 6057.69 270.730   1
  -1  -4   6 6293.42 282.543  17
  -1   4   6 6574.13 281.983  19
   1   4  -6 5872.98 282.446  18
   1   4  -6 5838.65 291.031   6
   1   4  -6 6335.39 287.979  10
  -1  -4   6 6386.62 285.924   9
  -1   4   6 6028.01 285.145  12
   1  -4  -5 60.3136 15.2964   1
  -1   4   5 56.3942 23.7534  11
  -1  -4   5 38.6806 25.3377   9
  -1  -4   4 7537.32 323.805   7
   1  -4  -4 6717.75 319.229  13
   1   4  -4 7292.92 319.796  18
  -1   4   4 7267.56 321.055   5
  -1   4   4 7183.27 318.113   4
  -1  -4   3 498.755 39.8639   9
  -1   4   3 535.936 38.7556  16
  -1  -4   3 562.911 39.4314  17
  -1  -4   3 535.424 41.8932   7
   1  -4  -3 533.804 38.4718  13
  -1   4   3 581.306 38.7876  11
   1  -4  -3 530.402 37.9828   3
  -1   4   2 15758.7 676.721  16
   1   4  -2 15443.6 675.807  17
  -1  -4   2 16105.2 679.194   7
   1   4  -2 15789.1 679.940   7
  -1   4   2 15925.7 676.274  13
   1  -4  -2 15520.2 676.279  13
   1   4  -2 15662.5 675.546  14
   1  -4  -2 15496.8 676.309   3
   1  -4  -2 15738.2 673.435   4
   1   4  -2 15742.1 677.767   9
   1   4  -1 3886.68 170.863  17
   1  -4  -1 3792.22 171.303  16
  -1   4   1 3686.82 170.844  16
  -1  -4   1 3679.25 171.353  15
  -1   4   1 3870.50 170.030  15
   1   4  -1 3781.04 175.216   7
   1  -4  -1 3984.34 171.384  14
  -1   4   1 3900.86 171.017  13
   1   4  -1 3660.42 169.849  14
  -1   4   1 3704.20 170.221   3
   1   4  -1 3663.93 165.914   3
  -1  -4   1 3633.75 171.817   8
  -1  -4   0 3785.70 170.467  14
   1  -4   0 3857.47 170.841  14
  -1   4   0 3701.37 170.545  14
   1  -4   0 3906.70 170.902  16
   1  -4   0 3831.38 169.378  15
  -1  -4   0 3516.44 170.671  15
  -1  -4   0 3826.34 170.574  16
   1   4   0 3685.11 171.242  15
  -1   4   0 3690.55 169.074  15
  -1  -4   0 3819.38 167.256   3
   1   4   0 3847.52 172.587   8
  -1   4   0 3815.23 167.385   8
  -1  -4   0 3576.56 172.166   8
  -1   4  -1 4025.23 173.017  17
  -1  -4  -1 3777.55 171.780  16
   1  -4   1 3761.93 170.463  15
   1   4   1 3726.27 172.392  15
  -1   4  -1 3804.83 172.105  14
   1   4   1 3859.87 171.406  13
  -1  -4  -1 3648.57 169.705   3
   1  -4   1 3835.53 167.302   8
   1   4   1 3589.16 174.136   8
  -1   4  -1 3790.95 171.695   9
   1  -4   2 2292.25 111.038  17
  -1   4  -2 2197.55 110.912  17
   1   4   2 2540.12 111.880  16
  -1   4  -2 2163.11 109.043   7
  -1  -4  -2 2373.45 111.262  13
  -1   4  -2 2253.78 110.748   9
  -1  -4  -2 2344.74 110.887   4
  -1  -4  -3 3465.08 169.110   4
   1   4   3 3533.97 165.117   5
   1  -4   3 3648.47 170.305   2
  -1   4  -3 3714.66 170.545  18
   1  -4   3 3818.15 169.943  17
   1   4   3 3888.66 169.925  16
  -1  -4  -3 3614.72 169.326  13
   1   4   3 3583.54 168.840  11
   1  -4   3 3635.52 168.832   9
   1  -4   4 6001.53 265.727   7
  -1   4  -4 5871.70 270.973  10
   1   4   4 6033.72 267.096   5
   1   4   5 70.4047 26.6904  19
  -1   4  -5 112.437 30.2325  18
   1  -4   5 77.5841 28.0277  17
   1  -4   5 63.4363 23.3916   7
   1   4   5 127.548 25.5386  11
   1   4   5 70.6861 21.5892   5
   1   4   6 6377.81 284.101   4
  -1   4  -6 5998.80 283.984  18
   1   4   6 5725.42 281.022  19
   1  -4   6 5936.32 281.323  17
   1  -4   6 6360.28 284.605   1
   1  -4   6 6474.36 281.469   2
   1  -4   6 6132.88 274.886   7
  -1  -4  -6 6145.33 281.979  11
   1   4   6 6008.50 283.192  12
   1  -4   6 6047.83 281.361   9
  -1   4  -6 5818.37 283.690  10
   1   4   7 930.545 71.4069   4
  -1   4  -7 791.817 70.2082  18
   1  -4   7 1032.68 70.7708  17
   1  -4   7 1070.92 68.6141   2
   1  -4   7 1004.33 71.2330   1
  -1   4  -7 1007.06 76.7827   6
   1   4   7 1169.18 74.8526  12
  -1  -4  -7 979.883 70.0337  11
  -1   4  -7 1035.50 75.7108  12
   1  -4   7 939.963 69.8640   9
   1  -4   8 736.542 60.6016  17
   1  -4   8 642.453 60.6025   1
  -1  -4  -8 765.306 56.0373   1
  -1   4  -8 511.997 63.4202   6
  -1   4  -8 707.928 65.6134  12
   1   4   8 734.218 64.4289  12
  -1  -4  -8 781.260 63.0142  11
   1   4   8 723.918 62.8937   4
   1  -4   9 48.8198 36.2074  17
   1  -4   9 59.3703 35.8068   1
  -1  -4  -9 93.9365 28.6223   2
   1   4   9 90.2131 36.0191   6
  -1   4  -9-19.3790 44.3969   6
   1   4   9 12.1425 36.9023  12
  -1  -4  -9-11.3246 30.9656  11
  -1   4  -9 32.2560 41.1722  12
   1   4   9 47.3521 34.0808   4
   1  -4  10 42.5708 39.3436  17
   1  -4  10 52.8696 37.7599   1
  -1  -4 -10 45.9189 28.5409   2
  -1   4 -10 7.14532 46.8052   6
   1   4  10 142.777 39.7456   6
  -1  -4 -10 83.3102 37.2074  11
   1   4  10 6.79538 39.1291  12
  -1   4 -10 58.0779 43.1423  12
   1   4  10-6.63278 36.6006   4
   1   4  11 1454.44 108.508   4
   1   4  11 1195.02 104.690  18
   1  -4  11 1716.78 110.635  17
   1  -4  11 1707.45 107.414   1
  -1   4 -11 1507.15 113.663   6
   1   4  11 1428.93 109.422  12
  -1   4 -11 1564.41 115.325  12
  -1  -4 -11 1286.82 103.928  11
   1  -4  11 1690.44 110.016   9
  -1   4 -12 334.978 64.9050   5
   1   4  12 216.704 54.0327   4
   1  -4  12 320.061 58.0058  17
   1   4  12 260.439 61.4122  18
  -1   4 -12 158.299 51.4542  19
   1  -4  12 250.346 52.6420   1
  -1  -4 -12 199.596 52.1250  11
  -1   4 -12 149.306 54.9364  12
   1  -4  12 195.183 55.5420   9
  -1   4 -13 62.2697 56.6887   5
   1   4  13 17.3237 45.1179   4
  -1   4 -13 65.2740 54.0871  19
   1   4  13 8.58686 51.7706  18
  -1   4 -13-38.1163 55.2640  12
  -1  -4 -13 35.0658 47.0111  11
   1  -4  13 65.4227 53.8747   9
   1   4  13 35.6508 49.9970  10
   1  -4  13 40.5836 49.3014  17
   1   4  14 283.425 66.4215  18
  -1   4 -14 391.654 70.4351  19
   1  -4  14 280.001 62.7131  17
  -1   4 -14 365.119 70.5393   5
   1   4  14 405.499 69.2956   4
   1  -4  14 281.881 66.9937   9
   1   4  14 340.634 69.3429  10
  -1  -5  15 244.933 60.6364   1
   1   5 -15 209.771 61.6310  19
   1   5 -14 11.6130 56.7235   5
   1  -5 -14-25.6965 44.6003   3
  -1   5  14 8.53310 49.0758   4
  -1   5  14-17.8305 57.2310  18
   1   5 -14-15.5336 48.5293  19
  -1  -5  14 85.1618 50.5588  17
  -1  -5  14-50.7017 47.4062   1
   1  -5 -14 64.8121 47.7258  13
   1   5 -14 31.9371 54.3110  12
  -1  -5  14 92.5330 58.2170   9
  -1   5  14-19.9514 54.4777  10
   1  -5 -13-15.9650 44.3771   3
   1   5 -13 32.5269 51.7402   5
  -1   5  13 15.9425 49.1087   4
  -1  -5  13-13.9938 43.4129   1
   1   5 -13 50.9954 47.6792  19
  -1   5  13-41.8636 52.3136  18
  -1  -5  13 7.93522 47.4693  17
   1  -5 -13-17.1094 42.2564  13
   1   5 -13-9.94958 53.8373  12
  -1   5  13 55.5339 52.3498  12
  -1  -5  13 8.65333 51.3714   9
  -1  -5  12 59.9635 40.7947   1
  -1  -5  12-15.9786 50.2980   9
  -1  -5  12 65.7423 48.1453  17
  -1  -5  12 6.26566 47.3129   7
  -1   5  12 183.855 53.3333   6
   1  -5 -12 31.2462 44.2211  13
  -1   5  12 51.3341 50.4339  12
   1   5 -12-9.25570 55.3998  12
   1  -5 -12 51.4806 41.9885   3
  -1   5  12 80.8520 43.6749   4
   1   5 -12 10.0208 49.5332   5
  -1  -5  11 952.708 76.5765   1
  -1  -5  11 634.923 76.5741   9
  -1  -5  11 917.737 77.6166  17
  -1  -5  11 920.343 79.1880   7
   1   5 -11 905.440 92.7804   6
  -1   5  11 841.948 78.7745   6
   1  -5 -11 664.215 71.8553  13
   1   5 -11 843.836 84.5030  12
  -1   5  11 638.130 77.6919  12
  -1   5  11 809.829 76.2866   4
  -1  -5  10 1190.81 84.5935   1
  -1  -5  10 1081.73 75.5657   2
  -1  -5  10 1016.89 86.3746   9
  -1  -5  10 1007.23 83.5324  17
   1   5 -10 1217.69 101.895   6
  -1   5  10 1149.37 87.0777   6
  -1  -5  10 954.320 81.5240   7
   1  -5 -10 1121.34 85.0059  13
   1   5 -10 1010.52 90.4526  12
  -1   5  10 1109.39 91.2475  12
  -1   5  10 1000.26 81.0846   4
  -1  -5   9 309.532 45.7031   1
  -1  -5   9 377.275 43.1773   2
  -1  -5   9 319.241 49.0204   9
  -1  -5   9 358.237 47.4436  17
  -1   5   9 377.666 51.6075   6
   1   5  -9 321.902 58.7666   6
  -1  -5   9 307.353 49.4822   7
   1  -5  -9 371.407 47.7743  13
   1   5  -9 288.819 52.4285  12
  -1   5   9 354.625 53.0471  12
  -1   5   9 324.769 46.9339   4
  -1   5   8 4243.35 202.852   4
  -1  -5   8 4371.45 198.766   2
   1   5  -8 3691.74 202.581  18
  -1   5   8 4025.06 200.013  19
  -1  -5   8 4076.69 202.946  17
  -1  -5   8 4229.28 203.624   7
   1   5  -8 3871.88 214.658   6
   1  -5  -8 3788.37 201.513  13
   1   5  -8 4170.69 210.622  12
  -1   5   8 4032.82 207.358  12
  -1  -5   8 4065.60 205.994   9
   1  -5  -7 593.136 55.7909   3
  -1   5   7 696.625 56.7051   4
  -1  -5   7 691.953 54.2626   2
  -1   5   7 720.073 56.0727  19
   1   5  -7 727.622 61.3885  18
  -1  -5   7 765.143 59.2643  17
  -1   5   7 588.401 55.8910   5
  -1  -5   7 710.393 60.4001   7
   1   5  -7 739.985 71.8168   6
   1  -5  -7 776.634 58.9070  13
  -1   5   7 745.333 62.5594  12
  -1  -5   7 769.251 61.2908   9
   1   5  -7 607.675 60.9596  10
  -1   5   6 1263.10 78.6414   5
  -1   5   6 1188.07 74.9252   4
   1  -5  -6 1224.88 76.2276   3
   1  -5  -6 1152.19 63.0907   1
   1   5  -6 1162.80 78.3960  18
  -1   5   6 1194.73 75.2158  19
  -1  -5   6 1212.00 76.4349  17
   1   5  -6 1297.71 91.0449   6
  -1  -5   6 1186.72 79.9992   7
   1  -5  -6 1316.15 77.8058  13
  -1   5   6 1230.93 77.6454  11
  -1  -5   6 1436.95 84.2503   9
   1   5  -6 1201.19 82.7619  10
   1  -5  -5 1091.84 68.4205   3
   1  -5  -5 990.329 55.1003   1
  -1   5   5 985.024 66.8153  19
  -1  -5   5 1294.82 71.1411  17
   1  -5  -5 1054.61 68.8243  13
  -1   5   5 1025.10 68.6790  11
   1   5  -5 1430.95 77.4707  10
  -1  -5   5 1329.39 74.3935   9
  -1  -5   3 7134.57 309.014   7
   1  -5  -3 6772.03 302.788   4
   1   5  -3 6666.42 305.008  17
  -1  -5   2 3139.38 148.991  15
  -1   5   2 3238.21 149.434  16
   1   5  -2 3212.71 148.530  17
   1   5  -2 3093.21 152.961   7
  -1   5   2 3159.56 148.745  13
   1   5  -2 3133.89 147.932  14
   1  -5  -2 3031.43 145.123   4
   1  -5  -2 3190.50 148.556   3
   1   5  -2 3174.66 150.766   9
   1   5  -1 1045.06 58.2487  17
   1  -5  -1 977.057 57.9159  16
  -1   5   1 1004.74 57.1918  15
  -1  -5   1 970.729 58.4497  15
   1   5  -1 1007.49 63.5063   7
  -1   5   1 1062.99 57.3884   3
   1   5  -1 1038.60 52.5635   3
  -1  -5   1 996.081 59.2980   8
  -1   5   1 923.051 56.4763  13
   1  -5  -1 1032.11 58.1159  14
   1   5  -1 1023.15 57.6063  14
   1  -5   0 5302.79 237.010  16
  -1  -5   0 5325.70 236.943  16
  -1   5   0 5368.01 235.855  15
   1   5   0 5389.14 237.676  15
  -1   5   0 5235.73 236.808  14
  -1  -5   0 5211.88 236.763  14
   1  -5   0 5247.35 236.927  14
  -1   5   0 5276.65 235.295   3
  -1  -5   0 5093.86 238.090   8
  -1   5   0 5299.08 233.575   8
   1   5   0 5150.35 238.240   8
  -1   5  -1 15.7481 18.1603  17
  -1  -5  -1 15.0417 17.8449  16
   1   5   1 5.06764 22.7087   8
   1  -5   1 26.8705 17.6091  15
  -1  -5  -1-4.30810 18.0981  14
  -1   5  -1 28.3487 18.1801  14
   1   5   1 24.8367 18.9691  15
   1   5   1 6.16833 16.5998  13
   1  -5   1 30.0924 15.5949   8
  -1  -5  -1 14.3096 15.2055   3
  -1   5  -2 9490.66 426.245  17
   1   5   2 10008.4 426.231  16
   1  -5   2 9498.87 423.931  15
  -1   5  -2 9754.47 425.168   7
  -1  -5  -2 9421.54 425.023   4
  -1  -5  -2 9917.65 424.533   3
   1   5   2 9610.09 429.803   8
  -1   5  -2 9603.99 425.637   9
   1  -5   2 9972.22 419.915   8
  -1  -5  -2 9792.23 425.586  13
   1   5   2 9540.34 425.137  13
  -1   5  -3 395.271 34.8791   7
  -1   5  -3 332.572 35.8639   9
   1  -5   4 868.483 56.5913  17
   1   5   4 853.390 57.7725  19
   1   5   4 835.257 51.6716   5
   1   5   5 4119.26 196.179   4
   1  -5   5 4364.39 197.654   2
  -1   5  -5 4055.35 197.489  18
   1   5   5 4107.08 196.718  19
   1  -5   5 4061.15 196.303  17
   1  -5   5 4279.43 191.171   7
  -1  -5  -5 3726.87 194.393  13
   1   5   5 3808.03 195.427  11
  -1   5  -5 4121.11 198.771  10
   1  -5   5 4344.02 196.879   9
   1   5   6 1310.68 80.2832   4
   1  -5   6 1378.86 79.0449   2
   1  -5   6 1300.20 81.7318   1
  -1   5  -6 1152.86 79.1935  18
   1   5   6 1094.54 76.9662  19
   1  -5   6 1231.17 77.6275  17
   1  -5   6 1212.30 72.0237   7
  -1  -5  -6 1209.85 76.6737  13
   1   5   6 1104.89 75.4596  11
   1  -5   6 1146.03 75.7466   9
  -1   5  -6 1145.02 80.2791  10
   1   5   7 1082.87 79.2517   4
   1  -5   7 1301.91 79.3577   2
   1  -5   7 1173.15 81.2011   1
  -1   5  -7 1082.19 80.1306  18
   1   5   7 1165.40 80.9861  19
   1  -5   7 1219.16 79.7187  17
  -1  -5  -7 1033.88 75.8264  13
   1   5   7 1301.58 83.2020  12
  -1   5  -7 1241.26 84.7906  10
   1  -5   7 1205.07 79.6803   9
   1   5   8 591.963 57.4942   4
  -1   5  -8 548.820 58.7765  18
   1  -5   8 442.279 51.6372  17
   1  -5   8 575.984 57.5311   1
   1  -5   8 659.226 55.5439   2
  -1  -5  -8 588.106 47.9133   1
   1   5   8 462.037 49.9114   6
  -1   5  -8 538.909 64.9092   6
  -1   5  -8 518.552 58.5595  12
   1   5   8 622.932 60.6890  12
   1  -5   8 490.274 54.7689   9
   1  -5   9 628.199 63.3119   9
   1  -5   9 537.234 58.1277  17
  -1  -5  -9 484.359 49.8453   1
   1  -5   9 506.404 58.5312   1
   1  -5   9 510.511 51.7876   7
   1   5   9 483.896 52.9297   6
  -1   5  -9 614.474 68.8322  12
   1   5   9 506.267 61.2274  12
   1   5   9 614.860 61.6902   4
   1  -5  10 3007.91 170.540   9
   1  -5  10 3037.73 169.452  17
   1  -5  10 3119.24 170.470   1
  -1   5 -10 3037.04 179.061   6
   1   5  10 3222.85 162.191   6
  -1   5 -10 2566.21 172.099  12
   1   5  10 3345.61 178.949  12
   1   5  10 3003.03 171.402   4
   1  -5  11 42.0232 46.4445   9
   1  -5  11 55.7766 41.4231  17
   1  -5  11 93.9790 43.4052   1
  -1   5 -11-8.41457 50.7433   6
  -1   5 -11 59.0740 49.3505  12
   1   5  11 39.0729 46.0632  12
   1   5  11-14.8823 42.1190   4
   1   5  12 121.778 49.1761   4
   1  -5  12 185.322 50.6596   1
   1   5  12 205.011 55.2225  18
   1  -5  12 259.472 57.2767  17
  -1   5 -12 117.495 58.5302   6
   1   5  12 135.600 56.3489  12
  -1   5 -12 175.178 58.5173  12
   1  -5  12 291.226 59.9547   9
   1   5  13 8.75521 44.6651   4
  -1   5 -13 10.8487 51.1508   5
   1   5  13 43.9726 56.4547  18
  -1   5 -13-41.9953 53.2020  19
   1  -5  13-24.7896 45.5329  17
  -1  -5 -13 62.2002 48.5240  13
   1  -5  13-49.7205 59.7863   9
  -1   5 -13-19.7757 57.3298  12
   1  -5  13 22.6278 46.1347   1
   1   5  14 9.30335 51.2664   4
  -1   5 -14 80.6529 59.9932   5
  -1   5 -14-26.7835 52.5938  19
  -1  -5 -14 38.3203 49.3819  13
  -1   5 -14-21.0854 55.4413  12
   1   5  14 39.1379 56.7322  10
   1  -5  14-17.6922 53.7160   9
   1   6 -14 111.948 57.6130  19
  -1  -6  14 146.090 49.6176   1
   1  -6 -14 142.227 52.4930  13
   1   6 -14 44.0347 56.9695  12
  -1   6  14 77.2147 50.7930   4
   1   6 -14 155.916 70.2802   5
   1  -6 -14 170.290 55.0543   3
   1   6 -13 33.8481 56.9600   5
   1  -6 -13 16.8245 42.9200   3
  -1   6  13 8.03928 45.4743   4
  -1  -6  13-7.46594 45.3380   1
  -1   6  13 69.5126 56.1471  18
  -1  -6  13 8.12098 47.0895  17
   1  -6 -13 17.6386 44.0493  13
  -1   6  13 9.54897 52.1495  12
   1   6 -13-31.2349 55.8169  12
  -1  -6  13 52.4640 56.5020   9
  -1  -6  12 419.788 61.4286   1
  -1  -6  12 487.130 67.7284   9
  -1  -6  12 390.218 62.7873  17
  -1   6  12 569.702 69.6076   6
   1   6 -12 487.146 81.8167   6
   1  -6 -12 429.529 62.6982  13
  -1   6  12 455.666 73.7154  12
   1   6 -12 416.177 72.0761  12
   1  -6 -12 490.107 64.8779   3
   1   6 -12 364.602 72.8857   5
  -1   6  12 512.647 65.0445   4
  -1  -6  11 917.463 78.0879   1
  -1  -6  11 874.125 80.6996   9
  -1  -6  11 914.025 80.3808  17
  -1   6  11 870.410 80.3240   6
  -1  -6  11 809.539 77.6345   7
   1   6 -11 836.187 94.6136   6
   1  -6 -11 715.305 74.2975  13
  -1   6  11 739.749 83.0676  12
   1   6 -11 856.941 90.1438  12
  -1   6  11 834.832 76.3652   4
   1  -6 -11 656.571 74.3063   3
  -1  -6  10 1055.40 75.9567   2
  -1  -6  10 1058.67 83.2436   1
  -1  -6  10 1003.06 85.6934   9
  -1  -6  10 890.157 79.4724  17
   1   6 -10 1033.18 99.3211   6
  -1  -6  10 945.473 82.0846   7
  -1   6  10 984.596 83.4116   6
   1  -6 -10 884.525 79.0394  13
   1   6 -10 875.829 89.2779  12
  -1   6  10 1047.46 89.7681  12
   1  -6 -10 1013.93 81.3412   3
  -1   6  10 989.975 80.2026   4
  -1   6   9 842.571 69.6627   4
   1  -6  -9 810.038 70.5431   3
  -1  -6   9 921.188 68.1544   2
   1   6  -9 754.628 72.2118  18
  -1  -6   9 934.803 72.7219  17
   1   6  -9 936.998 88.6156   6
  -1  -6   9 831.945 72.1808   7
   1  -6  -9 858.335 73.0858  13
   1   6  -9 851.955 81.6823  12
  -1   6   9 694.589 73.9728  12
  -1  -6   9 977.318 77.5217   9
  -1   6   8 1067.66 76.2759   4
   1  -6  -8 1085.86 76.4394   3
  -1  -6   8 1020.97 72.5819   2
   1   6  -8 1061.31 79.4936  18
  -1   6   8 920.826 72.7278  19
  -1  -6   8 1105.17 78.2518  17
  -1   6   8 1080.24 79.4733   5
   1   6  -8 857.231 83.9496   6
  -1  -6   8 1091.71 79.1681   7
   1  -6  -8 940.747 74.3398  13
  -1   6   8 916.556 79.0238  12
  -1  -6   8 1164.10 81.5064   9
   1   6  -8 998.481 81.8416  10
   1  -6  -7 1377.88 84.5787   3
  -1   6   7 1391.98 83.2522   4
  -1   6   7 1329.70 84.9929   5
   1  -6  -7 1237.41 66.8149   1
  -1  -6   7 1274.88 80.4449   2
  -1   6   7 1252.66 82.4261  19
   1   6  -7 1275.02 86.0235  18
  -1  -6   7 1158.55 81.3371  17
  -1  -6   7 1213.61 84.5061   7
   1   6  -7 1281.81 95.4358   6
   1  -6  -7 1186.67 81.4277  13
  -1   6   7 1147.96 82.8823  11
  -1  -6   7 1071.31 81.8125   9
   1   6  -7 1270.49 89.3228  10
  -1   6   6 715.092 56.5585   4
   1  -6  -6 766.535 59.1857   3
  -1   6   6 730.852 58.5494   5
   1  -6  -6 734.267 45.1818   1
  -1   6   6 685.190 57.0052  19
   1   6  -6 845.981 64.6010  18
  -1  -6   6 897.611 61.3386  17
  -1   6   6 851.505 62.2863  16
  -1  -6   6 871.057 64.9790   7
   1  -6  -6 806.207 60.4548  13
  -1   6   6 814.683 61.6011  11
   1   6  -6 787.034 65.3366  10
  -1  -6   6 877.878 65.2851   9
   1  -6  -5 175.341 30.8497   3
  -1   6   5 172.499 30.2400   5
   1   6  -5 123.359 32.2220  18
  -1  -6   5 83.4126 28.7321  17
  -1   6   5 173.523 31.9637  16
  -1  -6   5 194.032 37.3826   7
   1  -6  -5 137.148 28.7813  13
  -1   6   5 202.187 33.3377  11
  -1  -6   5 203.672 35.5418   9
   1   6  -5 201.680 39.9603  10
  -1  -6   4 13807.1 618.185  17
   1   6  -4 13695.3 618.867  18
  -1   6   4 14337.2 620.628  16
   1  -6  -4 14410.6 620.401  13
   1  -6  -4 14541.0 620.500   3
  -1   6   4 14178.0 620.232  11
  -1   6   3 483.064 39.9082  13
   1   6  -2 5814.50 273.539   7
   1   6  -2 5926.67 261.328   3
   1  -6  -2 6097.41 265.094   4
  -1  -6   2 5790.15 267.711   8
   1   6  -1 5094.21 230.206  17
  -1   6   1 5189.61 229.593  15
   1   6  -1 4862.86 234.887   7
  -1   6   1 4918.73 228.355   8
  -1  -6   1 4929.37 230.577   8
   1   6  -1 5154.90 224.717   3
  -1  -6   0 259.908 29.8677  14
  -1   6   0 301.481 30.2965  15
  -1   6   0 208.041 24.8301   3
   1   6   0 284.965 34.6510   8
  -1   6   0 209.841 26.7236   8
   1  -6   1 3656.24 163.181  15
   1   6   1 3377.40 166.474   8
  -1  -6  -1 3363.79 160.360   3
   1  -6   2 6.96705 18.3186   8
  -1  -6  -2-2.41308 18.3803   3
  -1   6  -2 5.32451 24.6413   7
   1  -6   3 1046.91 59.2606   8
  -1   6  -3 1153.02 66.8452   7
   1   6   3 1007.53 64.6485  11
  -1  -6  -3 1078.85 66.3860   4
   1  -6   4 8808.89 397.083  17
  -1   6  -4 8566.08 398.181  18
   1   6   4 8981.96 397.607  16
   1  -6   4 8860.48 397.715   2
  -1  -6  -4 9039.09 397.734  13
   1   6   4 8816.92 397.266  11
  -1  -6  -4 8784.55 396.811   4
   1   6   4 8974.48 391.315   5
  -1  -6  -4 8908.45 396.672   3
   1  -6   5 959.886 69.1276   2
   1   6   5 1066.53 70.8425  19
   1  -6   5 949.292 68.6719  17
  -1   6  -5 1090.58 72.6519  18
   1   6   5 1081.67 69.5782  16
  -1  -6  -5 991.557 68.8577  13
   1   6   5 1217.32 72.4436  11
  -1   6  -5 1072.67 73.8800  10
   1  -6   5 1082.76 69.6877   9
   1  -6   6 3988.10 192.163   2
  -1   6  -6 3633.31 192.966  18
   1   6   6 3870.42 192.218  19
   1  -6   6 3630.63 190.596  17
   1   6   6 3989.75 193.046  16
   1   6   6 3923.56 186.926   5
  -1  -6  -6 3726.82 191.347  13
   1   6   6 4011.16 193.053  11
  -1   6  -6 3717.65 195.230  10
   1  -6   6 4095.77 192.377   9
   1  -6   7 717.850 62.2477   1
  -1  -6  -7 708.035 48.9500   1
   1  -6   7 648.315 56.9724   2
  -1   6  -7 584.971 60.5938  18
   1   6   7 492.822 54.7401  19
   1  -6   7 588.818 56.0697  17
  -1  -6  -7 562.731 54.0249  13
   1  -6   7 657.414 57.0559   9
  -1   6  -7 591.628 61.4233  10
   1   6   7 703.177 59.5233   4
   1   6   8 1267.79 87.9380   4
   1  -6   8 1241.84 88.8304   1
  -1  -6  -8 1434.26 76.6636   1
   1  -6   8 1310.10 84.6142   2
   1   6   8 1116.82 85.7342  19
  -1   6  -8 950.495 83.9841  18
   1  -6   8 1202.22 84.8734  17
  -1   6  -8 1275.74 97.4304   6
   1  -6   8 1149.34 76.8546   7
  -1  -6  -8 1202.50 84.6645  13
   1   6   8 1224.37 88.5121  12
   1  -6   8 1166.29 85.7292   9
   1   6   9 796.326 72.3203   4
   1  -6   9 995.161 76.0294   1
   1  -6   9 927.697 69.6928   2
  -1  -6  -9 758.912 59.0762   1
  -1   6  -9 694.942 73.2354  18
   1  -6   9 835.712 70.5539  17
  -1   6  -9 777.544 80.0645   6
   1  -6   9 762.502 62.0337   7
   1   6   9 637.428 61.7769   6
  -1  -6  -9 588.479 64.1286  13
  -1   6  -9 813.965 77.2695  12
   1   6   9 708.727 70.8986  12
   1  -6   9 852.191 71.2820   9
   1  -6  10 484.279 60.8240   1
   1  -6  10 324.195 56.8044   9
   1  -6  10 360.960 57.2367  17
  -1   6 -10 376.023 65.9710   6
  -1  -6 -10 400.897 53.6634  13
  -1   6 -10 375.351 63.5042  12
   1   6  10 384.638 60.1306  12
   1   6  10 373.989 58.8413   4
   1  -6  11-28.4616 40.5883   1
   1  -6  11 49.9730 49.5956   9
   1  -6  11 50.5154 46.9340  17
  -1   6 -11 72.6344 57.1239   6
  -1  -6 -11-45.9368 41.0461  13
   1   6  11 89.7884 48.8328  12
  -1   6 -11 8.82236 52.7794  12
   1   6  11 22.8893 43.8829   4
   1  -6  12 594.809 70.4486   1
   1  -6  12 365.164 63.3733   9
   1  -6  12 408.142 62.3733  17
  -1   6 -12 484.444 76.0163   6
  -1  -6 -12 545.898 66.8973  13
   1   6  12 423.846 71.2450  12
  -1   6 -12 501.532 76.6867  12
   1   6  12 430.883 65.2298   4
  -1   6 -13 644.173 84.0041   5
   1   6  13 533.745 71.1283   4
   1   6  13 337.768 70.6650  18
   1  -6  13 499.448 69.3376  17
  -1  -6 -13 255.337 61.7362  13
  -1   6 -13 402.772 77.1295  12
   1   6  13 443.136 76.0657  12
   1  -6  13 526.034 75.5466   9
   1  -6  13 418.343 64.7343   1
   1  -6  14 49.1731 47.9490   1
  -1   6 -14 54.9554 53.9990  19
  -1  -7  14 130.259 51.9360   1
   1   7 -14 8.26587 52.0233  19
  -1   7  14-8.59696 49.4625   4
  -1  -7  13 602.541 73.6095   1
  -1  -7  13 669.512 83.8061   9
  -1  -7  13 742.606 82.1886  17
   1  -7 -13 715.085 81.1127  13
  -1   7  13 605.421 85.9732  12
   1   7 -13 542.831 86.9097  12
   1  -7 -13 667.687 79.7795   3
   1   7 -13 631.020 93.7309   5
  -1   7  13 543.435 72.4248   4
  -1  -7  12 266.161 55.6179   1
  -1  -7  12 199.956 57.2915   9
  -1  -7  12 287.115 59.5315  17
   1   7 -12 280.699 72.6506   6
   1  -7 -12 176.013 51.3347  13
   1   7 -12 252.214 67.8851  12
  -1   7  12 204.800 60.0603  12
  -1   7  12 226.165 54.8697   4
   1  -7 -12 139.471 46.1186   3
  -1  -7  11-21.4531 40.7949   1
  -1  -7  11-38.6094 37.8904   2
  -1  -7  11 15.3903 46.3873   9
  -1  -7  11-28.5746 42.7413  17
  -1  -7  11-6.01628 44.9670   7
   1   7 -11-20.9984 59.8894   6
  -1   7  11-20.5373 49.6527   6
   1  -7 -11-7.67344 37.4881  13
   1   7 -11-37.0658 51.0670  12
  -1   7  11-51.3202 45.8585  12
  -1   7  11-34.5417 41.0196   4
   1  -7 -11 22.7501 35.3248   3
  -1  -7  10 1567.11 100.348   2
  -1  -7  10 1503.52 106.239   1
  -1  -7  10 1282.70 103.541   9
  -1  -7  10 1402.33 103.739  17
  -1   7  10 1500.86 106.556   6
  -1  -7  10 1610.99 106.528   7
   1   7 -10 1569.49 124.035   6
   1  -7 -10 1617.34 108.322  13
  -1   7  10 1212.90 106.957  12
   1   7 -10 1276.65 112.323  12
  -1   7  10 1737.48 107.707   4
   1  -7 -10 1556.56 107.240   3
  -1   7   9 195.772 43.6660   4
   1  -7  -9 189.463 39.6416   3
  -1  -7   9 197.022 40.9470   2
  -1   7   9 138.568 42.3086  19
   1   7  -9 227.294 50.7245  18
  -1  -7   9 106.514 43.1429  17
  -1  -7   9 198.692 47.2337   7
   1   7  -9 265.241 62.2270   6
   1  -7  -9 220.035 45.2834  13
  -1   7   9 186.616 49.9243  12
   1   7  -9 194.228 50.0854  12
  -1  -7   9 115.251 40.7197   9
   1  -7  -8 1506.11 95.3981   3
  -1  -7   8 1442.53 91.4035   2
  -1   7   8 1281.20 90.4779  19
   1   7  -8 1371.11 97.3693  18
  -1   7   8 1372.11 93.7299  16
  -1  -7   8 1243.81 92.6239  17
  -1  -7   8 1353.01 94.5128   7
   1   7  -8 1433.48 107.940   6
  -1   7   8 1430.50 94.1396   5
   1  -7  -8 1393.31 92.5049  13
  -1   7   8 1203.60 94.0825  12
   1   7  -8 1390.03 101.788  10
  -1  -7   8 1290.09 94.5437   9
  -1   7   7 360.410 47.8727   5
   1  -7  -7 539.474 53.4927   3
  -1  -7   7 484.103 51.2728   2
   1  -7  -7 422.147 34.4085   1
  -1   7   7 540.508 53.0784  19
   1   7  -7 603.346 58.7164  18
  -1  -7   7 628.111 55.1901  17
  -1   7   7 559.951 53.8098  16
  -1  -7   7 563.190 57.9163   7
   1  -7  -7 356.128 47.1659  13
  -1   7   7 451.023 53.0072  11
  -1  -7   7 547.046 54.9414   9
   1   7  -7 653.864 62.9714  10
  -1   7   6 1176.06 77.0597   5
   1  -7  -6 1196.70 77.3260   3
   1  -7  -6 1167.04 59.3047   1
   1   7  -6 950.846 73.9147  18
  -1  -7   6 901.616 71.4316  17
  -1   7   6 1164.17 77.2937  19
  -1   7   6 1229.63 79.7193  16
  -1  -7   6 1044.67 76.8009   7
   1  -7  -6 1192.33 78.4425  13
  -1   7   6 1106.41 77.9008  11
   1   7  -6 949.953 78.6885  10
  -1  -7   6 872.591 72.7603   9
   1   7  -5 7843.20 369.548  18
  -1  -7   5 8179.06 368.820  17
   1  -7  -5 7836.96 369.550  13
   1  -7  -5 8206.78 370.540   3
   1   7  -5 8429.61 375.925  10
  -1   7   5 8277.29 371.632  11
  -1   7   5 8089.81 371.422  16
  -1   7   4 100.827 28.7962  16
   1   7  -4 48.5682 30.4885  17
   1  -7  -4 113.542 27.3374   4
   1   7  -4 88.1569 30.9441  14
  -1   7   4 84.2856 28.0318  11
   1  -7  -4 86.0251 26.9595   3
  -1  -7   3 1643.85 93.3530  15
   1   7  -3 1579.54 92.8132  17
  -1   7   3 1574.58 92.3776  16
   1   7  -3 1769.21 98.1216   9
   1  -7  -3 1709.36 93.3737   3
   1  -7  -3 1585.22 92.1858  14
   1   7  -3 1672.25 92.4446  14
  -1   7   3 1693.26 93.3941  13
  -1  -7   2 3368.21 157.404  15
   1   7  -2 2824.95 154.078  17
   1   7  -2 3191.23 158.663   9
   1   7  -2 3259.12 147.918   3
   1  -7  -2 3096.81 155.958  14
  -1   7   2 3327.36 157.178  13
   1   7  -2 3165.84 155.156  14
  -1  -7   1 7642.72 340.532  15
   1  -7  -1 7721.10 340.757  16
  -1   7   1 7790.80 337.753   8
   1   7  -1 7676.85 333.163   3
  -1   7   1 7238.16 337.456   3
   1  -7  -1 7277.90 339.703  14
  -1   7   1 7460.67 339.323  13
   1   7   0 6670.38 299.884  13
   1  -7   0 6574.94 300.950  16
  -1  -7   0 6660.65 301.342  16
  -1   7   0 6617.84 296.309   8
  -1  -7  -1 178.259 28.3617  14
   1   7   1 195.655 28.1566  13
  -1   7  -1 110.302 26.0023  14
   1   7   1 203.318 30.7241  15
  -1   7  -1 136.715 29.3576  17
  -1  -7  -1 154.907 27.4944  16
  -1   7  -2 1642.69 94.8243  17
   1  -7   2 1599.80 91.5348  15
   1   7   2 1837.22 96.0050  15
  -1   7  -2 1641.84 94.2226   7
  -1   7  -2 1483.81 92.6137  14
   1   7   2 1712.99 93.1310  13
  -1  -7  -2 1813.04 94.7335  14
   1  -7   2 1754.04 87.5112   8
  -1  -7  -2 1782.77 93.8232   4
   1  -7   3 4851.04 221.274  15
  -1   7  -3 4831.14 225.120  17
   1   7   3 4648.19 223.657  16
  -1   7  -3 4780.20 222.379   7
  -1   7  -3 4679.68 223.928  14
   1   7   3 4800.10 229.949   8
  -1   7  -3 4439.33 223.552   9
   1  -7   3 4739.69 214.873   8
  -1  -7  -3 4815.15 221.885   3
  -1  -7  -3 4716.73 222.430   4
  -1   7  -4 1275.48 82.2382  18
   1   7   4 1181.52 77.9308  16
  -1   7  -4 1319.86 83.3473  17
  -1  -7  -4 1298.33 78.8059  13
   1   7   4 1440.27 81.4697  11
  -1  -7  -4 1199.41 77.3362   3
  -1  -7  -4 1339.32 80.2587   4
   1   7   5 613.554 55.4775  19
  -1   7  -5 609.908 56.8366  18
   1  -7   5 783.874 57.5127  17
   1   7   5 592.308 53.7230  16
   1  -7   5 594.848 53.7672   2
  -1  -7  -5 557.578 51.3121  13
   1   7   5 526.997 52.0187  11
  -1   7  -5 703.959 59.8255  10
  -1  -7  -5 629.300 52.6288   3
   1   7   6 32.8132 26.8465   5
  -1  -7  -6-4.65850 27.2269   3
   1  -7   6-9.15233 29.7598   2
  -1   7  -6 19.9891 31.8672  18
   1   7   6-9.47533 31.2026  19
   1  -7   6-32.3191 30.7857  17
   1   7   6-4.79571 26.6607  16
  -1  -7  -6 32.7864 29.4672  13
   1   7   6 4.79598 27.8070  11
   1  -7   6-13.4114 32.0845   9
  -1   7  -6-5.08924 32.6694  10
  -1  -7  -7 2268.70 123.516   1
   1  -7   7 2528.32 142.138   1
   1  -7   7 2951.66 142.839   2
  -1   7  -7 2589.44 144.119  18
   1   7   7 2497.38 140.112  19
   1   7   7 2370.13 138.292  16
   1  -7   7 2573.95 140.194  17
   1   7   7 2370.47 131.744   5
  -1  -7  -7 2276.44 135.891  13
   1   7   7 2336.30 137.439  11
   1  -7   7 2843.12 141.447   9
  -1   7  -7 2426.40 143.457  10
  -1  -7  -8 1329.27 77.3260   1
   1  -7   8 1277.06 91.8089   1
   1  -7   8 1387.98 89.2559   2
  -1   7  -8 1202.71 92.8364  18
   1   7   8 1156.95 88.2363  19
   1   7   8 1354.74 91.8426  16
   1  -7   8 1287.16 90.7481  17
  -1  -7  -8 1188.74 88.6190  13
   1   7   8 1124.13 89.4020  12
  -1   7  -8 1195.76 95.8413  10
   1  -7   8 1216.82 89.4801   9
   1  -7   9 61.4093 35.1627   2
   1  -7   9 150.295 45.6788   1
   1   7   9 63.2515 44.7048  19
  -1   7  -9 7.05899 46.8109  18
   1  -7   9 37.5397 37.4655  17
   1   7   9 26.4751 34.5033  16
   1   7   9-23.2585 43.3590   6
  -1   7  -9 99.0243 54.3744   6
  -1  -7  -9 32.6387 35.3617  13
   1   7   9-20.7387 39.1354  12
  -1   7  -9 142.605 51.5766  12
   1  -7   9 54.9294 43.1388   9
   1  -7  10 600.246 66.1132   1
   1  -7  10 430.392 60.8817   9
   1  -7  10 467.380 62.6985  17
   1   7  10 480.821 62.5064  16
  -1   7 -10 442.550 74.0439   6
  -1  -7 -10 491.618 63.4336  13
  -1   7 -10 377.143 65.7193  12
   1   7  10 511.404 69.2176  12
   1   7  10 448.055 62.0631   4
   1  -7  11-37.6706 45.0702   1
   1  -7  11 22.0631 43.3231   9
   1  -7  11-37.5122 44.8806  17
  -1   7 -11-9.75817 58.8151   6
  -1  -7 -11-15.9152 40.1713  13
  -1   7 -11 55.6285 51.0885  12
   1   7  11 17.0045 48.4946  12
   1   7  11 70.1326 46.6158   4
   1  -7  12 722.925 76.8827   1
   1  -7  12 492.605 71.3502   9
   1  -7  12 446.170 68.6533  17
  -1   7 -12 456.405 83.4019   6
  -1  -7 -12 520.248 71.1578  13
  -1   7 -12 674.191 90.0827  12
   1   7  12 598.178 82.3627  12
  -1  -7 -12 596.697 74.4455   3
   1   7  12 514.544 70.8076   4
  -1  -7 -13 164.882 56.2292   3
   1   7  13 234.257 58.7979   4
   1  -7  13 240.088 59.0510   1
   1   7  13 207.341 61.8430  18
   1   7  13 238.638 60.2563  16
   1  -7  13 191.241 57.8424  17
  -1   7 -13 119.700 65.6166   6
  -1  -7 -13 168.333 56.1276  13
  -1   7 -13 161.822 63.5893  12
   1   7  13 175.438 64.3201  12
   1  -7  13 238.073 62.8385   9
  -1  -8  13-8.37465 46.1469   1
   1  -8 -13-9.12913 44.5900   3
  -1  -8  13 45.5141 56.0798   9
  -1  -8  13-25.7338 48.1036  17
  -1   8  13-9.55230 45.5842  16
   1   8 -13-25.0128 68.2960   6
   1  -8 -13 9.29214 46.4062  13
   1   8 -13 11.2851 59.3432  12
  -1   8  13 72.0676 62.0528  12
   1   8 -13-12.0719 60.9407   5
  -1  -8  12 201.810 56.8204   1
  -1  -8  12 8.56078 50.1671   9
  -1   8  12 143.595 51.7428  16
  -1  -8  12 56.3091 49.3378  17
   1   8 -12 83.1725 68.9872   6
   1  -8 -12 95.1730 46.0863  13
   1   8 -12 95.0230 64.2134  12
  -1   8  12 116.020 58.8201  12
   1  -8 -12 42.8584 43.4248   3
  -1  -8  11-18.1051 40.7313   2
  -1  -8  11 22.8772 43.8583   1
  -1  -8  11 39.7534 49.3325   9
  -1   8  11 58.2583 43.3361  16
  -1  -8  11 7.45543 42.1702  17
   1   8 -11 11.1665 60.9805   6
  -1   8  11-63.4002 52.9009   6
   1  -8 -11 7.98826 40.3284  13
   1   8 -11 67.8836 53.4390  12
  -1   8  11 35.7737 54.3070  12
   1  -8 -11 7.96424 39.3425   3
   1  -8 -10 124.928 42.3419   3
  -1  -8  10 169.079 45.2210   2
  -1  -8  10 158.693 47.5891   1
   1   8 -10 183.523 54.3395  18
  -1   8  10 173.674 48.4422  19
  -1  -8  10 102.705 43.4923  17
  -1   8  10 84.2132 43.3491  16
   1   8 -10 134.471 62.1682   6
  -1  -8  10 134.881 51.9854   7
   1  -8 -10 124.636 42.9290  13
  -1   8  10 138.063 52.1355  12
   1   8 -10 184.237 57.0036  12
  -1  -8  10 183.443 51.6080   9
   1  -8  -9 947.094 78.6190   3
  -1  -8   9 1138.27 80.0569   2
  -1  -8   9 931.453 80.2939  17
   1   8  -9 908.887 82.5312  18
  -1   8   9 877.807 77.2222  19
  -1   8   9 693.605 74.4325  16
  -1   8   9 764.508 75.3335   5
   1   8  -9 1024.06 99.9517   6
  -1  -8   9 973.361 80.7452   7
   1  -8  -9 703.422 71.9875  13
  -1   8   9 743.826 78.9600  12
  -1  -8   9 949.804 82.1574   9
   1   8  -9 887.753 90.1370  10
  -1   8   8 172.908 41.9124   5
  -1  -8   8 191.390 40.6445   2
   1  -8  -8 122.388 36.4278   3
  -1   8   8 76.8564 37.8527  19
   1   8  -8 99.1716 43.6151  18
  -1  -8   8 148.644 41.1510  17
  -1   8   8 63.7568 36.7417  16
   1   8  -8 146.260 52.8847   6
   1  -8  -8 97.7775 34.0804  13
  -1   8   8 132.940 38.2313  11
   1   8  -8 157.086 51.5139  10
  -1  -8   8 135.806 41.4940   9
  -1   8   7 2093.66 120.879   5
   1  -8  -7 2145.15 123.352   3
  -1  -8   7 1977.74 122.668  17
   1   8  -7 2117.57 125.978  18
  -1   8   7 1934.87 118.717  19
  -1   8   7 2043.85 124.550  16
  -1  -8   7 2355.56 124.456   2
   1  -8  -7 2068.58 122.734  13
  -1   8   7 1925.20 121.293  11
   1   8  -7 2009.75 127.987  10
   1   8  -6 3645.19 182.872  18
  -1   8   6 3608.59 183.133  16
   1  -8  -6 3303.08 180.083  13
  -1   8   6 3409.34 182.124  11
   1   8  -6 3414.43 185.820  10
  -1   8   6 3683.21 180.852   5
   1  -8  -6 3460.49 181.441   3
  -1   8   5 339.317 44.0525  16
  -1   8   5 418.591 44.7445  11
   1  -8  -5 400.064 44.0500   3
   1   8  -4 2243.10 138.143   9
  -1  -8   4 2742.43 135.392   8
   1   8  -4 2353.53 136.385  17
  -1  -8   4 2412.26 135.734  15
  -1   8   4 2668.96 138.861  16
   1   8  -4 2599.29 137.563  14
  -1   8   4 2648.22 137.995  11
   1  -8  -4 2782.23 134.060   4
   1  -8  -4 2774.71 138.103   3
  -1   8   3 522.122 47.1508  15
  -1  -8   3 497.196 47.6812  15
   1   8  -3 497.360 49.5746  17
   1   8  -3 490.587 56.2868   7
   1   8  -3 541.396 47.7280  14
   1  -8  -3 438.345 46.1795  14
  -1   8   3 588.647 48.4680  13
   1  -8  -3 401.700 41.7508   4
   1   8  -3 544.055 52.9959   9
  -1  -8   3 581.904 49.4133   8
  -1   8   2 821.329 60.5517  15
  -1  -8   2 897.920 62.5761  15
   1   8  -2 968.077 63.9679  17
   1   8  -2 915.069 71.6788   7
   1   8  -2 841.642 60.7110  14
   1  -8  -2 886.910 62.8612  14
  -1   8   2 776.539 60.1522  13
   1  -8  -2 984.350 59.0299   4
   1   8  -2 845.612 65.7689   9
  -1  -8   1 2156.83 114.957  15
  -1   8   1 2067.96 113.219  15
   1  -8  -1 2213.67 115.258  16
   1   8  -1 2215.05 122.827   7
  -1   8   1 2154.61 114.608  13
   1  -8  -1 2005.63 113.766  14
  -1   8   1 2054.84 111.288   3
   1   8  -1 2199.70 115.113  17
  -1   8   0 1961.78 101.423   3
   1   8   0 1686.87 100.822  13
  -1  -8   0 1919.55 103.584  14
  -1  -8   0 1873.07 104.125  16
   1  -8   0 1995.85 105.240  16
   1   8   0 1877.42 105.605  15
  -1   8  -1 4596.94 219.320  17
   1  -8   1 4316.06 214.558  15
   1  -8   1 4778.76 218.933  16
   1   8   1 4512.50 218.220  15
  -1  -8  -1 4670.97 218.689  16
   1   8   1 4690.25 220.837   8
  -1   8  -1 4463.29 213.550   3
   1   8   1 4853.61 218.658  13
  -1  -8  -1 4499.11 217.925  14
  -1   8  -1 4495.19 217.682  14
   1   8   2 1068.91 68.9557  15
  -1   8  -2 920.670 68.3725  17
   1  -8   2 849.826 63.3655  15
  -1  -8  -2 919.742 66.6038  16
   1   8   2 982.370 72.4962   8
  -1   8  -2 1039.24 69.3188   9
  -1  -8  -2 979.626 66.0704   4
  -1  -8  -2 1050.50 64.4137   3
   1   8   2 1095.84 68.3530  13
  -1   8  -2 987.132 67.2669  14
  -1  -8  -2 1054.28 69.0537  14
   1  -8   3 1872.65 105.663  15
  -1   8  -3 1963.38 110.995  17
   1   8   3 1908.01 110.003  15
  -1   8  -3 2059.45 111.569  14
   1   8   3 1884.06 114.664   8
   1  -8   3 2105.37 100.688   8
  -1   8  -3 1958.62 111.817   9
  -1  -8  -3 1937.65 106.122   3
  -1  -8  -3 1730.32 105.256   4
  -1  -8  -4 250.176 36.2950   3
   1   8   4 295.706 51.1428   8
  -1   8  -4 308.878 41.8614  17
   1   8   4 267.009 36.8035  16
   1  -8   4 279.591 33.1450   8
   1  -8   4 224.813 36.3543  15
  -1   8  -4 220.992 37.5400  14
   1   8   4 217.713 36.5114  11
  -1  -8  -4 184.379 35.4951   4
  -1  -8  -5 9.08737 25.0419   3
  -1  -8  -5 9.20940 28.3724   4
   1   8   5 27.4521 24.2410   5
  -1   8  -5-14.9276 30.4390  18
   1   8   5 23.9785 27.1287  16
   1  -8   5 9.42736 31.0485   2
   1   8   5 4.69022 26.5323  11
  -1  -8  -5 9.40028 27.4746  13
  -1   8  -5 20.5282 33.5918  10
  -1   8  -6 1095.29 87.4364  18
   1   8   6 1260.82 89.6417  19
   1   8   6 1476.78 91.9017  16
   1  -8   6 1314.43 88.8880   2
  -1  -8  -6 1383.67 88.9697  13
   1   8   6 1430.20 90.4957  11
  -1   8  -6 1133.24 89.7386  10
  -1  -8  -6 1592.06 92.6837   3
   1   8   6 1392.57 84.0520   5
  -1  -8  -7 440.823 48.4997   3
   1   8   7 315.166 42.1132   5
   1   8   7 277.835 48.4654  19
  -1   8  -7 314.265 51.3871  18
   1  -8   7 322.602 49.1830  17
   1   8   7 353.833 46.2445  16
   1  -8   7 318.605 47.7078   2
  -1  -8  -7 334.814 47.9591  13
   1   8   7 322.748 48.2696  11
  -1   8  -7 411.568 55.9954  10
   1  -8   8 1176.89 87.0512   1
  -1  -8  -8 1180.07 68.7235   1
   1  -8   8 1044.90 80.9927   2
   1   8   8 977.762 81.4447  19
  -1   8  -8 817.484 83.5613  18
   1  -8   8 897.097 80.2586  17
   1   8   8 986.202 81.8959  16
  -1  -8  -8 1017.67 81.3320  13
  -1   8  -8 1067.26 89.7836  10
   1  -8   8 952.616 79.8620   9
  -1  -8  -8 1034.03 81.1594   3
  -1  -8  -9 685.202 67.6714   3
   1  -8   9 701.513 71.4382   1
   1  -8   9 916.615 73.5971   2
   1   8   9 659.680 71.9974  19
  -1   8  -9 677.794 75.8589  18
   1   8   9 661.919 68.4587  16
   1  -8   9 482.034 63.2471  17
  -1   8  -9 723.543 87.1605   6
  -1  -8  -9 575.646 66.1597  13
   1   8   9 581.644 69.0936  12
   1  -8   9 642.628 66.9201   9
  -1  -8 -10 30.3571 38.7582   3
   1  -8  10 29.9914 43.8580   1
   1  -8  10 6.34631 39.1385   2
  -1   8 -10 66.0249 47.4976  18
   1  -8  10 21.6182 42.1541  17
   1   8  10 61.5602 47.4404  16
  -1   8 -10 135.998 64.0028   6
  -1  -8 -10 45.1734 40.7781  13
  -1   8 -10 114.449 56.5421  12
   1   8  10 16.2164 49.6262  12
   1  -8  10 34.9925 44.6646   9
   1  -8  11 882.514 83.6987   1
   1  -8  11 773.210 78.9471   9
   1  -8  11 781.258 80.1966  17
   1   8  11 650.744 77.9426  16
  -1   8 -11 804.579 100.991   6
  -1  -8 -11 609.423 73.4245  13
  -1   8 -11 641.366 88.4139  12
   1   8  11 496.176 76.7133  12
  -1  -8 -11 866.833 82.1183   3
   1  -8  12 142.247 53.7746   1
   1  -8  12 57.0477 49.9136   9
   1  -8  12 42.0342 45.5616  17
   1   8  12 17.9374 47.2320  16
  -1   8 -12 88.7419 64.3665   6
  -1  -8 -12 26.7614 43.1489  13
   1   8  12 133.897 58.9771  12
  -1   8 -12 63.1248 59.5605  12
  -1  -8 -12 53.4577 42.0861   3
   1  -8  13 86.7308 55.7215   1
   1  -8  13 77.8019 56.2640   9
   1   8  13 28.4935 48.5068  16
  -1   8 -13-11.5494 68.6018   6
  -1   8 -13 22.4364 63.4906  12
  -1  -8 -13 76.2418 54.4050   3
  -1  -8 -13 85.8075 51.6395  13
   1   9 -13 78.7660 71.1117   6
  -1  -9  12 381.174 71.4826   9
  -1  -9  12 375.739 65.5914  17
  -1   9  12 457.938 69.2400  16
   1   9 -12 389.373 84.9943   6
   1  -9 -12 453.346 71.4791  13
   1   9 -12 286.218 80.4469  12
  -1   9  12 300.835 72.1269  12
   1  -9 -12 510.788 69.1372   3
  -1  -9  12 494.691 69.7904   1
  -1  -9  12 386.130 58.2690   2
  -1  -9  11 854.210 80.5985   2
  -1  -9  11 1120.01 98.0155   1
  -1  -9  11 947.063 93.8188   9
  -1   9  11 698.170 84.7001  16
  -1  -9  11 687.365 79.5091  17
   1   9 -11 841.229 108.020   6
   1  -9 -11 995.279 90.0249  13
  -1   9  11 858.396 93.8267  12
   1   9 -11 993.980 103.208  12
   1  -9 -11 1014.46 90.6352   3
  -1   9  10 82.3424 47.2891  19
   1   9 -10 112.992 55.8856  18
  -1  -9  10 79.8808 47.9856  17
  -1   9  10 105.044 47.7583  16
   1   9 -10 132.481 65.6562   6
   1  -9 -10 101.460 45.4181  13
   1   9 -10 148.465 56.8892  12
  -1   9  10 59.4053 51.6772  12
  -1  -9  10 61.7940 47.4059   1
   1  -9 -10 62.1544 42.9880   3
  -1  -9  10 108.177 43.6270   2
  -1   9   9 52.7604 41.5304   5
   1  -9  -9 64.4792 38.8078   3
  -1  -9   9 49.0398 38.6074   2
  -1   9   9 25.7718 41.3981  19
   1   9  -9 22.1373 47.0901  18
  -1   9   9 37.2139 36.8077  16
  -1  -9   9 33.5663 37.6895  17
   1   9  -9 30.4839 56.5180   6
   1  -9  -9 86.2022 38.9114  13
  -1   9   9 15.4717 49.3637  12
   1   9  -9 34.0905 48.2370  10
  -1   9   8 997.056 78.7959   5
   1  -9  -8 1014.11 79.4647   3
  -1  -9   8 951.538 78.9133   2
  -1   9   8 767.951 73.7144  19
   1   9  -8 939.767 83.1505  18
  -1   9   8 888.465 78.6120  16
   1   9  -8 1202.64 104.723   6
   1  -9  -8 740.352 75.4198  13
  -1   9   8 1017.64 82.2208  11
   1   9  -8 832.812 83.6787  10
  -1   9   7 384.959 49.1056   5
   1   9  -7 303.116 53.5733  18
  -1   9   7 431.552 53.0942  19
  -1   9   7 419.746 52.8273  16
   1  -9  -7 524.824 54.6146   3
   1   9  -7 404.515 53.9170  14
   1  -9  -7 310.266 47.6053  13
  -1   9   7 394.367 52.5872  11
   1   9  -7 428.880 59.5705  10
  -1   9   6 134.951 35.3255   5
   1  -9  -6 94.0830 33.3366   3
   1   9  -6 44.3716 41.2304  18
  -1   9   6 103.780 34.9697  16
   1   9  -6 39.0797 36.2840  14
  -1   9   6 113.777 36.2462  11
   1   9  -6 107.785 43.4712  10
   1   9  -5 414.705 53.1778  18
  -1   9   5 360.229 47.0667  16
  -1  -9   5 427.136 48.3487   8
   1   9  -5 499.438 50.1165  14
  -1  -9   5 436.139 50.3264  15
  -1   9   5 375.723 48.3283  11
   1  -9  -5 364.768 46.8048   3
   1   9  -4 511.008 57.2147   9
  -1   9   4 609.290 56.4732  15
   1   9  -4 531.203 56.3588  17
  -1   9   4 594.444 56.4552  16
  -1  -9   4 539.129 52.5940   8
   1   9  -4 414.976 49.7284  14
   1  -9  -4 668.986 56.2911  14
  -1  -9   4 475.763 52.6618  15
  -1   9   4 614.154 55.2787  11
   1  -9  -4 611.163 52.1407   4
  -1  -9   3 3839.65 191.140  15
  -1   9   3 3729.52 190.271  15
   1   9  -3 3704.24 191.379  17
   1   9  -3 3932.19 199.076   7
   1  -9  -3 3724.76 191.234  14
   1   9  -3 3851.01 191.501  14
  -1   9   3 3978.92 192.431  13
  -1   9   3 3795.74 192.579   8
  -1  -9   3 4051.29 189.412   8
   1   9  -3 3605.26 194.278   9
   1  -9  -3 3936.98 186.725   4
   1   9  -2 536.359 51.4780  17
  -1  -9   2 563.705 50.2713  15
   1   9  -2 484.431 59.6894   7
   1   9  -2 433.754 47.3064  14
  -1   9   2 447.698 46.1186  13
  -1   9   2 522.812 49.1762  15
   1  -9  -2 505.357 49.5869  14
   1   9  -2 563.196 53.3997   9
  -1  -9   2 490.222 50.7595   8
  -1   9   2 470.179 50.6454   8
   1  -9  -2 572.993 46.3612   4
   1  -9  -1 430.744 43.6843  16
  -1  -9   1 384.825 41.7417  16
   1   9  -1 339.483 44.7926  17
   1   9  -1 348.682 54.7039   7
   1   9  -1 297.651 45.1908   9
   1   9  -1 374.161 36.4490   3
  -1   9   1 503.430 43.9014   3
   1  -9  -1 345.792 43.2358  14
  -1   9   1 420.497 45.3006  15
  -1   9   1 421.041 43.1754  13
  -1  -9   0 1122.84 74.8407  14
   1   9   0 1002.63 71.2691  13
   1  -9   0 1063.97 74.4792  16
  -1  -9   0 1174.29 74.9034  16
  -1   9   0 1154.07 70.8884   3
   1  -9   1 38.2417 25.0753  16
  -1   9  -1 4.36809 31.8764  17
  -1  -9  -1 55.6533 28.4106  16
   1   9   1 96.4465 36.9777   8
   1   9   1 36.4705 26.8968  13
   1   9   1 56.3489 30.3165  15
  -1   9  -1 63.7771 29.4079  14
  -1  -9  -1 25.5594 28.6167  14
  -1   9  -1 6.94516 22.1953   3
  -1   9  -1 17.1964 32.7799   9
   1   9   2 1605.68 98.5585  15
  -1   9  -2 1503.35 98.0518  17
   1  -9   2 1608.73 94.5737  15
  -1   9  -2 1603.60 101.042   7
  -1   9  -2 1622.38 98.5986  14
   1   9   2 1675.43 97.6516  13
  -1  -9  -2 1649.46 97.7897  14
   1   9   2 1688.49 102.600   8
  -1   9  -2 1582.37 98.8801   9
  -1  -9  -2 1694.08 97.5511   4
  -1   9  -2 1784.78 93.9261   3
  -1   9  -3 457.355 51.6267  17
   1  -9   3 547.055 50.3335  15
   1   9   3 646.580 57.3579  15
  -1   9  -3 547.032 55.7692   7
  -1   9  -3 478.389 50.6348  14
  -1  -9  -3 554.604 51.7582  14
   1   9   3 556.843 58.7716   8
  -1   9  -3 644.622 58.7168   9
  -1  -9  -3 571.277 52.1257   4
  -1  -9  -3 535.267 48.9708   3
   1   9   4 686.757 66.8689   8
  -1   9  -4 518.328 56.8930   9
   1  -9   4 630.316 54.4489  15
  -1   9  -4 749.431 61.8982  17
   1   9   4 627.669 58.1677  15
  -1   9  -4 594.586 56.8955  14
   1   9   4 555.473 53.7219  11
  -1  -9  -4 596.723 53.3222   3
  -1  -9  -4 580.070 55.1589   4
   1   9   5 4037.59 193.939   5
  -1  -9  -5 4051.20 201.425   4
  -1  -9  -5 4232.39 202.142   3
   1  -9   5 3868.61 202.441   2
  -1   9  -5 3917.87 205.029  18
   1  -9   5 3915.62 199.155  15
   1   9   5 3875.35 202.371  16
  -1   9  -5 4284.24 206.382  14
   1   9   5 3616.27 199.499  11
   1   9   5 4129.42 213.620   8
   1   9   6 74.4255 31.3016   5
  -1  -9  -6 71.0784 33.5394   3
   1   9   6 34.1553 35.6587  19
  -1   9  -6 30.0274 37.6091  18
   1   9   6 46.2970 31.7052  16
   1  -9   6 83.7246 34.9675   2
   1  -9   6 53.8077 30.2261   8
  -1  -9  -6 39.6376 32.6647  13
   1   9   6 85.5485 35.2281  11
  -1   9  -6 92.8232 41.5912  10
   1   9   7 370.487 45.9462   5
  -1  -9  -7 339.666 49.7898   3
  -1   9  -7 354.561 56.8338  18
   1   9   7 343.454 55.3038  19
   1   9   7 422.474 55.3697  16
   1  -9   7 496.994 55.6228   2
   1   9   7 437.403 55.8715  11
  -1  -9  -7 394.829 51.9536  13
  -1   9  -7 487.524 62.3651  10
  -1  -9  -8 113.737 39.9481   3
   1  -9   8 106.141 42.6016   2
   1  -9   8 96.3997 44.4079   1
   1   9   8 73.4315 37.3573  19
  -1   9  -8 165.876 51.9372  18
   1   9   8 89.3531 40.7144  16
   1  -9   8 137.254 44.8354  17
  -1  -9  -8 60.5620 37.9775  13
   1   9   8 109.072 42.8075  11
  -1   9  -8 104.817 47.6170  10
  -1  -9  -9-7.34129 38.2242   3
   1  -9   9 29.5493 41.4269   1
   1  -9   9 52.6311 41.1055   2
   1   9   9 7.18248 41.3067  19
  -1   9  -9 7.96058 49.3918  18
   1  -9   9-14.1592 44.8442  17
   1   9   9-37.4086 42.3164  16
  -1   9  -9 96.8187 61.3277   6
  -1  -9  -9-22.0059 37.4214  13
   1   9   9-38.4216 43.8291  12
  -1   9  -9 16.6631 52.7745  10
   1  -9  10 671.555 69.1951   2
   1  -9  10 681.551 76.4744   1
  -1   9 -10 443.276 70.7159  18
   1   9  10 499.758 68.8100  19
   1  -9  10 480.786 67.6608  17
   1   9  10 445.897 66.7541  16
  -1   9 -10 500.178 82.3207   6
  -1  -9 -10 549.996 68.8392  13
   1   9  10 660.397 78.0641  12
  -1   9 -10 558.451 78.8637  12
  -1  -9 -10 585.027 68.9173   3
  -1  -9 -11 268.341 53.7460   3
   1   9  11 209.391 54.1585  16
   1  -9  11 98.1817 49.0748  17
  -1   9 -11 257.039 73.2625   6
  -1  -9 -11 267.274 56.8254  13
  -1   9 -11 182.959 63.7389  12
   1   9  11 185.002 63.4727  12
   1  -9  11 351.775 64.7553   1
  -1  -9 -12 324.551 62.2506   3
   1  -9  12 139.634 53.9150  17
   1   9  12 260.588 58.5928  16
  -1   9 -12 223.980 74.8277   6
   1   9  12 267.661 67.2413  12
  -1   9 -12 208.647 71.6477  12
   1  -9  12 280.923 60.0733   1
  -1  -9 -12 203.889 56.3237  13
  -1   9 -13 48.8372 67.9063   6
   1  10 -12-26.4591 74.1943   6
  -1  10  12-9.69342 49.4592  16
   1  10 -12 91.6442 65.8870  12
   1 -10 -12 132.249 51.1219  13
  -1 -10  12-21.5267 45.7665   2
   1 -10 -12 9.38184 45.3091   3
  -1 -10  12 26.9282 53.2946   1
   1  10 -11 211.751 63.8072  18
   1  10 -11 125.378 75.7475   6
  -1  10  11 36.5352 46.4013  16
   1  10 -11 127.229 64.5883  12
   1 -10 -11 97.4894 50.8172  13
  -1  10  11 126.479 57.9920  12
  -1 -10  11 198.838 53.5792   2
   1 -10 -11 141.338 49.8101   3
  -1 -10  11 111.799 55.4500   1
  -1  10  10 51.2248 49.3883  19
   1  10 -10-8.48995 50.7900  18
  -1  10  10 51.1857 49.4646  16
   1  10 -10 58.7761 72.9375   6
  -1  10  10-8.92654 51.3391  12
   1 -10 -10-49.5874 43.4623  13
   1 -10 -10 90.6775 48.1815   3
  -1 -10  10 8.23109 44.9516   1
  -1 -10  10 20.7351 41.0348   2
  -1  10   9 490.794 62.9715   5
   1 -10  -9 428.639 62.5091   3
  -1 -10   9 569.115 67.0566   2
  -1  10   9 408.136 62.3683  19
   1  10  -9 549.981 72.1064  18
  -1  10   9 468.008 63.2084  16
   1  10  -9 642.175 90.8275   6
   1  10  -9 544.623 69.3140  14
   1 -10  -9 399.405 61.1537  13
   1  10  -9 434.192 73.6637  10
   1 -10  -8 1189.45 90.5543   3
  -1  10   8 1080.21 85.0703   5
  -1  10   8 1140.14 87.6949  19
   1  10  -8 1153.10 92.8620  18
  -1  10   8 936.413 87.2141  16
  -1 -10   8 1213.95 90.1405   2
   1  10  -8 841.329 84.8269  14
  -1  10   8 980.607 86.5622  11
   1  10  -8 985.222 93.0831  10
  -1  10   7 145.306 41.0594   5
   1 -10  -7 137.000 42.8638   3
  -1  10   7 133.416 42.5681  19
   1  10  -7 151.786 47.0091  18
  -1  10   7 190.719 44.4335  16
   1  10  -7 120.536 46.1339  14
  -1 -10   7 145.358 43.0871  15
  -1  10   7 135.692 44.5430  11
   1  10  -7 142.673 49.2144  10
  -1  10   6 64.2416 32.3687   5
   1 -10  -6 120.285 40.4279   3
   1  10  -6-6.10804 40.3099  18
  -1  10   6 50.3594 33.8427  16
  -1 -10   6 64.7355 36.6030   8
   1  10  -6 12.3401 38.3684  14
  -1 -10   6 58.7743 33.0596  15
  -1  10   6 93.2247 37.5471  11
   1  10  -6 118.361 45.0603  10
   1  10  -5 1065.92 66.0166   3
   1  10  -5 917.228 78.6667  18
  -1 -10   5 1041.07 78.6474  15
  -1  10   5 966.435 77.4066  16
  -1  10   5 985.713 78.1858  15
   1 -10  -5 916.132 76.4311  14
   1  10  -5 1083.12 80.7110  14
  -1  10   5 1009.30 77.3998  11
  -1 -10   5 1038.74 75.5554   8
   1  10  -4 391.646 51.5443  17
  -1 -10   4 491.348 49.9147   8
  -1 -10   4 457.860 50.1750  15
  -1  10   4 376.417 49.3462  15
   1  10  -4 449.253 50.4217  14
   1 -10  -4 383.664 49.2094  14
   1 -10  -4 376.358 46.4093   4
   1  10  -4 477.854 40.8801   3
  -1  10   4 368.904 52.8111   8
   1  10  -4 397.023 55.8709   9
  -1 -10   3 17.1378 33.1178   8
   1  10  -3 22.6419 36.7371   9
  -1  10   3 191.438 46.2753   8
   1  10  -3 25.2875 32.8602  17
   1  10  -3 54.4038 46.1717   7
  -1  10   3 285.396 44.3778  13
  -1 -10   3 9.97753 30.9274  15
   1  10  -3-14.9507 29.7861  14
  -1  10   3 173.958 42.6890  15
   1 -10  -3 268.985 41.8675  14
   1 -10  -3 304.899 40.6418   4
   1  10  -3 43.2539 23.0101   3
  -1 -10   2 412.902 49.9009  15
   1  10  -2 397.648 49.8299  17
   1  10  -2 417.135 62.6487   7
   1 -10  -2 603.608 56.4675  14
  -1  10   2 524.589 52.2030  15
  -1  10   2 498.725 50.4306  13
   1 -10  -2 449.223 46.3619   4
   1  10  -2 480.862 43.2959   3
  -1  10   2 677.289 58.3005   8
   1  10  -2 440.755 54.9345   9
   1  10  -1 869.479 68.3220  17
  -1 -10   1 1038.29 71.1571  16
  -1  10   1 826.692 66.9343  15
   1 -10  -1 854.502 66.7382  16
   1  10  -1 896.279 78.2866   7
   1 -10  -1 868.031 67.9599  14
  -1  10   1 1038.08 71.1183  13
  -1  10   1 869.020 66.5111   8
   1  10  -1 855.638 70.9305   9
  -1  10   1 954.997 65.3122   3
   1 -10   0 149.954 32.8557  16
  -1 -10   0 154.023 33.6472  16
   1  10   0 189.480 50.6327   7
   1  10   0 201.652 34.9981  13
  -1  10   0 171.991 35.7360  13
  -1  10   0 170.418 31.5927   3
  -1  10  -1 1399.51 92.7129  17
   1  10   1 1540.05 93.7372  15
  -1 -10  -1 1441.15 91.3841  16
   1 -10   1 1484.62 91.0997  16
  -1  10  -1 1545.84 97.8181   7
  -1 -10  -1 1540.78 93.7552  14
   1  10   1 1289.94 87.8245  13
  -1  10  -1 1165.37 89.3328   9
  -1  10  -1 1496.39 86.6044   3
  -1  10  -2 264.090 45.1327   9
   1 -10   2 231.396 37.8627  16
   1 -10   2 223.041 36.8157  15
  -1  10  -2 230.856 41.8133  17
   1  10   2 217.192 45.5087   8
  -1  10  -2 200.520 45.0340   7
  -1 -10  -2 219.716 40.0911  14
   1  10   2 257.306 42.3156  15
   1  10   2 235.932 37.7558  13
  -1  10  -2 230.336 39.3406  14
  -1  10  -2 203.171 32.4530   3
  -1 -10  -2 241.605 37.4174   4
  -1  10  -3 364.613 50.6399   9
  -1  10  -3 434.628 51.1322  17
   1  10   3 318.229 51.1315   8
  -1  10  -3 428.149 55.4619   7
  -1 -10  -3 380.307 47.5342  14
   1  10   3 343.805 47.0586  15
  -1  10  -3 373.521 49.4853  14
   1 -10   3 391.457 46.5869  15
  -1  10  -3 409.737 42.9728   3
  -1 -10  -3 449.494 44.9816   3
  -1 -10  -3 396.818 45.7678   4
  -1  10  -4 91.0939 41.9707   9
   1  10   4 57.3229 39.7903   8
  -1  10  -4 113.883 41.5554  17
  -1 -10  -4 171.269 36.1515   3
  -1  10  -4 129.243 39.3107  14
   1  10   4 106.915 37.3508  15
   1 -10   4 77.1417 31.6968  15
  -1 -10  -4 132.252 36.3630  14
   1  10   4 117.467 34.8114  11
  -1 -10  -4 102.409 37.0420   4
   1  10   5 24.2498 26.4519   5
  -1 -10  -5-11.0104 33.4282   4
  -1  10  -5 30.6810 38.8686  18
   1  10   5 24.1448 37.4522  15
   1 -10   5-40.3163 35.9860   2
  -1 -10  -5-42.9681 32.1302   3
  -1  10  -5-24.3607 34.1530  14
   1 -10   5-10.2063 32.7590  15
   1  10   5-17.1117 31.4306  11
   1 -10   5 9.51474 27.0343   8
   1  10   5 120.245 49.1354   8
   1  10   6 176.378 37.3181   5
   1  10   6 130.952 44.6483  19
  -1  10  -6 197.572 49.0449  18
   1  10   6 164.376 38.8043  16
  -1 -10  -6 206.206 39.0098   3
   1 -10   6 232.759 45.6952   2
  -1  10  -6 105.188 40.0055  14
   1 -10   6 236.080 45.0703  15
   1  10   6 204.483 44.8409  11
  -1  10  -6 95.2302 45.9450  10
   1  10   6 172.707 55.6284   8
   1  10   7 1184.61 77.9099   5
  -1 -10  -7 1091.82 85.3031   3
  -1  10  -7 968.717 86.1491  18
   1  10   7 956.909 84.5101  19
   1 -10   7 930.056 79.5070  15
   1  10   7 819.940 79.2844  16
   1 -10   7 1039.68 83.8035   2
  -1  10  -7 818.001 80.7968  14
   1  10   7 1047.09 83.3725  11
  -1  10  -7 925.790 85.7067  10
   1  10   7 1228.21 102.153   8
   1  10   8 372.673 51.2682   5
   1 -10   8 365.979 55.5200   2
  -1 -10  -8 417.106 56.5815   3
   1 -10   8 426.420 60.9131   1
  -1  10  -8 309.519 61.3568  18
   1  10   8 342.703 56.6223  19
  -1 -10  -8 281.794 48.7148  13
   1  10   8 254.757 50.2027  11
  -1  10  -8 265.036 58.7032  10
   1  10   8 296.353 52.7521  16
   1 -10   9 496.615 65.6589   2
  -1 -10  -9 577.811 67.4194   3
   1 -10   9 650.540 73.8473   1
   1  10   9 415.634 64.2470  16
   1  10   9 613.114 71.0250  19
  -1  10  -9 568.158 77.6338  18
  -1 -10  -9 437.362 62.1600  13
   1  10   9 382.835 67.4948  12
  -1  10  -9 719.251 81.5274  10
  -1  10 -10 1014.05 99.3622  18
   1  10  10 747.093 86.0025  19
   1  10  10 694.107 81.2031  16
  -1  10 -10 959.371 107.693   6
  -1 -10 -10 732.794 81.2504  13
   1  10  10 725.481 86.8788  12
   1 -10  10 777.563 83.9768   1
   1 -10  10 839.749 82.0319   2
  -1 -10 -10 843.233 83.1967   3
   1  10  11 9.14202 48.6167  16
  -1  10 -11 11.8921 65.5836   6
  -1 -10 -11 99.4367 49.4374  13
  -1  10 -11 116.813 68.6683  12
   1  10  11 106.027 55.9500  12
  -1 -10 -11 35.8738 43.8870   3
   1 -10  11 123.318 57.7114   1
  -1  10 -12-12.4641 72.2786   6
   1  10  12 58.0104 51.3543  16
  -1 -11  12 191.596 54.4380   2
  -1  11  11 8.12383 48.9744  19
   1  11 -11 9.62987 58.9099  18
  -1  11  11 57.5498 48.4300  16
   1  11 -11 52.8672 79.0704   6
   1  11 -11 28.8523 53.4754  14
   1  11 -11 44.3619 61.1200  12
  -1  11  11 40.4018 61.3385  12
   1 -11 -11 27.7607 48.6706   3
  -1 -11  11-9.06787 48.1594   1
  -1 -11  11 7.62084 45.5995   2
  -1 -11  10 715.471 82.2871   1
   1 -11 -10 617.237 74.4204   3
  -1 -11  10 903.746 81.1817   2
   1  11 -10 475.179 79.8217  18
  -1  11  10 405.134 67.9077  19
  -1  11  10 677.441 80.9044  16
   1  11 -10 748.087 102.585   6
   1  11 -10 469.458 75.4983  14
  -1  11  10 694.022 87.0480  12
   1  11 -10 583.191 87.1833  10
  -1  11   9 168.554 47.2421   5
  -1 -11   9 305.532 55.4829   2
   1 -11  -9 211.177 51.3904   3
  -1  11   9 192.503 52.6342  19
   1  11  -9 166.879 61.0512  18
  -1  11   9 228.271 55.5746  16
   1  11  -9 197.460 68.3674   6
  -1 -11   9 162.050 53.0091  15
   1  11  -9 177.408 55.1834  14
  -1  11   9 234.821 56.5034  11
   1  11  -9 57.5465 58.7980  10
  -1  11   8 151.055 44.7181   5
   1 -11  -8 128.415 45.5753   3
  -1 -11   8 162.172 49.8820   2
  -1  11   8 167.319 51.6768  19
   1  11  -8 69.2324 48.4281  18
  -1  11   8 189.392 48.2823  16
  -1 -11   8 137.307 47.0700  15
   1  11  -8 55.0736 46.7246  14
  -1  11   8 204.131 51.4014  11
   1  11  -8 167.433 59.4134  10
  -1  11   7 42.9168 37.2363   5
  -1 -11   7 26.9210 41.1737   2
   1 -11  -7 7.01651 36.9055   3
   1  11  -7-7.15910 45.0475  18
  -1  11   7-13.2520 44.4573  19
  -1  11   7 14.6990 39.7764  16
  -1 -11   7 15.3769 40.8326   8
  -1 -11   7 20.2745 39.1920  15
   1  11  -7 14.5362 40.0576  14
   1 -11  -7 56.7494 40.1297  14
  -1  11   7 21.9715 41.4312  11
   1  11  -7 24.4346 47.2307  10
  -1  11   6 263.431 45.1390   5
   1  11  -6 267.828 51.6666  18
  -1  11   6 281.004 53.8118  15
  -1 -11   6 266.039 46.3006   8
  -1 -11   6 247.140 48.3520  15
   1 -11  -6 253.912 48.9146  14
   1  11  -6 241.729 47.6271  14
  -1  11   6 264.287 49.0693  11
   1  11  -6 220.988 55.7507  10
  -1  11   6 248.668 58.4067   8
   1  11  -5 705.893 54.4575   3
   1  11  -5 706.337 72.1970  18
  -1 -11   5 873.399 72.8940  15
  -1 -11   5 636.817 64.0004   8
   1  11  -5 676.163 70.8782  14
  -1  11   5 724.984 69.9272  15
   1 -11  -5 816.943 71.9897  14
  -1  11   5 723.954 69.0545  11
  -1  11   5 979.006 82.1264   8
  -1 -11   4 18.8038 35.9952   8
  -1  11   4 35.9419 43.9065   8
   1  11  -4 60.1913 39.1083   9
   1  11  -4 29.8966 35.5192  17
  -1  11   4 17.0985 35.8796  15
   1 -11  -4 48.3699 31.8195  14
  -1 -11   4 11.5066 35.4669  15
   1  11  -4-11.7502 35.6963  14
   1 -11  -4 57.9462 32.8062   4
   1  11  -4 34.5540 24.0366   3
   1  11  -3 56.7014 37.5995  17
  -1  11   3 64.0758 43.2699   8
   1  11  -3-6.76268 46.4657   7
  -1 -11   3 5.57187 36.2588  15
   1 -11  -3 157.521 43.1933  14
  -1  11   3 102.563 39.8250  13
  -1  11   3 107.977 41.1428  15
   1  11  -3-28.0147 34.0466  14
   1  11  -3-17.5944 25.2890   3
   1 -11  -3 117.809 38.2102   4
  -1 -11   3 4.70116 34.2939   8
   1  11  -3 6.32869 37.8815   9
  -1 -11   2 242.705 42.2263  16
   1  11  -2 267.900 46.8214  17
   1  11  -2 312.133 56.8944   7
  -1  11   2 259.262 48.5131   8
  -1  11   2 341.308 46.0612  13
   1 -11  -2 349.449 49.2212  14
  -1  11   2 333.479 47.3495  15
   1 -11  -2 352.170 44.1554   4
   1  11  -2 340.930 38.4594   3
   1  11  -2 241.916 48.4546   9
   1 -11  -1 1074.94 80.1435  16
  -1 -11   1 759.082 69.3334  16
   1  11  -1 896.926 85.6571   7
   1  11  -1 823.609 67.4289  13
  -1  11   1 1109.85 80.3897  13
   1  11  -1 719.515 68.9354  17
   1  11  -1 935.324 75.9573   9
   1 -11   0-5.46209 30.3653  16
  -1  11   0-11.1674 35.6068  17
  -1 -11   0 27.1785 29.9523  16
   1  11   0-20.6962 45.4356   7
   1  11   0-5.18164 30.7613  13
  -1  11   0-10.7858 33.9286  13
  -1  11   0 13.5886 28.4969   3
   1 -11   1-32.9141 31.3379  16
  -1 -11  -1 220.421 42.3995  16
  -1  11  -1 22.4210 33.8298  17
  -1  11  -1-35.7752 44.8087   7
   1  11   1 146.115 39.7863  13
  -1 -11  -1 136.493 40.4410  14
  -1  11  -1 16.6813 36.6635   9
  -1  11  -1 22.1186 26.9185   3
  -1  11  -2 5.72505 35.5216   9
   1 -11   2-11.0813 29.7020  16
  -1  11  -2-5.75974 34.9737  17
  -1  11  -2-23.3595 44.2731   7
   1  11   2 28.9165 38.7971   8
  -1 -11  -2-39.5765 31.1544  14
   1  11   2 11.3689 36.7296  15
   1  11   2 27.0435 32.5998  13
  -1  11  -2 21.7655 25.8429   3
  -1 -11  -2 10.1537 31.5000   4
   1 -11   3 546.731 57.6181  15
  -1  11  -3 563.576 64.6725  17
  -1  11  -3 627.776 69.6631   7
   1  11   3 674.984 69.2650   8
  -1 -11  -3 590.167 60.7932  14
  -1  11  -3 662.616 62.3251  14
   1  11   3 630.016 64.7473  15
  -1  11  -3 859.824 72.6667   9
  -1 -11  -3 660.831 61.6296   4
  -1  11  -3 740.980 58.0390   3
  -1  11  -4 565.689 51.1696   3
  -1 -11  -4 448.236 51.3900   3
  -1  11  -4 468.982 59.3000   9
  -1  11  -4 467.600 59.3280  17
   1  11   4 524.187 68.0617   8
   1 -11   4 502.192 56.7348  15
   1  11   4 403.327 55.0698  15
  -1  11  -4 522.309 57.9492  14
  -1 -11  -4 507.284 58.1344  14
   1  11   4 414.259 50.8534  11
  -1 -11  -4 426.623 54.9213   4
  -1 -11  -5 17.9526 34.9817   4
  -1  11  -5 33.7905 41.3418  18
   1 -11   5-12.6577 39.5492   2
  -1 -11  -5-34.9143 30.0015   3
   1  11   5-52.9308 41.0572  15
   1 -11   5 11.2200 36.0187  15
  -1  11  -5-6.64237 36.6078  14
  -1 -11  -5-12.9069 37.1204  14
   1  11   5-12.5359 34.2352  11
   1  11   5-83.2967 52.6075   8
   1  11   6 70.3193 32.1610   5
  -1  11  -6 208.675 50.3188  18
   1  11   6 54.4150 40.7913  19
   1  11   6 120.544 44.6792  15
   1 -11   6 174.206 45.3179   2
  -1 -11  -6 127.006 40.6375   3
  -1 -11  -6 123.533 39.8897  14
   1 -11   6 195.351 43.9709  15
  -1  11  -6 186.504 46.4082  14
   1  11   6 127.917 40.6866  11
   1  11   6 217.123 61.1468   8
  -1  11  -6 201.135 53.7759  10
   1  11   7 226.303 40.1080   5
   1 -11   7 231.641 49.5030   2
  -1 -11  -7 207.205 46.5613   3
   1  11   7 151.981 50.7706  15
   1  11   7 155.083 43.9973  16
   1  11   7 251.488 54.1129  19
  -1  11  -7 223.398 58.1973  18
  -1  11  -7 301.583 57.5770  14
   1 -11   7 170.926 45.2797  15
   1  11   7 174.882 48.4481  11
  -1  11  -7 151.184 53.7390  10
   1  11   7 229.770 69.5420   8
   1 -11   8 65.9404 49.2253   2
   1 -11   8 93.7899 49.5817   1
  -1 -11  -8 89.9644 41.7662   3
   1  11   8 134.697 47.4758  16
   1  11   8 30.5499 45.7684  19
  -1  11  -8 8.27280 48.8084  18
   1 -11   8 27.1295 42.4635  15
  -1  11  -8 16.5918 44.5541  14
   1  11   8 108.801 42.9090  11
  -1  11  -8 60.3649 52.8159  10
   1  11   8 80.2482 59.1525   8
  -1  11  -9-98.7380 57.6218  18
   1  11   9 40.7882 49.8976  19
   1  11   9-25.4587 45.9202  16
   1 -11   9 21.7636 42.0629  15
  -1  11  -9 53.4027 51.1878  14
  -1  11  -9-9.41185 56.7284  10
   1  11   9 97.8184 67.9095   8
   1 -11   9-16.5725 46.0668   1
  -1 -11  -9 113.588 44.7088   3
   1 -11   9-15.2552 45.9745   2
  -1 -11 -10 52.3235 46.3128   3
   1 -11  10-15.7590 47.1437   2
   1 -11  10 87.8919 51.3760   1
   1  11  10-8.57102 47.2366  19
  -1  11 -10 86.4347 57.4575  18
   1  11  10-45.2539 49.4325  16
  -1  11 -10 23.8133 66.7760   6
  -1  11 -10 76.2926 53.0234  14
   1  11  10-18.5660 55.5384  12
   1  11  10 46.7034 70.3783   8
   1 -11  11 110.496 57.7326   1
  -1 -11 -11 93.1008 50.1391   3
   1 -11  11 176.621 55.0315   2
   1  11  11 76.6945 53.0443  16
  -1  11 -11 100.637 76.5354   6
  -1 -11 -11 94.3793 50.8213  13
  -1  11 -11 244.078 73.2267  12
   1  11  11 140.113 62.2812  12
   1  11  11 124.158 73.2962   8
  -1  11 -11 30.9490 61.9000  18
   1  12 -11 20.0620 58.1674  18
  -1 -12  11 24.3854 45.9845   2
   1 -12 -10 811.308 85.5185   3
  -1 -12  10 745.190 80.3408   2
  -1 -12  10 653.538 87.3228   1
   1  12 -10 520.023 83.8632  18
  -1  12  10 677.300 79.5546  19
  -1  12  10 568.584 78.3345  16
   1  12 -10 804.141 108.649   6
   1  12 -10 583.939 80.2778  14
  -1 -12  10 760.216 84.7880  15
  -1  12  10 560.989 82.5834  12
   1  12 -10 679.792 93.4481  10
  -1  12   9 50.5631 43.9662   5
   1 -12  -9 102.893 46.9228   3
  -1 -12   9 133.495 47.7790   2
   1  12  -9 79.4795 60.3806  18
  -1  12   9 55.2052 50.0480  19
  -1  12   9 53.6843 44.7883  16
   1  12  -9 247.352 79.4500   6
  -1 -12   9 105.088 52.6582  15
   1  12  -9 8.97989 50.0148  14
   1 -12  -9 25.6521 45.5054  14
  -1  12   9 106.544 49.8833  11
  -1  12   9 52.4889 59.9538   8
   1  12  -9 30.4630 58.4775  10
  -1  12   8-6.83970 41.8443   5
   1  12  -8 57.7817 54.3718  18
  -1  12   8 22.5293 44.9325  19
  -1  12   8 40.4251 48.3731  15
  -1  12   8 118.092 48.5187  16
  -1 -12   8 68.8629 44.0122   2
  -1 -12   8 30.5216 44.6047  15
   1  12  -8-8.37284 48.1604  14
   1 -12  -8 8.09862 44.2341  14
  -1  12   8 8.39544 45.4361  11
  -1  12   8-67.5502 63.9577   8
   1  12  -8-9.42932 52.8852  10
  -1  12   7 367.539 55.1901   5
  -1  12   7 158.386 52.3478  19
   1  12  -7 123.984 52.1770  18
  -1  12   7 371.076 61.8149  15
   1  12  -7 453.341 61.5919  14
  -1 -12   7 382.445 57.3454  15
   1 -12  -7 352.730 57.5088  14
   1  12  -7 387.519 66.5638  10
  -1  12   7 378.329 70.4826   8
  -1  12   7 307.509 56.1190  11
  -1 -12   7 381.670 58.5255   2
  -1  12   6 573.099 61.7111   5
  -1  12   6 559.293 66.9544  15
   1 -12  -6 606.142 68.7758  14
  -1 -12   6 605.854 70.8420  15
   1  12  -6 613.628 69.2130  14
   1  12  -6 606.700 71.7166  18
  -1  12   6 655.688 69.7258  11
   1  12  -6 440.520 73.3554  10
  -1 -12   6 577.499 61.3715   8
  -1  12   6 706.004 80.9975   8
   1 -12  -5 50.4476 36.9882   4
   1  12  -5 62.4339 43.7040  18
   1 -12  -5 83.9038 46.3935  14
  -1  12   5 59.7345 41.5332  15
   1  12  -5 48.0504 37.8942  14
  -1 -12   5 26.2864 41.1242  15
  -1  12   5 83.5033 44.4339  11
  -1  12   5 49.9144 49.0281   8
  -1 -12   5 40.7574 37.7713   8
   1  12  -4 39.6453 42.1733  17
  -1  12   4 38.4257 41.9523   8
   1 -12  -4 47.0020 39.2839  14
  -1  12   4 62.7734 39.5328  15
   1  12  -4 26.0934 38.4685  14
  -1 -12   4 31.7067 34.9878  15
   1  12  -4 7.37419 47.6807   9
  -1 -12   4 15.1975 37.7149   8
   1 -12  -4 58.1868 34.0027   4
   1  12  -4 65.6027 27.4604   3
   1  12  -3-6.31333 38.8948  17
  -1 -12   3 12.5771 33.7111  16
  -1 -12   3-55.2537 40.1805  15
  -1  12   3 69.9580 44.6119   8
   1  12  -3-15.0134 51.8528   7
   1 -12  -3-13.0066 40.0652  14
  -1  12   3-6.31726 32.5620  13
  -1  12   3-6.00024 34.2238  15
   1  12  -3-28.1639 44.5997   9
   1 -12  -3-5.00504 32.9638   4
   1  12  -3 23.4904 27.5008   3
  -1 -12   2 184.772 41.4439  16
   1  12  -2 158.799 43.7269  17
  -1  12   2 171.543 45.4705   8
   1  12  -2 135.885 55.0301   7
  -1  12   2 92.1645 35.1954  13
   1 -12  -2 81.7059 39.1189  14
  -1  12   2 140.214 41.8582  15
   1  12  -2 155.204 46.9434   9
   1 -12  -2 111.231 36.3934   4
   1  12  -1 101.734 38.0554  17
   1 -12  -1 222.671 44.0206  16
  -1 -12   1 188.739 42.1735  16
   1  12  -1 174.859 58.8735   7
  -1  12   1 252.221 43.4532  13
   1  12  -1 145.986 39.1054  13
   1  12  -1 118.370 42.8038   9
   1  12   0 480.519 55.7571  13
  -1  12   0 458.354 54.9769  13
   1  12   0 448.013 71.2586   7
   1 -12   0 458.333 54.3172  16
  -1 -12   0 449.873 53.1407  16
   1  12   0 473.517 58.3062  17
  -1  12   0 499.158 61.7877  17
  -1  12   0 606.201 56.4080   3
  -1  12  -1 224.370 46.7115   9
   1 -12   1 220.008 44.5083  16
  -1 -12  -1 307.452 46.5624  16
  -1  12  -1 232.252 49.0293  17
  -1  12  -1 335.264 58.8024   7
   1  12   1 286.983 46.9150  13
  -1  12  -1 207.530 43.7699  13
  -1  12  -1 275.869 41.1937   3
   1 -12   2-12.3691 30.5490  16
  -1  12  -2-12.8425 38.7026  17
  -1  12  -2 98.5460 49.8061   7
   1  12   2-19.0606 40.5162  15
  -1 -12  -2 18.8953 36.2227  14
   1  12   2 6.02154 34.6303  13
  -1  12  -2-6.39924 40.2599   9
  -1  12  -2-9.66502 28.6889   3
  -1 -12  -2 16.7956 36.1744   4
  -1  12  -3 87.0313 46.3922   9
   1 -12   3 107.098 36.4198  16
  -1  12  -3 93.0764 43.9428  17
   1 -12   3 79.6981 35.7612  15
   1  12   3 115.723 49.2515   8
  -1  12  -3 32.2227 48.0694   7
  -1 -12  -3 78.1648 38.8467  14
   1  12   3 150.060 45.4738  15
  -1  12  -3 78.2650 37.3842  14
  -1 -12  -3 63.8238 35.9370   4
  -1  12  -3 91.6433 33.5228   3
  -1  12  -4 73.2602 33.7487   3
  -1  12  -4 168.131 52.4836   9
  -1  12  -4 69.6927 47.1796  17
   1  12   4 97.1960 52.0698   8
   1 -12   4 41.2732 38.2777  15
  -1  12  -4 150.310 42.5532  14
  -1 -12  -4 20.3045 39.1004  14
   1  12   4 129.578 45.3481  15
   1  12   4 71.6893 35.4593  11
  -1 -12  -4 134.604 38.6710   4
  -1  12  -5-29.6144 48.4553  18
   1  12   5 48.6086 51.6626   8
  -1  12  -5 7.25555 39.9807  14
   1  12   5-35.9926 42.4051  15
   1 -12   5-6.12338 39.0489  15
  -1 -12  -5 35.3482 35.6889  14
  -1 -12  -5-12.9389 40.1406   4
   1  12   5-6.85090 38.0866  11
  -1  12  -5 19.8841 31.7005   3
   1 -12   5 48.4524 40.7749   2
  -1 -12  -6 27.1422 36.3758   3
   1 -12   6 36.3919 44.5190   2
  -1  12  -6-38.6862 41.8669  14
   1  12   6 7.65987 44.4124  15
   1 -12   6 77.0896 42.3104  15
  -1 -12  -6-67.0580 42.8509  14
  -1  12  -6-7.81935 45.7012  18
   1  12   6 7.39005 44.5422  19
   1  12   6 14.5836 37.9673  11
   1  12   6-44.1766 57.0890   8
  -1  12  -6-24.3639 46.7065  10
   1 -12   7 45.5519 45.4175   2
  -1 -12  -7-7.34578 38.2495   3
  -1  12  -7-16.6038 52.2313  18
   1  12   7-30.9540 49.0193  19
   1  12   7-40.8994 51.4637  15
   1 -12   7 67.5942 43.3924  15
  -1  12  -7 66.2969 44.8432  14
  -1 -12  -7 47.3629 43.8856  14
   1  12   7-15.6684 41.1982  11
   1  12   7-67.5889 60.3300   8
  -1  12  -7 51.6409 49.9036  10
   1 -12   8 660.885 76.1425   1
  -1 -12  -8 451.461 62.1904   3
   1 -12   8 693.553 74.7336   2
   1  12   8 427.398 71.9454  15
   1  12   8 432.534 67.9798  19
  -1  12  -8 477.158 77.5917  18
  -1  12  -8 417.900 67.7515  14
   1 -12   8 450.432 64.3917  15
   1  12   8 440.073 67.1333  11
  -1  12  -8 488.892 76.9572  10
   1  12   8 598.051 87.8307   8
  -1  12  -9 113.715 60.4879  18
   1  12   9 112.444 55.9511  19
   1  12   9 80.8711 46.8616  16
   1  12   9 27.8157 52.5089  15
  -1  12  -9 37.9925 51.9362  14
   1 -12   9 53.0441 49.3513  15
  -1  12  -9-9.94465 56.7836  10
   1  12   9 67.9810 66.7961   8
  -1 -12  -9 119.281 49.0712   3
   1 -12   9 26.1515 48.1077   1
   1 -12   9 81.6355 51.0758   2
   1 -12  10 184.545 57.6945   2
  -1 -12 -10 209.246 54.8582   3
   1 -12  10 275.760 65.9843   1
  -1  12 -10 80.8073 62.1664  18
   1  12  10 63.0801 54.3467  19
   1  12  10 94.8708 52.2649  16
   1 -12  10 168.066 54.4496  15
  -1  12 -10 191.101 62.3467  14
   1  12  10 242.732 63.1135  12
  -1  12 -10 202.127 79.2323   6
  -1  12 -10 213.593 71.1105  10
   1  12  10 97.0389 75.0461   8
   1  13 -10-19.8465 58.0010  18
  -1  13  10-11.6010 70.9614   8
  -1 -13   9 25.2427 51.4660   2
   1  13  -9 9.33429 57.5058  18
  -1  13   9 58.5817 49.6823  19
  -1  13   9-9.09474 50.5602  15
   1  13  -9-78.6889 72.2666   6
   1  13  -9-9.44545 49.6694  14
  -1 -13   9-8.43633 46.9000  15
   1 -13  -9-63.3021 50.2735  14
  -1  13   9 37.4549 52.5102  11
   1  13  -9 10.7231 62.1725  10
  -1  13   9 54.1567 64.7940   8
  -1  13   8 99.1432 49.2230   5
  -1 -13   8 57.6667 45.4260   2
  -1  13   8 104.595 54.9675  19
   1  13  -8-26.4342 52.7377  18
  -1  13   8 77.2362 56.5457  15
   1  13  -8 80.2965 51.7564  14
  -1 -13   8-8.08790 47.3005  15
   1 -13  -8 8.64165 45.9172  14
  -1  13   8 71.5065 48.8404  11
   1  13  -8-10.0520 56.3955  10
  -1  13   8-19.9380 60.9993   8
  -1  13   7-20.2551 40.6947   5
  -1 -13   7-23.8786 45.7760   2
   1 -13  -7 8.29030 44.8594  14
  -1 -13   7-23.1992 43.3663  15
  -1  13   7-56.5121 47.9276  15
   1  13  -7 58.6678 47.4039  14
  -1  13   7 23.3210 45.7934  19
   1  13  -7 16.6875 51.0352  18
  -1  13   7 8.44891 40.3193  11
   1  13  -7 9.47076 58.7622  10
  -1  13   7-18.2663 55.4574   8
  -1  13   6 96.7259 39.8896   5
   1  13  -6 39.6522 47.5771  18
  -1  13   6 68.4820 49.2973  15
  -1 -13   6 96.2916 46.7392  15
   1 -13  -6 95.4328 46.6195  14
   1  13  -6 87.0443 47.1149  14
  -1  13   6 103.541 46.3196  11
   1  13  -6 81.0768 55.6157  10
  -1  13   6 91.1324 52.6014   8
  -1  13   5 473.525 70.0600   8
   1 -13  -5 475.084 64.7896  14
   1  13  -5 428.659 62.2156  14
  -1 -13   5 336.005 58.6948  15
  -1  13   5 497.409 63.2839  15
  -1  13   5 462.174 60.3664  11
   1  13  -5 303.115 59.3351  18
   1  13  -4 743.355 83.3748   9
   1  13  -4 863.274 82.7409  17
  -1 -13   4 615.078 72.6638  15
  -1  13   4 858.398 81.4473   8
  -1  13   4 748.516 75.9224  15
   1 -13  -4 905.460 82.3728  14
  -1  13   4 767.221 77.1042  11
   1 -13  -4 857.532 72.3970   4
  -1 -13   3 34.6661 36.4795  16
   1  13  -3 27.8711 43.8539  17
   1  13  -3-16.5355 58.0880   7
  -1  13   3 30.7840 43.7370   8
  -1  13   3 26.5894 40.3819  15
  -1  13   3 34.7325 36.1896  13
   1 -13  -3 35.6664 41.7090  14
   1  13  -3 54.3380 44.6598   9
   1 -13  -3 21.9375 34.7613   4
   1  13  -2 127.045 50.3650   9
  -1 -13   2 252.517 47.1744  16
   1  13  -2 101.615 44.9359  17
   1  13  -2 133.194 61.1213   7
  -1  13   2 197.571 46.0124  13
   1  13  -2 151.737 42.1454  13
   1 -13  -2 228.923 43.7378   4
  -1  13   1 339.160 55.3116  13
   1  13  -1 175.110 49.3581  13
   1  13  -1 219.157 68.2331   7
   1 -13  -1 342.789 58.0687  16
   1  13  -1 166.609 50.4199  17
  -1 -13   1 236.021 50.0162  16
  -1  13   1 361.351 62.2919  17
   1  13  -1 211.913 53.4828   9
  -1  13   0-6.67603 34.7622  13
   1  13   0-19.2377 36.2710  13
  -1  13   0-7.70865 52.3334   7
   1  13   0-8.57059 58.1848   7
  -1  13   0-13.7897 41.5583  17
  -1 -13   0 13.5078 35.1677  16
   1 -13   0-40.7532 38.0912  16
   1  13   0-6.64082 37.8789  17
  -1  13   0 6.90332 43.7290   9
   1  13   0 14.5494 41.8385   9
  -1  13  -1 194.617 62.5599   9
   1 -13   1 121.885 48.1960  16
  -1 -13  -1-20.4524 36.6934  16
  -1  13  -1 229.820 56.2713  17
   1  13   1-61.5917 57.6798   7
  -1  13  -1 164.312 65.3860   7
   1  13   1-6.51147 35.7096  13
  -1  13  -1 162.370 52.3514  13
  -1  13  -1 194.157 49.5510   3
   1 -13   2 89.0982 38.5746  16
  -1  13  -2 85.3005 46.0474  17
  -1  13  -2-22.0120 53.8575   7
  -1 -13  -2 76.2557 37.6545  14
   1  13   2 99.7866 43.3868  13
  -1  13  -2 120.809 48.3556   9
  -1  13  -2 112.224 39.0930   3
  -1 -13  -2 49.0936 38.2169   4
   1 -13   3 375.470 53.1967  16
  -1  13  -3 278.525 55.9217  17
  -1  13  -3 249.755 63.1965   7
   1  13   3 480.610 67.4913   8
  -1 -13  -3 302.465 54.2215  14
   1  13   3 309.853 56.0393  15
  -1  13  -3 177.694 53.7640   9
  -1 -13  -3 316.249 53.9525   4
  -1  13  -3 248.099 45.2177   3
  -1  13  -4-10.5751 31.3975   3
  -1  13  -4-76.8918 50.6461   9
  -1  13  -4-22.8867 47.3388  17
   1 -13   4-7.12314 35.5805  16
   1 -13   4 38.5495 38.7306  15
   1  13   4-14.8755 40.6225  15
  -1  13  -4-67.5191 40.5999  14
  -1 -13  -4 7.43730 39.4970  14
  -1 -13  -4-33.1611 42.8590   4
   1  13   4 7.12881 34.0260  11
   1  13   4 15.8359 52.1527   8
   1 -13   5 37.7230 44.0950   2
  -1  13  -5 26.7695 33.4518   3
  -1  13  -5 32.2474 46.7426  18
   1  13   5 52.0029 56.0021   8
  -1 -13  -5-7.73068 42.5985  14
   1 -13   5-33.3078 39.5472  15
  -1  13  -5-7.87164 41.3936  14
   1  13   5-62.4713 46.0006  15
   1  13   5-22.3332 40.6532  11
  -1 -13  -5 6.96379 44.1108   4
  -1  13  -6 806.077 69.6871   3
   1 -13   6 1045.47 91.4994   2
   1  13   6 1053.83 91.7779  19
  -1  13  -6 862.664 88.6721  18
   1 -13   6 857.350 81.4556  15
   1  13   6 963.049 97.5566   8
  -1  13  -6 758.002 84.2656  14
   1  13   6 806.637 84.7568  15
  -1 -13  -6 613.517 77.9419  14
   1  13   6 762.999 80.2245  11
  -1  13  -6 968.686 92.6600  10
   1  13   7 124.358 54.5432  19
  -1  13  -7 186.985 63.0415  18
   1  13   7 212.001 70.4851   8
  -1 -13  -7 278.833 57.9399  14
  -1  13  -7 221.360 59.9261  14
   1  13   7 113.247 54.2630  15
   1 -13   7 296.122 55.7088  15
  -1 -13  -7 364.258 56.5626   3
   1 -13   7 269.376 55.3891   2
   1  13   7 310.017 59.1034  11
  -1  13  -7 323.933 68.5815  10
  -1  13  -8 206.932 66.6342  18
   1  13   8 242.856 57.1276  19
   1 -13   8 257.192 58.4082  15
   1  13   8 268.075 66.2218  15
  -1 -13  -8 310.851 62.6839  14
  -1  13  -8 263.012 62.8495  14
   1 -13   8 268.931 61.2740   1
  -1 -13  -8 174.454 52.7212   3
   1 -13   8 320.292 60.5530   2
   1  13   8 344.061 63.6187  11
   1  13   8 261.600 72.6385   8
  -1  13  -8 265.396 68.4141  10
   1  13   9 9.76757 52.8756  15
   1 -13   9 86.8571 51.0439  15
  -1  13  -9 19.9004 54.3595  14
  -1 -13  -9 28.0163 49.1334  14
   1 -13   9 26.0338 54.6183   2
  -1 -13  -9 62.0257 47.9716   3
   1 -13   9 27.3416 51.5716   1
   1  13   9-9.11724 52.8848  19
  -1  13  -9 49.8627 55.4623  18
   1  13   9 93.5418 67.8123   8
  -1  13  -9 41.9562 62.7661  10
  -1  14   9 98.8985 70.1988   8
   1  14  -8 542.090 80.9927  18
  -1  14   8 582.139 78.5034  19
  -1 -14   8 729.614 84.9545   2
  -1 -14   8 621.293 76.8249  15
   1 -14  -8 497.815 74.9394  14
  -1  14   8 621.586 80.5698  15
   1  14  -8 480.813 75.4947  14
  -1  14   8 737.648 84.4823  11
  -1  14   8 673.023 91.1435   8
   1  14  -8 575.529 88.5738  10
  -1  14   7 519.594 64.9289   5
  -1  14   7 483.368 72.7571  19
   1  14  -7 428.274 72.8540  18
  -1  14   7 535.693 82.4305   8
  -1 -14   7 823.311 83.2692   2
  -1  14   7 445.595 70.7963  15
   1 -14  -7 391.012 68.6469  14
   1  14  -7 690.470 79.1953  14
  -1 -14   7 649.246 75.5650  15
  -1  14   7 486.773 73.5381  11
   1  14  -7 333.986 76.9158  10
  -1  14   6-6.76924 38.9307   5
   1  14  -6 8.54226 53.0013  18
  -1  14   6 69.1092 58.6461   8
  -1 -14   6 31.7918 45.7094  15
  -1  14   6-57.0027 53.2961  15
   1 -14  -6-8.61196 49.1205  14
   1  14  -6-8.55500 46.7183  14
  -1  14   6-17.1236 47.5980  11
   1  14  -6 9.69405 52.4550  10
  -1 -14   5-7.68682 44.2076  15
  -1  14   5 39.8164 52.7737   8
  -1  14   5-15.5259 47.1375  15
   1 -14  -5 66.8426 46.8556  14
  -1  14   5-32.7890 46.3638  11
   1  14  -5 32.8722 49.5325  18
   1  14  -4 26.3700 51.3912   9
   1  14  -4 47.4187 48.0069  17
  -1 -14   4-7.74956 37.0056  16
  -1  14   4 107.532 52.0066   8
  -1  14   4 89.9411 48.1319  15
   1 -14  -4 88.3553 48.0687  14
  -1  14   4 23.8397 39.2753  11
   1 -14  -4-31.0125 41.8803   4
   1  14  -3 178.721 56.7345   9
   1  14  -3 76.4542 51.6561  17
  -1 -14   3 144.296 48.1740  16
   1  14  -3 153.019 61.4152   7
  -1  14   3 121.548 44.1198  13
   1  14  -3 163.721 44.6054  13
   1 -14  -3 179.138 43.9595   4
   1  14  -2 82.2356 52.7921   9
   1  14  -2 7.45303 45.5897  17
  -1 -14   2 7.46025 37.2611  16
   1  14  -2 36.3783 62.8232   7
  -1  14   2 14.9454 39.2990  13
   1  14  -2-43.5219 41.0297  13
   1 -14  -2 34.7497 38.3851   4
   1  14  -1 257.047 56.5958  17
  -1  14   1 91.7117 45.8342  17
  -1 -14   1 281.217 53.2492  16
   1  14  -1 296.851 69.1844   7
  -1  14   1 132.336 47.0459  13
   1  14  -1 263.514 52.8829  13
   1 -14  -1 159.805 43.5088   4
   1  14  -1 290.367 59.1223   9
   1  14   0 70.7007 41.5381  13
  -1  14   0 109.905 47.8370  13
   1  14   0 56.6257 60.7309   7
  -1  14   0 136.126 61.5275   7
   1  14   0 58.2354 44.4036  17
  -1  14   0 143.786 50.3303  17
  -1 -14   0 103.952 41.8540  16
   1 -14   0 111.941 41.3396  16
   1  14   0 95.9821 48.3948   9
  -1  14   0 129.177 47.9931   9
   1  14   1 1559.78 116.076  17
   1 -14   1 1613.76 116.504  16
  -1  14  -1 1761.36 124.538  17
   1  14   1 1812.29 140.793   7
  -1  14  -1 1831.79 130.460   7
   1  14   1 1728.82 117.476  13
  -1  14  -1 1709.37 118.877  13
  -1  14  -1 1611.31 120.001   9
  -1 -14  -1 1827.22 115.576   4
  -1  14  -2 352.170 63.3825   9
  -1  14  -2 272.885 61.8386  17
   1 -14   2 441.646 58.7302  16
  -1  14  -2 281.657 66.9495   7
   1  14   2 400.916 83.3821   7
   1  14   2 342.234 55.9533  13
  -1  14  -2 272.952 53.9462  13
  -1 -14  -2 352.530 55.2547   4
  -1  14  -2 318.140 50.3854   3
  -1  14  -3 489.351 65.0238  17
   1 -14   3 388.270 58.2779  16
  -1  14  -3 485.600 73.5347   7
  -1 -14  -3 359.423 60.7839  14
   1  14   3 433.766 66.0744  15
  -1  14  -3 422.427 69.7509   9
  -1  14  -3 397.217 55.5722   3
  -1 -14  -3 301.130 54.7952   4
   1 -14   4 38.9169 44.4081   2
  -1  14  -4 92.0669 54.0916   9
   1 -14   4 15.5105 37.8960  16
  -1  14  -4 58.0890 53.6311  17
   1  14   4 91.8244 60.2361   8
   1  14   4 24.3524 48.5723  15
  -1 -14  -4 56.9109 44.0064  14
   1  14   4 7.73931 40.3121  11
  -1 -14  -4-7.12610 44.2283   4
  -1  14  -4-5.70473 35.4129   3
  -1  14  -5-17.1171 37.3574   3
   1 -14   5 73.3817 48.7866   2
  -1  14  -5-17.4274 55.5768  18
   1 -14   5 7.15277 45.0128  15
   1 -14   5 55.6788 45.7566  16
   1  14   5 81.4294 60.3383   8
   1  14   5 8.40196 47.9339  15
  -1  14  -5 34.1334 46.1860  14
  -1 -14  -5 8.38088 45.7791  14
   1  14   5 56.2436 42.2646  11
  -1 -14  -5 52.0349 44.8163   4
   1 -14   6 84.2742 51.9192   2
   1  14   6-39.4436 59.8762   8
  -1  14  -6 27.2568 55.9741  18
   1  14   6-25.7084 50.0851  19
  -1 -14  -6-8.69249 45.7103  14
   1 -14   6 7.41174 44.3381  15
  -1  14  -6 35.7430 46.9895  14
   1  14   6-8.79863 48.4835  15
   1  14   6-16.8624 45.1972  11
  -1  14  -6 9.46911 55.3431  10
   1 -14   7-17.4301 48.8769   2
   1 -14   7 34.5783 49.7197   1
   1  14   7 21.1449 62.2833   8
   1  14   7-53.0334 54.4579  19
  -1  14  -7 18.9893 56.3699  18
  -1 -14  -7-81.4072 51.5956  14
   1  14   7 18.4967 51.4185  15
  -1  14  -7 9.39301 54.4645  14
   1 -14   7-38.3380 48.9002  15
   1  14   7-17.8239 47.7787  11
  -1  14  -7 19.7811 54.0153  10
  -1  14  -8-59.6994 60.4198  18
   1  14   8-38.7997 54.3995  15
   1 -14   8 7.93844 47.4929  15
  -1 -14  -8-37.6161 52.7403  14
   1  14   8 67.6998 68.0103   8
  -1  14  -8-31.2376 63.6920  10
   1 -14   8 8.94892 48.4271   2
   1 -14   8-9.05422 51.2145   1
  -1  15   8 83.1269 67.6652   8
   1  15  -7 321.430 72.7309  18
  -1  15   7 309.912 76.1451   8
   1 -15  -7 313.149 65.2254  14
  -1  15   7 269.930 61.9704  15
   1  15  -7 214.520 71.7175  10
  -1 -15   7 329.843 67.2511   2
  -1 -15   6 151.190 53.9468   2
   1  15  -6 155.090 61.8673  18
  -1 -15   6 33.6531 49.5459  15
  -1 -15   6 184.467 51.6976  16
  -1  15   6 214.765 68.7461   8
  -1  15   6 181.859 61.1327  15
   1 -15  -6 184.693 57.6183  14
  -1  15   6 91.3245 48.4064  11
   1  15  -6 217.094 67.5032  10
  -1 -15   5 196.793 52.5041  16
  -1  15   5 244.216 63.0690   8
  -1  15   5 259.594 59.3219  15
   1 -15  -5 196.109 58.0649  14
  -1  15   5 264.208 59.5453  11
   1  15  -5 256.248 64.1785  18
   1  15  -4 37.9762 54.6013   9
  -1 -15   4-25.1331 44.0553  16
   1  15  -4 42.7191 53.0112  17
   1 -15  -4 52.1013 46.9875  14
  -1  15   4 73.0345 49.2751  15
  -1  15   4-8.57397 42.8204  11
   1 -15  -4-39.7038 45.1875   4
  -1 -15   3 1479.87 115.110  16
   1  15  -3 1572.55 120.337  17
   1  15  -3 1387.77 126.151   7
   1  15  -3 1569.15 116.468  13
   1  15  -3 1704.21 128.106   9
   1 -15  -3 1573.27 108.552   4
  -1  15   2 8.41455 48.0413  17
   1  15  -2 73.0715 52.1622  17
  -1 -15   2 40.5092 39.1778  16
   1  15  -2 9.85695 61.6239   7
   1  15  -2 31.6176 41.2112  13
  -1  15   2 32.4706 41.8959  13
   1  15  -2 134.774 56.9530   9
   1 -15  -2 93.5991 41.1517   4
   1  15  -1 208.309 59.8742  17
  -1  15   1 397.823 66.5193  17
  -1 -15   1 193.768 51.1257  16
  -1  15   1 327.986 76.1974   7
   1  15  -1 191.554 74.9371   7
  -1  15   1 225.022 51.5831  13
   1  15  -1 178.258 49.8200  13
  -1  15   1 367.758 65.9299   9
   1  15  -1 273.266 63.4252   9
   1 -15  -1 203.420 48.4784   4
   1  15   0 7.75122 42.7133  13
  -1  15   0-15.9043 44.2101  13
   1  15   0 41.2077 67.8503   7
  -1  15   0-9.28114 60.3586   7
  -1  15   0-33.2353 49.7056   9
   1  15   0-8.73030 56.4113   9
   1 -15   0 40.5867 43.9247  16
  -1 -15   0-16.1507 44.8950  16
  -1  15   0 33.1326 49.5521  17
   1  15   0-71.8273 55.1291  17
   1  15   1 32.1241 46.2000  17
   1 -15   1 48.6560 42.2377  16
  -1  15  -1-25.0124 47.1696  17
  -1  15  -1 45.0162 64.6257   7
   1  15   1 21.0984 63.1161   7
   1  15   1 46.9429 41.5581  13
  -1  15  -1 48.4732 45.3185  13
   1  15   1-17.5617 52.1400   9
  -1  15  -1 33.5167 54.8509   9
  -1 -15  -1 21.1017 40.7975   4
  -1  15  -2 59.9420 54.9703   9
   1 -15   2 81.2956 45.9816  16
  -1  15  -2-33.8836 50.2894  17
   1  15   2-43.6376 70.9469   7
  -1  15  -2-52.3632 62.3054   7
   1  15   2-23.7262 41.5897  13
  -1  15  -2-16.4850 41.6103  13
  -1 -15  -2-21.4407 45.2715   4
  -1  15  -3 282.189 66.5088   9
  -1  15  -3 165.440 56.6111  17
   1 -15   3 287.973 55.5911  16
  -1  15  -3 195.195 68.1883   7
  -1  15  -3 296.090 60.0973  13
  -1 -15  -3 161.375 49.4328   4
  -1  15  -3 165.683 44.9459   3
  -1  15  -4 349.100 68.2468  17
   1 -15   4 243.205 55.1143  16
   1 -15   4 251.237 58.0662   2
  -1 -15  -4 261.174 59.2380  14
   1  15   4 315.880 63.7449  15
   1  15   4 341.777 60.0477  11
  -1 -15  -4 235.474 54.0714   4
  -1 -15  -5 1351.53 110.001   4
   1 -15   5 1341.65 113.782   2
  -1  15  -5 1532.72 123.343  18
   1  15   5 1265.51 113.629  15
   1 -15   5 1384.01 110.769  16
  -1 -15  -5 1454.06 115.487  14
   1  15   5 1386.73 112.848  11
   1  15   5 1691.26 126.337   8
   1 -15   6 44.8166 49.9196   2
   1  15   6 45.6000 52.9624  19
  -1  15  -6 87.1025 59.6988  18
   1 -15   6 46.9423 50.3121  15
   1 -15   6 122.366 51.1716  16
   1  15   6 50.5009 66.1713   8
  -1 -15  -6 111.745 52.3064  14
   1  15   6 46.7747 57.2982  15
  -1  15  -6 47.7075 47.2258  14
   1  15   6 71.7944 51.6984  11
  -1  15  -6 131.300 68.6319  10
   1 -15   7 209.732 56.9405  15
   1  15   7 206.898 73.5070   8
  -1  15  -7 251.147 71.0939  10
   1 -15   7 134.576 56.2634   1
   1 -16  -5 398.451 70.3662  14
  -1  16   5 258.127 62.8432  15
   1  16  -5 282.115 68.0313  18
   1  16  -4-9.14308 52.5830  17
  -1 -16   4 17.9166 44.2509  16
  -1  16   4-18.3030 47.1716  11
   1  16  -4 71.4525 51.7859  13
   1 -16  -4-6.97481 42.0399   4
   1  16  -3 107.458 56.9153  17
  -1 -16   3 105.663 51.6752  16
   1  16  -3 95.6373 52.6114  13
   1 -16  -3 115.714 46.7153   4
   1  16  -3 139.262 67.2947   9
  -1 -16   2 34.8816 44.6085  16
   1  16  -2 70.0541 54.8115  17
  -1  16   2 72.3868 55.4419  17
  -1  16   2 205.624 71.3522   7
   1  16  -2 84.7744 68.5488   7
   1  16  -2 101.903 48.1421  13
  -1  16   2 87.3092 48.6486  13
   1 -16  -2 66.4394 41.9279   4
   1  16  -2 58.3287 58.2472   9
  -1  16   1 1152.89 113.090  17
  -1 -16   1 1443.53 113.415  16
   1  16  -1 1359.81 113.082  17
   1  16  -1 1656.28 135.599   7
  -1  16   1 1599.87 132.929   7
  -1  16   1 1243.42 107.660  13
   1  16  -1 1332.07 107.934  13
   1  16  -1 1599.88 123.060   9
  -1  16   1 1405.44 116.815   9
   1 -16  -1 1288.97 98.9613   4
  -1 -16   0 69.6201 46.6911  16
  -1  16   0-17.9041 58.2489  17
   1  16   0 25.8964 53.2150  17
   1  16   0 77.8823 71.9157   7
  -1  16   0 110.272 69.2728   7
  -1  16   0 17.3063 47.7204  13
   1  16   0 67.1856 44.6349  13
  -1  16   0 126.129 57.4837   9
   1  16   0 66.2260 53.9964   9
   1 -16   0 13.1076 42.9364   4
  -1 -16   0 29.7735 44.2304   4
   1 -16   1 672.274 80.0717  16
   1  16   1 888.762 90.7040  17
  -1  16  -1 910.044 94.3922  17
   1  16   1 889.094 107.651   7
  -1  16  -1 1011.18 104.164   7
  -1  16  -1 695.418 81.0593  13
   1  16   1 869.061 86.5614  13
  -1  16  -1 988.204 96.5300   9
   1  16   1 709.804 87.0227   9
  -1 -16  -1 683.560 79.1936   4
   1  16   2-26.3593 54.1311  17
  -1  16  -2 9.12269 53.7401  17
   1 -16   2-8.75863 46.0583  16
  -1  16  -2 46.7733 63.1323   7
   1  16   2 105.730 75.9076   7
  -1  16  -2 35.5089 47.1374  13
  -1  16  -2 18.5196 52.8156   9
  -1 -16  -2-37.9981 45.8053   4
  -1  16  -3 765.040 89.9843   9
  -1  16  -3 906.058 97.5075  17
   1 -16   3 766.870 83.4161  16
   1 -16   3 833.417 88.7311   2
  -1  16  -3 815.354 95.8882   7
   1  16   3 1094.28 120.227   7
  -1  16  -3 926.185 89.8263  13
   1  16   3 725.162 83.5574  11
  -1 -16  -3 811.646 82.9216   4
  -1  16  -4 57.3664 56.3237  17
   1 -16   4 17.9074 52.3322   2
  -1 -16  -4 7.99565 45.9853   4
   1  16   4-17.7756 44.3891  11
   1 -17  -2-48.9884 46.4368   4
   1  17  -2-100.842 72.9031   7
  -1  17   2-23.0143 68.8759   7
   1  17  -1 470.568 94.2945   7
  -1  17   1 598.244 92.9730   7
  -1  17   1 501.410 79.9452   9
   1  17  -1 379.532 73.8673  17
   1 -17  -1 455.904 62.1198   4
  -1  17   0 106.928 69.7933   7
   1  17   0 189.319 80.5490   7
  -1  17   0 115.646 64.5360   9
   1  17   0 175.136 62.1237  17
  -1 -17   0 101.945 50.0305   4
   1 -17   0 172.509 49.3621   4
  -1  17  -1 41.1891 69.0785   7
   1  17   1 12.1681 73.3400   7
  -1  17  -1-29.1753 57.2882   9
  -1 -17  -1 7.88605 43.4545   4
   1  17   1-9.24508 51.8449  17
  -1  17  -2 79.4644 67.2063   7
  -1 -17  -2 135.697 54.4007   4
   2   0 -15 39.3251 47.4756  11
  -2   0  15-8.22232 49.5626  18
   2   0 -14 611.587 77.1079  11
  -2   0  14 630.368 81.7610  10
  -2   0  14 643.867 76.7955  18
   2   0 -13 381.716 72.2025   5
   2   0 -13 435.399 72.1261  11
  -2   0  13 297.936 67.0249  10
  -2   0  13 225.713 58.9536  18
   2   0 -12 1225.54 100.639   5
  -2   0  12 1332.90 93.0928  18
   2   0 -12 1002.95 82.7672  19
   2   0 -12 1128.35 93.0320  11
  -2   0  12 1110.30 96.2892  10
   2   0 -11-7.62304 39.6932   5
  -2   0  11-22.9673 37.5810  18
   2   0 -11-33.4586 36.2385  19
   2   0 -11 67.3591 39.6816  11
  -2   0  11-54.5509 44.3464  10
  -2   0  11 11.8237 31.1243   1
   2   0 -10 3043.58 174.184   5
  -2   0  10 2949.11 164.393  18
   2   0 -10 2967.75 159.025  19
   2   0 -10 3057.12 168.806  11
  -2   0  10 3327.33 173.991  10
  -2   0  10 3328.81 157.676   1
   2   0  -9 23.8328 33.4128   5
  -2   0   9-16.0838 25.0675   1
   2   0  -9-18.2255 28.6581  19
  -2   0   9-8.95060 31.7795  18
   2   0  -9 5.12677 28.7503  11
  -2   0   9 21.5731 35.2980  10
   2   0  -8 3291.93 167.153   5
  -2   0   8 2871.98 157.044  18
  -2   0   8 3173.08 167.045   6
   2   0  -8 3209.68 162.274  11
  -2   0   8 3223.26 164.746  10
   2   0  -7-13.2605 29.1114   5
  -2   0   7 14.4871 21.5561   1
  -2   0   7-16.3390 28.1642  18
   2   0  -7-17.8951 24.1069  19
  -2   0   7 66.6237 33.3530   6
   2   0  -7 4.00404 27.9705  12
  -2   0   7-8.13194 29.4870  10
   2   0  -6 21836.8 942.285  19
  -2   0   6 21485.6 950.431  10
  -2   0   6 22408.3 942.259   1
  -2   0   5 4.86841 11.5865   2
  -2   0   5 4.29936 19.0629  18
   2   0  -5 8.32354 16.7201  19
  -2   0   5 10.5599 22.5044  12
   2   0  -5 5.34612 22.2705  12
   2   0  -5 11.9628 22.0238   5
  -2   0   4 71.4558 11.1226   2
  -2   0   4 84.3452 26.5909   6
   2   0  -4 60.5539 14.2934  19
  -2   0   4 80.5227 21.3121  12
   2   0  -4 53.3568 20.2792  12
   2   0  -4 82.5680 22.0978   5
  -2   0   3-11.0608 21.0526   6
  -2   0   3 22.3961 18.4029  12
   2   0  -3 1.59751 15.3857  12
  -2   0   3 1.88982 17.1593   5
   2   0  -3 11.2535 16.9740   5
   2   0  -3 11.3688 10.0507  19
   2   0  -2 7577.30 329.666   3
  -2   0   2 7590.28 334.334   5
   2   0  -2 7656.12 334.377   5
   2   0  -2 7921.36 332.583  12
  -2   0   2 7811.07 332.627  12
  -2   0   1 1.17551 8.90122  10
   2   0  -1-3.04202 6.04431  11
  -2   0   1 4.76758 7.97489  12
  -2   0   0 5714.75 244.502   4
   2   0   1 14.5143 12.1269   4
   2   0   1 1.59133 11.6013  18
   2   0   1 8.85248 10.5784   7
  -2   0  -1 7.24840 9.09003  12
   2   0   1-14.1448 12.9716   8
   2   0   2 46456.2 1932.90  18
  -2   0  -2 45498.7 1931.67  12
  -2   0  -2 44571.3 1934.44   1
  -2   0  -3 17.3179 12.8604   6
   2   0   3 14.1474 18.3758  18
  -2   0  -3 8.27270 16.3072  12
  -2   0  -3 1.94562 17.9576   1
  -2   0  -4 9453.85 414.003   6
   2   0   4 9794.33 418.976  18
  -2   0  -4 9297.68 419.288   1
  -2   0  -4 9691.50 418.573  12
  -2   0  -5 16.7095 19.0243   6
  -2   0  -5-38.0837 22.6622  12
  -2   0  -5 17.4994 22.2427   2
  -2   0  -6 189.384 35.5380   1
   2   0   6 215.988 35.5095  18
  -2   0  -6 187.300 32.6283  19
  -2   0  -7 57.3785 28.5542   2
   2   0   7-12.0899 29.6744  18
  -2   0  -7 24.8396 32.1172  19
  -2   0  -7-20.2476 32.8003  12
   2   0   7-30.8927 31.6635  10
  -2   0  -8 813.690 63.4659   5
   2   0   8 707.073 61.0744  18
  -2   0  -8 626.440 60.8271  19
   2   0   8 785.115 63.3053  10
  -2   0  -8 790.277 59.4659   2
  -2   0  -9 5.52011 31.4856   5
  -2   0  -9 5.42738 32.9559  19
   2   0   9-5.31640 33.2179  18
  -2   0  -9 33.0646 32.9664  11
   2   0   9-5.13280 34.0161  10
  -2   0  -9-4.22000 31.9930   2
  -2   0 -10 1896.53 115.436   5
   2   0  10 1736.36 112.222  18
  -2   0 -10 1515.98 108.295  19
  -2   0 -10 1538.02 108.985  11
   2   0  10 1693.82 110.888  10
  -2   0 -10 1850.57 105.035   2
  -2   0 -11 14.0541 38.7213   5
  -2   0 -11 7.11865 38.8744  11
   2   0  11 32.5854 42.3823  10
   2   0  11-33.5305 39.8117  18
  -2   0 -11-33.6599 43.7798  19
  -2   0 -12 1106.80 96.4531   5
  -2   0 -12 1161.36 96.3485  11
   2   0  12 1124.44 94.5763  10
   2   0  12 1105.83 95.2502  18
  -2   0 -12 1253.34 99.0367  19
  -2   0 -13 8.50460 45.5913   5
  -2   0 -13 43.8014 43.7510  11
   2   0  13 7.91224 48.7458  10
  -2   0 -13 16.1554 50.4710  19
   2   0  13-48.6851 46.2818  18
   2   0  14 239.886 57.6573   4
  -2   0 -14 109.639 51.6961   5
  -2   0 -14 208.384 58.7582  11
   2   0  14 180.039 63.8156  10
  -2   0 -14 139.329 58.1179  19
   2   0  14 122.798 54.4735  18
  -2   0 -15-57.8939 50.7986   5
   2   1 -15 9.94155 49.6495  11
   2  -1 -15-29.3827 49.9658  11
  -2   1  15 33.1817 51.8306  18
  -2  -1  15 8.18571 52.5466  18
   2   1 -14 403.750 70.3940   5
   2  -1 -14 390.142 65.0714  11
   2   1 -14 379.877 66.3511  11
  -2   1  14 515.961 75.6738  10
  -2  -1  14 559.612 77.4901  10
  -2  -1  14 359.074 66.7250  18
  -2   1  14 364.657 62.4238  18
   2   1 -13-28.6977 45.6490   5
   2   1 -13 17.8111 40.5415  19
  -2  -1  13-35.1330 47.7020  18
  -2   1  13-14.2891 49.0700  18
   2  -1 -13 8.28983 43.5925  11
   2   1 -13 8.46558 44.5167  11
  -2  -1  13 24.8929 51.4832  10
  -2   1  13 50.2787 52.7200  10
   2   1 -12 1611.40 117.391   5
   2   1 -12 1391.49 98.0501  19
  -2   1  12 1335.47 101.447  18
  -2  -1  12 1337.53 102.421  18
   2  -1 -12 1432.38 106.429  11
   2   1 -12 1531.97 109.756  11
  -2  -1  12 1667.22 114.918  10
  -2   1  12 1302.24 108.093  10
  -2  -1  12 1637.93 96.4572   1
   2  -1 -11 1235.96 98.3014   5
   2   1 -11 1240.72 98.9844   5
  -2  -1  11 1353.96 83.8492   1
  -2  -1  11 1210.60 90.2748  18
  -2   1  11 1109.48 89.4667  18
   2   1 -11 1156.78 84.6568  19
   2   1 -11 1211.06 92.8320  11
   2  -1 -11 1334.10 97.0259  11
  -2   1  11 1397.96 100.375  10
  -2  -1  11 1369.19 99.2968  10
   2   1 -10 614.543 64.2894   5
   2  -1 -10 581.259 62.9401   5
  -2  -1  10 528.863 49.9020   1
  -2   1  10 462.518 56.9213  18
  -2  -1  10 582.175 58.0890  18
   2   1 -10 493.758 52.1825  19
  -2   1  10 642.804 64.6503   6
   2  -1 -10 456.467 55.9702  11
   2   1 -10 429.817 54.3816  11
  -2  -1  10 585.714 60.7181  10
  -2   1  10 439.009 59.2655  10
   2   1  -9 441.919 53.9252   5
   2  -1  -9 475.875 55.4492   5
  -2  -1   9 743.249 52.2206   1
  -2  -1   9 556.983 53.4753  18
  -2   1   9 576.936 55.6649  18
   2  -1  -9 422.632 46.8516  19
   2   1  -9 502.263 48.9860  19
  -2   1   9 546.856 59.0101   6
   2   1  -9 615.288 58.3268  12
   2  -1  -9 496.024 53.2365  11
  -2  -1   9 576.412 57.6978  10
  -2   1   9 581.807 58.2929  10
   2   1  -8 37.1837 29.8053   5
   2  -1  -8 20.1891 29.7491   5
  -2  -1   8-15.8238 27.9820   1
  -2   1   8 17.1086 22.2834   1
  -2  -1   8 53.2097 31.6785  18
  -2   1   8 39.8318 31.4687  18
  -2   1   8 10.1266 36.3529   6
   2  -1  -8 48.7670 29.3973  11
  -2   1   8 14.1659 32.4467  12
   2   1  -8 4.84976 32.5495  12
  -2  -1   8 79.0022 35.5758  10
   2   1  -7 231.910 37.7683   5
   2  -1  -7 125.419 30.4916   5
  -2   1   7 114.847 24.2786   1
  -2  -1   7 217.549 23.8006   2
  -2  -1   7 151.021 30.9828  18
  -2   1   7 142.855 38.1075   6
   2  -1  -7 127.193 30.7056  11
  -2   1   7 214.477 39.1185  12
   2   1  -7 150.014 34.3111  12
  -2  -1   7 191.264 37.0569  10
   2  -1  -6 4826.82 215.653  19
  -2   1   6 4645.18 223.186  12
  -2  -1   6 4881.58 224.025  10
  -2  -1   6 4726.70 211.301   2
  -2   1   6 4710.32 212.888   1
  -2  -1   5 132.834 17.8338   2
  -2   1   5 122.703 19.1184   1
   2  -1  -5 69.0541 18.2250  19
  -2  -1   5 92.6760 21.9294  18
   2  -1  -5 118.499 23.3149  11
   2   1  -5 120.540 28.7533  12
   2  -1  -5 131.819 25.1188   5
   2   1  -5 98.7380 27.5618   5
  -2   1   4 13323.7 577.950   5
   2   1  -4 12917.1 578.237   5
  -2  -1   4 13516.3 580.398   6
   2   1  -4 12954.0 581.041   6
  -2  -1   4 13471.1 572.685  18
   2  -1  -4 13320.6 574.596  11
   2   1  -4 13481.9 576.952  12
  -2   1   4 13191.2 576.256  12
  -2  -1   4 13332.8 576.182  10
  -2   1   3 1053.67 57.9537   5
   2  -1  -3 973.451 52.9329   3
  -2  -1   3 1095.83 61.8661   6
   2   1  -3 985.493 57.4232   5
   2   1  -3 1087.11 61.5703   6
  -2  -1   3 1082.17 52.7476  18
  -2   1   3 1043.50 50.5078  19
   2  -1  -3 1081.45 54.7055  11
   2   1  -3 1097.08 56.5214  12
  -2   1   3 1012.68 56.0452  12
  -2  -1   3 972.946 56.2147  10
   2  -1  -2 10985.1 482.306   3
  -2   1   2 10949.8 482.103   3
   2   1  -2 11041.0 477.775   3
   2   1  -2 11350.3 480.629  18
  -2  -1   2 11690.2 480.413  18
  -2  -1   2 11095.6 487.350   6
   2   1  -2 11529.8 488.188   6
   2   1  -2 11354.9 484.856   5
  -2  -1   2 11310.8 483.448  10
  -2   1   2 11494.7 482.486  11
   2  -1  -2 11345.0 482.355  11
   2   1  -2 11351.7 483.940  10
  -2  -1   1 7217.32 309.512   9
  -2  -1   1 7230.33 306.740  17
   2   1  -1 7018.82 312.607   6
  -2  -1   1 6961.22 312.225   6
   2  -1  -1 7202.75 307.351  14
  -2   1   1 7346.60 308.014  13
   2   1  -1 7318.48 306.520  14
   2   1  -1 7081.28 309.126  10
   2   1  -1 7039.77 309.456   5
  -2  -1   0 6388.69 271.964  15
   2   1   0 6408.50 272.002  15
   2  -1   0 6435.98 270.223  16
  -2  -1   0 6080.29 272.007   6
   2   1   0 6048.99 275.023   7
  -2  -1   0 6129.86 274.813   7
  -2  -1   0 6336.66 269.822  13
  -2   1   0 6394.32 271.279  17
   2   1   0 6518.99 272.201  19
  -2  -1   0 6260.79 275.226   8
  -2  -1  -1 73.1540 14.8621   4
   2   1   1 81.0301 15.4374   4
  -2   1  -1 108.717 15.4644  18
  -2  -1  -1 71.5494 16.1359  19
   2   1   1 68.9084 17.1248  19
   2  -1   1 113.336 14.6213  17
   2  -1   1 101.640 11.1255   8
  -2  -1  -1 54.7943 10.6074  11
  -2   1  -1 112.994 12.5172  10
   2   1   1 52.5974 19.3961   8
  -2   1  -1 80.0518 17.2242   2
  -2   1  -1 95.0313 17.4990   1
  -2   1  -2 955.238 53.4319  18
  -2  -1  -2 983.613 55.1382  19
   2  -1   2 972.924 52.6889  18
   2  -1   2 1020.07 51.0100  10
  -2  -1  -2 1032.65 51.8726  11
   2   1   2 1029.44 51.7213  12
   2   1   2 1086.71 54.5375   4
  -2   1  -2 1063.79 56.7543   2
  -2   1  -2 1036.48 56.4722   1
   2  -1   2 1096.67 56.4835   1
   2   1   3 291.953 28.5559   4
  -2   1  -3 242.431 28.4581   1
   2  -1   3 277.901 28.1201   1
  -2   1  -3 255.597 28.2713   2
   2   1   3 301.783 25.5474  12
  -2   1  -3 260.785 25.5539  12
  -2  -1  -3 329.108 25.2897  11
   2  -1   3 201.771 22.6800  10
  -2   1  -3 240.616 26.7130  18
  -2  -1  -3 257.611 27.1039  19
   2  -1   3 181.894 24.2950  18
  -2   1  -4 5114.99 230.304   1
  -2  -1  -4 5270.66 228.434   1
   2  -1   4 5295.69 230.244   1
  -2   1  -4 4936.28 228.512   2
   2  -1   4 4937.19 227.581  18
  -2  -1  -4 4930.58 228.875  19
   2  -1   4 4791.86 225.825  10
  -2  -1  -4 5046.88 227.174  11
   2   1   4 5066.73 227.577  12
  -2   1  -4 4993.59 228.356  12
  -2   1  -5 982.971 58.0905   6
  -2   1  -5 915.621 59.7183  12
   2  -1   5 938.275 58.0143  10
  -2   1  -6 8994.80 398.945   6
   2   1   6 9170.36 402.753  12
  -2  -1  -6 8740.35 401.520  11
   2  -1   6 9059.81 402.564  18
   2   1   6 8817.02 402.511  18
  -2  -1  -6 8598.39 402.429  19
   2  -1   6 9508.66 403.983   1
  -2  -1  -7 255.414 36.3698   5
   2  -1   7 339.696 40.2890  18
   2   1   7 176.918 37.1821  18
  -2  -1  -7 222.039 39.2020  19
  -2  -1  -7 289.970 37.4198  11
  -2   1  -7 290.507 42.3960  12
   2  -1   7 278.592 40.1029  10
   2  -1   7 295.343 41.5041   1
  -2  -1  -7 207.344 37.1497   1
  -2  -1  -7 270.345 35.5024   2
  -2   1  -7 317.068 40.1969   2
  -2  -1  -8 3799.89 183.602   5
  -2   1  -8 3635.66 185.064  19
   2  -1   8 3609.88 182.749  18
  -2  -1  -8 3373.29 182.475  19
   2   1   8 3614.33 183.958  18
  -2  -1  -8 3513.52 182.749  11
  -2   1  -8 3614.94 184.981  12
   2  -1   8 3654.35 182.562  10
  -2   1  -8 3542.47 179.310   2
  -2  -1  -8 3667.04 176.998   2
  -2  -1  -9 281.493 43.7148   5
  -2   1  -9 302.026 46.9543  19
  -2  -1  -9 182.647 42.8221  19
   2   1   9 239.668 46.0761  18
   2  -1   9 317.965 47.3792  18
  -2  -1  -9 231.097 41.8729  11
  -2   1  -9 292.276 47.9963  12
   2   1   9 261.200 45.9969  10
   2  -1   9 283.841 44.8185  10
  -2  -1  -9 306.058 41.7998   2
  -2  -1 -10 232.533 45.3868   5
  -2   1 -10 278.813 49.5456   5
  -2  -1 -10 223.636 47.4597  19
  -2   1 -10 265.939 48.9330  19
   2   1  10 293.069 51.1811  18
   2  -1  10 257.222 47.4061  18
  -2  -1 -10 195.057 44.7460  11
   2  -1  10 270.568 52.4839  10
   2   1  10 323.685 54.5611  10
  -2  -1 -10 226.159 41.8824   2
  -2  -1 -11 46.9704 41.7680   5
  -2   1 -11 103.559 44.3770   5
  -2   1 -11 64.6510 43.7473  11
  -2  -1 -11 49.6474 41.9148  11
   2  -1  11 168.277 48.0128  10
   2   1  11 86.5905 41.1723  10
   2   1  11 81.5857 48.3952  18
  -2   1 -11 82.2156 44.3961  19
  -2  -1 -11 47.0964 42.1713  19
   2  -1  11 86.9132 41.3247  18
  -2  -1 -12 44.5523 42.3570   5
   2   1  12 24.0103 39.9753   4
  -2   1 -12 24.4787 44.1561   5
  -2   1 -12-8.00437 44.5031  11
  -2  -1 -12 15.7376 45.9942  11
   2   1  12 14.6897 46.2132  10
   2  -1  12 28.7774 44.0092  10
  -2   1 -12-29.9927 48.1374  19
   2   1  12 44.9518 47.7800  18
  -2  -1 -12 7.42968 47.0660  19
   2  -1  12 7.39780 43.5833  18
   2   1  13 121.766 49.2576   4
  -2   1 -13 26.7805 45.6103   5
  -2  -1 -13 153.878 50.3127   5
  -2   1 -13 17.7034 47.0688  11
  -2  -1 -13 60.5123 45.0808  11
   2   1  13 160.216 59.3350  10
   2  -1  13 23.6919 49.4075  10
   2   1  13-8.19817 49.8435  18
  -2   1 -13 32.5366 48.7245  19
   2  -1  13 64.8055 47.4120  18
  -2   1 -14 153.487 58.1269   5
  -2  -1 -14 244.784 59.9956   5
   2   1  14 195.149 59.1658   4
  -2   1 -14 125.297 52.4939  11
  -2  -1 -14 75.0098 49.1839  11
   2  -1  14 145.652 59.4829  10
   2   1  14 138.126 57.8722  10
   2  -1  14 139.580 52.1330  18
   2   1  14 150.113 54.3398  18
  -2   1 -14 87.2840 57.0763  19
  -2   1 -15-40.4305 53.1789   5
   2   2 -15 40.5102 50.0301  11
   2  -2 -15-29.4241 50.0405  11
   2   2 -15 56.8455 61.5219   5
  -2   2  15 8.76133 46.5262   4
   2  -2 -15 22.7035 43.8833   3
  -2   2  14 164.300 51.9424   4
   2   2 -14 149.402 58.5060   5
  -2   2  14 173.444 56.2227  18
   2   2 -14 91.1474 45.5224  19
  -2  -2  14 130.263 50.7312  18
   2  -2 -14 154.313 51.6015  11
   2   2 -14 65.6403 50.0604  11
  -2   2  14 73.7019 55.3545  10
   2   2 -13 9.86012 50.3020   5
  -2   2  13-7.31184 47.8545  18
   2   2 -13 30.1725 41.9198  19
  -2  -2  13 14.1002 46.4325  18
   2   2 -13 25.6229 44.4708  11
   2  -2 -13-8.30687 44.5306  11
  -2   2  13-42.7326 52.2752  10
  -2  -2  13 41.8632 52.6752  10
  -2  -2  13-16.1744 38.4907   1
   2   2 -12-26.9902 50.0160   5
  -2  -2  12 10.1785 35.1550   1
  -2   2  12 26.8737 47.1929  18
  -2  -2  12-32.0176 41.1070  18
   2   2 -12 27.5889 38.9716  19
   2  -2 -12 30.0276 42.4595  11
   2   2 -12 23.1680 42.5550  11
  -2  -2  12 45.6971 46.9217  10
  -2   2  12-39.3445 51.8257  10
   2   2 -11 299.677 57.2325   5
  -2  -2  11 247.181 44.1325   1
   2   2 -11 195.274 45.1685  19
  -2   2  11 260.103 48.4948  18
  -2  -2  11 218.404 44.4149  18
  -2   2  11 403.058 63.6980   6
   2   2 -11 147.661 50.3339  12
   2  -2 -11 388.926 53.0677  11
  -2   2  11 279.695 60.6588  10
  -2  -2  11 171.377 47.4365  10
  -2  -2  10 1644.21 96.0691   1
   2   2 -10 1514.56 95.4630  19
  -2   2  10 1438.21 99.5058  18
  -2  -2  10 1585.92 99.6768  18
  -2   2  10 1520.28 105.667   6
  -2  -2  10 1528.45 105.557  10
   2  -2 -10 1522.50 101.771  11
   2   2 -10 1586.44 108.085  12
   2   2 -10 1467.77 106.755   5
   2   2  -9 647.081 62.9390   5
  -2  -2   9 732.938 55.1269   1
   2   2  -9 502.355 50.3332  19
  -2   2   9 610.491 56.2445  18
  -2  -2   9 557.772 53.1508  18
  -2   2   9 510.019 59.0707   6
  -2   2   9 585.553 60.6195  12
   2   2  -9 752.406 64.6732  12
   2  -2  -9 497.667 54.0826  11
  -2  -2   9 598.887 59.7845  10
  -2   2   8 9684.09 434.322   6
   2   2  -8 9117.50 435.845   5
  -2  -2   8 9532.07 425.159  18
  -2   2   8 9495.63 432.008  12
  -2  -2   8 9361.46 430.566  10
   2  -2  -8 9472.07 428.865  11
   2   2  -8 9143.50 432.440  12
  -2  -2   8 9681.34 423.735   1
   2   2  -7 9.50448 27.3429   5
  -2  -2   7 40.0139 21.4476   2
  -2  -2   7 45.6824 27.3021  18
  -2   2   7-13.5765 31.0928   6
   2   2  -7 5.17375 36.3513   6
   2  -2  -7 15.1591 24.9734  11
  -2   2   7 8.44014 28.4921  12
   2   2  -7 21.7451 31.7127  12
  -2  -2   7 28.3075 28.8820  10
  -2  -2   6 208.109 34.9551  10
  -2   2   6 336.072 38.5579  12
  -2  -2   6 235.495 26.7078   2
   2   2  -6 319.773 40.0055   5
  -2   2   6 365.760 40.1107   5
  -2   2   5 266.173 26.6780  19
  -2  -2   5 248.255 29.0656  18
   2  -2  -5 283.322 29.9371  11
   2   2  -5 284.751 33.2525  12
  -2   2   5 299.786 21.7252   1
  -2   2   4 1174.42 64.3932   5
   2  -2  -4 1016.23 58.7868   3
  -2   2   4 1119.58 51.4283   1
   2   2  -4 1119.59 69.1898   6
   2   2  -4 1052.57 59.3402  18
  -2   2   4 1067.76 56.8531  19
  -2  -2   4 1043.83 58.6191  18
  -2  -2   4 1138.23 63.0229  10
  -2   2   4 1135.08 62.7847  12
   2  -2  -4 1147.50 61.4397  11
   2   2  -4 1068.14 63.4967  10
   2  -2  -3 280.067 24.5817   3
  -2   2   3 301.823 28.3640   5
   2   2  -3 318.837 24.7763  18
   2   2  -3 305.722 34.5236   6
  -2   2   3 323.700 25.2350  11
   2  -2  -3 267.779 24.7586  11
  -2  -2   3 313.137 29.4110   9
   2   2  -3 275.326 27.3788  10
  -2   2   2 479.427 31.3639   3
  -2   2   2 484.527 27.5508   4
   2  -2  -2 511.610 31.8141   3
   2  -2  -2 501.704 25.3593   2
   2   2  -2 573.897 30.2107  18
  -2  -2   2 529.051 29.9064  17
   2   2  -2 498.934 37.9307   6
   2  -2  -2 471.147 29.7942  13
   2   2  -2 491.840 33.6746  10
  -2   2   2 481.310 31.0417  11
  -2  -2   2 583.378 34.6288   9
  -2   2   1 43.1411 13.0964  16
   2   2  -1 42.4036 11.3527  17
   2   2  -1 68.9763 19.3825   6
  -2  -2   1 57.5055 22.1750   7
   2  -2  -1 40.2803 12.3179  14
  -2   2   1 29.6525 11.8563  13
   2   2  -1 40.9935 11.0546  14
   2   2  -1 25.9246 16.6949   9
   2  -2  -1 52.1724 13.5127   2
   2   2   0 26820.4 1122.72  15
   2  -2   0 26587.1 1120.99  16
  -2  -2   0 26665.6 1122.63  15
   2   2   0 25915.5 1125.78   7
  -2   2   0 26702.1 1121.57  14
   2   2   0 27125.6 1120.28  13
   2  -2   0 25762.0 1123.01   2
   2  -2   0 26390.5 1121.65   1
  -2   2   0 25904.3 1122.90   2
  -2   2   0 25685.4 1121.77   1
  -2  -2   0 26334.7 1125.75   8
  -2  -2  -1 346.921 25.4540   4
   2  -2   1 293.909 22.8071  17
   2   2   1 320.601 25.8445  19
  -2   2  -1 313.615 23.7290  17
   2   2   1 320.167 21.3894  16
  -2   2  -1 302.138 26.7226   1
   2  -2   1 326.713 28.5871   2
  -2   2  -1 318.306 28.2774   2
   2  -2   1 280.007 25.8244   1
  -2  -2  -1 322.846 21.9077  13
   2   2   1 312.766 21.2316  11
  -2   2  -1 310.523 21.4759   9
   2   2   1 305.667 28.9126   8
   2   2   2 13068.9 564.909   4
  -2  -2  -2 12851.9 558.349   5
  -2  -2  -2 13190.7 564.753   4
   2   2   2 13789.2 565.775  19
  -2   2  -2 13339.5 564.461  18
   2  -2   2 13532.2 563.623  17
   2  -2   2 12864.8 566.109   1
   2  -2   2 12813.7 565.726   2
  -2   2  -2 12767.0 566.128   2
  -2   2  -2 12986.1 562.362  10
   2   2   2 13157.8 562.601  11
  -2  -2  -2 13159.6 562.425  11
   2  -2   2 13131.5 561.383   9
  -2  -2  -3 3364.11 152.249   5
   2   2   3 3379.34 158.037   4
   2   2   3 3334.12 158.224  19
  -2   2  -3 3235.87 157.095  18
  -2  -2  -3 3450.46 158.114  19
   2  -2   3 3479.55 157.187  18
   2  -2   3 3430.63 156.242  17
   2   2   3 3388.86 149.060   6
   2  -2   3 3425.51 148.173   7
  -2   2  -3 3310.96 155.556  10
  -2  -2  -3 3462.88 155.687  11
  -2   2  -3 3496.63 159.639   2
   2  -2   3 3423.44 159.578   1
   2  -2   4 4090.26 201.744   1
  -2   2  -4 4175.50 201.598   2
  -2   2  -4 4423.19 201.687  18
  -2  -2  -4 4562.58 201.988  19
   2  -2   4 4601.61 201.032  18
   2   2   4 4309.29 192.569   6
  -2  -2  -4 4261.09 196.423   5
   2   2   4 4297.22 201.434   4
   2  -2   4 4377.07 199.132  10
   2   2   4 4534.35 200.240  12
  -2  -2  -4 4396.40 199.497  11
   2   2   5 803.966 46.5611   6
  -2  -2  -5 791.583 50.0636   5
  -2   2  -6 1473.30 89.5275   2
   2  -2   6 1520.90 90.4660   1
  -2  -2  -6 1623.50 91.4295  19
   2  -2   6 1705.23 91.2903  18
  -2   2  -6 1661.78 89.9479   6
  -2   2  -6 1513.79 91.9631  12
   2   2   6 1630.61 90.9835  12
   2  -2   6 1572.88 89.3909  10
  -2  -2  -6 1508.69 88.1275  11
  -2  -2  -6 1462.56 84.6281   5
   2   2   6 1437.45 89.6682   4
   2   2   7-18.2474 30.6124   4
   2  -2   7 53.7928 34.0743   1
  -2  -2  -7 47.4268 32.3569   1
   2  -2   7 8.14867 31.9008  18
  -2  -2  -7 12.5152 30.4191  19
  -2  -2  -7 24.5579 26.1119  11
   2   2   7 41.9123 33.9567  12
  -2   2  -7 4.41058 28.8764  12
   2  -2   7 7.64864 28.7281  10
   2  -2   8 741.162 60.1359   1
  -2  -2  -8 787.756 55.5145   2
  -2  -2  -8 789.038 60.8425   1
  -2  -2  -8 661.353 59.4463  19
   2  -2   8 596.536 58.1557  18
   2   2   8 634.166 59.3941  18
  -2   2  -8 776.078 61.5254   6
   2   2   8 643.000 60.4696  12
   2  -2   8 637.858 59.3810  10
  -2  -2  -8 675.086 59.7170  11
  -2   2  -8 632.573 62.0327  12
  -2  -2  -8 782.561 59.4244   5
   2   2   8 878.828 66.7270   4
  -2  -2  -9 54.6458 31.2568   5
   2   2   9-17.9247 34.3643   4
   2  -2   9 5.13358 33.1726   1
  -2  -2  -9 3.79901 29.0741   2
   2   2   9 5.57544 36.0275  18
   2  -2   9 5.35837 33.4821  18
  -2  -2  -9-10.8911 35.1883  19
  -2   2  -9 10.1463 37.7298   6
  -2  -2  -9 11.0213 30.6380  11
  -2   2  -9-5.86039 34.7932  12
   2  -2   9 46.1526 34.6103  10
  -2  -2 -10 1725.91 107.222   5
   2   2  10 1655.21 111.324   4
  -2  -2 -10 1873.10 101.284   2
   2  -2  10 1595.12 108.209  18
  -2  -2 -10 1396.94 106.652  19
  -2   2 -10 1503.59 109.491  19
   2   2  10 1644.77 110.807  18
  -2  -2 -10 1636.73 108.890  11
   2  -2  10 1682.30 108.807  10
  -2   2 -10 1529.16 110.424  12
   2   2  10 1793.87 112.956  10
   2   2  11 252.240 53.0040   4
  -2  -2 -11 248.803 46.9515   5
  -2   2 -11 258.321 54.0483   5
  -2  -2 -11 204.939 40.7030   2
  -2   2 -11 177.017 49.8262  12
  -2  -2 -11 98.6879 43.2328  11
   2   2  11 180.181 47.9931  10
   2  -2  11 169.954 48.5544  10
   2  -2  11 53.9174 44.5531  18
  -2   2 -11 230.919 51.3735  19
   2   2  11 314.816 58.6015  18
   2   2  12 202.981 53.2261   4
  -2   2 -12 232.225 54.8528   5
  -2  -2 -12 326.260 55.0142   5
  -2  -2 -12 203.743 48.0788  11
  -2   2 -12 277.246 54.7818  11
   2   2  12 158.566 52.9260  10
   2   2  12 237.245 55.9412  18
  -2   2 -12 138.197 51.6681  19
   2  -2  12 163.121 51.9995  18
  -2   2 -13 102.658 52.1195   5
   2   2  13 96.7200 50.8107   4
  -2  -2 -13 120.620 50.5995  11
  -2   2 -13 116.301 54.5487  11
   2   2  13 122.819 53.1381  10
   2   2  13 132.990 55.3072  18
  -2   2 -13 148.850 54.6891  19
   2  -2  13 105.789 51.4367  18
   2   2  14 131.497 54.5510   4
  -2   2 -14 210.729 64.0168   5
  -2  -2 -14 243.141 57.7034  11
  -2   2 -14 156.083 54.2902  11
   2   2  14 237.176 63.1724  10
   2   2  14 161.116 57.2061  18
   2  -2  14 114.181 56.5244  18
  -2   2 -14 220.779 62.1585  19
   2  -3 -15 294.475 60.5923   3
  -2   3  15 252.746 61.6391   4
  -2   3  14 573.693 71.3399   4
   2   3 -14 264.118 65.7034   5
   2  -3 -14 419.429 59.6743   3
  -2  -3  14 438.826 66.8642  17
   2   3 -14 365.642 59.2006  19
  -2   3  14 380.819 66.6786  18
   2  -3 -14 257.151 57.5305  11
   2   3 -14 332.023 65.9116  11
  -2   3  14 357.733 75.0168  10
  -2  -3  14 377.661 56.7727   1
   2  -3 -13 1032.02 84.5662   3
   2   3 -13 895.974 95.3009   5
  -2   3  13 1085.24 90.1509   4
  -2  -3  13 1026.20 81.3729   1
   2   3 -13 846.216 79.9132  19
  -2   3  13 1007.42 91.5556  18
   2   3 -13 880.402 91.3080  11
   2  -3 -13 1083.57 90.5797  11
  -2   3  13 837.541 90.0605  10
  -2   3  12 589.371 65.4636   4
   2   3 -12 538.639 73.0587   5
  -2  -3  12 581.734 60.0524   1
  -2   3  12 428.135 65.4204  18
  -2  -3  12 480.857 63.9577  18
   2   3 -12 327.205 54.7751  19
  -2   3  12 598.178 72.6427   6
   2   3 -12 372.660 64.5081  12
   2  -3 -12 615.179 68.4168  11
  -2   3  12 471.172 69.7456  10
  -2  -3  11 113.924 39.6078   1
  -2   3  11 117.376 50.8898   6
  -2  -3  11 234.007 49.5025  18
  -2   3  11 132.040 47.1344  18
   2   3 -11 258.575 45.8400  19
  -2   3  11 268.612 57.5709  12
   2  -3 -11 129.134 46.2112  11
   2   3 -11 214.425 50.6824  12
   2   3 -11 192.438 46.3065   5
  -2  -3  10 427.959 51.7232   1
  -2   3  10 601.288 67.3550   6
  -2  -3  10 317.616 50.2630  18
   2  -3 -10 596.185 60.5324  11
  -2   3  10 626.521 66.7471  12
   2   3 -10 317.947 53.4785  12
   2   3 -10 276.939 55.5483   5
  -2  -3   9 68.2903 25.9797   2
  -2  -3   9 134.683 33.7802   1
  -2   3   9 151.763 44.6313   6
  -2  -3   9 36.6509 29.8594  18
   2  -3  -9 116.296 36.7233  11
  -2   3   9 34.9708 40.6770  12
   2   3  -9 146.740 41.2025  12
   2   3  -9 126.053 40.4737   5
  -2   3   8 47.1089 35.5916   6
   2   3  -8 18.8391 44.3978   6
  -2  -3   8 47.6983 28.7479  18
   2  -3  -8 45.7897 27.6719  11
   2   3  -8 74.6127 36.2366  12
  -2   3   8 50.8721 33.9806  12
   2   3  -8 46.2481 34.3786   5
   2   3  -7 833.756 66.0812  12
   2  -3  -7 759.944 60.2627  11
  -2   3   7 822.620 65.0339  12
  -2  -3   7 878.926 60.7400  18
  -2   3   7 842.864 65.4894   5
   2   3  -7 954.925 75.7450   6
  -2   3   6 1501.26 84.7084  12
   2   3  -6 1382.63 84.0868  12
   2  -3  -6 1314.58 79.4550  11
  -2   3   6 1295.00 82.3493   5
   2   3  -6 1413.86 90.8436   6
  -2   3   5 3568.94 164.106  19
   2   3  -5 3661.22 167.468  18
   2  -3  -5 3524.50 152.800   2
   2  -3  -4 7993.24 346.223   3
  -2   3   4 7714.10 348.518   5
  -2   3   4 7600.61 343.119   4
   2   3  -4 7801.32 344.440  18
  -2   3   4 8086.55 343.027  19
  -2  -3   4 8132.25 344.981  17
   2   3  -4 7618.07 353.227   6
   2  -3  -4 7969.05 345.845  13
  -2   3   4 7856.02 346.431  11
  -2  -3   4 7506.35 347.588   9
   2   3  -4 7731.78 348.493  10
  -2   3   3 33.9685 13.7826   4
   2  -3  -3 9.55721 15.7295   3
   2   3  -3 57.5383 17.5068  18
  -2  -3   3 25.8486 17.1257  17
   2   3  -3 47.7236 26.7462   6
  -2  -3   3 53.4265 25.1688   7
   2  -3  -3 32.4545 16.9506  13
  -2   3   3 5.64481 15.4236  11
   2   3  -3 53.4691 21.4040  10
  -2  -3   3 35.2588 18.3748   9
  -2  -3   2 6317.50 271.099  17
   2   3  -2 6559.00 271.649  17
  -2   3   2 6588.84 273.530  16
  -2  -3   2 6410.26 278.157   7
   2   3  -2 6264.43 270.914  14
  -2   3   2 6398.64 272.602  13
   2  -3  -2 6257.70 272.639  13
   2   3  -2 6165.71 274.688   9
  -2  -3   2 6005.86 273.816   9
  -2   3   2 6124.60 273.166   3
   2   3  -2 5972.28 264.425   3
  -2  -3   1 25.7966 7.24771   3
   2  -3  -1 24.3040 13.0363   2
  -2   3   1 31.8337 15.2437   3
   2  -3  -1 24.6735 10.0759   1
   2   3  -1 30.0009 17.0635   9
   2   3  -1 25.1151 13.3614  17
   2  -3  -1 34.1543 13.4533  16
  -2   3   1 54.3624 14.4975  16
  -2  -3   1 10.2702 21.0566   7
   2   3  -1 39.0632 23.0872   7
   2  -3  -1 34.1013 14.2924  14
   2   3  -1 45.4489 13.3363  14
  -2  -3   1 46.9868 13.1889  14
  -2  -3   1 44.6359 15.8855  15
  -2   3   1 33.9604 13.0368  13
   2  -3  -1 32.7167 9.28471   4
  -2   3   0 2202.36 101.054  15
   2  -3   0 2259.29 103.409  16
  -2  -3   0 2221.99 105.196  15
   2   3   0 2332.69 105.689  15
   2   3   0 2195.80 109.254   7
  -2  -3   0 2122.10 107.816   8
   2  -3   0 2173.57 102.701   1
   2  -3   0 2225.17 104.592   2
  -2  -3   0 2162.62 102.871  14
   2   3   0 2332.85 102.655  13
  -2   3   0 2364.12 104.288  14
   2   3   1 2840.94 127.807  16
  -2   3  -1 2944.53 129.854  17
  -2  -3  -1 2898.59 128.151  16
  -2  -3  -1 2715.46 127.706  13
   2   3   1 2789.88 133.239   8
  -2   3  -1 2845.92 127.131   9
   2  -3   1 2648.95 129.747   1
   2  -3   1 2770.79 131.221   2
   2   3   2 270.115 18.4077   5
  -2  -3  -2 303.514 25.9894   4
   2  -3   2 258.320 27.2884   1
   2  -3   2 288.017 29.0685   2
  -2   3  -2 295.821 27.2118  18
   2   3   2 269.971 26.6022  19
  -2   3  -2 225.901 25.1212  17
   2   3   2 324.917 23.9953  16
   2  -3   2 243.950 24.4378  17
  -2   3  -2 216.328 19.3123   7
  -2  -3  -2 234.900 23.4558  13
   2   3   2 338.028 24.4321  11
   2  -3   2 209.988 22.5847   9
   2   3   2 266.759 28.9820   8
   2   3   3 1720.83 91.2731   4
  -2  -3  -3 1753.85 90.8056   4
  -2   3  -3 1815.03 91.4446  18
   2   3   3 1746.16 91.3935  19
   2  -3   3 1871.32 90.5742  17
   2  -3   3 1765.52 92.3862   1
   2  -3   3 1822.16 92.3828   2
   2  -3   3 1759.28 88.1916   9
  -2   3  -3 1873.26 90.0159  10
   2   3   3 1728.95 88.9939  11
   2  -3   4 5539.29 242.761   7
  -2  -3  -4 5734.67 251.509  11
   2  -3   4 5430.58 249.349   9
  -2   3  -4 5537.28 251.349  10
   2  -3   5 815.932 57.2434  17
   2   3   5 905.876 49.8116   6
   2  -3   5 790.374 47.7623   7
   2   3   5 919.441 59.4560  19
   2  -3   5 756.680 56.4784  18
  -2  -3  -5 905.749 52.4085   5
  -2   3  -6 3682.35 192.212  18
   2  -3   6 3819.69 191.401  18
   2   3   6 4100.42 182.337   6
   2  -3   6 3880.40 192.814   1
   2   3   6 3901.01 191.908  12
  -2  -3  -6 3980.30 190.594  11
  -2   3  -6 3746.21 192.286  12
  -2  -3  -6 4119.47 186.344   5
   2   3   6 4201.12 195.127   4
   2  -3   7 1747.65 106.203  18
   2   3   7 1921.05 97.3890   6
  -2   3  -7 1867.60 110.391   6
  -2  -3  -7 1938.30 103.486   1
   2  -3   7 2181.80 112.191   1
   2   3   7 1752.61 107.509  12
  -2  -3  -7 1802.12 106.306  11
  -2   3  -7 1609.39 106.579  12
   2   3   7 1972.13 110.971   4
   2  -3   8 1931.91 122.573  18
  -2   3  -8 2342.61 128.725   6
  -2  -3  -8 2214.31 121.000   1
   2  -3   8 2440.48 128.351   1
   2   3   8 2130.63 126.232  12
  -2   3  -8 2153.06 128.633  12
  -2  -3  -8 2179.49 125.155  11
  -2  -3  -8 2381.09 122.638   5
   2   3   8 2221.10 129.032   4
   2  -3   9 65.8921 35.8890  18
  -2   3  -9 128.814 42.8093   6
   2  -3   9 86.0609 37.5366   1
  -2  -3  -9 121.322 32.9062   2
  -2  -3  -9 114.415 35.8442   1
   2   3   9 86.4488 37.6510  12
  -2  -3  -9 66.8145 34.9731  11
  -2   3  -9 98.5700 38.6590  12
   2   3   9 42.7977 36.1940   4
  -2  -3  -9 52.2623 33.0140   5
   2   3  10 707.903 72.5963  18
   2  -3  10 869.226 76.6319  18
  -2   3 -10 811.677 75.7173   6
  -2  -3 -10 713.869 70.1352  11
  -2   3 -10 919.701 79.7812  12
   2   3  10 787.842 75.6383  12
   2   3  10 785.600 73.6879   4
  -2  -3 -10 895.438 64.4328   2
   2  -3  10 749.353 73.2341   1
   2   3  11 93.1643 50.3062  18
   2  -3  11 205.632 50.9648  18
  -2   3 -11 107.364 47.6917  19
  -2  -3 -11 98.2544 37.0164   2
  -2   3 -11 129.883 49.2939  12
  -2  -3 -11 113.568 44.6244  11
   2   3  11 98.1844 44.7654   4
   2   3  12 8.25091 45.8746   4
  -2   3 -12 36.2879 47.7107   5
   2  -3  12 37.7282 43.7552  18
  -2   3 -12 86.3051 51.6786  19
   2   3  12-7.90805 48.0233  18
  -2   3 -12-16.8096 46.3183  12
  -2  -3 -12-15.7705 41.0626  11
   2   3  12-31.4525 48.4475  10
   2  -3  12 81.8717 44.8656  17
   2   3  13 44.5811 49.1316   4
  -2   3 -13 9.80009 51.0271   5
   2   3  13 59.5971 49.3639  18
  -2   3 -13 8.50118 50.8554  19
  -2  -3 -13-43.3230 47.3169  11
   2   3  13-8.44593 51.6604  10
   2  -3  13 8.12160 48.9514  17
  -2   3 -14 136.037 57.6839   5
   2   3  14 28.4303 48.8730   4
  -2   3 -14 17.9951 53.8477  19
   2   3  14 27.3175 51.5269  18
  -2  -3 -14 28.2191 47.5112  11
  -2   3 -14 9.88118 55.4349  11
   2   3  14 53.9659 56.9947  10
   2  -3  14 25.5692 51.0106   9
   2  -3  14 34.9883 52.7448  17
  -2   4  15 233.751 58.5299   4
   2  -4 -15 125.399 50.9077   3
   2  -4 -14 55.3271 43.9742   3
   2   4 -14 79.3658 54.1334   5
  -2   4  14 65.4561 49.7120   4
  -2  -4  14 65.8548 55.9111  17
   2   4 -14 48.0637 50.3358  19
  -2   4  14 25.1657 50.9655  18
  -2  -4  14-39.1909 41.6892   1
   2   4 -14 48.5022 50.5376  11
  -2  -4  14 55.8965 60.9964   9
  -2   4  14 58.2682 58.5586  10
   2   4 -13-31.5080 51.3105   5
  -2   4  13 15.1926 41.8722   4
   2  -4 -13-29.3633 44.5874   3
   2   4 -13 58.2435 44.7155  19
  -2   4  13 31.1291 54.0721  18
  -2  -4  13 22.8039 45.1393  17
  -2  -4  13 75.6873 43.8283   1
   2   4 -13 38.3209 50.8815  12
  -2  -4  13 17.2840 52.8705   9
  -2   4  13 109.104 56.0238  10
   2   4 -12 998.023 93.3014   5
   2  -4 -12 808.160 76.0986   3
  -2   4  12 862.446 82.9205   4
  -2   4  12 756.679 79.5452  18
   2   4 -12 886.007 78.2776  19
  -2  -4  12 881.860 81.2165  17
  -2  -4  12 934.869 77.3859   1
  -2   4  12 993.928 88.2914   6
   2  -4 -12 731.633 79.4227  11
  -2   4  12 726.563 84.1496  12
   2   4 -12 914.205 90.2466  12
  -2  -4  12 888.045 86.5165   9
  -2  -4  11 180.295 50.4099   9
  -2  -4  11 156.919 44.2802  17
  -2  -4  11 297.588 48.6541   1
  -2   4  11 225.486 54.9629   6
   2  -4 -11 111.890 39.6351  11
   2   4 -11 273.697 57.6814  12
  -2   4  11 135.742 49.6457  12
  -2   4  11 213.694 46.2292   4
   2  -4 -11 122.445 39.5402   3
   2   4 -11 217.835 51.1062   5
  -2  -4  10 1156.22 92.0546   9
  -2  -4  10 1134.44 86.2540  17
  -2  -4  10 1284.78 86.7497   1
  -2  -4  10 1274.49 76.8506   2
   2   4 -10 1204.59 97.3766   5
  -2   4  10 1366.15 96.1457   6
   2  -4 -10 1139.91 88.2452  11
  -2   4  10 1058.26 90.8895  12
   2   4 -10 1106.03 92.3437  12
   2  -4 -10 1164.18 85.5513   3
  -2   4  10 1227.16 87.4995   4
  -2  -4   9 1111.55 86.9973   9
  -2  -4   9 1123.42 81.4574  17
  -2  -4   9 1211.52 74.6036   2
   2   4  -9 1156.12 95.3838   6
  -2   4   9 1377.64 94.5192   6
  -2   4   9 1278.14 91.1002  12
   2   4  -9 1063.85 88.3193  12
   2  -4  -9 1196.76 87.3046  11
   2  -4  -9 1217.91 82.8276   3
  -2   4   9 1342.40 85.4634   4
  -2  -4   8-15.3176 33.8396   9
  -2  -4   8 30.4291 28.0908  17
  -2  -4   8-19.0298 25.0479   2
   2   4  -8 13.4365 41.9781   6
   2   4  -8-27.8939 34.8591  12
  -2   4   8 26.5611 33.4234  12
   2  -4  -8-28.7951 25.4863  11
   2  -4  -8-17.4927 25.3589   3
  -2   4   8-17.0530 28.2559   4
   2  -4  -7 664.016 52.7322   3
  -2   4   7 626.443 51.8559   4
   2  -4  -7 682.224 34.6638   2
  -2  -4   7 716.672 50.7157   2
   2   4  -7 580.654 53.9737  18
  -2   4   7 558.569 49.7234  19
  -2  -4   7 627.035 53.5819  17
   2   4  -7 669.941 65.1549   6
  -2   4   7 717.942 57.9426   5
  -2   4   7 730.929 59.3779  12
   2   4  -7 715.341 61.8257  12
  -2  -4   7 593.760 56.9250   9
  -2  -4   6 5551.92 263.836   9
   2   4  -6 5356.64 264.409  10
  -2  -4   6 6185.93 260.453  17
   2  -4  -6 5549.28 259.673  13
  -2   4   6 5376.42 262.003  12
   2   4  -6 5524.06 271.241   6
  -2   4   6 5649.49 264.228   5
   2  -4  -6 5635.71 259.702   3
  -2   4   5 312.279 36.1555   5
  -2   4   5 333.453 32.4227   4
  -2   4   5 370.891 33.7217  19
  -2   4   5 391.519 37.4973  11
  -2  -4   5 397.038 40.5070   9
  -2  -4   4 102.318 23.3000  17
   2  -4  -4 105.130 22.3484  13
   2   4  -4 112.719 23.4277  18
  -2   4   4 102.416 19.6014   4
   2  -4  -3 2607.44 124.160   3
  -2  -4   3 2617.08 122.203  17
  -2   4   3 2508.70 123.794  16
  -2  -4   3 2687.43 129.943   7
   2  -4  -3 2568.96 123.733  13
  -2   4   3 2513.99 123.097  11
  -2  -4   3 2546.88 125.496   9
   2   4  -2 3449.94 153.487  17
  -2   4   2 3442.08 155.132  16
  -2  -4   2 3129.46 158.729   7
   2   4  -2 3327.38 160.983   7
   2   4  -2 3345.76 153.012  14
   2  -4  -2 3470.39 154.415  14
  -2   4   2 3439.98 154.442  13
   2   4  -2 3407.38 157.078   9
  -2   4   2 3198.44 154.643   3
   2   4  -2 3310.31 146.301   3
   2  -4  -2 3345.23 150.131   4
   2   4  -1 150.693 24.2656   9
  -2   4   1 204.393 20.0057  15
   2  -4  -1 208.479 21.7890  16
   2   4  -1 154.683 20.7399  17
  -2  -4   1 231.045 28.3344   8
   2   4  -1 187.456 29.7899   7
   2  -4  -1 228.895 22.9458  14
  -2  -4   1 217.330 24.2683  15
  -2  -4   1 162.213 19.8486  14
   2   4  -1 165.650 20.1892  14
  -2   4   1 178.278 21.4981  13
  -2   4   1 209.472 22.9250   3
  -2   4   0 355.556 26.2661  15
   2   4   0 412.782 31.5915  15
  -2  -4   0 363.354 27.7898  16
   2  -4   0 362.146 28.4289  16
  -2  -4   0 368.057 29.9381  15
   2   4   0 293.675 35.1349   7
   2   4   0 374.412 26.7471  13
  -2   4   0 363.235 28.2017  14
  -2  -4   0 390.378 28.9365  14
  -2   4   0 369.383 23.7193   8
  -2  -4   0 396.925 35.7300   8
  -2  -4   0 357.305 24.3688   3
  -2  -4  -1 487.133 33.3482  16
  -2   4  -1 549.328 36.6040  17
   2  -4   1 480.017 31.9000  15
   2   4   1 531.809 36.9320  15
   2   4   1 486.644 33.8426  13
  -2   4  -1 462.555 34.7740  14
   2   4   1 530.033 40.5767   8
  -2   4  -1 471.357 33.4590   9
   2  -4   1 439.271 35.8956   2
  -2  -4  -2 4297.06 200.934   4
   2  -4   2 4586.99 202.985   2
   2  -4   2 4413.22 200.686  17
   2   4   2 4572.10 199.981  16
  -2   4  -2 4329.32 200.912  17
  -2   4  -2 4305.04 195.752   7
  -2  -4  -2 4388.64 199.603  13
   2   4   2 4325.07 199.036  11
  -2   4  -2 4513.97 199.415   9
   2  -4   2 4449.48 190.992   8
   2   4   2 4338.74 205.507   8
   2   4   3 578.076 34.8345   5
   2  -4   3 564.988 44.0597   2
   2  -4   3 600.406 44.2742   1
  -2   4  -3 574.280 44.0375  18
   2   4   3 545.927 39.4753  16
  -2  -4  -3 559.978 40.5323  13
   2   4   3 521.414 38.8910  11
   2  -4   3 586.588 40.2989   9
  -2   4  -4 2243.38 114.612  10
   2  -4   4 2298.28 112.659   9
   2  -4   5 676.119 53.0590  17
   2  -4   5 755.291 57.3846   1
   2  -4   5 744.938 55.1904   2
   2  -4   5 778.147 45.7093   7
  -2   4  -5 835.738 58.5652  18
   2   4   5 713.523 55.3112  19
   2   4   5 687.503 53.8766   4
   2   4   6 53.9648 28.9477   4
   2   4   6 97.0029 32.0161  19
  -2   4  -6 83.2033 32.8053  18
   2  -4   6 64.0631 26.5914  17
  -2  -4  -6 50.4945 27.0837   1
   2  -4   6 37.6167 29.1449   1
   2  -4   6 66.6696 30.9600   2
   2   4   6 66.4108 23.3811   6
   2  -4   6 65.6369 24.1543   7
   2   4   6 69.6641 31.5791  12
  -2  -4  -6 11.1021 24.5044  11
   2  -4   6 90.3836 31.3483   9
   2   4   7 149.179 37.9362   4
  -2   4  -7 242.648 41.9036  18
   2  -4   7 324.673 42.6687  17
   2  -4   7 224.796 41.9510   1
  -2  -4  -7 198.896 33.6922   1
   2   4   7 173.307 30.3404   6
   2  -4   7 225.877 31.5625   7
  -2  -4  -7 220.563 35.3458  11
  -2   4  -7 242.168 43.4651  12
   2   4   7 216.144 37.2874  12
   2  -4   7 218.830 37.3095   9
   2  -4   8 51.3894 31.1549   9
   2  -4   8 88.7797 34.6293  17
  -2  -4  -8 106.139 33.0600   1
   2  -4   8 98.6375 36.0282   1
  -2   4  -8 76.7861 40.7365   6
   2  -4   8 99.8775 29.1097   7
   2   4   8 100.993 36.8806  12
  -2   4  -8 146.961 42.5872  12
  -2  -4  -8 59.9871 31.6415  11
   2   4   8 22.0463 33.8906   4
   2  -4   9 292.914 49.1005   9
   2  -4   9 273.066 46.3954  17
  -2  -4  -9 303.297 43.7618   1
  -2   4  -9 325.488 52.7551   6
   2   4   9 260.210 49.0837  12
  -2   4  -9 284.214 50.4081  12
  -2  -4  -9 251.727 43.4397  11
   2   4   9 318.367 48.6106   4
   2  -4  10 5.98862 38.6950   9
   2  -4  10 24.9295 34.3424  17
  -2  -4 -10 27.3703 32.8274   2
   2  -4  10-6.17613 41.1818   1
  -2   4 -10 6.78914 44.7138   6
   2   4  10-20.2466 39.4442  12
  -2   4 -10-21.7772 39.6409  12
  -2  -4 -10-6.46827 36.5844  11
   2   4  10-6.96836 40.4025   4
   2   4  11 1019.94 89.2872   4
   2   4  11 990.208 89.8100  18
   2  -4  11 967.933 83.2941  17
   2  -4  11 982.816 83.7479   1
  -2   4 -11 1039.21 91.2274   6
   2   4  11 1100.00 93.4515  12
  -2  -4 -11 1007.15 85.9686  11
  -2   4 -11 787.701 85.3757  12
   2  -4  11 1066.85 86.4147   9
   2   4  12 568.056 73.5458   4
  -2   4 -12 483.346 70.1304  19
   2   4  12 348.127 65.4837  18
  -2   4 -12 610.826 78.1783  12
  -2  -4 -12 417.638 61.9834  11
   2  -4  12 572.128 70.6706   9
   2  -4  12 455.848 66.0136  17
   2   4  13 521.365 72.0603   4
  -2   4 -13 536.591 77.3800   5
  -2   4 -13 339.320 67.2020  19
   2   4  13 404.746 69.4345  18
  -2  -4 -13 413.720 63.7865  11
  -2   4 -13 292.858 70.1900  12
   2  -4  13 526.943 71.6502   9
   2   4  13 465.512 73.7066  10
   2  -4  13 413.573 69.1455  17
  -2   4 -14 120.253 59.1551  19
  -2   4 -14 142.263 61.5288   5
   2   4  14 181.450 58.5818   4
   2   4  14-9.26198 53.8844  10
   2  -4  14 128.793 56.3700   9
  -2  -5  15 92.7469 49.4364   1
  -2   5  14 48.7608 43.6213   4
   2   5 -14-34.9830 59.5304   5
   2  -5 -14 41.4383 43.2085   3
  -2  -5  14 126.299 47.6854   1
  -2   5  14 43.0864 50.8107  18
  -2  -5  14 83.1978 53.4531  17
   2  -5 -14 117.911 48.2118  13
   2   5 -14 31.9217 58.1490  12
  -2   5  14 10.0047 57.5800  10
  -2  -5  14 56.3932 62.7096   9
  -2   5  13 136.311 47.2017   4
   2  -5 -13 116.553 48.7576   3
   2   5 -13 173.130 58.1806   5
  -2  -5  13 142.699 48.9770   1
   2   5 -13 53.6059 47.7953  19
  -2   5  13 89.0991 55.1729  18
  -2  -5  13 54.2366 46.5684  17
  -2  -5  13 95.6893 57.0241   7
  -2   5  13 110.419 59.3976   6
   2  -5 -13 142.334 49.5266  13
   2   5 -13 79.5153 60.9616  12
  -2   5  13 120.274 57.5803  12
  -2  -5  13 87.9338 55.5054   9
  -2  -5  12-19.4463 41.0603   1
  -2  -5  12 48.7295 49.3154   9
  -2  -5  12-28.4993 41.3105  17
  -2   5  12 22.8236 47.5355   6
  -2  -5  12-49.0671 54.1346   7
   2  -5 -12 7.64274 38.9907  13
  -2   5  12 59.9639 51.2449  12
   2   5 -12 36.9717 50.4752  12
   2  -5 -12-28.7024 37.3624   3
  -2   5  12 20.9017 40.3968   4
   2   5 -12 89.6749 52.3963   5
  -2  -5  11 1762.00 113.468   1
  -2  -5  11 1589.65 117.807   9
  -2  -5  11 1612.67 111.993  17
  -2  -5  11 1691.70 116.564   7
   2   5 -11 1789.31 128.060   5
  -2   5  11 1677.43 118.164   6
   2  -5 -11 1719.59 114.451  13
  -2   5  11 1867.90 124.051  12
   2   5 -11 1634.16 123.135  12
  -2   5  11 1582.17 110.479   4
   2  -5 -11 1704.57 112.502   3
  -2  -5  10 175.659 35.5351   2
  -2  -5  10 209.234 44.3464   1
  -2  -5  10 141.219 49.3732   9
  -2  -5  10 268.067 44.8457  17
  -2  -5  10 153.215 50.8389   7
  -2   5  10 187.561 50.1656   6
   2   5 -10 212.093 57.2493   6
   2  -5 -10 179.315 40.9423  13
  -2   5  10 227.182 53.3553  12
   2   5 -10 151.627 47.0068  12
   2  -5 -10 160.498 39.9004   3
  -2   5  10 147.249 41.9956   4
  -2  -5   9 362.636 43.8202   2
  -2  -5   9 300.930 50.5793   9
  -2  -5   9 352.485 46.7201  17
   2   5  -9 409.116 65.9807   6
  -2  -5   9 293.595 52.2008   7
  -2   5   9 295.715 53.6347   6
   2  -5  -9 368.622 46.0616  13
   2   5  -9 328.768 52.5770  12
  -2   5   9 437.020 56.5947  12
   2  -5  -9 273.018 44.0647   3
  -2   5   9 324.124 45.5567   4
   2  -5  -8 585.188 52.0899   3
  -2   5   8 480.213 49.2397   4
   2  -5  -8 405.764 25.8878   2
  -2   5   8 447.493 47.8630  19
  -2   5   8 688.536 59.8817   5
   2  -5  -8 700.361 56.5369  13
  -2   5   8 491.374 59.7394  12
  -2   5   7 453.428 49.4536   5
   2  -5  -7 504.280 46.8885   3
  -2   5   7 379.182 41.5878   4
   2   5  -7 271.616 42.8707  18
  -2   5   7 324.919 41.2147  19
  -2  -5   7 402.752 43.2130  17
   2   5  -7 338.102 52.6815   6
  -2  -5   7 329.707 50.1128   7
   2  -5  -7 329.306 40.3266  13
  -2   5   7 344.487 46.3605  12
   2   5  -7 344.511 49.6854  10
  -2  -5   7 395.751 48.2903   9
  -2   5   6 1115.92 80.9346   5
   2  -5  -6 1351.35 80.7339   3
   2   5  -6 1348.82 81.5735  18
  -2   5   6 1339.69 77.8626  19
  -2  -5   6 1379.21 80.9679  17
   2   5  -6 1200.73 91.2927   6
  -2  -5   6 1441.91 88.7559   7
   2  -5  -6 1165.42 78.5551  13
  -2   5   6 1467.41 83.8314  11
  -2  -5   6 1311.47 84.6757   9
   2   5  -6 1406.25 86.5078  10
   2  -5  -5-3.34474 20.7588   3
  -2  -5   5-3.59735 26.4938   9
   2   5  -5 30.5566 30.2960  10
  -2  -5   5 32.9286 24.4516  17
   2  -5  -5 12.9880 22.5615  13
  -2   5   5 10.3249 22.5305  11
  -2  -5   5 7.77378 31.2258   7
   2   5  -5 58.2848 39.6683   6
  -2   5   5 3.65606 26.5192   5
  -2  -5   4 1068.62 65.6457   9
  -2   5   4 919.353 62.1118  11
   2  -5  -4 1043.03 47.4682   1
   2   5  -3 2078.90 108.882  14
   2  -5  -3 2249.29 107.038   4
   2   5  -3 2357.40 111.442  17
   2   5  -2 1206.58 64.0630  17
  -2   5   2 1140.11 64.7648  16
   2   5  -2 1085.29 71.2157   7
  -2   5   2 1150.22 63.8209  13
   2  -5  -2 1177.15 64.8476  14
   2   5  -2 1179.50 63.2489  14
   2  -5  -2 1163.38 59.6030   4
   2   5  -2 1084.64 55.3341   3
   2   5  -2 1149.21 68.3619   9
   2   5  -1 2059.33 98.8698  17
  -2  -5   1 1956.35 100.738  15
  -2   5   1 2055.47 97.8648  15
   2  -5  -1 1868.10 99.0583  16
   2   5  -1 2119.10 108.420   7
  -2  -5   1 2089.85 99.4654  14
   2  -5  -1 2070.23 100.281  14
  -2   5   1 1955.05 99.7058  13
  -2  -5   1 2023.16 103.267   8
  -2   5   1 1916.71 99.5523   3
  -2  -5   0 1608.28 85.3844  16
   2  -5   0 1778.06 86.5786  16
  -2   5   0 1719.35 84.2373  15
   2   5   0 1581.85 87.7998  15
   2   5   0 1675.18 93.5150   7
  -2  -5   0 1708.19 85.8577  14
  -2   5   0 1688.18 85.8722  14
   2   5   0 1719.70 84.9841  13
  -2  -5   0 1705.34 90.7554   8
  -2   5   0 1688.06 80.4709   8
  -2  -5   0 1675.88 81.0708   3
  -2   5  -1 265.246 29.2087  17
  -2  -5  -1 237.392 25.4552  16
   2   5   1 151.104 30.9816   8
   2   5   1 250.157 25.2857  13
   2  -5   1 231.396 24.2164  15
   2   5   1 194.483 27.0325  15
  -2   5  -1 234.392 27.1769  14
  -2   5  -1 237.227 26.1118   9
  -2  -5  -1 206.607 22.7909   3
   2  -5   2 70.4837 13.9125   8
  -2   5  -2 96.1047 23.7307   9
   2   5   2 85.2559 20.9659  16
  -2   5  -2 72.8264 23.1039  17
   2  -5   2 83.5573 20.4964  15
  -2  -5  -2 70.5569 19.4572  13
  -2   5  -2 78.1532 21.4757   7
   2  -5   2 72.9770 23.6520   2
  -2   5  -3 626.089 40.9907   7
   2   5   3 587.759 37.1377   5
  -2   5  -4 36.7863 27.0914  18
   2   5   4-6.68615 23.8712  19
   2  -5   4-3.12113 24.5428  17
   2  -5   4-24.2761 26.4192   1
   2  -5   4 26.6254 25.3544   2
   2   5   4 24.2077 22.2863  11
  -2  -5  -4 30.0733 23.3468   4
   2   5   4 10.0057 17.8716   5
   2   5   5 15.1549 26.6237   4
  -2   5  -5 23.0727 27.7539  18
   2   5   5 19.0526 26.0314  19
   2  -5   5 7.10144 27.9260  17
   2   5   5 24.2685 22.8458  16
   2  -5   5 14.7647 27.5947   2
   2  -5   5 23.6731 26.9528   1
  -2  -5  -5-14.0710 23.6105  13
   2   5   5 17.6037 26.5758  11
   2  -5   5 44.5096 25.6558   9
  -2   5  -5 25.2756 27.2549  10
   2  -5   6 40.1464 31.8587   1
   2  -5   6-4.05694 28.6679   2
   2   5   6 26.0954 32.6724  19
  -2   5  -6 53.3715 35.7376  18
   2  -5   6 40.4473 28.1123  17
  -2  -5  -6 4.05684 25.8864  13
   2  -5   6 25.8109 30.3696   9
  -2   5  -6-4.26122 32.9215  10
   2   5   6 39.3370 31.0507   4
   2   5   7 903.282 72.1308   4
   2   5   7 1137.27 75.5007  19
  -2   5  -7 971.423 75.0491  18
   2  -5   7 930.592 71.4663  17
   2  -5   7 1056.95 72.3636   2
  -2  -5  -7 1134.56 67.7441   1
   2  -5   7 930.298 73.0007   1
   2   5   7 913.864 61.8601   6
   2  -5   7 942.703 59.7165   7
   2   5   7 1075.51 75.2303  12
   2  -5   7 938.026 69.9211   9
   2   5   8 1144.55 81.1504   4
  -2   5  -8 867.765 79.1672  18
   2  -5   8 1091.45 78.4503  17
   2  -5   8 1096.41 81.6634   1
  -2  -5  -8 1116.36 72.0528   1
  -2   5  -8 1151.88 86.3919   6
  -2   5  -8 846.268 79.3168  12
   2   5   8 991.810 79.1900  12
   2  -5   8 1135.39 78.3139   9
   2  -5   9 893.640 73.1448   9
   2  -5   9 812.528 72.1951  17
   2  -5   9 740.957 70.6616   1
  -2  -5  -9 746.845 62.7923   1
  -2   5  -9 793.641 76.3941   6
  -2   5  -9 874.495 78.4814  12
   2   5   9 807.755 73.6860  12
   2   5   9 877.186 74.9770   4
   2  -5  10 80.2601 42.6554   9
   2  -5  10 96.9739 44.4112  17
   2  -5  10 6.51519 39.8604   1
  -2  -5 -10 19.2642 30.4368   2
  -2  -5 -10-52.2363 36.1814   1
  -2   5 -10 44.4070 44.6176   6
  -2   5 -10 22.8076 43.0089  12
   2   5  10 28.2438 41.2778  12
   2   5  10 35.6537 40.3412   4
   2  -5  11 54.6153 45.5212   9
   2  -5  11 14.2450 43.8797  17
   2  -5  11 48.9013 42.7297   1
  -2   5 -11-40.0437 55.0055   6
  -2   5 -11-58.8909 49.1702  12
   2   5  11 7.73685 45.2186  12
   2   5  11-23.5108 41.6131   4
   2   5  12 272.441 57.9100   4
   2   5  12 285.498 61.6608  18
   2  -5  12 349.972 59.8398  17
   2  -5  12 291.154 56.4982   1
  -2   5 -12 205.346 59.1977   6
   2   5  12 419.851 67.0091  12
  -2   5 -12 348.140 64.9654  12
   2  -5  12 335.626 61.5588   9
  -2   5 -13 269.822 68.4613   5
   2   5  13 346.996 64.1721   4
  -2   5 -13 330.486 72.7129  19
   2   5  13 251.723 62.8648  18
  -2   5 -13 244.932 66.7768  12
   2  -5  13 266.051 61.6820   9
   2  -5  13 260.419 59.5393  17
  -2   5 -14 68.7119 57.2023   5
  -2   5 -14 85.2339 57.9357  19
  -2   5 -14-20.8481 58.4657  12
   2  -5  14-8.58520 54.0225   9
  -2  -6  14 622.661 75.1048   1
  -2   6  14 525.823 79.3812  18
  -2  -6  14 601.911 79.7581  17
   2  -6 -14 779.095 85.5504  13
   2   6 -14 572.217 90.5983  12
   2   6 -14 729.979 93.7364   5
  -2   6  14 829.535 82.7618   4
   2  -6 -14 691.356 78.0611   3
  -2   6  13 60.8201 45.1439   4
   2   6 -13-11.1994 54.7106   5
   2  -6 -13 48.9567 44.5688   3
  -2  -6  13 7.27371 43.1924   1
  -2   6  13 92.6765 51.9142  18
   2   6 -13-41.9280 49.0957  19
  -2  -6  13 79.2799 51.2354  17
  -2   6  13 80.1817 55.7083   6
   2  -6 -13 43.2015 44.0900  13
  -2   6  13-57.3531 61.7715  12
   2   6 -13-10.3974 55.2178  12
  -2  -6  13 71.2778 53.7102   9
  -2  -6  12 118.145 46.1208   1
  -2  -6  12-8.27158 49.1653   9
  -2  -6  12 139.068 50.9032  17
  -2  -6  12 49.1996 52.3257   7
  -2   6  12 15.5308 50.5588   6
   2  -6 -12 47.6309 43.0241  13
   2   6 -12 57.8957 53.6982  12
  -2   6  12 89.4565 54.7705  12
   2  -6 -12 75.8640 41.1221   3
   2   6 -12-10.3685 51.2737   5
  -2   6  12 63.0307 44.4282   4
  -2  -6  11 842.581 74.1986   1
  -2  -6  11 731.142 63.4451   2
  -2  -6  11 654.016 77.0015   9
  -2  -6  11 709.104 69.9091  17
   2   6 -11 644.869 86.2169   6
  -2  -6  11 612.699 75.6073   7
  -2   6  11 694.995 77.4799   6
   2  -6 -11 505.650 63.5625  13
  -2   6  11 509.443 72.2226  12
   2   6 -11 801.057 84.4445  12
   2  -6 -11 649.985 69.3710   3
   2   6 -11 613.964 78.7693   5
  -2   6  11 720.093 68.9193   4
  -2  -6  10 73.1453 32.9094   2
  -2  -6  10 110.506 45.5593   9
  -2  -6  10 42.3557 40.4268  17
  -2   6  10 124.428 44.7384   6
   2   6 -10 56.4416 53.7150   6
  -2  -6  10 75.0438 47.4785   7
   2  -6 -10 19.5526 36.9514  13
   2   6 -10 135.128 47.9767  12
  -2   6  10 14.8574 45.5098  12
   2  -6 -10 12.7621 35.8748   3
  -2   6  10 79.9750 36.9989   4
  -2   6   9 874.558 67.9896   4
   2  -6  -9 763.168 67.5238   3
  -2  -6   9 849.295 64.0774   2
  -2   6   9 763.973 64.6271  19
  -2  -6   9 711.285 65.3794  17
   2   6  -9 942.348 92.4255   6
  -2  -6   9 739.570 71.7179   7
   2  -6  -9 717.376 66.6085  13
  -2   6   9 701.562 72.0708  12
   2   6  -9 695.762 74.5693  12
  -2  -6   9 785.078 72.3143   9
  -2   6   8 601.072 54.0224   4
  -2   6   8 518.346 56.3088   5
   2  -6  -8 651.049 57.6506   3
  -2  -6   8 582.021 52.0867   2
   2   6  -8 483.515 55.3880  18
  -2   6   8 498.223 51.0950  19
  -2  -6   8 561.031 55.5779  17
  -2  -6   8 534.267 60.9904   7
   2   6  -8 462.811 65.9790   6
   2  -6  -8 624.440 56.4478  13
  -2   6   8 418.162 56.9149  12
  -2  -6   8 547.057 61.3044   9
   2   6  -8 464.090 60.3984  10
   2  -6  -7 154.040 34.1102   3
  -2   6   7 126.434 32.9450   5
  -2   6   7 129.901 33.6675   4
  -2   6   7 131.748 34.1388  19
   2   6  -7 40.6589 34.3434  18
  -2  -6   7 64.2891 30.3956  17
   2   6  -7 151.294 49.2740   6
  -2  -6   7 99.7561 39.6078   7
   2  -6  -7 96.8564 32.8431  13
  -2   6   7 160.904 35.6079  11
  -2  -6   7 54.9053 35.5009   9
   2   6  -7 22.1976 32.4467  10
  -2   6   6 1438.85 87.4163   5
  -2   6   6 1324.09 78.6719   4
   2  -6  -6 1469.58 84.7111   3
   2   6  -6 1127.26 80.9281  18
  -2   6   6 1245.20 79.2054  19
  -2  -6   6 1318.25 82.1747  17
  -2   6   6 1299.69 84.0645  16
  -2  -6   6 1376.49 90.7791   7
   2   6  -6 1480.43 98.3560   6
   2  -6  -6 1300.82 83.3819  13
  -2   6   6 1320.11 83.9224  11
   2   6  -6 1263.52 87.2505  10
  -2  -6   6 1389.04 86.4469   9
   2  -6  -5 2043.66 109.580   3
   2  -6  -5 2038.33 89.5402   1
  -2  -6   5 1937.06 106.668  17
   2   6  -5 1861.57 106.971  18
  -2   6   5 1962.51 109.254  16
  -2  -6   5 1961.20 112.834   7
   2  -6  -5 1927.18 108.026  13
   2   6  -5 2030.55 113.520  10
  -2   6   5 1919.64 108.131  11
  -2  -6   5 1998.71 111.676   9
  -2   6   4 27.3267 23.9077  16
   2   6  -4 54.8862 23.9138  14
   2  -6  -4 44.1986 22.5803   3
  -2   6   4 27.0572 23.9334  11
   2  -6  -4 13.2781 23.6187  13
  -2  -6   4 54.9956 36.1584   7
   2   6  -3 3.47903 30.5270   9
  -2  -6   3 6.33347 23.7799  15
  -2   6   3-20.8859 22.6199  13
   2  -6  -3 6.41227 18.5558   4
   2   6  -3 5.21253 12.6210   3
   2  -6  -2 464.250 34.3124   4
   2   6  -2 494.521 30.9823   3
   2   6  -2 431.539 38.5662  17
  -2   6   2 503.680 38.1869  15
   2   6  -1 21.6814 20.7959  17
  -2   6   1 33.3535 19.8860  15
  -2   6   0 2450.04 112.750   8
  -2  -6   0 2353.83 112.621   3
  -2  -6   0 2351.36 118.285  14
   2  -6   1 720.791 47.2679  15
  -2   6  -1 721.158 49.0293   9
  -2  -6  -1 742.394 45.1863   3
  -2   6  -2 151.203 27.1676   7
   2  -6   2 164.487 26.7072  15
  -2   6  -2 164.320 28.0487  14
  -2   6  -2 187.342 28.3919   9
  -2  -6  -2 165.041 27.2833   4
  -2  -6  -2 182.203 25.2383   3
   2  -6   3 384.583 40.2659   2
   2  -6   3 382.768 28.8853   8
   2   6   3 466.183 49.2051   8
  -2   6  -3 444.613 42.7543  17
  -2   6  -3 382.628 36.6644   7
   2   6   3 354.004 36.4744  11
  -2  -6  -3 365.456 39.4604   4
   2  -6   4 200.325 34.2600   2
  -2   6  -4 225.579 37.5553  18
   2   6   4 232.105 36.4784  19
   2  -6   4 173.490 32.3856  17
   2   6   4 166.754 30.6128  16
  -2  -6  -4 179.556 30.5885  13
   2   6   4 239.453 33.1755  11
  -2  -6  -4 243.934 34.3576   4
   2   6   4 221.077 25.1421   5
   2  -6   5 2734.39 142.572   2
   2  -6   5 2583.55 143.676   1
   2  -6   5 2854.67 143.277  17
  -2   6  -5 2720.63 144.596  18
   2   6   5 2716.38 143.624  19
   2   6   5 2819.51 142.514  16
   2   6   5 2762.56 133.585   5
  -2  -6  -5 2700.72 141.598  13
   2   6   5 2866.29 142.200  11
   2  -6   5 2778.73 140.086   9
  -2   6  -5 2563.66 142.500  10
  -2   6  -6 915.645 68.4532  18
   2   6   6 806.288 66.9157  19
   2  -6   6 856.107 64.9018  17
   2   6   6 761.035 61.6973  16
   2  -6   6 888.942 68.2108   1
   2  -6   6 908.389 66.3716   2
  -2  -6  -6 764.058 61.7745  13
   2   6   6 912.753 65.5819  11
  -2   6  -6 782.839 67.0285  10
   2  -6   6 969.408 65.5782   9
   2   6   7 189.211 38.6780   4
   2   6   7 172.431 41.6020  19
  -2   6  -7 164.748 41.1659  18
   2  -6   7 127.655 35.1076  17
   2   6   7 99.1014 32.8863  16
  -2  -6  -7 157.369 31.6441   1
   2  -6   7 187.071 38.6037   2
   2  -6   7 186.309 40.8861   1
  -2  -6  -7 159.591 35.4523  13
   2   6   7 132.454 39.1756  12
   2  -6   7 175.769 37.9713   9
  -2   6  -7 144.274 42.5207  10
   2   6   8 195.276 44.1440   4
   2  -6   8 246.446 41.8420   2
   2  -6   8 298.745 48.7527   1
  -2  -6  -8 220.908 37.0595   1
   2   6   8 237.193 46.4504  19
  -2   6  -8 216.122 47.2914  18
   2  -6   8 356.017 48.9953  17
  -2  -6  -8 253.158 42.2936  13
   2   6   8 168.969 42.4322  12
   2  -6   8 304.243 45.3743   9
  -2  -6  -9 321.902 43.3975   1
   2  -6   9 299.967 51.1706   1
   2  -6   9 346.177 49.6253   9
   2  -6   9 219.274 48.5341  17
  -2   6  -9 264.253 57.5075   6
  -2  -6  -9 227.257 44.2643  13
  -2   6  -9 270.228 55.5340  12
   2   6   9 185.301 47.2885  12
   2   6   9 231.585 48.7633   4
   2  -6  10 192.794 47.2306   1
  -2  -6 -10 92.0938 36.0018   1
   2  -6  10 81.9645 43.0362   9
   2  -6  10 107.633 46.1537  17
  -2   6 -10 144.785 55.1085   6
  -2  -6 -10 126.774 41.7291  13
  -2   6 -10 167.872 55.3992  12
   2   6  10 36.8108 41.1722  12
   2   6  10 73.3146 44.0851   4
   2  -6  11 338.194 57.0466   1
   2  -6  11 187.641 51.7846   9
   2  -6  11 213.983 50.9740  17
  -2   6 -11 217.373 60.1197   6
  -2  -6 -11 241.366 52.1408  13
   2   6  11 210.440 57.6317  12
  -2   6 -11 228.834 62.2027  12
   2   6  11 168.884 51.8082   4
   2   6  12-8.69537 46.6134   4
   2  -6  12-15.5876 44.8228   1
   2   6  12 34.7575 52.7627  18
   2  -6  12-8.00626 46.4206  17
  -2   6 -12-46.1531 55.6355   6
  -2  -6 -12-8.53368 43.5353  13
  -2   6 -12 76.6476 55.9967  12
   2   6  12 26.1086 49.6388  12
   2  -6  12 22.6324 48.1088   9
   2   6  13 780.487 87.9404   4
  -2   6 -13 562.158 81.5669  19
   2   6  13 538.668 80.6930  18
   2  -6  13 533.596 75.7551  17
  -2  -6 -13 869.452 87.8463  13
  -2   6 -13 664.641 87.6078  12
   2  -6  13 656.694 77.2146   9
   2  -6  13 688.213 79.0862   1
  -2   7  14 32.5133 46.0418   4
  -2  -7  14 39.9021 47.4427   1
   2  -7 -14 108.194 47.9400   3
  -2  -7  13 574.911 70.9104   1
   2  -7 -13 623.052 75.1441   3
  -2  -7  13 454.661 78.7770   9
  -2  -7  13 545.109 72.2058  17
   2  -7 -13 584.962 73.2634  13
  -2   7  13 536.861 78.3528  12
   2   7 -13 509.170 82.9184  12
  -2   7  13 466.496 67.3737   4
   2   7 -13 520.698 81.7474   5
   2  -7 -12 446.953 62.5006   3
  -2  -7  12 319.051 56.3071   1
  -2  -7  12 382.599 66.6258   9
  -2  -7  12 408.934 65.7156  17
   2   7 -12 326.186 81.5286   6
  -2   7  12 373.876 67.0793   6
  -2  -7  12 289.651 60.9017   7
   2  -7 -12 410.132 65.2543  13
   2   7 -12 332.054 72.0136  12
  -2   7  12 456.497 72.6673  12
   2   7 -12 430.045 77.1253   5
  -2   7  12 325.586 57.0989   4
  -2  -7  11 31.6403 37.0655   2
   2  -7 -11 66.5128 38.1158   3
  -2  -7  11 35.1738 42.4210   1
  -2  -7  11 39.2597 49.4170   9
  -2  -7  11 62.6056 46.4020  17
  -2   7  11-22.7857 54.5272   6
   2   7 -11-21.7067 61.9185   6
  -2  -7  11 54.2079 51.6285   7
   2  -7 -11 67.6045 41.7802  13
  -2   7  11-25.6722 48.8268  12
   2   7 -11-9.24477 47.6698  12
  -2   7  11 58.1460 38.9626   4
  -2  -7  10 152.488 39.6411   2
   2  -7 -10 142.491 42.9164   3
  -2  -7  10 258.778 51.7496   9
  -2  -7  10 152.173 44.7917  17
  -2  -7  10 186.175 50.0260   7
   2   7 -10 160.416 58.9757   6
   2  -7 -10 170.671 43.1729  13
   2   7 -10 100.037 54.6225  12
  -2   7  10 77.7115 47.9982  12
  -2   7  10 180.499 42.9639   4
  -2   7   9 684.977 67.5774   5
   2  -7  -9 712.455 66.3394   3
  -2   7   9 679.642 62.2404   4
  -2  -7   9 754.329 64.4767   2
  -2   7   9 542.195 61.0675  19
   2   7  -9 609.306 67.0055  18
  -2  -7   9 637.191 66.1150  17
  -2  -7   9 640.376 70.2536   7
   2   7  -9 887.724 92.1955   6
   2  -7  -9 634.335 63.1507  13
  -2   7   9 560.495 68.3679  12
   2   7  -9 640.456 76.1690  12
  -2  -7   9 758.000 73.3969   9
  -2   7   8 851.189 69.4363   5
   2  -7  -8 731.900 64.8584   3
  -2  -7   8 817.484 64.8264   2
   2   7  -8 759.992 70.6881  18
  -2   7   8 781.076 63.0610  19
  -2  -7   8 800.892 65.1703  17
  -2   7   8 633.711 62.7894  16
  -2  -7   8 857.493 74.3717   7
   2   7  -8 786.951 83.9056   6
   2  -7  -8 540.387 59.4428  13
  -2   7   8 717.451 68.6221  12
   2   7  -8 754.421 75.7259  10
  -2  -7   8 715.525 68.9106   9
  -2   7   7 37.2806 31.1277   5
   2  -7  -7 10.2169 26.3320   3
   2   7  -7 14.6467 33.9159  18
  -2   7   7 4.28925 31.1071  19
  -2  -7   7-13.8732 30.6472  17
  -2   7   7 15.9591 30.5946  16
   2   7  -7 59.3461 43.6997   6
  -2  -7   7-26.3206 38.3731   7
   2  -7  -7 20.1532 30.8178  13
  -2   7   7-10.5942 30.4647  11
  -2  -7   7-21.3470 34.4837   9
   2   7  -7-5.96566 33.4552  10
  -2   7   6 123.445 34.9562   5
   2  -7  -6 88.7781 15.3340   1
   2  -7  -6 153.123 36.1620   3
  -2   7   6 59.2341 28.5507  19
   2   7  -6 34.6835 33.2020  18
  -2  -7   6 45.9341 26.6749  17
  -2   7   6 100.321 32.6143  16
  -2  -7   6 39.3699 35.8559   7
   2  -7  -6 114.298 33.3352  13
  -2   7   6 142.502 34.7968  11
  -2  -7   6 48.4030 33.0402   9
   2   7  -6 42.3402 34.3706  10
   2   7  -5 508.496 50.9493  18
  -2   7   5 680.655 57.9550  16
  -2  -7   5 540.383 59.0475   7
   2   7  -5 554.170 51.5549  14
   2  -7  -5 661.266 58.5935  13
  -2   7   5 597.699 55.6955  11
   2   7  -5 576.809 57.1268  10
   2   7  -4 319.989 27.2599   3
  -2   7   4 360.767 39.2651  16
   2   7  -4 359.469 41.2100  17
   2   7  -4 371.203 40.1983  14
  -2   7   4 366.421 39.9911  11
   2  -7  -4 380.710 40.0888   3
   2   7  -3 356.163 40.6387  17
  -2   7   3 379.072 38.4120  16
  -2  -7   3 399.218 43.5544   8
   2   7  -3 379.469 50.1720   7
   2   7  -3 333.378 27.7398   3
   2   7  -3 387.633 45.6753   9
   2   7  -3 380.344 36.8820  14
  -2   7   3 368.307 38.8248  13
  -2  -7   3 425.787 41.1183  15
   2  -7  -3 416.460 40.2690  14
  -2  -7   2 115.902 33.9766   8
  -2   7   2 113.836 25.4994  13
   2  -7  -2 156.116 28.5752  14
  -2  -7   2 92.4702 29.1749  15
   2   7  -2 100.020 27.3498  14
  -2   7   2 120.087 25.5601   3
   2  -7  -2 175.095 24.7268   4
   2   7  -2 122.076 19.3710   3
   2   7  -2 132.734 33.2705   9
   2  -7  -1 742.214 54.3020  16
  -2  -7   1 859.486 58.1224  15
   2   7  -1 844.739 67.8510   7
   2  -7  -1 865.818 57.2575  14
  -2   7   1 860.308 55.6756  13
  -2   7   1 866.630 55.6644   3
  -2   7   1 739.968 51.7515   8
   2   7   0 1913.34 104.617  15
   2  -7   0 1985.49 102.807  16
  -2  -7   0 1896.11 102.062  16
   2   7   0 1930.14 110.926   7
  -2   7   0 1891.93 101.958  14
  -2   7   0 1931.10 101.057   3
  -2   7   0 1891.77 95.2301   8
  -2   7  -1 1006.45 62.4438  17
   2   7   1 795.174 59.0855  15
  -2  -7  -1 812.965 56.8466  16
   2   7   1 801.829 56.1145  13
  -2   7  -1 852.654 57.9228  14
  -2  -7  -1 837.519 57.6786  14
   2   7   1 849.515 64.1482   8
  -2  -7  -1 881.938 53.3074   3
   2   7   2 1195.24 75.9422  15
  -2   7  -2 1261.66 76.4716  17
  -2   7  -2 1124.62 72.5256   7
  -2   7  -2 1223.12 74.8643  14
   2   7   2 1221.69 73.1679  13
   2   7   2 1221.15 82.1610   8
  -2  -7  -2 1293.24 75.5697   4
   2  -7   3 86.9947 29.6814   2
  -2   7  -3 59.4138 31.6248   9
   2  -7   3 123.076 21.3615   8
   2   7   3 167.359 43.3952   8
   2   7   3 119.454 30.4911  15
   2   7   3 102.220 26.4641  16
  -2   7  -3 129.909 35.6458  17
  -2   7  -3 130.304 32.9528   7
   2  -7   3 98.5470 27.2106  15
  -2   7  -3 143.893 30.9948  14
   2   7   3 61.7178 27.5570  11
  -2  -7  -3 105.844 27.0910   3
  -2  -7  -3 85.3231 27.9474   4
  -2  -7  -4 186.844 32.1067   3
  -2  -7  -4 241.851 38.2643   4
   2   7   4 217.580 26.9871   5
   2  -7   4 157.091 35.4439   2
  -2   7  -4 161.712 37.3608  18
   2   7   4 162.780 32.2400  16
   2  -7   4 221.111 25.5527   8
  -2  -7  -4 176.385 31.7949  13
   2   7   4 215.777 34.2573  11
   2   7   4 234.746 44.4251   8
   2   7   5 1295.36 80.7627  16
   2  -7   5 1324.20 84.4625   1
   2  -7   5 1296.69 82.2978   2
  -2  -7  -5 1064.05 76.3781  13
  -2   7  -5 1199.39 81.4060  10
   2   7   5 1133.43 78.6318  11
   2   7   5 1291.15 82.4488  19
  -2   7  -5 1146.17 81.9024  18
   2  -7   5 1162.60 78.9824  17
   2   7   6 111.021 28.1355   5
   2  -7   6 92.6016 35.7345   1
   2  -7   6 145.413 37.9803   2
   2  -7   6 129.186 34.2122  17
   2   7   6 186.721 37.0241  16
   2   7   6 91.1350 35.7690  19
  -2   7  -6 177.892 40.7581  18
  -2  -7  -6 118.315 33.8490  13
   2   7   6 110.526 33.4337  11
  -2   7  -6 75.6040 36.9406  10
   2  -7   6 182.503 36.5914   9
   2  -7   7 353.599 50.6914  17
   2   7   7 380.739 49.2524  16
  -2   7  -7 345.774 54.5381  18
   2   7   7 371.420 51.7504  19
  -2  -7  -7 446.597 49.5019  13
   2  -7   7 428.916 51.8840   9
  -2   7  -7 411.225 53.1136  10
   2  -7   7 344.754 48.7329   2
   2  -7   7 453.529 55.3375   1
   2  -7   8 261.925 50.5000   1
   2  -7   8 111.449 39.4485   2
  -2  -7  -8 121.838 35.2629   1
   2   7   8 240.214 49.8866  19
  -2   7  -8 131.866 44.1599  18
   2   7   8 203.004 42.6517  16
   2  -7   8 116.741 41.4965  17
  -2  -7  -8 214.392 42.5444  13
   2   7   8 128.936 42.4108  12
  -2   7  -8 58.4064 40.7695  10
   2  -7   8 165.933 41.4564   9
   2  -7   9-6.75255 40.4267   1
  -2  -7  -9 87.7364 34.9784   1
  -2   7  -9 44.0861 44.3157  18
   2   7   9 46.2808 36.4674  16
   2  -7   9 6.42597 38.4747  17
  -2   7  -9 103.977 55.5847   6
  -2  -7  -9 26.5602 35.9656  13
  -2   7  -9 30.0722 46.0128  12
   2   7   9-6.93201 38.5708  12
   2  -7   9 83.0893 41.2598   9
   2  -7  10 1072.08 91.4010   9
   2   7  10 1142.33 92.3637  16
   2  -7  10 1288.64 96.1661  17
  -2   7 -10 1220.34 107.281   6
  -2  -7 -10 1044.60 89.8857  13
  -2   7 -10 1325.09 103.728  12
   2   7  10 1017.54 94.4560  12
   2  -7  10 1360.14 98.3578   1
   2  -7  11-21.4355 44.6458   9
   2  -7  11 53.6889 44.1116  17
   2   7  11-31.7373 46.7411  16
  -2   7 -11 28.1314 56.0965   6
  -2  -7 -11-16.1822 40.8471  13
  -2   7 -11-37.0142 50.0728  12
   2   7  11-16.8977 46.9715  12
   2  -7  11-15.4842 46.3158   1
   2  -7  12 362.704 64.5067   9
   2  -7  12 256.369 58.4841  17
   2   7  12 333.513 62.9576  16
  -2   7 -12 198.931 65.8878   6
  -2  -7 -12 255.324 60.7253  13
  -2   7 -12 370.461 71.8181  12
   2   7  12 335.715 72.4280  12
   2  -7  12 293.562 58.3267   1
   2  -7  13 74.0867 53.3311   9
   2   7  13 36.3785 45.5858  16
  -2   7 -13 72.4635 61.1044   6
  -2  -7 -13 189.321 55.8976  13
  -2   7 -13 74.7264 60.5036  12
   2   7  13 182.182 64.0531  12
   2  -7  13 68.3331 48.8737   1
   2  -8 -13 80.5400 46.1918   3
  -2  -8  13-8.26673 49.5135   1
  -2  -8  13 111.383 61.1807   9
  -2  -8  13 133.826 55.1415  17
  -2   8  13 76.3254 50.7193  16
   2  -8 -13 36.6240 47.7364  13
  -2   8  13 10.3227 53.8041  12
   2   8 -13 56.2990 59.2614  12
   2   8 -13 59.7977 57.7994   5
   2  -8 -12 361.845 65.0758   3
  -2  -8  12 566.323 60.6407   2
  -2  -8  12 490.654 68.0526   1
  -2  -8  12 410.168 69.7207   9
  -2   8  12 331.448 63.0353  16
  -2  -8  12 501.417 69.1254  17
   2   8 -12 405.309 83.3290   6
  -2   8  12 342.148 65.6710   6
   2  -8 -12 341.250 62.8426  13
   2   8 -12 452.779 81.4303  12
  -2   8  12 367.845 74.1683  12
   2   8 -12 534.400 81.4619   5
  -2  -8  11-24.3523 51.7730   9
  -2  -8  11 36.2492 44.0315  17
  -2   8  11 8.29760 42.7797  16
   2   8 -11-11.5228 62.9319   6
  -2   8  11-7.84217 52.2993   6
  -2  -8  11 6.88079 50.9278   7
   2  -8 -11 39.4136 43.4464  13
   2   8 -11 106.529 58.8121  12
  -2   8  11 26.8437 46.5991  12
  -2  -8  11 23.1932 39.1425   2
   2  -8 -11 23.5290 39.6037   3
  -2  -8  11 90.7411 49.1849   1
  -2  -8  10 16.8602 39.0413   2
   2  -8 -10-28.9725 34.9744   3
  -2   8  10 36.0938 41.5537  19
   2   8 -10-43.9852 46.4363  18
  -2  -8  10 26.5908 41.2466  17
  -2   8  10 53.3972 42.0341  16
  -2  -8  10 6.58169 50.3657   7
   2   8 -10 53.3573 60.8673   6
   2  -8 -10-7.23141 34.5094  13
   2   8 -10 8.75163 49.0782  12
  -2   8  10 24.3426 44.3112  12
  -2  -8  10-37.4629 44.1375   9
  -2   8   9 20.4620 39.2376   5
  -2  -8   9 75.7293 39.2404   2
   2  -8  -9 6.66488 35.4026   3
  -2   8   9-22.4216 38.5107  19
   2   8  -9 85.6552 44.7405  18
  -2   8   9-6.98099 35.9957  16
  -2  -8   9 18.2177 37.6898  17
   2   8  -9 88.1839 57.2742   6
  -2  -8   9 100.259 50.9733   7
   2  -8  -9 59.6070 38.7204  13
  -2   8   9-14.6147 48.4360  12
   2   8  -9 8.08550 49.1050  10
  -2  -8   9-13.7776 43.9398   9
  -2   8   8 1359.63 92.6144   5
   2  -8  -8 1190.79 87.7923   3
  -2  -8   8 1278.22 86.5069   2
   2   8  -8 1117.11 88.8477  18
  -2   8   8 1132.67 84.3414  19
  -2  -8   8 1316.49 91.4357  17
  -2   8   8 1029.36 85.9529  16
  -2  -8   8 1187.09 92.2625   7
   2   8  -8 1174.30 106.018   6
   2  -8  -8 1247.42 88.0964  13
  -2   8   8 1179.13 90.0675  11
  -2  -8   8 1345.09 94.4927   9
   2   8  -8 1090.65 95.5734  10
  -2   8   7 1028.27 78.6351   5
   2  -8  -7 1046.10 78.0703   3
  -2   8   7 983.099 74.4371  19
   2   8  -7 1025.46 79.3639  18
  -2  -8   7 1130.29 78.6338  17
  -2   8   7 932.697 77.4641  16
   2   8  -7 1077.44 94.8779   6
  -2  -8   7 1072.16 84.7531   7
   2  -8  -7 1022.87 77.8762  13
  -2   8   7 1117.03 81.6485  11
   2   8  -7 1020.24 83.9809  10
  -2   8   6 193.115 41.0797   5
   2   8  -6 86.4026 35.4681  18
  -2   8   6 156.818 41.3536  16
   2  -8  -6 163.797 39.6185   3
   2   8  -6 67.8830 33.4285  14
   2  -8  -6 147.051 39.0747  13
  -2   8   6 103.937 35.5791  11
   2   8  -6 5.82789 36.7027  10
   2   8  -5 188.116 36.5306  18
  -2   8   5 186.219 35.8038  16
   2   8  -5 197.279 41.8768  10
   2   8  -5 132.401 32.0889  14
  -2   8   5 160.478 35.0680  11
   2  -8  -5 244.031 37.9903   3
   2   8  -4 719.154 62.4015   9
  -2  -8   4 803.877 59.9025   8
  -2   8   4 734.957 57.6786  16
   2   8  -4 663.004 58.1088  17
  -2  -8   4 615.415 56.4000  15
   2   8  -4 671.719 54.3691  14
   2  -8  -4 727.148 58.1614  14
  -2   8   4 716.604 56.9945  11
   2  -8  -4 593.316 50.3318   4
   2   8  -4 637.582 42.5843   3
   2   8  -3 2130.73 119.166  17
  -2  -8   3 2410.13 123.597  15
  -2   8   3 2182.96 118.394  15
   2   8  -3 2303.52 130.118   7
   2  -8  -3 2249.03 122.071  14
   2   8  -3 2069.80 118.033  14
  -2   8   3 2198.59 120.719  13
   2   8  -3 2328.61 108.786   3
  -2  -8   3 2389.81 124.258   8
   2   8  -3 2176.96 125.767   9
   2   8  -2 28.5508 27.8482  17
   2   8  -2 50.8507 41.4661   7
  -2  -8   2 54.9931 29.7894   8
   2  -8  -2 87.7699 29.0848  14
  -2   8   2 116.671 29.2999  15
  -2   8   2 83.0513 27.1165  13
  -2  -8   2 35.4310 28.9980  15
   2   8  -2 46.3131 29.0109  14
  -2   8   2 106.920 29.0139   3
   2   8  -2 84.8886 19.8587   3
   2   8  -2 55.4581 34.2539   9
   2   8  -1 988.860 69.8813  17
   2  -8  -1 1146.38 72.9805  16
  -2  -8   1 1105.88 72.0516  16
  -2  -8   1 1111.77 73.4823  15
  -2   8   1 1127.41 71.1680  15
   2   8  -1 1095.74 83.7558   7
   2  -8  -1 1115.80 72.8030  14
  -2   8   1 1179.85 74.1433  13
  -2  -8   1 1331.10 78.7467   8
  -2   8   1 1167.46 68.2939   8
  -2   8   1 1180.67 72.0653   3
  -2  -8   0 2800.48 146.504  14
   2   8   0 2916.60 145.892  13
   2   8   0 2978.98 158.597   7
   2  -8   0 2876.55 147.460  16
  -2  -8   0 2913.80 147.891  16
  -2   8   0 3024.97 146.837   3
   2  -8   1 320.668 36.9711  16
  -2   8  -1 179.744 35.5461  17
  -2  -8  -1 243.739 33.2486  16
   2   8   1 239.849 44.4419   8
   2   8   1 264.119 33.9251  13
  -2  -8  -1 293.280 36.1919  14
   2   8   1 399.711 42.8517  15
  -2   8  -1 226.463 35.3465  14
  -2   8  -1 266.420 33.8651   3
  -2   8  -1 314.866 41.3765   9
  -2   8  -2 209.081 38.1538   9
  -2   8  -2 240.823 38.0823  17
   2   8   2 265.456 47.4523   8
  -2   8  -2 211.708 35.9045  14
   2   8   2 238.828 38.6347  15
   2   8   2 287.807 35.9323  13
   2  -8   2 200.932 33.3857  15
  -2  -8  -2 258.015 36.5176  14
  -2  -8  -2 231.559 30.7360   3
  -2  -8  -2 191.546 34.2396   4
  -2   8  -3 32.3102 32.3478   9
  -2   8  -3 60.9039 31.7545  17
   2   8   3 5.15495 33.7788   8
   2   8   3 8.78287 30.2068  15
  -2   8  -3 56.2407 30.0986  14
   2  -8   3 20.4668 24.4090  15
   2  -8   3 54.9543 29.7398   2
  -2  -8  -3 35.5845 22.1409   3
  -2  -8  -3 87.3926 29.1182   4
  -2  -8  -4 40.8156 30.2417   4
  -2  -8  -4 16.2155 25.1554   3
  -2   8  -4 14.3541 32.6750  18
   2   8   4 4.37046 26.9278  16
  -2   8  -4 4.69827 30.5563  17
   2  -8   4 36.7842 29.3239   2
   2  -8   4-11.1253 27.4458  15
  -2   8  -4 4.68416 28.8603  14
   2   8   4 12.7326 25.9627  11
   2   8   4 28.6694 39.6087   8
   2  -8   4-9.70561 19.4449   8
  -2  -8  -5 1075.91 78.7818   4
  -2  -8  -5 1112.74 76.6071   3
   2   8   5 1126.74 81.5266  19
  -2   8  -5 1088.47 80.1013  18
   2   8   5 1101.75 79.5083  16
   2  -8   5 1221.36 81.8703   2
  -2  -8  -5 1034.41 76.3135  13
  -2   8  -5 1324.31 85.1210  10
   2   8   5 1174.67 78.9318  11
   2   8   5 1272.56 92.2713   8
   2  -8   5 1139.88 64.5672   8
   2   8   6 123.965 30.3428   5
  -2  -8  -6 229.852 39.1198   3
   2   8   6 214.264 43.8732  19
  -2   8  -6 171.605 45.0381  18
   2   8   6 194.680 38.3429  16
   2  -8   6 190.881 40.7398   2
   2  -8   6 265.889 45.8863   1
  -2  -8  -6 192.690 39.4859  13
   2   8   6 115.263 38.1865  11
  -2   8  -6 199.172 43.9838  10
  -2  -8  -7 91.3110 34.8990   3
   2  -8   7 130.505 38.5158   2
   2  -8   7 205.927 44.7896   1
   2  -8   7 22.9518 38.0163  17
   2   8   7 81.2249 35.2126  16
  -2   8  -7 132.555 45.2526  18
   2   8   7 108.694 40.9618  19
  -2  -8  -7 86.0007 37.0362  13
   2   8   7 46.1862 34.7832  11
  -2   8  -7 191.335 47.6292  10
   2  -8   8 1057.08 84.3681   2
  -2  -8  -8 1332.50 78.9832   1
   2  -8   8 1012.22 86.3270   1
   2   8   8 1272.26 90.9604  16
   2  -8   8 948.438 84.1050  17
   2   8   8 1343.04 95.8462  19
  -2  -8  -8 1320.42 91.1171  13
   2   8   8 1221.63 92.9414  12
  -2   8  -8 842.493 84.4593  10
   2  -8   9 897.038 77.6587   2
   2  -8   9 974.719 84.0693   1
   2   8   9 827.369 80.8872  19
  -2   8  -9 813.170 82.5084  18
   2  -8   9 799.976 76.6937  17
   2   8   9 731.185 76.0008  16
  -2  -8  -9 867.142 76.7548  13
   2   8   9 863.014 80.4075  12
   2  -8   9 782.681 75.7106   9
   2  -8  10 406.535 61.4844   1
  -2   8 -10 384.872 67.8386  18
   2  -8  10 272.577 56.1473  17
   2   8  10 322.494 57.2382  16
  -2   8 -10 395.211 70.9943   6
  -2  -8 -10 328.810 57.8473  13
  -2   8 -10 299.423 62.7677  12
   2   8  10 597.601 72.2854  12
   2  -8  10 395.116 60.3014   9
   2  -8  11 455.338 69.3661   1
   2  -8  11 567.359 72.5410   9
   2  -8  11 645.651 74.2160  17
   2   8  11 681.824 76.3534  16
  -2   8 -11 585.778 86.8921   6
  -2  -8 -11 667.185 74.3095  13
  -2   8 -11 446.212 78.0494  12
   2   8  11 474.272 75.6710  12
  -2  -8 -11 628.464 74.1142   3
   2  -8  12 25.5878 47.4174   1
   2  -8  12-39.5421 52.7332   9
   2  -8  12-34.2095 51.5480  17
   2   8  12 26.7413 45.9461  16
  -2   8 -12 53.2994 63.7690   6
  -2  -8 -12-18.0453 47.4470  13
   2   8  12-9.44392 53.4153  12
  -2   8 -12-20.8952 58.5892  12
  -2  -8 -12-18.0848 45.6481   3
   2  -8  13-8.37001 50.4526   9
  -2   8 -13 66.1990 62.9335   6
   2   8  13 9.40069 48.9516  16
  -2  -9  13 43.6510 51.4605   1
  -2  -9  12 9.04924 52.5122   9
  -2  -9  12 65.1741 49.1503  17
  -2   9  12 130.455 52.7482  16
   2   9 -12-25.8322 68.6169   6
   2  -9 -12 17.8798 43.2211  13
   2   9 -12 98.7834 61.0568  12
  -2   9  12 130.647 62.8292  12
  -2  -9  12 33.6257 47.9967   1
   2  -9 -12 8.86738 46.2211   3
  -2  -9  12 109.325 49.2591   2
  -2  -9  11 1154.70 87.4113   2
  -2  -9  11 945.511 90.4512   1
  -2  -9  11 1086.05 98.9562   9
  -2  -9  11 829.408 85.4920  17
  -2   9  11 870.171 90.1278  16
  -2   9  11 794.324 88.6819   6
   2   9 -11 1073.30 115.633   6
   2  -9 -11 923.928 88.0681  13
   2   9 -11 688.371 95.6652  12
  -2   9  11 1092.35 100.980  12
   2  -9 -11 1039.78 91.3684   3
   2  -9 -10 750.039 76.9743   3
  -2  -9  10 896.194 76.1936   2
   2   9 -10 674.292 80.2272  18
  -2   9  10 683.869 73.4535  19
  -2   9  10 700.313 78.2394  16
  -2  -9  10 699.752 76.3535  17
   2   9 -10 748.480 97.1093   6
   2  -9 -10 901.015 82.5721  13
  -2   9  10 917.666 87.6239  12
   2   9 -10 832.069 91.3148  12
  -2   9  10 749.589 78.7480   5
  -2   9   9 169.323 44.8422   5
  -2   9   9 36.4411 40.6664  19
   2   9  -9 70.7327 47.3088  18
  -2   9   9 81.5516 39.1611  16
  -2  -9   9 65.2052 41.1895  17
  -2  -9   9 89.8084 40.8141   2
   2  -9  -9 157.638 46.4462   3
   2   9  -9 115.004 61.2162   6
   2  -9  -9 113.761 42.0470  13
  -2   9   9 85.3094 48.2610  12
   2   9  -9-8.61235 51.6527  10
  -2   9   8 441.165 57.1293   5
   2  -9  -8 350.178 51.4078   3
  -2  -9   8 417.417 54.7177   2
  -2   9   8 309.146 48.3270  19
   2   9  -8 287.566 53.3030  18
  -2   9   8 313.172 51.3913  16
   2   9  -8 468.441 76.0167   6
   2  -9  -8 373.363 52.7964  13
  -2   9   8 345.830 52.6449  11
   2   9  -8 363.052 61.2770  10
   2  -9  -7 815.527 70.9433   3
  -2   9   7 945.050 74.5947   5
   2   9  -7 772.867 71.9040  18
  -2   9   7 689.357 67.3074  19
  -2   9   7 930.823 74.3973  16
   2   9  -7 888.336 72.4601  14
  -2   9   7 744.852 69.8002  11
   2   9  -7 819.486 77.5345  10
   2   9  -6 15.9539 36.3153  18
  -2   9   6-11.5045 33.3526  16
   2  -9  -6-22.4454 29.7967   3
  -2  -9   6 5.59209 34.6975  15
   2   9  -6 21.5909 35.1036  14
  -2   9   6 34.1788 32.4921  11
   2   9  -6 25.6574 38.0804  10
  -2  -9   5 850.117 71.0476  15
  -2   9   5 878.138 68.8778  16
   2   9  -5 923.712 70.6435  18
   2  -9  -5 933.770 70.1697  14
   2   9  -5 862.623 69.1138  14
  -2   9   5 848.953 68.5313  11
  -2  -9   5 886.368 69.9680   8
  -2   9   4 692.308 59.5799  16
   2   9  -4 689.317 60.4340  17
  -2  -9   4 600.407 57.8638  15
  -2   9   4 845.152 62.2909  15
   2   9  -4 705.714 58.9413  14
   2  -9  -4 656.496 58.5926  14
   2  -9  -4 621.652 52.8231   4
   2   9  -4 769.331 66.4458   9
  -2  -9   4 680.287 60.2665   8
  -2  -9   3 1600.42 97.5337  15
   2   9  -3 1582.16 95.4235  17
  -2   9   3 1596.74 94.8378  15
   2   9  -3 1508.65 106.709   7
   2  -9  -3 1649.13 98.1076  14
  -2   9   3 1543.52 95.6154  13
   2   9  -3 1522.35 93.7961  14
   2  -9  -3 1505.90 88.7740   4
  -2   9   3 1653.48 97.7509   8
   2   9  -3 1716.08 103.224   9
  -2  -9   3 1558.25 96.6447   8
   2   9  -2 1208.68 79.9532  17
  -2   9   2 1221.97 78.8333  15
  -2  -9   2 1275.67 83.2279  15
   2   9  -2 1149.83 91.1331   7
   2  -9  -2 1249.13 82.0390  14
  -2   9   2 1305.36 82.2542  13
   2  -9  -2 1350.42 75.0960   4
  -2   9   2 1224.41 79.0019   3
  -2  -9   2 1308.25 84.3441   8
   2   9  -2 1058.82 82.9386   9
   2  -9  -1 622.095 51.4196  16
  -2  -9   1 549.155 50.4530  16
   2   9  -1 522.682 51.2571  17
  -2   9   1 638.796 51.9702  15
   2   9  -1 651.527 68.1196   7
  -2   9   1 552.678 50.7029  13
   2  -9  -1 630.792 53.1654  14
  -2   9   1 602.632 51.2218   3
   2   9  -1 571.353 56.0961   9
   2   9   0 82.5243 28.7153  13
  -2  -9   0 57.5549 29.1043  14
   2   9   0-5.73391 41.6313   7
  -2   9   0 34.7072 26.4093   3
  -2  -9   0 21.0454 25.0676  16
   2  -9   0 76.4272 28.2094  16
  -2   9  -1 1604.54 94.6496  17
  -2  -9  -1 1456.10 89.9979  16
   2  -9   1 1452.86 90.1684  16
   2   9   1 1451.77 93.2681  15
   2   9   1 1515.82 89.2995  13
  -2   9  -1 1334.33 89.4066  14
  -2  -9  -1 1445.69 90.1556  14
  -2   9  -1 1542.92 92.3212   9
  -2   9  -1 1586.64 89.2832   3
  -2   9  -2 163.932 36.6201   9
  -2   9  -2 116.590 35.2684  17
   2   9   2 184.431 42.3169   8
  -2   9  -2 135.046 38.7328   7
  -2   9  -2 104.337 31.2677  14
  -2  -9  -2 140.951 32.7211  14
   2   9   2 149.867 38.6265  15
   2   9   2 109.587 33.4319  13
   2  -9   2 48.7234 27.7133  15
  -2  -9  -2 231.783 35.2080   3
  -2  -9  -2 105.591 35.0101   4
  -2   9  -3 2603.45 141.258   9
   2   9   3 2809.29 150.936   8
   2   9   3 2511.32 142.576  15
   2  -9   3 2615.69 136.802  15
  -2   9  -3 2499.46 142.650  17
  -2   9  -3 2665.51 139.714   7
  -2   9  -3 2358.97 140.060  14
  -2  -9  -3 2500.32 140.148  14
   2  -9   3 2743.37 143.276   2
  -2  -9  -3 2887.04 138.795   3
  -2  -9  -3 2681.11 141.055   4
   2   9   4 2154.18 127.237   8
   2  -9   4 1849.85 97.7664   8
   2  -9   4 1961.82 110.211  15
  -2   9  -4 1931.99 117.253  17
   2   9   4 1990.99 117.278  15
   2  -9   4 1979.77 116.902   2
  -2   9  -4 1818.18 114.431  14
   2   9   4 1981.74 113.993  11
  -2  -9  -4 1944.70 111.120   3
  -2  -9  -4 2105.97 115.928   4
  -2  -9  -5 265.383 41.7476   4
   2   9   5 346.879 36.5053   5
  -2  -9  -5 262.296 41.9126   3
  -2   9  -5 327.609 48.5542  18
   2   9   5 373.078 48.8805  19
   2   9   5 249.427 41.1597  16
   2  -9   5 266.144 44.9890   2
  -2   9  -5 238.385 44.1941  14
   2  -9   5 304.630 41.1410  15
   2   9   5 227.337 40.6980  11
   2   9   5 256.578 54.3364   8
  -2   9  -5 197.726 44.1982  10
  -2  -9  -6 873.258 70.9562   3
   2   9   6 918.298 63.0649   5
  -2   9  -6 819.129 75.3650  18
   2   9   6 801.034 72.5506  19
   2   9   6 762.946 71.0006  16
   2  -9   6 967.930 77.5188   2
   2  -9   6 804.923 73.8586   1
  -2  -9  -6 830.659 69.7998  13
   2   9   6 931.420 73.9582  11
  -2   9  -6 763.156 73.8572  10
   2   9   6 883.169 84.3306   8
  -2  -9  -7 42.9135 38.0371   3
  -2   9  -7-13.6497 46.3323  18
   2   9   7-25.8984 39.8881  19
   2   9   7 6.32095 34.5180  16
   2  -9   7 6.47108 41.2657   1
   2  -9   7-43.1384 41.5899   2
   2   9   7 43.5467 37.4953  11
  -2  -9  -7-24.8677 33.9500  13
   2   9   7-8.45205 49.7890   8
  -2   9  -7 46.8913 41.8545  10
   2   9   8 28.2119 45.2753  19
  -2   9  -8 37.4585 48.7203  18
   2   9   8-13.7433 39.1940  16
  -2  -9  -8-19.5465 31.6647   1
   2  -9   8 28.0750 42.3038   1
   2  -9   8-13.0735 38.2046   2
  -2  -9  -8 27.1821 35.3827  13
  -2   9  -8 22.2815 47.0458  10
  -2  -9  -8-27.0550 37.2704   3
  -2  -9  -9-7.42561 39.0480   3
   2  -9   9 41.1096 41.9081   2
   2  -9   9 7.58431 45.0250   1
  -2   9  -9 16.4790 45.8057  18
   2   9   9-7.56539 45.5984  19
   2  -9   9 14.5152 40.6994  17
   2   9   9-14.9538 43.3509  16
  -2  -9  -9-29.6235 39.7005  13
   2   9   9 7.65611 45.1003  12
  -2   9  -9-16.4300 51.6834  10
   2  -9  10-8.06942 44.4651   1
  -2   9 -10 9.00908 53.0704  18
   2  -9  10-39.0673 46.7409  17
   2   9  10 56.6263 45.3645  16
  -2   9 -10 40.5289 59.6865   6
  -2  -9 -10-16.0965 40.1942  13
  -2   9 -10 65.1167 56.0678  12
   2   9  10 8.43631 45.6490  12
  -2  -9 -10-24.2929 39.5518   3
  -2  -9 -11 368.211 65.2125   3
   2  -9  11 267.389 57.5400  17
   2   9  11 286.753 57.9831  16
  -2   9 -11 379.098 78.4098   6
  -2  -9 -11 269.875 56.6529  13
   2   9  11 293.252 66.7007  12
  -2   9 -11 294.483 70.5474  12
   2  -9  11 349.771 63.8381   1
  -2  -9 -12 451.658 70.4223   3
   2   9  12 425.114 68.5956  16
  -2   9 -12 454.786 91.5914   6
  -2   9 -12 589.793 86.3069  12
   2   9  12 460.432 74.1496  12
   2  -9  12 516.316 72.7803   1
  -2  -9 -12 448.776 71.0175  13
  -2   9 -13 304.276 81.8536   6
  -2  10  12 86.9422 50.8129  16
   2  10 -12 11.4154 58.2485  12
   2 -10 -12-9.31843 44.4841  13
  -2 -10  12-13.9124 44.9626   2
  -2 -10  12 62.2066 51.9523   1
   2 -10 -12 65.0876 49.8591   3
   2  10 -12 54.2445 68.4687   6
  -2  10  11 181.949 56.5285  16
   2  10 -11 128.600 75.8174   6
   2  10 -11 285.527 72.4786  12
   2 -10 -11 183.860 49.6806  13
  -2  10  11 214.153 64.8787  12
   2 -10 -11 184.291 55.3522   3
  -2 -10  11 404.791 66.0477   1
  -2 -10  11 330.745 56.0074   2
   2 -10 -10 65.7614 42.8557   3
  -2 -10  10 67.5257 43.9674   2
   2  10 -10 114.290 58.6303  18
  -2  10  10 41.4793 49.1394  19
  -2  10  10 25.4839 43.3904  16
   2  10 -10-12.0469 65.2220   6
   2  10 -10 32.9802 48.2379  14
  -2  10  10 26.8164 49.3036  12
   2 -10 -10 57.2330 42.6267  13
  -2  10  10 78.6533 44.5393   5
  -2  10   9 7.30973 38.4387   5
   2 -10  -9-30.6212 40.6487   3
  -2 -10   9 46.0396 43.8553   2
  -2  10   9 6.53851 40.2819  19
   2  10  -9-15.1111 45.1981  18
  -2  10   9 7.89545 36.3071  16
   2  10  -9 11.1687 58.7313   6
   2  10  -9-15.1980 45.4580  14
  -2  10   9 15.7472 41.4038  11
   2  10  -9 18.2793 55.4964  10
  -2  10   8 95.1955 40.7767   5
   2 -10  -8 35.5341 36.3684   3
  -2 -10   8 44.1553 40.5933   2
  -2  10   8 61.2684 42.1773  19
   2  10  -8 27.5010 42.7536  18
  -2  10   8 73.4179 43.0047  16
   2  10  -8 163.994 63.2095   6
   2  10  -8 63.1699 41.1218  14
  -2  10   8 102.448 40.7817  11
   2  10  -8 74.6538 52.9731  10
  -2  10   7 100.651 37.9027   5
   2 -10  -7 92.3124 41.1609   3
   2  10  -7 164.754 46.6460  18
  -2  10   7 40.6451 39.6777  19
   2  10  -7 129.393 42.5837  14
  -2 -10   7 84.5712 40.6166  15
  -2  10   7 74.6660 38.6576  16
  -2  10   7 169.677 44.3695  11
   2  10  -7 166.954 53.4979  10
   2  10  -6 2330.23 143.619  18
   2 -10  -6 2341.41 143.159  14
   2  10  -6 2687.97 146.479  14
  -2  10   6 2630.69 146.967  16
  -2 -10   6 2453.32 145.464  15
   2  10  -6 2371.05 149.859  10
  -2  10   6 2753.87 148.780  11
  -2 -10   6 2522.97 142.020   8
   2  10  -5 3268.85 179.148  18
  -2 -10   5 3366.74 179.981  15
  -2  10   5 3199.89 176.756  15
  -2  10   5 3098.26 178.424  16
   2  10  -5 3374.53 178.343  14
   2 -10  -5 3478.73 180.174  14
  -2  10   5 3801.45 185.161  11
  -2 -10   5 3634.17 180.042   8
   2  10  -4 145.526 38.8418  17
  -2 -10   4 137.308 40.0889   8
   2 -10  -4 155.921 38.3590  14
  -2  10   4 147.596 40.0537  15
  -2 -10   4 80.9381 37.0307  15
   2  10  -4 148.126 37.4376  14
   2 -10  -4 111.953 31.2126   4
   2  10  -4 80.3424 41.8126   9
  -2  10   4 161.545 43.4125   8
  -2  10   3 3056.00 165.376  15
  -2 -10   3 3132.92 168.592  15
   2  10  -3 3207.56 168.533  17
   2  10  -3 3266.95 180.056   7
  -2  10   3 3070.14 167.518  13
   2 -10  -3 3231.75 169.394  14
   2  10  -3 3269.92 168.791  14
   2 -10  -3 3279.89 161.008   4
  -2  10   3 3214.51 166.589   8
  -2 -10   3 3360.00 169.782   8
   2  10  -3 3253.31 174.822   9
  -2 -10   2 520.237 55.4628  15
   2  10  -2 640.460 55.9207  17
   2  10  -2 578.882 67.5232   7
  -2  10   2 522.047 52.6236   8
  -2  10   2 567.693 54.0946  13
  -2  10   2 504.634 53.5643  15
   2 -10  -2 575.063 55.3895  14
   2 -10  -2 663.009 49.8867   4
  -2 -10   2 723.251 61.8482   8
   2  10  -2 597.060 60.7965   9
   2  10  -1 1981.76 120.196  17
   2 -10  -1 2181.13 123.577  16
  -2 -10   1 2213.70 123.753  16
   2  10  -1 2464.45 138.626   7
   2  10  -1 2157.99 121.301  13
  -2  10   1 2214.76 123.967  13
   2  10  -1 2077.64 126.712   9
  -2  10   1 2348.65 123.522   3
  -2  10   0 698.460 60.5033  17
   2 -10   0 620.459 54.7204  16
  -2 -10   0 532.576 51.1857  16
   2  10   0 612.062 68.0246   7
  -2 -10   0 601.951 53.4959  14
   2  10   0 493.398 50.0997  13
  -2  10   0 532.370 53.1493  13
  -2  10   0 420.934 47.2276   3
   2 -10   1 443.041 47.3061  16
  -2  10  -1 367.498 47.9094  17
  -2 -10  -1 355.464 45.2292  16
  -2 -10  -1 359.521 46.2591  14
   2  10   1 269.192 44.2956  15
   2  10   1 361.444 43.7350  13
  -2  10  -1 398.800 43.3366   3
  -2  10  -1 342.976 47.5713   9
  -2  10  -2 1660.80 107.702  17
   2 -10   2 1846.97 106.722  16
   2 -10   2 1670.84 101.563  15
   2  10   2 1830.11 109.043  15
  -2  10  -2 1643.71 107.296   7
   2  10   2 1765.04 104.383  13
  -2  10  -2 1679.30 105.309  14
  -2 -10  -2 1716.33 105.261  14
  -2  10  -2 1786.62 107.113   9
   2  10   2 1927.83 115.556   8
  -2 -10  -2 1856.80 106.573   4
  -2  10  -2 1609.25 99.9127   3
  -2  10  -3 610.688 62.3353   9
   2 -10   3 591.374 55.8349  15
  -2  10  -3 586.020 60.6314  17
   2  10   3 674.796 67.7598   8
  -2  10  -3 618.258 61.3823   7
  -2  10  -3 585.089 58.3020  14
   2  10   3 602.470 60.3465  15
  -2 -10  -3 670.257 59.7014  14
  -2 -10  -3 609.013 53.8073   3
  -2 -10  -3 726.284 60.6075   4
   2 -10   3 701.151 63.7551   2
  -2 -10  -4 374.116 48.4330   4
  -2  10  -4 257.973 48.4114  17
   2  10   4 300.110 57.3653   8
  -2  10  -4 226.181 44.9791  14
   2  10   4 263.793 46.8389  15
   2 -10   4 300.588 41.4335  15
  -2 -10  -4 323.157 45.6269  14
   2  10   4 380.197 46.2983  11
  -2 -10  -4 327.382 42.8308   3
   2 -10   4 269.797 46.1835   2
  -2 -10  -5 424.267 57.4148   4
   2  10   5 527.779 45.8420   5
  -2  10  -5 380.952 56.0813  18
   2  10   5 465.779 60.8270  15
   2 -10   5 595.079 62.2227   2
  -2 -10  -5 542.637 53.4731   3
   2 -10   5 543.674 54.7473  15
  -2  10  -5 540.346 60.3778  14
   2  10   5 425.798 51.8576  11
   2  10   5 493.631 68.8601   8
   2  10   6 231.900 37.1734   5
   2  10   6 188.425 48.0380  19
  -2  10  -6 218.429 53.0412  18
   2  10   6 303.109 48.7898  16
   2  10   6 230.037 49.9294  15
   2 -10   6 262.485 47.3672   1
  -2 -10  -6 276.616 45.0101   3
   2 -10   6 278.099 49.0529   2
   2 -10   6 264.028 46.3822  15
  -2  10  -6 337.729 55.7090  14
   2  10   6 217.110 45.7413  11
  -2  10  -6 201.550 53.1669  10
   2  10   6 238.692 61.2101   8
  -2 -10  -7 2332.00 135.462   3
  -2  10  -7 2149.92 139.507  18
   2  10   7 2182.56 137.762  19
   2  10   7 2213.42 135.763  16
   2 -10   7 2239.70 131.024  15
   2 -10   7 2255.97 138.457   1
   2 -10   7 2242.22 135.601   2
  -2  10  -7 1913.86 136.273  14
   2  10   7 2212.84 135.455  11
   2  10   7 2388.99 153.793   8
  -2  10  -7 1941.86 137.665  10
  -2 -10  -8 364.371 55.2092   3
   2  10   8 236.642 50.7292  16
   2  10   8 346.527 58.8655  19
  -2  10  -8 256.808 59.1134  18
   2 -10   8 288.369 53.6460   2
   2 -10   8 312.339 57.6241   1
  -2 -10  -8 203.600 45.7328  13
   2  10   8 254.546 52.1834  11
   2  10   8 216.910 68.3733   8
  -2  10  -8 413.733 65.0121  10
  -2 -10  -9 475.994 64.3252   3
   2  10   9 481.542 71.0910  19
  -2  10  -9 447.846 71.9876  18
   2  10   9 479.466 67.5541  16
   2 -10   9 397.138 61.4487   2
   2 -10   9 503.908 66.8379   1
   2  10   9 355.711 62.3081  12
  -2 -10  -9 425.092 61.1072  13
   2  10   9 672.914 89.6914   8
  -2  10  -9 481.774 74.6622  10
  -2 -10 -10 245.752 53.4806   3
   2 -10  10 304.990 62.2136   1
  -2  10 -10 198.485 66.6746  18
   2  10  10 298.506 64.7833  19
   2  10  10 248.321 58.6027  16
  -2  10 -10 304.531 80.9216   6
  -2 -10 -10 314.026 59.4346  13
   2  10  10 246.623 59.8654  12
   2  10  10 378.908 86.5870   8
   2 -10  11-44.5899 46.8994   1
   2  10  11 12.2272 70.3214   8
   2  10  11-36.4011 49.2452  16
  -2 -10 -11-45.5118 48.7983  13
   2  10  11 47.6887 56.1877  12
  -2  10 -11 21.1958 60.9518  12
  -2  10 -11-23.1008 68.5726   6
  -2 -10 -11 18.1912 48.3000   3
  -2  10 -12 120.447 72.2320   6
  -2 -11  12 418.090 64.8886   2
   2  11 -11 148.103 63.7577  18
  -2  11  11 191.740 55.9608  19
  -2  11  11 171.819 55.0817  16
   2  11 -11 189.475 80.7785   6
   2  11 -11 196.120 60.1375  14
   2  11 -11 265.019 72.7517  12
  -2  11  11 131.657 59.7770  12
   2 -11 -11 267.061 56.9433   3
  -2 -11  11 227.604 61.2775   1
  -2 -11  11 200.595 53.6935   2
  -2  11  10 24.2200 46.1055   5
   2 -11 -10 95.5687 48.3543   3
  -2 -11  10 65.9622 46.7942   2
   2  11 -10 146.399 59.5303  18
  -2  11  10 29.5771 47.2091  19
  -2  11  10 35.9449 42.9446  16
   2  11 -10 51.0350 69.0762   6
  -2 -11  10 75.8023 50.4367  15
   2  11 -10 70.1414 52.1012  14
  -2  11  10-18.8130 56.7420  12
   2  11 -10 73.6175 63.4291  10
   2 -11  -9 1702.44 124.833   3
  -2  11   9 1860.42 125.834   5
  -2 -11   9 2208.04 130.401   2
   2  11  -9 1820.53 130.372  18
  -2  11   9 1803.17 122.543  19
  -2 -11   9 1600.86 124.269  15
  -2  11   9 1564.59 124.632  16
   2  11  -9 1924.34 152.170   6
   2  11  -9 1907.18 131.300  14
  -2  11   9 2069.50 133.909  11
   2  11  -9 1753.06 137.520  10
  -2  11   8 99.5926 42.7171   5
  -2 -11   8 76.0246 41.5109   2
   2  11  -8 229.174 55.9039  18
  -2  11   8 119.858 47.4301  19
  -2  11   8 78.5405 41.8692  16
   2  11  -8 77.0714 66.4651   6
  -2 -11   8 120.285 50.8232   8
  -2 -11   8 74.2755 43.2249  15
   2  11  -8 37.8493 45.4359  14
   2 -11  -8 66.5614 43.7246  14
  -2  11   8 62.8515 41.8818  11
   2  11  -8 71.1836 55.3327  10
  -2  11   7 2238.57 130.575   5
   2  11  -7 1790.56 126.253  18
  -2  11   7 1802.44 125.127  19
  -2  11   7 1932.69 130.591  16
  -2 -11   7 2025.60 127.931  15
   2  11  -7 2115.08 131.191  14
   2 -11  -7 2077.35 130.280  14
  -2  11   7 1745.14 126.404  11
   2  11  -7 2047.91 138.606  10
  -2 -11   7 2308.24 127.809   8
   2  11  -6 19.3450 38.8792  18
  -2  11   6 25.0391 38.3018  15
   2  11  -6-6.49004 38.2450  14
   2 -11  -6 52.7027 39.7197  14
  -2 -11   6 6.54156 40.0248  15
  -2 -11   6 67.2179 40.0029   8
  -2  11   6 6.80794 37.1914  11
   2  11  -6 46.1725 46.0461  10
   2  11  -5 97.2935 41.7887  18
  -2 -11   5 156.470 43.8719   8
   2 -11  -5 213.770 45.3380  14
  -2  11   5 198.172 44.2657  15
  -2 -11   5 186.930 46.7800  15
   2  11  -5 235.832 46.0882  14
  -2  11   5 236.784 45.8815  11
  -2  11   5 190.195 51.1074   8
   2  11  -4 672.792 65.7567  17
   2 -11  -4 534.914 61.2354  14
  -2 -11   4 589.761 63.8816  15
  -2  11   4 560.953 60.5764  15
   2  11  -4 606.836 62.2511  14
   2 -11  -4 694.908 57.7864   4
   2  11  -4 747.736 74.1030   9
  -2 -11   4 600.031 63.3390   8
  -2  11   4 646.718 64.8054   8
  -2 -11   3 144.497 41.3947  15
   2  11  -3 55.0935 38.4347  17
  -2  11   3 102.482 41.0098   8
   2  11  -3 80.3912 51.8966   7
  -2  11   3 133.719 37.4938  15
   2 -11  -3 174.830 40.1569  14
  -2  11   3 109.085 37.2462  13
   2 -11  -3 166.139 35.1512   4
  -2 -11   3 154.071 43.0135   8
   2  11  -3 136.595 44.2258   9
  -2 -11   2 170.781 37.7148  16
   2  11  -2 111.668 36.8593  17
   2  11  -2 116.246 54.1368   7
  -2  11   2 178.215 40.2213   8
  -2  11   2 164.320 38.2772  15
  -2  11   2 183.510 38.7149  13
   2 -11  -2 106.941 40.2540  14
   2 -11  -2 167.137 33.6242   4
   2  11  -2 124.309 43.1562   9
   2  11  -1 1724.32 104.972  17
   2 -11  -1 1602.90 103.911  16
  -2 -11   1 1601.89 103.612  16
   2  11  -1 1627.81 117.272   7
   2  11  -1 1710.74 102.668  13
  -2  11   1 1583.27 103.687  13
   2  11  -1 1848.35 112.124   9
  -2  11   1 1573.90 100.742   3
   2  11   0 699.689 60.9796  13
  -2  11   0 660.514 62.5509  13
   2  11   0 563.410 71.7340   7
  -2  11   0 665.919 58.5695   3
   2 -11   0 673.145 60.4117  16
  -2 -11   0 693.473 61.5095  16
  -2  11   0 673.277 63.8330  17
  -2 -11  -1 5993.92 291.200  16
   2 -11   1 6137.18 291.934  16
  -2  11  -1 5581.04 292.039  17
   2  11   1 6059.39 305.557   7
  -2  11  -1 6220.85 295.397   7
  -2 -11  -1 5993.40 291.404  14
   2  11   1 6002.81 289.424  13
  -2  11  -1 6360.59 293.996   9
  -2  11  -1 6197.43 288.155   3
   2 -11   2 554.712 58.4990  16
  -2  11  -2 520.531 59.8032  17
  -2  11  -2 730.500 67.8592   7
   2  11   2 605.417 67.3721   8
  -2 -11  -2 586.909 60.0498  14
   2  11   2 634.691 63.1945  15
  -2  11  -2 517.575 59.5052  14
   2  11   2 609.883 57.6246  13
  -2  11  -2 623.308 63.2024   9
  -2 -11  -2 620.883 60.4943   4
  -2  11  -2 607.225 55.1415   3
   2  11   3 1754.10 118.984   8
  -2  11  -3 1694.32 112.549   9
   2  11   3 1833.34 113.843  15
  -2  11  -3 1701.81 114.034  17
   2 -11   3 1758.27 106.690  15
  -2  11  -3 1924.96 113.215   7
  -2 -11  -3 1854.16 112.520  14
  -2  11  -3 1724.34 112.166  14
  -2  11  -3 1634.71 103.778   3
  -2 -11  -3 1695.28 108.133   4
   2 -11   3 1651.92 109.471   2
  -2 -11  -4 655.471 62.7153   4
  -2  11  -4 603.906 66.1733  17
  -2  11  -4 530.509 61.7814  14
   2 -11   4 559.360 57.3413  15
   2  11   4 588.058 66.0656  15
  -2 -11  -4 609.011 61.4992  14
  -2 -11  -4 502.246 55.1285   3
   2 -11   4 561.431 61.8192   2
   2  11   4 455.877 54.8230  11
   2  11   4 631.376 74.3424   8
  -2  11  -5 670.398 74.1984  18
   2  11   5 788.205 81.6981   8
  -2  11  -5 683.332 70.2308  14
  -2 -11  -5 685.491 68.3965  14
   2  11   5 701.126 71.8256  15
   2 -11   5 744.102 65.8102  15
  -2 -11  -5 697.062 68.9152   4
  -2 -11  -5 920.427 70.2913   3
   2  11   5 765.554 71.8212  11
   2 -11   5 682.750 69.8400   2
  -2  11  -6 7.44228 47.9165  18
   2  11   6 98.7571 46.6048  19
   2 -11   6 68.6292 45.6306   2
   2 -11   6 164.135 47.6509   1
  -2 -11  -6 157.393 42.1409   3
   2 -11   6 39.8514 39.2745  15
   2  11   6 117.890 43.2211  15
  -2  11  -6 51.6232 40.8041  14
   2  11   6 107.467 41.8370  11
  -2  11  -6 66.1971 46.1040  10
   2  11   6 96.4882 59.6628   8
   2  11   7-22.4685 45.1433  19
  -2  11  -7-7.97925 49.8572  18
   2  11   7-7.88583 43.0660  15
   2 -11   7 28.8380 42.4719   2
  -2 -11  -7 13.7515 37.8901   3
   2 -11   7-29.3301 44.8520   1
  -2  11  -7 39.6688 44.4935  14
   2 -11   7 30.4792 38.6155  15
   2  11   7 43.4081 41.9491  11
  -2  11  -7 86.5591 51.1759  10
   2  11   7-47.9232 56.9021   8
  -2  11  -8 360.058 66.4496  18
   2  11   8 320.692 61.2899  19
   2  11   8 411.314 61.3634  16
   2 -11   8 423.134 63.3796   2
   2 -11   8 463.701 65.7555   1
  -2 -11  -8 352.241 56.5237   3
   2 -11   8 326.630 55.2081  15
  -2  11  -8 459.013 67.9700  14
   2  11   8 379.642 61.0030  11
   2  11   8 561.714 85.1638   8
  -2  11  -8 357.712 66.6361  10
  -2 -11  -9 1211.71 97.3856   3
   2 -11   9 1152.25 100.386   1
   2 -11   9 1353.09 102.225   2
   2  11   9 1021.40 96.5835  19
  -2  11  -9 976.976 100.673  18
   2  11   9 998.528 95.3348  16
   2 -11   9 1117.89 91.1465  15
  -2  11  -9 866.694 95.6367  14
   2  11   9 898.365 96.5644  12
  -2  11  -9 1210.14 106.823  10
   2  11   9 1091.00 116.846   8
   2 -11  10 203.757 56.9045   1
  -2 -11 -10 219.178 54.0656   3
   2 -11  10 250.865 55.4238   2
  -2  11 -10 218.140 67.5795  18
   2  11  10 313.373 63.9377  19
   2  11  10 189.154 55.1046  16
  -2  11 -10 221.263 74.8601   6
   2 -11  10 223.164 55.8525  15
  -2  11 -10 156.045 56.8781  14
   2  11  10 174.762 63.1531  12
   2  11  10 385.066 83.1846   8
  -2  11 -11 201.666 69.1362  18
  -2  11 -11 293.965 81.6418   6
  -2 -11 -11 161.112 55.6397  13
  -2  11 -11 132.690 70.1138  12
   2  11  11 218.871 59.6870  16
  -2 -11 -11 261.897 61.0656   3
  -2  12  11 371.548 69.1904  19
   2  12 -11 549.597 83.1787  18
  -2 -12  11 469.020 69.9180   2
  -2  12  10 74.2495 48.6160   5
  -2 -12  10 78.8820 47.9155   2
   2  12 -10-81.7657 59.0967  18
  -2  12  10 47.1858 51.4867  19
  -2  12  10 47.1189 47.5904  16
   2  12 -10 53.8450 74.1871   6
   2  12 -10 9.22827 49.9513  14
   2 -12 -10 61.6842 48.1392  14
  -2 -12  10 35.0464 50.4052  15
  -2  12  10-9.87600 56.3449  12
   2  12 -10 33.2048 61.0035  10
  -2  12   9 125.004 50.9943   5
  -2 -12   9 124.206 50.0220   2
   2  12  -9 68.0946 56.2283  18
  -2  12   9 30.0416 47.1273  19
  -2  12   9 124.627 50.5368  16
   2  12  -9 113.495 72.6544   6
   2  12  -9 190.218 56.0366  14
  -2 -12   9 99.6676 52.0767  15
   2 -12  -9 108.867 50.2851  14
  -2  12   9 79.9191 49.5575  11
   2  12  -9 92.2457 65.0692  10
  -2  12   8 400.789 60.7684   5
  -2 -12   8 293.413 57.9665   2
   2  12  -8 230.377 62.9800  18
  -2  12   8 323.861 61.8003  19
  -2  12   8 293.762 56.4436  16
  -2  12   8 357.123 62.4011  15
   2  12  -8 377.134 82.8914   6
  -2 -12   8 294.452 57.7865   8
   2  12  -8 323.443 62.9422  14
  -2 -12   8 282.437 58.9267  15
   2 -12  -8 317.765 59.6320  14
  -2  12   8 277.737 57.9318  11
   2  12  -8 256.897 64.3763  10
  -2  12   7 532.203 64.5958   5
   2  12  -7 537.252 72.8596  18
  -2  12   7 611.097 71.8377  19
  -2  12   7 755.255 76.3975  15
   2  12  -7 680.056 73.4514  14
   2 -12  -7 650.315 72.6506  14
  -2 -12   7 550.738 68.2189  15
  -2 -12   7 596.908 67.0356   8
  -2  12   7 758.691 76.1785  11
   2  12  -7 675.334 83.0506  10
  -2  12   7 567.988 81.1841   8
   2  12  -6 197.353 53.4566  18
  -2 -12   6 181.060 47.4052   8
   2 -12  -6 144.776 46.4459  14
  -2  12   6 325.330 54.9751  15
  -2 -12   6 170.401 50.6999  15
   2  12  -6 148.399 48.8331  14
  -2  12   6 325.800 52.2393  11
   2  12  -6 259.704 60.1845  10
  -2  12   6 270.526 63.7457   8
   2  12  -5 1119.65 90.9573  18
  -2 -12   5 1092.87 90.8087  15
  -2  12   5 1130.99 89.9356  15
   2  12  -5 1149.07 90.9931  14
   2 -12  -5 1101.67 91.3013  14
  -2  12   5 1136.75 91.5533  11
  -2  12   5 1269.96 97.4519   8
  -2 -12   5 1249.12 91.1258   8
   2  12  -4-6.42148 41.2235  17
  -2  12   4 5.91654 42.0157   8
  -2  12   4 6.00019 37.2307  15
   2 -12  -4-20.1091 39.4880  14
  -2 -12   4-13.1186 38.3384  15
   2  12  -4 7.55428 46.2078   9
  -2 -12   4-45.8722 40.5001   8
   2 -12  -4-4.85815 33.3690   4
  -2 -12   3 3863.05 203.258  15
   2  12  -3 3775.48 202.436  17
  -2 -12   3 3670.80 200.959  16
  -2  12   3 3853.00 200.759  15
   2  12  -3 3766.90 215.721   7
  -2  12   3 3823.03 202.222  13
   2 -12  -3 3641.33 202.339  14
  -2  12   3 4226.99 202.001   8
   2  12  -3 3715.93 208.444   9
   2 -12  -3 3889.74 192.965   4
   2  12  -2 20.7549 42.6962   9
  -2 -12   2 122.833 37.9208  16
   2  12  -2 53.5238 38.7574  17
   2  12  -2 24.1307 53.6928   7
  -2  12   2 79.3883 38.0649   8
  -2  12   2 18.6245 35.2038  13
  -2  12   2 106.144 40.5930  15
   2  12  -2 40.6025 33.4533  13
   2 -12  -2 62.2107 32.3244   4
   2  12  -1 1583.39 108.229  17
  -2 -12   1 1662.61 109.682  16
   2 -12  -1 1798.88 112.672  16
   2  12  -1 1937.95 130.846   7
   2  12  -1 1518.52 105.679  13
  -2  12   1 1552.05 107.894  13
  -2  12   1 1982.41 110.599   3
   2  12  -1 1706.77 116.329   9
   2  12   0 855.961 73.4608  17
  -2  12   0 958.729 78.7745  17
   2 -12   0 864.196 72.9101  16
  -2 -12   0 854.081 72.8024  16
   2  12   0 1069.85 95.4225   7
  -2  12   0 731.401 69.6225  13
   2  12   0 848.599 69.8819  13
  -2  12   0 754.692 75.4231   9
  -2  12   0 694.528 66.1889   3
  -2  12  -1 6.42757 41.2768  17
  -2 -12  -1-6.12333 33.4589  16
   2 -12   1 18.3522 34.9110  16
  -2  12  -1 31.5514 45.0649   7
   2  12   1 66.7497 54.6200   7
  -2 -12  -1 30.3890 37.7278  14
   2  12   1 40.5450 34.4052  13
  -2  12  -1 103.255 44.7393   9
  -2  12  -1 26.4174 30.6554   3
  -2  12  -2 610.742 65.8703   9
   2 -12   2 551.295 57.1986  16
  -2  12  -2 329.383 55.9726  17
  -2  12  -2 404.011 61.9177   7
  -2 -12  -2 353.090 53.0629  14
   2  12   2 481.523 55.1664  13
   2  12   2 416.448 58.8207  15
  -2  12  -2 577.946 56.5138   3
  -2 -12  -2 479.102 58.2589   4
  -2  12  -3 45.7265 43.6170   9
   2 -12   3 6.30761 35.1403  16
  -2  12  -3 61.4901 44.4903  17
  -2  12  -3 77.1746 48.7306   7
   2  12   3 7.35364 45.0370   8
   2  12   3 61.1317 39.4487  15
  -2 -12  -3 65.1185 38.1275  14
  -2  12  -3 39.9747 38.3842  14
  -2 -12  -3 93.1316 38.0450   4
   2 -12   3 63.3913 39.6735   2
  -2  12  -3 84.9269 34.5943   3
  -2 -12  -4 19.6124 37.5975   4
   2 -12   4-22.6473 38.8865  15
  -2  12  -4-7.14991 44.6735  17
   2  12   4 23.9787 51.3091   8
   2  12   4-28.3433 42.7082  15
  -2 -12  -4 13.5968 39.7340  14
  -2  12  -4 6.99380 39.5569  14
   2  12   4 6.42917 36.3634  11
  -2  12  -4 26.9595 31.2625   3
   2 -12   4-6.74372 42.1356   2
  -2 -12  -5 3766.64 195.241   4
  -2 -12  -5 3719.66 191.572   3
   2 -12   5 3726.46 197.622   2
  -2  12  -5 3125.12 194.803  18
   2 -12   5 3484.45 187.901  15
   2  12   5 3380.96 196.065  15
  -2 -12  -5 3273.19 192.068  14
  -2  12  -5 3461.12 195.734  14
   2  12   5 3610.95 193.412  11
   2  12   5 3731.29 208.362   8
  -2 -12  -6 214.676 44.8847   3
   2 -12   6 200.365 56.8115   2
   2 -12   6 152.389 47.5492   1
  -2  12  -6 145.286 57.2443  18
   2  12   6 221.240 56.7288  19
   2  12   6 233.437 64.2497   8
   2 -12   6 172.929 46.3819  15
  -2 -12  -6 323.913 53.7866  14
  -2  12  -6 182.413 52.5047  14
   2  12   6 206.390 53.1968  15
   2  12   6 137.869 44.7636  11
  -2  12  -6 104.186 50.6939  10
  -2 -12  -7 838.727 79.8577   3
   2 -12   7 1078.00 88.7200   1
   2 -12   7 845.094 82.8072   2
   2  12   7 779.072 83.8269  19
  -2  12  -7 763.939 86.8200  18
   2 -12   7 897.879 78.0888  15
   2  12   7 979.128 100.126   8
   2  12   7 703.055 83.7937  15
  -2  12  -7 654.766 80.9762  14
  -2 -12  -7 703.441 77.9165  14
   2  12   7 691.213 78.8821  11
  -2  12  -7 1010.22 92.5801  10
   2 -12   8 177.878 50.1091   2
   2 -12   8 157.116 55.4075   1
  -2 -12  -8 70.9466 45.2916   3
   2  12   8 153.505 58.9750  15
  -2  12  -8 118.811 57.7566  18
   2  12   8 110.597 55.9459  19
  -2  12  -8 191.269 61.3436  14
   2 -12   8 48.0750 43.8434  15
   2  12   8 230.270 54.4373  11
  -2  12  -8 63.7979 58.7591  10
   2  12   8 196.275 72.4685   8
   2  12   9 440.586 71.2637  19
  -2  12  -9 225.636 67.7939  18
   2  12   9 354.127 65.8419  15
  -2  12  -9 358.873 68.5670  14
   2 -12   9 385.752 61.2015  15
  -2  12  -9 344.235 73.5198  10
   2  12   9 210.760 72.0636   8
  -2 -12  -9 313.927 59.7446   3
   2 -12   9 387.231 67.3661   1
   2 -12   9 418.826 65.7381   2
  -2 -12 -10 36.3001 44.9449   3
   2 -12  10 85.7349 49.8158   2
   2 -12  10 119.818 55.2320   1
  -2  12 -10 72.7633 61.3197  18
   2  12  10 91.0060 61.4858  15
   2  12  10 160.446 56.1244  16
  -2  12 -10 61.9308 75.2801   6
   2 -12  10 61.4287 48.0872  15
   2  12  10 28.7919 53.4536  12
   2  12  10 87.1568 76.2266   8
  -2 -13  10-8.41454 48.7902   2
  -2  13  10 8.30564 51.1713  19
   2  13 -10 9.53206 57.0241  18
  -2  13  10 55.6262 69.0291   8
  -2  13  10 16.7430 45.7187   5
  -2  13   9 994.003 88.2113   5
  -2 -13   9 907.998 89.6729   2
   2  13  -9 808.558 89.5221  18
  -2  13   9 656.276 80.8999  19
  -2  13   9 724.746 85.9699  15
   2  13  -9 920.791 113.216   6
   2  13  -9 777.036 88.8360  14
   2 -13  -9 754.182 88.5848  14
  -2 -13   9 851.714 91.8640  15
  -2  13   9 927.994 91.2667  11
  -2  13   9 900.365 102.011   8
   2  13  -9 875.824 105.452  10
  -2  13   8 7.70705 43.5930   5
  -2 -13   8 16.2588 46.7546   2
   2  13  -8 42.4125 54.8106  18
  -2  13   8-30.9190 47.9617  19
   2  13  -8 62.7907 76.8136   6
   2 -13  -8 17.0432 44.8133  14
  -2  13   8 32.9306 51.0818  15
  -2 -13   8 8.32945 47.1132  15
   2  13  -8-8.60982 45.7190  14
  -2  13   8 89.6829 51.5788  11
  -2  13   8-28.5603 61.9129   8
   2  13  -8-40.5630 58.7976  10
  -2  13   7 1534.95 105.221   5
   2  13  -7 981.212 99.3376  18
  -2  13   7 1105.66 98.1446  19
   2  13  -7 1129.01 101.458  14
   2 -13  -7 1269.40 105.051  14
  -2  13   7 1229.61 102.973  15
  -2 -13   7 1377.68 107.003  15
  -2  13   7 1398.54 106.148  11
   2  13  -7 1308.36 116.127  10
  -2  13   7 1477.98 116.564   8
   2  13  -6 30.6385 45.1453  18
  -2  13   6 80.1687 46.1884  15
  -2 -13   6 45.8533 47.1047  15
   2 -13  -6 55.1317 44.9465  14
   2  13  -6 53.9153 43.9559  14
  -2  13   6 8.01292 41.7475  11
  -2  13   6 7.79698 52.3264   8
  -2 -13   6 36.7997 45.1864   8
   2  13  -6-9.08570 50.9726  10
   2  13  -5 975.111 89.3613  18
  -2  13   5 931.410 86.0461  15
  -2 -13   5 1026.09 89.8378  15
   2 -13  -5 1029.78 89.7536  14
  -2  13   5 1047.08 88.1111  11
  -2  13   5 1097.28 94.2096   8
  -2 -13   5 915.493 83.3545   8
  -2 -13   4 121.300 48.5973  15
  -2 -13   4 184.723 46.9578  16
   2  13  -4 176.357 49.7115  17
  -2  13   4 145.064 51.5046   8
  -2  13   4 157.892 47.4216  15
   2 -13  -4 139.648 47.0146  14
   2  13  -4 181.910 55.8547   9
   2 -13  -4 142.775 42.4453   4
  -2 -13   3 110.629 38.0572  16
   2  13  -3 142.533 46.0524  17
  -2  13   3 146.018 48.6368   8
   2  13  -3 167.805 63.2311   7
  -2  13   3 114.539 46.8632  15
   2 -13  -3 78.2906 40.1958  14
  -2  13   3 84.1869 40.2970  13
   2  13  -3 151.017 50.2314   9
   2 -13  -3 91.2272 35.3309   4
   2  13  -2 237.223 57.6196   9
  -2 -13   2 319.916 52.9887  16
   2  13  -2 264.184 51.2674  17
   2  13  -2 309.627 71.1843   7
  -2  13   2 240.661 51.7963  13
   2  13  -2 360.376 55.1503  13
   2 -13  -2 279.125 44.9138   4
  -2  13   1 1895.76 126.117  17
  -2 -13   1 1988.21 122.979  16
   2  13  -1 1756.70 121.165  17
   2 -13  -1 1799.19 122.072  16
   2  13  -1 2341.41 148.170   7
   2  13  -1 1847.49 119.490  13
  -2  13   1 1852.44 121.774  13
   2  13  -1 1865.89 128.378   9
   2 -13  -1 1967.45 113.719   4
  -2  13   0 49.0510 47.3330  17
   2  13   0 77.9646 42.0283  17
   2 -13   0 68.0170 36.1721  16
  -2 -13   0 13.4526 35.4280  16
   2  13   0 18.1049 57.7621   7
  -2  13   0 47.6328 38.2126  13
   2  13   0-31.5036 37.1706  13
  -2  13   0 93.9380 43.4018   9
   2  13   0 89.4045 43.9345   9
  -2  13   0 99.9638 38.7799   3
   2 -13   1 1301.09 95.4212  16
  -2  13  -1 1351.94 99.8056  17
  -2 -13  -1 1240.91 93.0853  16
   2  13   1 1034.57 108.590   7
  -2  13  -1 1138.46 98.8996   7
  -2  13  -1 1255.84 93.6790  13
   2  13   1 1151.41 89.2804  13
  -2  13  -1 1177.54 94.5460   9
  -2  13  -1 1239.88 89.2160   3
   2 -13   2 191.553 46.7834  16
  -2  13  -2 138.157 50.8250  17
  -2  13  -2 88.8179 53.0633   7
   2  13   2 161.526 67.7054   7
   2  13   2 282.079 49.1086  13
  -2 -13  -2 55.3289 43.2794  14
  -2  13  -2 131.605 51.0592   9
  -2  13  -2 86.2616 36.1227   3
  -2 -13  -2 130.751 42.8864   4
  -2  13  -3 3753.76 207.479   9
   2  13   3 3714.40 208.318  15
   2 -13   3 3644.51 203.496  16
  -2  13  -3 3675.70 208.269  17
  -2  13  -3 3882.98 207.809   7
  -2 -13  -3 3612.62 204.630  14
  -2  13  -3 4065.92 200.709   3
  -2 -13  -3 3917.86 205.171   4
   2 -13   3 3855.04 207.169   2
  -2 -13  -4-14.1267 40.6239   4
   2 -13   4-36.9651 41.3318  15
   2 -13   4 35.5244 41.1963  16
  -2  13  -4-7.81711 46.0507  17
   2  13   4 84.7289 59.1896   8
  -2 -13  -4-14.8859 42.8067  14
   2  13   4 69.5941 45.9078  15
  -2  13  -4-15.3110 44.7449  14
   2  13   4 63.2063 38.0035  11
  -2  13  -4 11.6651 33.8197   3
   2 -13   4 7.31098 42.3911   2
   2 -13   5 350.895 61.3773   2
  -2  13  -5 361.998 52.1779   3
  -2  13  -5 331.774 63.0038  18
   2 -13   5 377.634 55.7842  15
   2  13   5 322.010 68.5546   8
  -2 -13  -5 372.740 58.6421  14
   2  13   5 283.359 56.7696  15
  -2  13  -5 337.813 62.0482  14
   2  13   5 324.125 53.9343  11
  -2 -13  -5 296.160 56.8664   4
   2  13   6 139.609 52.1121  19
  -2  13  -6 226.552 61.8792  18
   2  13   6 178.775 66.4463   8
  -2  13  -6 194.095 46.6618   3
  -2 -13  -6 255.559 50.9570   3
   2 -13   6 367.837 61.1930   1
   2 -13   6 207.434 53.9708   2
  -2  13  -6 179.171 57.9550  14
   2 -13   6 139.633 45.7870  15
  -2 -13  -6 227.348 54.9001  14
   2  13   6 324.403 64.4431  15
   2  13   6 233.874 50.5396  11
  -2  13  -6 217.090 63.9495  10
   2  13   7 197.295 59.4597  19
  -2  13  -7 192.862 62.1300  18
   2  13   7 191.774 73.1939   8
   2 -13   7 114.138 52.9466   1
  -2 -13  -7 191.412 51.3713   3
   2 -13   7 124.415 50.9993   2
  -2  13  -7 153.850 52.6622  14
   2 -13   7 180.315 50.6750  15
   2  13   7 216.286 59.8934  15
  -2 -13  -7 247.503 56.4308  14
   2  13   7 290.156 56.1903  11
  -2  13  -7 228.075 65.9658  10
  -2  13  -8 38.7828 57.5604  18
   2  13   8-27.0109 51.3549  19
   2  13   8 91.0087 69.5829   8
   2 -13   8-25.9441 47.2268   1
   2 -13   8 8.60105 49.0588   2
  -2 -13  -8-24.7018 40.6731   3
  -2  13  -8 9.58700 52.3544  14
   2 -13   8-50.8626 45.0838  15
  -2 -13  -8-8.99173 48.2027  14
   2  13   8 9.54023 53.0377  15
   2  13   8-34.7784 46.6098  11
  -2  13  -8 29.0697 56.6340  10
   2  13   9 254.200 80.4883   8
   2 -13   9 113.748 49.4368  15
   2  13   9 181.145 62.3463  15
  -2 -13  -9 94.5323 53.4180  14
  -2  13  -9 175.161 69.0170  18
  -2  13  -9 113.868 65.8984  10
   2 -13   9 210.465 59.4901   1
   2 -13   9 212.603 58.7114   2
  -2 -13  -9 132.126 49.8311   3
   2  14  -9-28.3170 57.7441  18
  -2  14   9 57.2002 47.3903   5
  -2  14   9 41.9035 64.0851   8
   2  14  -8-27.0094 52.2044  18
  -2  14   8-49.4558 53.2632  19
   2  14  -8 93.0107 71.9005   6
   2 -14  -8 72.6634 51.3771  14
  -2 -14   8-52.5730 51.2154  15
  -2  14   8-17.2612 50.4464  15
   2  14  -8-27.4380 52.6032  14
  -2  14   8 29.0577 60.5221   8
   2  14  -8-42.9674 56.4906  10
  -2  14   8 15.8834 44.5407   5
  -2 -14   8-69.7947 50.5880   2
  -2  14   7 76.4143 45.0821   5
   2  14  -7 77.4853 54.2218  18
  -2  14   7 8.07810 47.6507  19
  -2 -14   7 110.109 50.7285  15
   2 -14  -7 35.2138 51.5120  14
  -2  14   7 65.6455 49.5198  15
   2  14  -7 43.6204 52.2471  14
  -2  14   7 117.595 48.5547  11
   2  14  -7 20.4098 60.1658  10
  -2  14   7 17.7087 59.8068   8
   2  14  -6-66.0372 55.3757  18
  -2  14   6 48.3569 55.6711   8
   2 -14  -6 8.55127 44.9673  14
  -2  14   6 15.5878 46.2693  15
  -2 -14   6 16.3928 47.1378  15
  -2  14   6 8.61676 45.3117  11
   2  14  -6-9.76183 55.2127  10
   2  14  -5 1138.05 105.391  18
  -2 -14   5 1463.75 106.978  16
  -2 -14   5 1315.61 108.909  15
  -2  14   5 1259.31 104.477  15
   2 -14  -5 1405.90 109.106  14
  -2  14   5 1471.19 109.906  11
   2  14  -4 53.9196 55.3652   9
  -2 -14   4-46.3769 39.0214  16
   2  14  -4 53.8302 52.2073  17
  -2  14   4-13.1913 48.3248   8
  -2  14   4-14.3780 42.6801  15
   2 -14  -4-15.9765 43.2262  14
  -2  14   4 8.03162 39.6746  11
   2 -14  -4-28.5269 40.9494   4
   2  14  -3 1209.69 101.890   9
  -2 -14   3 1089.67 89.4833  16
   2  14  -3 1169.82 95.1640  17
   2  14  -3 939.408 105.541   7
  -2  14   3 994.964 88.3044  13
   2  14  -3 840.676 82.2382  13
   2 -14  -3 1090.59 80.8964   4
   2  14  -2 14.5363 46.7219  17
  -2 -14   2 89.1779 39.1570  16
   2  14  -2-9.66136 58.2838   7
   2  14  -2 84.9455 42.4181  13
  -2  14   2 45.3098 39.3971  13
   2 -14  -2 69.4101 37.9947   4
   2  14  -2 84.1208 51.8832   9
  -2  14   1 1077.18 98.4184  17
  -2 -14   1 1215.77 98.8163  16
   2  14  -1 1276.59 100.288  17
   2  14  -1 1529.04 125.487   7
  -2  14   1 1376.05 101.246  13
   2  14  -1 1327.57 99.4957  13
   2  14  -1 1502.04 110.571   9
   2 -14  -1 1440.04 94.2024   4
   2  14   0 55.7614 40.8100  13
  -2  14   0 52.1837 40.4111  13
   2  14   0 198.888 67.1558   7
  -2  14   0 56.5310 60.1069   7
   2  14   0 65.4415 50.0933   9
  -2  14   0 14.7723 48.7064   9
  -2 -14   0 36.9343 39.2984  16
   2 -14   0 96.9705 46.9916  16
  -2  14   0 131.290 48.3148  17
   2  14   0-14.2442 50.0864  17
   2 -14   1 141.345 43.3325  16
  -2  14  -1 78.0544 52.5271  17
   2  14   1 79.6645 46.0624  17
  -2  14  -1 77.6168 55.5675   7
   2  14   1 111.630 64.4160   7
   2  14   1 49.4824 41.1959  13
  -2  14  -1 128.679 45.1283  13
  -2  14  -1 74.7255 51.4910   9
  -2 -14  -1 83.1565 42.8940   4
  -2  14  -1 151.306 43.2506   3
   2 -14   2 42.8010 45.4937   2
  -2  14  -2 15.2961 48.7748   9
  -2  14  -2 55.7212 46.5275  17
   2 -14   2 29.9325 41.2385  16
  -2  14  -2 37.6597 56.2900   7
   2  14   2 10.4311 64.2659   7
   2  14   2 7.18508 39.9483  13
  -2  14  -2 61.9196 43.4085  13
  -2  14  -2-43.9422 38.6782   3
  -2 -14  -2 7.07275 41.9923   4
  -2  14  -3 892.975 86.6741   9
   2 -14   3 722.605 75.6757  16
  -2  14  -3 796.618 84.9547  17
  -2  14  -3 1006.67 92.8770   7
   2  14   3 793.492 82.9426  15
  -2 -14  -3 734.255 80.0431  14
  -2  14  -3 641.023 68.9847   3
  -2 -14  -3 953.493 82.4956   4
   2 -14   3 849.788 83.5038   2
  -2 -14  -4 212.160 53.0205   4
   2 -14   4 193.445 50.3885  16
  -2  14  -4 152.760 56.8763  17
  -2 -14  -4 268.209 57.0913  14
   2  14   4 202.378 56.1790  15
   2  14   4 236.064 50.5532  11
  -2  14  -4 249.423 48.4629   3
   2 -14   4 94.4266 49.8901   2
  -2  14  -5 655.870 64.1050   3
   2 -14   5 606.570 74.7456   2
   2 -14   5 709.055 75.5014   1
  -2  14  -5 536.848 74.8915  18
   2 -14   5 527.904 66.2264  15
   2 -14   5 356.296 61.7881  16
   2  14   5 558.104 80.3799   8
   2  14   5 618.804 75.6130  15
  -2  14  -5 443.404 70.0929  14
  -2 -14  -5 377.774 65.9251  14
   2  14   5 484.203 67.4692  11
  -2 -14  -5 505.223 70.3332   4
   2 -14   6 8.51966 46.1012   2
  -2  14  -6-32.0056 39.4369   3
   2 -14   6-16.0425 45.7520   1
  -2  14  -6 28.0135 58.3447  18
   2  14   6-87.7729 54.4602  19
   2 -14   6-21.3135 43.1403  15
   2  14   6 41.4569 64.3064   8
  -2 -14  -6 17.4619 43.1283  14
   2  14   6-45.5362 56.9040  15
  -2  14  -6 63.7296 47.8763  14
   2  14   6 50.0487 47.5784  11
  -2  14  -6-9.33276 51.4274  10
   2 -14   7 1735.81 124.319   1
   2 -14   7 1709.63 125.393   2
  -2  14  -7 1328.85 122.666  18
   2  14   7 1420.51 119.576  19
   2  14   7 1578.21 125.048  15
   2 -14   7 1573.76 114.896  15
  -2  14  -7 1503.67 124.771  14
  -2 -14  -7 1375.50 117.903  14
   2  14   7 1574.33 120.606  11
  -2  14  -7 1537.78 127.663  10
   2  14   7 1668.75 139.263   8
   2 -14   8 144.552 50.4523  15
  -2  14  -8 112.757 62.0636  10
   2 -14   8 125.886 58.7724   1
   2  14   8 189.692 74.8210   8
  -2  15   8 58.5900 64.3605   8
  -2  15   7 388.936 75.7149   8
  -2  15   7 284.124 61.7204  15
   2 -15  -7 385.234 69.4806  14
   2  15  -7 465.484 76.3745  18
  -2  15   7 283.799 63.2592  19
  -2  15   7 410.863 64.7503   5
  -2 -15   6 26.0039 49.8865  15
  -2 -15   6 8.77065 44.7849  16
   2  15  -6 132.304 60.6093  18
   2 -15  -6 45.5814 47.5048  14
  -2  15   6 33.1664 53.6096  15
  -2  15   6 91.9091 51.1308  11
   2  15  -6 10.4092 58.9051  10
   2 -15  -5 26.5512 46.2648  14
  -2  15   5 120.231 51.6174  15
  -2  15   5 159.770 51.6277  11
   2  15  -5 94.1377 52.5065  18
  -2 -15   5 102.463 47.2295  16
   2  15  -4 29.0969 58.0320   9
  -2 -15   4-16.7027 43.4993  16
   2  15  -4 74.8056 55.4341  17
  -2  15   4 51.9687 46.0061  11
   2  15  -4 72.9810 45.8793  13
   2 -15  -4 6.08586 39.5952   4
  -2 -15   3-8.18638 43.0661  16
   2  15  -3 48.6292 52.3833  17
   2  15  -3 23.6136 42.6090  13
  -2  15   3 24.8943 42.7895  13
   2 -15  -3 82.7267 41.2965   4
   2  15  -3-9.46334 55.7598   9
  -2  15   2 119.288 53.4214  17
   2  15  -2 63.2774 49.9593  17
  -2 -15   2 121.010 50.5999  16
   2  15  -2 114.980 69.4128   7
   2  15  -2 53.8262 43.3482  13
  -2  15   2 114.915 47.0265  13
   2 -15  -2 109.350 39.5491   4
   2  15  -2 202.012 64.6516   9
   2  15  -1 289.478 60.7812  17
  -2 -15   1 393.644 63.9682  16
  -2  15   1 461.359 67.1993  17
   2  15  -1 403.263 84.8752   7
  -2  15   1 441.553 79.0780   7
  -2  15   1 455.357 65.8001  13
   2  15  -1 355.781 57.6072  13
   2 -15  -1 410.374 54.5243   4
  -2  15   1 268.021 63.5134   9
   2  15  -1 261.320 64.1642   9
  -2  15   0 80.8348 43.8815  13
   2  15   0 99.1282 46.4348  13
  -2  15   0 158.361 67.1039   7
   2  15   0 141.014 67.8658   7
   2 -15   0 97.4533 47.9691  16
  -2 -15   0 80.2578 41.9365  16
   2  15   0 54.6287 48.5490  17
  -2  15   0 75.8405 52.7687  17
   2  15   0 44.6034 52.6676   9
  -2  15   0 56.5679 50.6144   9
   2  15   1 1406.69 112.435  17
   2 -15   1 1637.98 114.602  16
  -2  15  -1 1392.69 114.048  17
  -2  15  -1 1552.15 122.687   7
   2  15   1 1415.03 131.609   7
  -2  15  -1 1464.89 111.273  13
   2  15   1 1430.07 111.199  13
   2  15   1 1435.45 119.310   9
  -2  15  -1 1491.79 117.967   9
  -2 -15  -1 1624.84 115.340   4
   2 -15   2-53.9219 49.7804   2
  -2  15  -2-16.6823 52.8422   9
   2  15   2-16.0371 46.1231  17
   2 -15   2 8.11971 43.1231  16
  -2  15  -2-60.4785 55.8318  17
   2  15   2-22.6995 72.3817   7
  -2  15  -2-57.2078 58.3512   7
  -2  15  -2 8.39824 43.2965  13
  -2 -15  -2-7.58379 44.3322   4
  -2  15  -2 6.71176 41.9445   3
   2 -15   3 469.737 70.5012   2
  -2  15  -3 487.037 73.6345   9
   2 -15   3 451.204 65.7753  16
  -2  15  -3 320.181 66.2818  17
   2  15   3 444.962 88.6506   7
  -2 -15  -3 252.901 60.8708  14
  -2  15  -3 362.223 60.8594  13
   2  15   3 344.030 59.4844  11
  -2  15  -3 475.314 61.0453   3
  -2 -15  -3 405.030 62.9297   4
   2 -15   4 66.8550 44.8636  16
  -2  15  -4 109.613 56.3263  17
  -2 -15  -4 48.3502 46.7848   4
  -2  15  -4 26.6100 39.2628   3
  -2 -15  -4 122.054 50.6055  14
   2  15   4 18.1839 53.6131  15
   2  15   4 24.5608 41.3993  11
   2 -15   4 92.3774 52.5268   2
   2 -15   5 244.444 62.4078   2
  -2  15  -5 126.190 44.5966   3
   2 -15   5 157.563 55.1960   1
  -2  15  -5 172.045 62.5718  18
   2 -15   5 136.066 49.4319  16
   2  15   5 131.174 58.1680  15
  -2 -15  -5 153.682 57.3261  14
   2  15   5 246.235 56.3807  11
  -2 -15  -5 208.429 53.6485   4
   2 -15   6 8.34169 48.3654   1
   2 -15   6-27.0449 50.5549   2
  -2  15  -6 29.7722 56.1306  18
   2 -15   6-8.68153 45.2030  16
   2  15   6-64.2822 68.3209   8
   2  15   6 9.68317 53.3575  15
  -2 -15  -6-9.30788 47.9771  14
   2  15   6-8.86015 45.6694  11
  -2  15  -6 69.6178 64.6774  10
   2 -15   7 35.2141 51.4602   1
   2 -15   7 7.69599 47.4209  15
   2  15   7 22.8050 66.6483   8
   2  16  -5 200.505 62.0873  18
   2  16  -4 43.4327 46.2237  13
   2  16  -4 115.636 57.5542  17
   2  16  -3 786.514 78.9560  13
   2  16  -3 761.789 95.5116   9
  -2  16   3 603.438 84.2941  17
   2  16  -3 653.221 80.2327  17
  -2 -16   3 648.670 76.7123  16
  -2  16   2 79.4677 46.4330  13
   2  16  -2 33.0755 44.3281  13
   2  16  -2 55.9871 70.4476   7
  -2  16   2 35.5099 53.1071   9
   2  16  -2 29.7844 58.9404   9
   2  16  -2-25.6112 52.9698  17
  -2  16   2-91.2835 59.7441  17
  -2 -16   2-69.3748 47.3573  16
   2  16  -1 164.640 49.5034  13
  -2  16   1 228.620 54.7435  13
   2  16  -1 193.520 82.5070   7
  -2  16   1 326.763 79.5951   7
  -2  16   1 236.148 62.9371   9
   2  16  -1 145.972 62.5566   9
  -2 -16   1 103.717 48.6930  16
  -2  16   1 199.551 61.3586  17
   2  16  -1 194.503 58.9454  17
   2  16   0-16.8766 51.9861  17
  -2  16   0 9.09113 52.2836  17
  -2  16   0-9.49719 62.1571   7
   2  16   0 11.6614 73.3657   7
  -2  16   0 8.75483 46.9319  13
   2  16   0 33.0104 45.4744  13
  -2  16   0-52.5871 54.3801   9
   2  16   0-9.66976 56.0653   9
  -2 -16   0 31.4622 47.0526   4
  -2  16  -1 8.82423 55.5170   9
   2  16   1-9.66136 55.5637   9
   2 -16   1-8.71374 48.4431  16
   2  16   1-42.2576 55.6631  17
  -2  16  -1 73.2869 59.5758  17
   2  16   1-59.5879 71.2927   7
  -2  16  -1 54.9965 60.7453   7
   2  16   1-49.6428 45.9974  13
  -2  16  -1 26.5239 47.3963  13
   2 -16   1 23.5846 48.0863   2
  -2 -16  -1-31.7809 48.9491   4
  -2  16  -2 99.0875 60.4303   9
   2  16   2-29.3691 56.3021   9
   2 -16   2 17.4803 45.9621  16
  -2  16  -2-27.8907 52.1369  17
   2  16   2-17.2403 50.3822  17
  -2  16  -2 43.7179 63.0831   7
   2  16   2-12.2166 73.0818   7
  -2  16  -2 18.0568 49.3044  13
  -2 -16  -2 24.1471 45.9108   4
   2 -16   2-8.26200 48.2891   2
   2 -16   3-25.7487 48.9566   2
  -2  16  -3 91.5539 61.0489   9
   2 -16   3-26.3576 45.7481  16
  -2  16  -3 28.5099 54.6559  17
  -2  16  -3-28.1298 41.4292   3
  -2 -16  -3 8.26357 45.1289   4
   2  16   3-51.3665 46.3265  11
  -2  16  -3-9.24230 46.1597  13
   2  16   3-12.5751 79.6559   7
   2 -16   4-17.7812 53.1860   2
   2 -16   4-15.3026 48.4671   1
   2  16   4 12.9635 79.2930   7
  -2 -16  -4 129.515 55.3423  14
  -2  16  -4 29.6425 54.9319  18
  -2 -16  -4 16.9497 46.7007   4
   2  16   4-34.9095 44.9864  11
   2 -16   5 397.443 65.9420   1
   2  17  -2-23.6257 73.8130   7
  -2  17   2 65.9908 70.1420   7
   2  17  -1 24.1482 77.3583   7
  -2  17   1 220.962 81.2349   7
   2 -17  -1 203.294 54.5537   2
   2  17  -1 207.608 59.1755  17
  -2  17   1 187.131 62.0751   9
  -2  17   0 10.1058 66.9721   7
   2 -17   0 55.5002 47.4297   2
   2  17   0-36.0214 53.8709  17
  -2  17   0-28.0425 55.9176   9
   2 -17   1 8.33968 47.5681   2
  -2  17  -1-28.3887 57.0361   9
  -2  17  -1-9.69133 65.4047   7
   3   0 -15 96.7514 51.8901  11
  -3   0  15 267.481 57.8097  18
   3   0 -14 8.96923 47.1793  11
  -3   0  14-9.05528 55.3990  10
  -3   0  14 80.7321 51.5661  18
   3   0 -13 533.127 69.3889  11
  -3   0  13 591.240 74.7209  10
  -3   0  13 647.777 71.1609  18
   3   0 -12-8.65448 44.6168   5
  -3   0  12-24.5300 41.8847  18
   3   0 -12-22.3193 41.3683  11
  -3   0  12-22.7845 47.7890  10
   3   0 -11 683.278 71.3323   5
  -3   0  11 728.389 53.8770   1
  -3   0  11 499.478 59.4468  18
   3   0 -11 542.769 53.8302  19
   3   0 -11 583.140 64.1088  11
  -3   0  11 453.141 64.5188  10
   3   0 -10-27.6529 35.9980   5
  -3   0  10-4.86228 32.8170  18
   3   0 -10-22.3725 29.1899  19
  -3   0  10-26.5769 28.0017   1
   3   0 -10 29.1046 34.5593  11
  -3   0  10 30.6923 41.1817  10
   3   0  -9 1328.69 92.6598   5
  -3   0   9 1072.17 90.1974   6
  -3   0   9 1316.07 83.7997  18
   3   0  -9 1188.19 76.4607  19
  -3   0   9 1432.92 77.5632   1
   3   0  -9 1353.54 87.9218  11
  -3   0   9 1346.36 91.9325  10
   3   0  -8 5.30850 28.4571   5
  -3   0   8-3.66541 27.7880  18
   3   0  -8-21.5046 29.3692  11
  -3   0   8 19.0084 31.2976  10
  -3   0   8 16.5260 38.2668   6
   3   0  -7 45.5550 29.2599   5
  -3   0   7 68.6760 37.3769   6
   3   0  -7 6.55532 21.0636  19
  -3   0   7 3.07984 25.4755  18
   3   0  -7 39.8194 26.2711  11
  -3   0   7 16.3995 31.2438  10
  -3   0   6 25.7214 28.2338   6
  -3   0   6-3.84405 11.6493   2
   3   0  -6-8.74996 18.3598  19
  -3   0   6 27.6230 28.6527  10
   3   0  -6 3.83124 25.7016   5
   3   0  -5 2564.77 119.628  19
  -3   0   5 2685.19 125.192  18
  -3   0   5 2705.03 116.493   2
   3   0  -5 2557.03 128.292  12
   3   0  -5 2515.02 126.366  11
   3   0  -5 2592.64 121.842   3
  -3   0   4 38.6977 22.2390   5
   3   0  -4 2.53661 19.5945   5
   3   0  -4 3.82165 11.8356   3
  -3   0   4 9.07173 15.1897  18
   3   0  -4 4.27240 9.97741  19
   3   0  -4 10.5042 17.0217  12
  -3   0   4 25.3365 20.2156  12
   3   0  -4 18.4140 15.5840  11
  -3   0   4 3.06037 25.6972   6
  -3   0   4 15.6199 20.9819  10
  -3   0   3 487.259 40.4301   6
  -3   0   3 482.626 33.5761  10
   3   0  -3 512.970 32.6892  12
  -3   0   3 492.468 32.9672  12
   3   0  -3 484.360 30.4867  11
  -3   0   3 470.388 35.0417   5
   3   0  -3 440.257 27.1998   3
  -3   0   2 2.43539 8.49581   3
   3   0  -2 3.24475 10.0306  11
  -3   0   2-7.33379 12.3192  12
  -3   0   2 4.69480 13.7799   5
  -3   0   2-10.3027 13.0585  10
  -3   0   1 5247.00 229.827  10
  -3   0   1 5413.69 228.413  19
  -3   0   0 9.02450 9.57061   4
   3   0   1 4041.30 173.477   4
   3   0   1 3962.33 172.818  18
  -3   0  -1 3973.96 170.015  12
   3   0   1 4022.67 174.965   8
   3   0   1 3865.50 169.155  10
  -3   0  -1 3839.34 174.747   8
   3   0   2 1.53746 15.0195   4
   3   0   2 2.36244 11.6700   7
   3   0   2 15.6526 14.8185  18
  -3   0  -2-1.08211 11.7653  12
   3   0   2-1.47221 16.5123   8
  -3   0  -3 513.411 41.4541   1
  -3   0  -3 595.476 37.5050  12
   3   0   3 654.569 40.9020  18
  -3   0  -4-1.35698 14.7869   6
  -3   0  -4 10.9040 23.0619  19
   3   0   4 14.4250 22.0400  18
  -3   0  -4-17.3580 18.2164  12
   3   0   4 2.01014 19.0705  10
  -3   0  -5 10090.5 470.113   1
   3   0   5 10562.1 465.658  10
  -3   0  -5 11200.1 467.752  12
  -3   0  -5 10597.1 460.987   6
  -3   0  -6-6.83331 23.4841   6
  -3   0  -6 19.3871 29.8106   1
  -3   0  -6 17.0905 25.6701   2
   3   0   6 28.7534 30.7524  18
  -3   0  -6 3.92583 29.0542  19
  -3   0  -7 73.2946 30.5061   2
  -3   0  -7 94.2136 35.8837   1
   3   0   7 101.535 33.0447  10
  -3   0  -7 31.8959 32.8671  19
   3   0   7 92.4738 33.7818  18
  -3   0  -8 4.29529 30.1750   2
  -3   0  -8-5.21829 33.7207  19
   3   0   8-9.70337 32.7460  18
   3   0   8-30.6906 35.5156  10
  -3   0  -9 2602.63 149.517   5
  -3   0  -9 2764.97 148.007   2
  -3   0  -9 2745.19 154.308  19
   3   0   9 2600.53 150.783  18
  -3   0  -9 2807.78 152.402  11
   3   0   9 2892.61 151.078  10
  -3   0 -10 49.2029 35.0799   5
  -3   0 -10 15.5116 37.3036   2
  -3   0 -10 6.37154 35.7305  11
   3   0  10-22.8505 39.0091  10
   3   0  10 31.0887 37.7545  18
  -3   0 -10-65.4150 45.9493  19
  -3   0 -11 714.406 71.8865   5
  -3   0 -11 647.676 70.9237  11
   3   0  11 702.223 72.2181  10
   3   0  11 728.454 71.5835  18
  -3   0 -11 592.548 72.3533  19
  -3   0 -12 22.8033 41.8852   5
  -3   0 -12-16.0438 42.1844  11
   3   0  12-42.4443 49.4170  10
   3   0  12 45.8628 47.7599  18
  -3   0 -12 39.6305 49.5237  19
  -3   0 -13 380.312 63.1971   5
   3   0  13 512.456 69.4404   4
  -3   0 -13 403.962 65.6251  11
   3   0  13 364.369 64.7588  10
   3   0  13 325.090 66.2930  18
  -3   0 -13 275.209 66.1917  19
   3   0  14 18.8645 50.0841   4
  -3   0 -14-8.84495 46.0537   5
  -3   0 -14-9.47372 49.3275  11
   3   0  14-25.0974 49.6646  10
   3   0  14 17.9816 52.1287  18
  -3   0 -14-9.22990 50.8597  19
  -3   0 -15 138.918 53.1480   5
   3  -1 -15 453.174 72.3455  11
   3   1 -15 449.265 71.4317  11
  -3  -1  15 360.537 64.8693  18
  -3   1  15 508.064 69.1836  18
   3  -1 -14 183.888 45.4020   3
   3  -1 -14 142.900 53.9459  11
   3   1 -14 245.410 60.6957  11
  -3  -1  14 272.364 66.2622  10
  -3   1  14 118.087 55.2554  10
  -3  -1  14 160.389 55.7709  18
  -3   1  14 156.080 51.2980  18
   3  -1 -13 87.6833 38.1130   3
   3   1 -13 135.670 56.7037   5
  -3   1  13 47.9035 44.8715  18
  -3  -1  13 40.3497 45.7358  18
   3   1 -13 49.9675 46.3778  11
   3  -1 -13 24.4714 42.1339  11
  -3  -1  13 83.5079 51.8849  10
  -3   1  13 84.1443 56.1729  10
   3   1 -12 123.569 48.8065   5
  -3  -1  12 56.7621 35.4553   1
  -3  -1  12 164.456 46.5727  18
   3   1 -12 43.4379 36.2984  19
  -3   1  12 149.542 47.8552  18
   3   1 -12 37.4442 40.3520  11
   3  -1 -12 147.297 49.2773  11
  -3  -1  12 167.309 51.4854  10
  -3   1  12 107.752 51.7927  10
   3   1 -11 111.513 43.5745   5
  -3   1  11 201.740 45.6553  18
   3   1 -11 81.8047 36.0212  19
  -3  -1  11 250.866 45.3532  18
  -3  -1  11 204.247 39.1663   1
   3  -1 -11 197.190 47.8539  11
   3   1 -11 139.562 39.6710  11
  -3  -1  11 47.8989 43.2324  10
  -3   1  11 209.303 55.7010  10
   3   1 -10-7.09183 36.1906   5
  -3   1  10 88.0700 44.3476   6
  -3   1  10 70.2103 34.8494  18
   3   1 -10 37.8306 31.1575  19
  -3  -1  10 19.2827 33.3112  18
  -3  -1  10 3.75528 28.8835   1
  -3   1  10-2.89327 24.4937   1
   3  -1 -10-11.6131 33.4059  11
   3   1 -10 93.5913 36.3045  11
  -3  -1  10 6.09559 38.3601  10
  -3   1  10 6.28906 40.9091  10
   3   1  -9 381.133 54.1799   5
  -3   1   9 482.546 57.9835   6
   3   1  -9 455.435 43.7389  19
  -3   1   9 467.311 48.8927  18
  -3  -1   9 436.777 47.6005  18
  -3  -1   9 414.875 41.7258   1
   3  -1  -9 435.257 50.7472  11
   3   1  -9 450.331 53.7007  12
  -3  -1   9 506.348 54.1598  10
  -3   1   9 441.154 55.3025  10
   3   1  -8 581.338 56.9001   5
  -3   1   8 673.510 62.7488   6
  -3  -1   8 639.598 52.1921  18
  -3   1   8 620.308 52.7066  18
  -3   1   8 563.040 42.4971   1
   3   1  -8 573.060 55.9862  12
  -3   1   8 594.713 58.0923  12
   3  -1  -8 604.328 53.8478  11
  -3  -1   8 610.503 57.4409  10
   3   1  -7 968.484 71.0918   5
  -3   1   7 1023.72 74.8108   6
  -3  -1   7 1046.98 76.4134   6
  -3  -1   7 902.685 63.1618  18
   3   1  -7 1002.14 59.1481  19
  -3   1   7 996.742 56.6355   1
  -3  -1   7 1045.68 54.2118   2
  -3   1   7 1002.33 71.2196  12
   3   1  -7 1018.09 69.4149  12
   3  -1  -7 869.101 64.5881  11
  -3  -1   7 1003.24 69.3192  10
   3   1  -6 19.5976 27.1377   5
   3  -1  -6 36.1685 19.2139   3
  -3   1   6 30.2036 31.5072   6
  -3  -1   6 68.6288 31.6385   6
  -3  -1   6 37.4131 16.0458   2
  -3   1   6 16.0497 17.7848   1
  -3   1   6 54.5951 29.1440  12
  -3  -1   6 67.8056 28.6330  10
   3   1  -6 93.5186 20.6497  19
  -3  -1   5 864.062 51.0315  18
   3   1  -5 860.255 55.9478  12
   3  -1  -5 926.805 54.3203  11
   3  -1  -5 822.195 49.5986   3
   3   1  -4 954.758 58.7375   5
  -3   1   4 992.214 59.6249   5
   3  -1  -4 975.821 52.1321   3
   3   1  -4 962.623 47.9972   3
  -3  -1   4 999.776 63.3285   6
  -3  -1   4 951.078 51.7002  18
   3   1  -4 1018.30 57.6938  12
  -3   1   4 975.846 57.0701  12
   3  -1  -4 945.926 54.4353  11
  -3  -1   4 970.508 56.9031  10
  -3   1   3 25.7482 17.5503   5
   3   1  -3 50.4141 17.9771   5
  -3   1   3 53.1139 9.44403  19
  -3  -1   3 63.3301 12.7882  18
  -3  -1   3 38.6266 22.8300   6
   3  -1  -3 29.3221 12.8561   3
   3  -1  -3 30.7016 13.7590  11
   3   1  -3 63.7987 17.2753  12
  -3   1   3 46.6505 16.7002  12
  -3  -1   3 18.3999 17.1681  10
  -3  -1   2 21.5673 14.6296   9
   3   1  -2-1.27299 14.2850  10
  -3  -1   2 2.07223 18.4431   6
  -3   1   2 11.5137 10.3245   3
   3  -1  -2 6.49912 8.72236  13
   3   1  -2 15.7205 12.1609  12
  -3   1   2 3.39907 12.2704  12
  -3   1   2 21.7193 11.5494  11
  -3  -1   2 9.13798 6.20282   3
  -3  -1   2 23.9823 14.3557   5
   3   1  -2 17.4799 13.4049   5
   3   1  -1 1.09449 8.21182  19
  -3  -1   1 9.34848 15.3082   6
  -3   1   1 5.09074 7.08393  13
  -3  -1   1 10.8710 11.1339   5
   3   1  -1 6.22193 10.1987  10
  -3  -1   1 3.47468 11.6393   9
  -3  -1   0 6339.42 270.955  16
   3   1   0 6546.55 274.059  15
  -3   1   0 6400.36 272.878  17
  -3  -1   0 6076.51 278.160   7
  -3  -1   0 6147.39 275.342   6
  -3  -1   0 6398.05 271.006  13
   3   1   0 6413.60 274.905  19
  -3   1   0 6485.99 273.391  18
  -3  -1   0 6007.38 278.673   8
  -3  -1  -1 328.115 25.3033   4
  -3   1  -1 370.387 24.7911  18
  -3  -1  -1 407.995 27.2382  19
   3   1   1 362.399 20.0347  16
   3  -1   1 375.845 23.3221  17
  -3  -1  -1 329.865 19.8721   6
  -3   1  -1 346.026 20.6438   7
   3   1   1 345.657 27.2465   7
   3   1   1 370.961 20.8412  12
  -3  -1  -1 370.500 20.8357  11
  -3  -1  -1 375.972 28.6295   8
  -3   1  -1 380.402 20.3327  10
   3   1   1 395.293 30.1414   8
   3  -1   1 370.250 19.0629   9
  -3   1  -1 400.376 28.2532   1
   3   1   2 176.320 21.7141   4
  -3  -1  -2 185.624 23.3109  19
   3  -1   2 217.323 22.3310  18
  -3   1  -2 214.066 22.8396  18
  -3  -1  -2 174.730 17.5437  11
   3   1   2 171.744 17.7974  12
   3  -1   2 211.170 18.4392   8
   3   1   2 159.131 24.3955   8
  -3   1  -2 228.657 26.0795   1
   3  -1   3 640.630 40.7066  18
  -3  -1  -3 604.422 41.8451  19
  -3   1  -3 563.707 37.9511  12
   3  -1   3 545.861 35.5846  10
  -3  -1  -3 601.626 37.4599  11
   3   1   3 532.635 36.4114  12
  -3   1  -3 624.571 43.1821   1
  -3   1  -3 593.558 42.2460   2
   3   1   3 608.982 41.0355   4
   3  -1   4 5208.56 236.141  10
  -3  -1  -4 5379.46 238.339  11
  -3   1  -4 5147.71 238.239  12
   3   1   4 5197.00 237.570  12
   3   1   4 5541.88 242.383   4
  -3   1  -5 1002.44 58.8438   6
   3  -1   5 1068.46 61.2737  10
  -3   1  -5 956.107 62.5399  12
  -3   1  -5 982.547 66.7009   1
  -3   1  -6 8.00137 24.7883   6
   3  -1   6 50.2175 29.9023  18
  -3  -1  -6 19.5520 27.7895  19
   3   1   6-11.0132 27.9832  18
  -3  -1  -6 51.4629 26.3980  11
  -3  -1  -6 40.7555 30.5217   1
  -3   1  -6 41.3885 32.4151   1
  -3   1  -6 25.5226 30.1564   2
  -3  -1  -7 48.5813 29.2890   5
  -3  -1  -7 34.0674 31.3918   1
  -3  -1  -7 36.7147 26.9401   2
  -3   1  -7 53.3392 34.2136   2
   3   1   7-4.28532 31.9033  18
  -3  -1  -7-18.0754 33.4733  19
  -3   1  -7 73.8696 35.1970  19
   3  -1   7 88.2600 32.6390  18
  -3   1  -7 78.0834 28.3933   6
  -3  -1  -7 20.5729 26.6274  11
  -3   1  -7 25.1427 28.4867  12
   3  -1   7 11.0597 29.0218  10
  -3  -1  -8 461.683 47.8492   5
  -3   1  -8 531.987 54.3925  19
  -3  -1  -8 320.002 47.2704  19
   3   1   8 477.033 53.3668  18
   3  -1   8 441.207 51.1319  18
  -3   1  -8 419.562 49.4867  12
  -3  -1  -8 430.151 48.5770  11
   3   1   8 424.501 49.9502  10
   3  -1   8 587.197 52.4074  10
  -3  -1  -8 459.984 47.3927   2
  -3   1  -8 541.435 51.9102   2
  -3  -1  -8 437.219 48.9183   1
  -3  -1  -9 665.271 62.0476   5
   3  -1   9 799.717 70.0717  18
  -3   1  -9 649.085 68.5645  19
   3   1   9 710.166 66.7859  18
  -3  -1  -9 687.226 67.9454  19
  -3   1  -9 752.275 67.8566  12
  -3  -1  -9 910.397 71.1260  11
   3   1   9 717.754 67.2301  10
   3  -1   9 915.782 69.8685  10
  -3   1  -9 813.163 66.3363   2
  -3  -1  -9 938.725 67.4235   2
   3   1  10 335.965 54.9665   4
  -3   1 -10 419.904 57.0424   5
  -3  -1 -10 382.821 52.3650   5
  -3  -1 -10 373.714 49.9795   2
  -3  -1 -10 456.345 57.9126  19
   3  -1  10 341.553 53.8380  18
   3   1  10 409.948 59.7018  18
  -3   1 -10 293.520 51.3002  19
  -3  -1 -10 382.321 53.0916  11
   3  -1  10 334.178 51.9192  10
   3   1  10 363.686 53.7792  10
  -3  -1 -11 1674.88 108.510   5
   3   1  11 1798.37 116.569   4
  -3  -1 -11 1688.67 103.038   2
  -3   1 -11 1849.42 116.880   5
  -3  -1 -11 1623.82 109.583  11
   3  -1  11 1578.43 107.789  10
  -3   1 -11 1423.80 106.082  11
   3   1  11 1345.31 103.423  10
   3   1  11 1336.80 107.049  18
  -3  -1 -11 1371.94 108.582  19
  -3   1 -11 1234.19 106.155  19
   3  -1  11 1480.68 109.042  18
  -3   1 -12 633.249 73.0313   5
  -3  -1 -12 489.264 63.8526   5
   3   1  12 571.553 71.7201   4
  -3  -1 -12 530.466 67.0880  11
  -3   1 -12 461.603 67.1561  11
   3  -1  12 508.141 66.3260  10
   3   1  12 417.172 65.9940  10
   3   1  12 640.736 75.2227  18
  -3   1 -12 400.212 69.5211  19
   3  -1  12 573.074 70.8148  18
  -3  -1 -12 396.849 68.7442  19
  -3   1 -13 697.822 80.2425   5
   3   1  13 679.440 81.9611   4
  -3  -1 -13 836.609 80.7003   5
  -3  -1 -13 806.419 81.8522  11
   3  -1  13 697.385 81.0888  10
   3   1  13 634.086 77.8518  10
   3  -1  13 524.758 75.9178  18
  -3   1 -13 649.298 81.9873  19
   3   1  13 698.364 81.8963  18
   3  -1  14 37.3678 49.6051   4
   3   1  14 38.0852 51.9953   4
  -3   1 -14 18.6495 49.9875   5
  -3  -1 -14 58.6803 44.5126   5
  -3   1 -14-9.64694 47.6522  11
  -3  -1 -14-9.37190 46.8051  11
   3   1  14 16.8691 52.3332  10
   3  -1  14-62.6794 57.1009  18
  -3   1 -14-27.7564 51.4357  19
   3   1  14 18.0725 54.4643  18
   3  -2 -15 106.498 51.0517  11
   3   2 -15 119.252 55.8570  11
  -3   2  15 33.7578 47.8829   4
   3  -2 -15 100.508 45.0150   3
  -3   2  15 96.9305 50.2600  18
   3  -2 -14 60.7869 41.4218   3
   3   2 -14 43.0658 55.5766   5
  -3   2  14 105.822 53.7597  18
  -3  -2  14 51.3297 47.4763  18
   3   2 -14 82.9845 49.9833  11
   3  -2 -14 44.7860 46.2677  11
  -3   2  14 147.691 61.2472  10
   3  -2 -13 1155.59 86.5508   3
   3   2 -13 1015.16 99.7041   5
  -3   2  13 939.260 88.3107  18
  -3  -2  13 870.645 84.5313  18
   3   2 -13 1060.62 95.4331  11
   3  -2 -13 989.568 90.5256  11
  -3   2  13 1139.29 101.192  10
  -3  -2  13 1080.37 79.7658   1
   3  -2 -12 233.540 44.7845   3
   3   2 -12 327.017 61.6568   5
  -3  -2  12 237.695 43.7336   1
   3   2 -12 232.129 45.8089  19
  -3   2  12 154.588 46.2079  18
  -3  -2  12 201.297 47.8244  18
   3   2 -12 234.624 50.1069  11
   3  -2 -12 199.560 50.4634  11
  -3   2  12 149.838 54.0432  10
  -3  -2  12 299.828 56.8212  10
   3   2 -11 1293.99 104.265   5
   3  -2 -11 1313.91 88.6878   3
  -3  -2  11 1419.49 87.4454   1
  -3   2  11 1218.09 93.7037  18
   3   2 -11 1295.86 87.1184  19
  -3  -2  11 1355.58 93.2016  18
  -3   2  11 1183.00 100.974   6
   3   2 -11 1279.56 102.325  12
   3  -2 -11 1201.71 93.4099  11
  -3  -2  11 1329.49 101.260  10
  -3   2  11 1484.05 103.199  10
   3   2 -10 853.397 74.4865   5
   3  -2 -10 783.219 60.2173   3
  -3  -2  10 698.333 57.4332   1
   3   2 -10 600.196 55.8424  19
  -3   2  10 559.163 60.6721  18
  -3  -2  10 597.288 60.0908  18
  -3   2  10 536.509 68.6307   6
   3   2 -10 595.842 65.6986  12
   3  -2 -10 588.644 62.0791  11
  -3  -2  10 716.985 67.4567  10
  -3   2  10 721.539 69.3564  10
   3  -2  -9 210.171 35.2011   3
   3   2  -9 276.042 45.7147   5
  -3  -2   9 208.856 34.9332   1
  -3  -2   9 216.052 37.8333  18
  -3   2   9 223.468 41.5364  18
   3   2  -9 194.696 34.8925  19
  -3   2   9 200.806 46.5961   6
  -3   2   9 183.767 42.7488  12
   3  -2  -9 177.969 38.8425  11
   3   2  -9 162.047 43.7382  12
  -3  -2   9 289.343 46.5126  10
   3  -2  -8 275.273 33.7756   3
   3   2  -8 267.703 42.7920   5
  -3  -2   8 230.611 28.1901   2
  -3  -2   8 214.639 35.9505  18
  -3   2   8 254.370 44.3300   6
   3  -2  -8 179.579 35.9202  11
  -3   2   8 283.798 44.3102  12
   3   2  -8 177.200 40.7987  12
  -3  -2   8 195.364 41.0139  10
  -3   2   7 1204.52 62.2476   1
  -3  -2   7 1233.48 65.2998   2
  -3  -2   7 1119.16 70.8861  18
  -3   2   7 1308.32 86.2279   6
  -3   2   7 1118.87 77.9604  12
   3   2  -7 1148.43 80.1277  12
   3  -2  -7 1112.31 74.1426  11
  -3  -2   7 1193.09 79.4542  10
   3   2  -7 1312.33 82.8187   5
   3  -2  -7 1189.03 71.7603   3
  -3   2   6 464.252 30.5378   1
  -3  -2   6 467.359 45.5854  10
   3   2  -6 505.221 48.2888   5
  -3   2   6 627.330 48.5281  12
  -3   2   6 461.924 46.0932   5
  -3   2   5 54.2577 12.4998   1
  -3  -2   5 73.2820 19.5443  18
  -3   2   5 54.6974 16.8010  19
   3  -2  -5 59.4645 22.8350  11
   3   2  -5 52.3663 26.4283  12
   3  -2  -5 44.4301 17.3162   3
   3  -2  -4 4474.26 201.043   3
  -3   2   4 4395.24 191.551   1
   3   2  -4 4387.64 199.010  18
  -3   2   4 4601.17 196.309  19
   3   2  -4 4395.61 205.711   5
   3   2  -4 4429.25 211.487   6
  -3   2   4 4580.77 203.617  12
   3  -2  -4 4494.76 202.044  11
   3   2  -4 4243.50 203.126  12
   3   2  -4 4507.87 205.113  10
   3   2  -3 29.2994 17.5531   5
  -3   2   3 27.9604 14.5936   3
   3   2  -3 42.9948 13.7166  18
  -3  -2   3 47.4576 14.7523  17
   3   2  -3-5.69967 22.0489   6
   3  -2  -3 43.8295 14.6134  13
  -3   2   3 26.1246 14.6374  11
  -3  -2   3-1.92416 18.7365   9
   3   2  -3 44.5602 19.6573  10
  -3   2   2 2036.14 99.0464   3
   3   2  -2 2000.15 99.1291   5
  -3   2   2 2110.93 93.0301   4
  -3   2   2 2090.28 94.1688   2
   3   2  -2 2138.29 94.7174  18
  -3  -2   2 2165.95 95.3638  17
   3   2  -2 2045.11 104.485   6
   3  -2  -2 2126.97 97.0945  13
   3   2  -2 2101.77 94.6052  14
  -3   2   2 2162.88 97.7712  11
   3   2  -2 2135.90 99.6838  10
  -3  -2   2 2070.72 99.3456   9
   3   2  -1 2025.26 93.3243   9
  -3   2   1 2056.08 91.2953  16
   3   2  -1 2019.64 88.8519  17
  -3  -2   1 1903.40 93.0301  15
   3   2  -1 2079.30 96.8716   6
  -3  -2   1 1964.10 99.3754   7
  -3   2   1 1955.12 90.9911  13
  -3  -2   1 2101.11 89.5230  14
   3   2  -1 1946.05 90.7919   5
  -3   2   1 1969.21 90.4812   1
  -3   2   1 1892.87 91.9126   2
  -3   2   0 1195.95 54.9418  17
   3   2   0 1035.62 54.9689  15
   3  -2   0 1127.43 52.6069  16
  -3  -2   0 1137.33 52.5751  16
   3   2   0 1114.25 55.2794   6
  -3  -2   0 1025.45 59.7795   7
   3   2   0 1052.22 61.0011   7
  -3  -2   0 1089.33 60.9836   8
  -3   2   0 1044.71 57.5423   2
  -3   2   0 1080.70 56.0326   1
  -3  -2  -1 419.201 29.3928   4
  -3   2  -1 362.361 32.1871   2
  -3   2  -1 405.995 31.9132   1
   3  -2   1 434.500 27.8996  17
   3   2   1 431.932 30.3811  19
  -3   2  -1 464.841 29.5337  18
  -3   2  -1 457.598 28.5267  17
   3   2   1 439.892 24.9565  16
   3   2   1 358.201 32.6270   7
  -3  -2  -1 434.844 26.2038  13
   3   2   1 432.423 25.3444  11
  -3  -2  -1 373.003 32.8853   8
   3   2   1 390.393 33.3068   8
  -3  -2  -2 157.811 22.0776   4
  -3  -2  -2 154.067 12.6852   5
   3   2   2 135.881 22.7443  19
  -3   2  -2 112.359 20.7980  18
   3  -2   2 143.659 19.5380  17
   3  -2   2 233.447 25.3221   1
  -3   2  -2 172.665 26.7131   1
  -3   2  -2 220.781 27.0161   2
  -3  -2  -2 153.438 18.0719  11
   3   2   2 204.425 28.1467   8
   3  -2   2 162.374 16.4595   9
   3  -2   2 155.035 13.4406   8
  -3   2  -2 164.063 18.6365  10
   3   2   3 356.573 31.9451   4
   3   2   3 409.850 34.4099  19
  -3   2  -3 369.227 33.4027  18
  -3  -2  -3 361.785 34.5458  19
   3  -2   3 407.281 33.3010  18
   3  -2   3 434.200 32.2330  17
  -3  -2  -3 325.028 24.5988   5
  -3   2  -3 361.227 29.8684  10
   3   2   3 432.260 30.4326  12
  -3  -2  -3 364.582 28.4229  11
  -3   2  -3 407.660 36.3197   1
   3  -2   3 401.992 36.1062   1
  -3   2  -3 323.617 33.9004   2
  -3   2  -4 188.286 29.4261  18
   3  -2   4 233.083 15.0650   7
  -3   2  -4 259.596 29.0908  12
  -3  -2  -4 178.102 25.3277  11
   3   2   4 238.801 26.8169  12
  -3  -2  -4 251.567 23.4271   5
   3  -2   5 34.1023 22.6921  18
  -3  -2  -5 87.7132 27.0627  19
   3   2   5 52.1961 26.5841   4
  -3  -2  -5 54.1444 20.4491   5
   3  -2   5 46.2404 26.4022   1
  -3   2  -5 20.8981 28.1700   2
  -3   2  -6 1368.61 82.6294   2
  -3  -2  -6 1295.90 79.4256   1
   3  -2   6 1214.90 81.1215   1
  -3  -2  -6 1341.23 82.3462  19
   3  -2   6 1223.93 78.6414  18
  -3   2  -6 1273.25 77.0321   6
  -3   2  -6 1243.28 79.7669  12
  -3  -2  -6 1242.82 77.7398  11
   3   2   6 1254.58 79.2551  12
   3  -2   6 1344.55 77.8343  10
  -3  -2  -6 1302.74 73.8312   5
   3   2   6 1375.29 82.1486   4
  -3  -2  -7 4474.78 219.605   1
   3  -2   7 4890.80 224.241   1
  -3   2  -7 4504.94 221.816   2
  -3  -2  -7 4593.11 222.958  19
   3   2   7 4555.58 222.203  18
   3  -2   7 4763.73 222.226  18
   3   2   7 4502.07 219.419  12
  -3   2  -7 4230.27 220.185  12
   3  -2   7 4625.98 217.561  10
  -3  -2  -7 4409.04 219.112  11
   3   2   7 4475.58 223.350   4
  -3  -2  -8 1080.37 74.7783   1
  -3  -2  -8 913.497 68.4219   2
  -3   2  -8 974.615 74.3314   2
   3   2   8 948.300 75.1423  18
  -3  -2  -8 979.931 76.3753  19
   3  -2   8 1003.92 73.3923  18
  -3   2  -8 1058.24 73.3470   6
  -3   2  -8 991.122 75.1301  12
   3   2   8 1113.93 76.9966  12
  -3  -2  -8 1023.16 73.0367  11
   3  -2   8 986.970 72.0417  10
  -3  -2  -8 1086.88 71.1164   5
   3   2   8 1083.05 79.6259   4
  -3  -2  -9 607.534 57.9737   2
  -3  -2  -9 721.146 64.7546   1
   3   2   9 656.653 66.2786  18
  -3   2  -9 711.086 68.3979  19
  -3  -2  -9 635.918 63.9046  19
   3  -2   9 765.576 67.6144  18
  -3   2  -9 638.390 59.4710   6
  -3  -2  -9 624.300 62.4166  11
   3  -2   9 681.860 63.4186  10
  -3   2  -9 680.892 65.7286  12
  -3  -2  -9 704.916 60.1517   5
   3   2   9 721.610 68.5446   4
   3   2  10 21.0084 38.9527   4
  -3  -2 -10 60.2906 34.7429   5
  -3  -2 -10 66.1984 35.7019   2
  -3   2 -10 40.6659 42.3679  19
   3  -2  10 37.6391 37.8330  18
  -3  -2 -10 46.1332 42.3267  19
   3   2  10 78.0461 40.9390  18
  -3   2 -10 19.6949 39.8845  12
  -3  -2 -10-6.32720 36.4118  11
   3   2  10 6.12419 40.6070  10
   3  -2  10-11.4705 38.4970  10
   3   2  11 15.4519 42.1958   4
  -3   2 -11 31.0165 44.5994   5
  -3  -2 -11-12.3080 39.2495   5
  -3  -2 -11 40.5447 38.9676   2
  -3   2 -11-52.5453 47.5529  19
   3  -2  11 13.9193 43.1869  18
   3   2  11 64.5406 49.2574  18
  -3  -2 -11 49.6694 38.0433  11
   3   2  11 13.5773 42.1259  10
   3   2  12 25.2642 43.8592   4
  -3   2 -12 76.5268 51.6401   5
  -3  -2 -12-13.6045 41.0107   5
  -3  -2 -12 5.34347 39.1617   2
  -3   2 -12 49.3759 43.7078  11
  -3  -2 -12 39.3979 47.1469  11
   3   2  12 81.2238 49.2456  10
   3  -2  12-38.4281 50.6277  18
  -3   2 -12 16.3810 49.0063  19
   3   2  12 62.8888 48.4401  18
  -3   2 -13 27.5076 50.9747   5
   3   2  13-27.2127 50.8686   4
   3   2  13-34.0724 53.9566  18
   3  -2  13-58.5952 53.0231  18
  -3   2 -13-26.3762 56.8096  19
  -3  -2 -13 43.1983 47.1807  11
  -3   2 -13 72.0450 50.5026  11
   3   2  13-8.00598 52.7285  10
   3   2  14 77.1255 57.4226   4
  -3   2 -14 127.448 56.5741   5
  -3   2 -14 159.054 58.6436  19
  -3   2 -14 146.632 55.4860  11
  -3  -2 -14 93.3996 52.5842  11
   3   2  14 85.4868 59.5676  10
   3  -2  14 87.6384 53.4185  17
  -3   3  15 200.512 56.6048   4
   3  -3 -15 272.336 54.9313   3
  -3   3  14 203.878 54.3272   4
   3   3 -14 55.3348 56.9078   5
   3  -3 -14 157.670 48.6047   3
  -3  -3  14 269.188 59.0224  17
  -3   3  14 124.363 52.3162  18
   3  -3 -14 163.296 53.0812  11
   3   3 -14 196.417 60.0700  11
  -3  -3  14 204.632 60.1336   9
  -3   3  14 169.490 62.0381  10
   3   3 -13 51.1897 50.1193   5
   3  -3 -13 60.0291 41.5209   3
  -3   3  13 123.421 46.7263   4
  -3  -3  13 106.404 41.1683   1
  -3   3  13 50.9070 48.3129  18
   3  -3 -13 91.3363 50.1595  11
   3   3 -13 94.0066 50.4555  11
  -3   3  13 52.8869 53.2339  10
   3  -3 -12 12.2207 35.1428   3
  -3   3  12-13.2069 40.0980   4
   3   3 -12-46.7500 48.1951   5
  -3  -3  12 31.9335 35.4900   1
   3   3 -12 41.2516 40.1844  19
  -3   3  12-6.63353 41.1596  18
  -3   3  12-24.1819 51.0596   6
   3   3 -12-25.2807 46.4361  12
   3  -3 -12 82.5813 46.5813  11
  -3   3  12 24.4422 46.4717  10
  -3  -3  11 69.6543 36.0974   1
  -3   3  11 98.3643 51.3781   6
   3   3 -11-9.30018 34.7668  19
  -3  -3  11 44.6982 37.7220  18
  -3   3  11-6.03924 42.2010  18
   3   3 -11 30.4717 43.4634  12
  -3   3  11-14.4918 45.5986  12
   3  -3 -11-6.71353 36.3426  11
   3   3 -11 8.43001 43.0192   5
   3  -3 -11 77.5196 36.0248   3
  -3  -3  10 71.8203 27.1514   2
  -3  -3  10 82.8943 36.2171   1
  -3   3  10 70.0240 42.6630   6
  -3  -3  10 84.3383 35.2136  18
   3   3 -10 86.7280 34.1798  19
  -3   3  10 84.7262 41.1525  12
   3  -3 -10 95.1272 36.2707  11
   3   3 -10 61.8095 39.0013  12
   3  -3 -10 124.467 37.0092   3
   3   3 -10 67.5462 41.8700   5
  -3  -3   9 392.855 37.7179   2
  -3  -3   9 321.930 44.1119  18
  -3   3   9 343.387 52.2493  12
   3  -3  -9 333.605 46.0204  11
   3   3  -9 383.675 53.9143  12
   3   3  -9 418.002 54.3437   5
   3  -3  -9 367.497 43.1100   3
  -3   3   9 313.664 54.8576   6
  -3  -3   8 2859.14 150.285  18
  -3   3   8 3026.65 159.609  12
   3   3  -8 2924.80 159.864  12
   3  -3  -8 2925.04 154.264  11
   3  -3  -8 2998.75 151.047   3
   3   3  -8 3066.89 163.034   5
  -3   3   8 3002.97 163.736   6
  -3  -3   7 1266.46 76.0344  18
  -3   3   7 1254.16 82.3457  12
   3   3  -7 1265.61 84.2441  12
   3  -3  -7 1175.87 77.3540  11
   3  -3  -7 1331.77 76.9211   3
  -3   3   7 1270.12 85.5319   5
   3   3  -7 1328.75 93.3178   6
   3   3  -7 1261.76 85.9472   5
  -3   3   6 7065.68 314.007  19
   3   3  -6 6968.26 324.582  12
   3  -3  -6 7322.36 321.924  11
  -3   3   6 7078.66 324.234  12
   3   3  -6 7084.62 333.757   6
   3   3  -6 6959.84 327.200   5
  -3   3   6 7083.00 326.849   5
  -3   3   5 317.921 28.4276  19
   3   3  -5 251.454 29.7248  18
  -3   3   5 314.139 34.6490   5
   3  -3  -4 354.793 30.8446   3
  -3   3   4 376.167 27.1569   4
   3   3  -4 294.306 28.6707  18
  -3  -3   4 311.089 28.4763  17
   3  -3  -4 336.997 29.4966  13
  -3   3   4 353.506 30.5190  11
   3   3  -4 338.853 35.8180  10
  -3   3   3 567.022 33.6656   4
  -3   3   3 557.606 38.8410   3
   3   3  -3 630.135 36.6587  18
  -3  -3   3 610.514 36.5659  17
   3   3  -3 603.765 47.7864   6
  -3  -3   3 575.054 47.1000   7
   3  -3  -3 577.615 38.0881  13
   3   3  -3 578.521 41.7514  10
  -3   3   3 682.934 39.6917  11
  -3  -3   3 545.231 40.7268   9
   3   3  -2 223.226 19.4152  17
  -3   3   2 220.760 20.8099  16
  -3  -3   2 200.831 31.6197   7
   3   3  -2 213.810 30.2620   6
   3   3  -2 171.035 17.5013  14
  -3   3   2 224.334 20.6713  13
   3  -3  -2 200.766 19.5842  14
   3   3  -2 213.980 25.2338   9
   3  -3  -2 177.379 17.6277   2
  -3   3   2 146.018 21.2025   3
   3  -3  -1 676.358 40.1124   2
   3   3  -1 720.271 37.4726  17
  -3   3   1 707.210 39.4994  16
  -3  -3   1 693.691 41.7967  15
  -3  -3   1 712.295 48.4207   7
   3   3  -1 619.906 48.6091   7
   3   3  -1 727.950 44.9867   6
  -3   3   1 724.536 39.6247  13
   3  -3  -1 653.655 39.1241  14
  -3  -3   1 691.688 37.7781  14
   3   3  -1 676.339 42.1658   9
   3  -3  -1 701.013 32.6935   4
   3   3   0 4431.79 196.580  15
  -3  -3   0 4379.50 193.572  16
   3  -3   0 4118.82 193.338  16
   3   3   0 4303.15 201.855   7
   3   3   0 4486.11 192.824  13
  -3   3   0 4349.33 194.674  14
  -3  -3   0 4193.64 200.800   8
  -3   3   0 4476.66 197.264   2
   3  -3   0 4627.89 195.168   1
   3  -3   0 4405.28 197.160   2
   3  -3   1 37.1166 20.1978   2
   3  -3   1 55.5019 20.0523   1
  -3   3  -1 75.0069 21.1414   2
  -3   3  -1 74.2163 14.2304   9
  -3  -3  -1 45.7975 23.8231   8
  -3   3  -1 69.5081 18.2001  17
   3   3   1 59.1037 17.8816  15
   3   3   1 55.4388 25.1340   7
   3   3   1 66.1727 24.2181   8
   3  -3   1 87.1913 12.5481  15
  -3  -3  -1 48.6561 13.5308  13
   3   3   1 49.5350 12.8047  11
  -3  -3  -1 56.4545 17.5572   4
  -3  -3  -2 5595.70 258.556   4
   3  -3   2 6045.02 261.446   2
  -3   3  -2 5429.69 260.508   2
   3  -3   2 5765.14 260.312   1
   3   3   2 6160.77 260.265  19
   3  -3   2 6121.33 257.769  17
  -3   3  -2 5804.52 258.322  18
   3   3   2 5781.30 255.003  16
  -3   3  -2 5602.27 248.096   7
  -3  -3  -2 5920.44 256.094  13
   3   3   2 5970.79 255.607  11
   3   3   2 5885.76 263.220   8
   3  -3   2 5740.97 253.454   9
   3   3   3 972.769 58.4918   4
  -3   3  -3 989.214 58.2272  18
   3  -3   3 969.649 57.0111  17
   3  -3   3 985.783 60.6981   1
   3   3   3 900.488 61.5875   8
  -3   3  -3 945.732 54.5858  10
   3  -3   3 919.100 52.7922   9
   3   3   3 983.121 54.8247  11
   3   3   4 1593.35 71.3920   6
   3   3   4 1570.85 82.9545  12
  -3  -3  -4 1560.96 82.2124  11
   3  -3   4 1501.34 80.7854   9
  -3   3  -4 1463.02 82.5090  10
   3  -3   5 24.9595 26.7001  17
  -3   3  -5 3.79818 29.6048   2
   3  -3   5 22.4425 28.2294   1
   3  -3   5 31.1320 13.9849   7
  -3   3  -5 49.0796 28.8676  18
   3   3   5 14.4986 24.7591   4
  -3  -3  -5-18.5107 18.2474   5
   3  -3   6 410.881 43.8540  18
  -3   3  -6 325.802 45.7039  18
   3  -3   6 410.466 42.8842  17
  -3  -3  -6 371.502 40.4521   1
  -3   3  -6 323.329 45.7070   2
   3  -3   6 376.918 44.2236   1
   3  -3   6 362.058 28.6338   7
  -3   3  -6 402.854 45.3030  12
  -3  -3  -6 333.269 39.0576  11
   3   3   6 419.358 43.0949  12
  -3  -3  -6 368.211 35.1022   5
   3   3   6 354.484 41.5656   4
   3  -3   7 204.056 36.4904  18
   3  -3   7 191.288 36.7884  17
   3  -3   7 174.344 23.8802   7
  -3   3  -7 172.000 38.7886   6
   3  -3   7 194.631 37.3737   1
  -3  -3  -7 112.041 33.5521   1
  -3  -3  -7 109.245 30.9754  11
  -3   3  -7 167.496 36.9707  12
   3   3   7 92.0258 34.5874  12
   3   3   7 104.645 32.6154   4
   3  -3   8 25.3571 32.8258  18
  -3   3  -8 65.6656 33.8953   6
  -3  -3  -8 72.7878 32.7075   1
   3  -3   8 79.2509 38.1673   1
  -3  -3  -8 19.5916 30.0210  11
   3   3   8 80.6505 34.6744  12
  -3   3  -8 64.6114 37.2427  12
  -3  -3  -8 15.4215 25.6235   5
   3   3   8 34.2032 35.1729   4
   3   3   9 257.577 50.6640  18
   3  -3   9 297.657 49.6891  18
  -3  -3  -9 263.400 46.1798   1
  -3  -3  -9 429.061 48.0282   2
   3  -3   9 463.419 54.9056   1
  -3   3  -9 352.251 51.8228   6
  -3  -3  -9 427.012 51.7446  11
   3   3   9 284.751 52.2250  12
  -3   3  -9 387.055 55.2944  12
  -3  -3  -9 360.975 45.2243   5
   3   3   9 309.257 49.1775   4
   3   3  10 2846.15 165.345  18
   3  -3  10 2779.81 163.214  18
   3  -3  10 3074.22 165.336  17
  -3  -3 -10 2923.54 154.204   2
  -3   3 -10 3006.22 162.348   6
  -3   3 -10 2857.13 166.943  12
  -3  -3 -10 2838.12 163.654  11
   3   3  10 2859.90 169.523   4
   3   3  11 552.020 70.1833   4
   3  -3  11 468.127 61.6381  17
   3  -3  11 340.854 59.3652  18
  -3   3 -11 521.131 68.8348  19
   3   3  11 525.207 67.0947  18
  -3  -3 -11 534.961 56.2411   2
  -3   3 -11 356.843 62.0113  12
  -3  -3 -11 550.426 65.0446  11
   3   3  11 493.136 64.1934  10
  -3   3 -12 125.861 55.9000   5
   3   3  12 136.920 54.6941   4
   3   3  12 32.3359 49.2235  18
  -3   3 -12 134.019 55.2881  19
  -3  -3 -12 95.0170 44.5549  11
  -3   3 -12 50.1108 44.9216  12
   3   3  12-7.70344 50.2316  10
   3  -3  12 174.110 49.3662  17
  -3   3 -13 474.489 73.0833   5
   3   3  13 431.209 69.5452   4
  -3   3 -13 424.038 71.3283  19
   3   3  13 513.696 74.7559  18
  -3   3 -13 616.865 77.2710  11
  -3  -3 -13 399.576 65.8558  11
   3   3  13 560.210 73.8314  10
   3  -3  13 460.952 71.7530  17
  -3   3 -14 10.2641 55.0503   5
   3   3  14 106.805 58.1099   4
  -3   3 -14 76.1439 53.8619  19
  -3  -3 -14-56.4130 51.8383  11
  -3   3 -14 148.593 57.9239  11
   3  -3  14 57.8628 53.0916   9
   3   3  14 35.0478 55.5282  10
   3  -4 -15 31.7288 49.5614   3
  -3   4  15-16.5368 47.1609   4
  -3   4  14 101.381 47.9085   4
   3   4 -14 34.0767 60.4792   5
   3  -4 -14 75.5675 43.3322   3
  -3  -4  14 100.705 43.4589   1
  -3   4  14 88.7043 53.2977  18
  -3  -4  14 120.156 51.2768  17
   3  -4 -14 155.280 52.1863  13
   3   4 -14 180.684 57.9158  11
  -3   4  14 67.8689 58.1715  10
  -3  -4  14 179.485 62.7626   9
   3  -4 -13 42.4267 38.2829   3
  -3   4  13 7.22613 43.5721   4
   3   4 -13 21.0633 50.8684   5
  -3  -4  13 6.10459 39.7198   1
  -3   4  13 14.9722 47.4361  18
  -3  -4  13 125.850 49.3783  17
  -3   4  13 128.658 54.7108   6
   3  -4 -13 55.5316 44.5056  13
   3   4 -13-38.1009 52.9686  12
  -3   4  13-9.10051 51.9221  10
  -3  -4  13 8.77375 51.6997   9
   3   4 -12 1088.09 104.577   5
   3  -4 -12 1371.63 94.7164   3
  -3   4  12 1280.50 93.8115   4
   3   4 -12 1010.46 84.2541  19
  -3   4  12 1101.81 96.4892  18
  -3  -4  12 1196.18 94.8890  17
  -3  -4  12 1337.98 92.6147   1
  -3   4  12 1198.02 102.110   6
  -3   4  12 1333.93 104.862  12
   3   4 -12 1155.61 104.173  12
  -3  -4  12 1104.07 98.6121   9
  -3   4  11 243.484 47.5516   4
   3  -4 -11 286.430 47.3611   3
   3   4 -11 278.018 59.4603   5
   3   4 -11 215.051 46.7443  19
  -3  -4  11 292.982 52.1945  17
  -3  -4  11 337.126 57.5584   9
  -3   4  11 316.222 59.1014   6
  -3   4  11 232.946 55.4774  12
   3   4 -11 272.407 60.4475  12
  -3  -4  11 342.333 50.2397   1
  -3  -4  10 1735.28 97.3179   2
  -3  -4  10 1647.29 108.741  17
  -3  -4  10 1805.48 117.539   9
   3   4 -10 1861.61 124.312   5
  -3   4  10 1961.60 122.732   6
   3   4 -10 1427.00 114.616  12
  -3   4  10 1506.64 113.154  12
  -3   4  10 1852.15 109.557   4
   3  -4 -10 1960.47 111.331   3
  -3  -4   9 1386.07 81.6122   2
  -3  -4   9 1426.98 97.0755   9
  -3  -4   9 1482.50 91.7707  17
   3   4  -9 1634.53 105.944   5
   3   4  -9 1303.63 106.618   6
  -3   4   9 1290.18 99.0933   6
   3   4  -9 1588.97 103.283  12
  -3   4   9 1265.28 95.9705  12
   3  -4  -9 1345.27 89.2606   3
  -3   4   9 1285.12 88.1434   4
  -3  -4   8 175.011 30.4618   2
  -3  -4   8 260.858 45.6177   9
  -3  -4   8 222.260 35.9775  17
   3   4  -8 176.698 49.8450   6
   3  -4  -8 213.044 35.4891  13
   3   4  -8 195.181 43.1417  12
  -3   4   8 207.215 40.6256  12
   3   4  -8 248.472 46.0974   5
   3  -4  -8 215.441 34.0742   3
  -3   4   8 237.524 43.5280   5
  -3   4   8 142.914 33.7932   4
  -3  -4   7 325.205 44.5622   9
  -3  -4   7 234.754 35.0187  17
   3   4  -7 175.585 44.0742   6
   3  -4  -7 204.025 34.4319  13
   3   4  -7 285.854 43.7950  12
  -3   4   7 236.949 38.5017  12
  -3   4   7 292.215 41.6116   5
  -3   4   7 219.965 34.1886   4
   3  -4  -7 282.362 34.8437   3
   3   4  -6 582.385 54.5147  10
  -3  -4   6 733.316 55.4885   9
  -3  -4   6 592.674 46.9974  17
   3  -4  -6 641.779 49.2154  13
  -3   4   6 529.544 51.8921  12
   3   4  -6 686.761 64.1313   6
  -3   4   6 600.938 53.0858   5
   3  -4  -6 560.225 46.9402   3
  -3   4   5 710.014 46.6578   4
  -3   4   5 645.106 53.6170   5
   3   4  -5 770.495 50.7929  18
  -3   4   5 712.656 46.8573  19
   3   4  -5 692.823 62.6780   6
  -3  -4   5 757.553 59.1652   7
  -3   4   5 725.524 51.1547  11
   3   4  -5 726.962 57.8278  10
  -3  -4   5 790.140 55.0092   9
   3   4  -4 6878.96 300.083  18
  -3  -4   4 6739.96 299.806  17
   3  -4  -4 6926.99 302.052  13
  -3   4   4 6754.37 296.920   4
   3  -4  -4 6693.16 289.544   2
  -3  -4   3 697.567 43.3087  17
  -3   4   3 790.260 46.8243  16
   3   4  -3 710.677 54.6637   6
   3  -4  -3 697.366 45.2609  13
   3   4  -3 669.423 42.8210  14
  -3   4   3 722.070 45.9057  11
   3  -4  -3 725.707 38.2214   2
   3   4  -2 10863.5 476.196   9
  -3   4   2 10987.4 473.790  16
   3   4  -2 10911.0 471.218  17
  -3  -4   2 10555.6 474.863  15
  -3  -4   2 10610.6 480.272   7
   3   4  -2 10994.1 471.135  14
   3  -4  -2 11205.7 472.699  14
  -3   4   2 11221.7 473.295  13
  -3   4   2 10807.6 474.766   3
   3  -4  -2 10718.9 469.300   2
   3  -4  -1 2013.94 98.2399   2
   3  -4  -1 1962.31 94.3444   1
   3   4  -1 2126.37 97.0636  17
  -3  -4   1 2112.86 101.840  15
   3  -4  -1 1928.32 98.6217  16
  -3   4   1 2028.35 95.5159  15
   3   4  -1 2035.82 108.331   7
  -3  -4   1 2239.66 98.1442  14
   3  -4  -1 2070.52 98.7218  14
   3   4  -1 2040.64 101.632   9
  -3  -4   1 2128.62 105.836   8
  -3  -4   1 2022.86 91.7909   3
  -3  -4   0 7700.61 340.014  16
   3  -4   0 7850.92 340.609  16
   3   4   0 7879.71 342.937  15
   3   4   0 8002.53 349.294   7
  -3  -4   0 7668.13 346.912   8
   3  -4   0 7801.20 342.314   2
   3  -4   0 7857.99 339.909   1
  -3  -4   0 7724.72 339.894  14
  -3   4   0 7664.16 340.850  14
   3   4   0 7771.59 338.894  13
  -3  -4  -1 674.392 41.9127  16
   3   4   1 650.503 44.6910  15
  -3   4  -1 755.651 45.5256  17
   3  -4   1 715.276 39.5072  15
   3   4   1 707.800 53.0026   8
  -3   4  -1 703.684 41.2499   9
   3  -4   1 715.767 45.7145   1
   3  -4   1 752.646 47.3556   2
   3   4   2 446.758 35.4032  19
  -3   4  -2 353.661 32.9544  17
   3   4   2 330.909 28.3512  16
  -3   4  -2 317.593 24.4840   7
   3   4   2 399.439 40.3374   8
  -3  -4  -2 306.747 27.7548  13
   3   4   2 336.111 28.1674  11
   3  -4   2 439.271 37.1937   2
   3  -4   2 370.200 35.2212   1
  -3  -4  -3 1850.83 100.986  13
   3   4   3 1936.58 100.860  16
   3   4   3 2037.33 101.896  11
  -3   4  -3 2216.28 103.349  10
   3  -4   3 2218.69 101.396   9
   3  -4   4 2597.03 130.030  17
   3   4   4 2563.78 127.291  16
   3  -4   4 2817.20 134.315   2
   3  -4   4 2518.47 133.505   1
   3   4   4 2598.80 132.349  19
  -3   4  -4 2473.73 127.978  10
   3  -4   4 2647.29 126.097   9
  -3   4  -5 5375.55 263.841  18
   3   4   5 5716.46 265.974  19
   3  -4   5 6322.04 264.679  17
   3  -4   5 5449.98 265.282   1
   3   4   5 5479.98 248.480   6
   3   4   5 5859.88 261.819  12
   3   4   5 5752.66 265.662   4
   3   4   6 2545.45 134.826   4
  -3   4  -6 2234.21 132.228  18
   3  -4   6 2473.59 131.569  17
   3  -4   6 2569.81 135.941   1
  -3  -4  -6 2462.61 128.410   1
   3   4   6 2500.61 116.934   6
   3   4   6 2687.88 132.956  12
  -3  -4  -6 2397.30 129.320  11
   3  -4   6 2443.11 128.113   9
   3   4   7 15.4076 28.3016   4
  -3   4  -7-25.5483 36.8657  18
   3  -4   7-17.9227 29.5115  17
   3  -4   7 4.99646 32.2855   1
  -3  -4  -7 3.93018 26.8391   1
   3  -4   7-8.07941 18.7022   7
  -3  -4  -7 13.1028 26.3261  11
  -3   4  -7 9.76004 35.2090  12
   3   4   7-23.0368 33.4145  12
   3  -4   7-35.4518 30.8344   9
   3  -4   8 1595.37 94.6822   9
   3  -4   8 1404.07 93.7887  17
   3  -4   8 1615.06 99.3979   1
  -3  -4  -8 1351.62 89.8750   1
  -3   4  -8 1374.60 96.7994   6
   3   4   8 1528.76 98.0903  12
  -3   4  -8 1316.94 96.1867  12
  -3  -4  -8 1464.11 94.4892  11
   3   4   8 1542.46 100.285   4
   3  -4   9 98.5616 38.8111   9
   3  -4   9 200.482 42.6012  17
  -3  -4  -9 59.4229 36.7100   1
   3  -4   9 72.5238 40.5219   1
  -3   4  -9 29.2015 41.4671   6
  -3  -4  -9 121.252 39.1976  11
   3   4   9 161.799 44.9842  12
  -3   4  -9 115.995 41.3134  12
   3   4   9 78.8731 39.8430   4
   3   4  10 109.708 47.8709   4
   3   4  10 194.160 53.0939  18
   3  -4  10 127.761 41.0947  17
   3  -4  10 98.4801 44.6373   1
  -3  -4 -10 76.9800 35.7004   2
  -3  -4 -10 114.750 40.1980   1
  -3   4 -10 154.011 48.2604   6
  -3  -4 -10 143.446 41.0976  11
   3   4  10 232.833 52.1223  12
  -3   4 -10 130.163 49.1013  12
   3  -4  10 110.886 41.1265   9
   3   4  11 80.2131 45.7836   4
   3   4  11 144.722 53.2368  18
   3  -4  11 28.2727 43.2671  17
  -3  -4 -11 38.4291 34.3371   2
  -3   4 -11-41.5286 47.8411   6
  -3  -4 -11 36.4580 39.1259  11
  -3   4 -11 7.94770 47.9337  12
   3  -4  11 77.8914 45.6268   9
   3   4  12 130.561 48.0012   4
  -3   4 -12 51.4578 51.3407  19
   3   4  12 58.1977 52.3417  18
  -3   4 -12 25.9380 48.5240  12
  -3  -4 -12 40.3161 39.8757  11
   3  -4  12 14.2817 49.6429   9
   3   4  12 7.98419 51.6254  10
   3  -4  12 38.7264 45.6666  17
  -3   4 -13 304.552 69.6383  19
   3   4  13 518.589 74.6049  18
   3   4  13 494.219 72.3050   4
  -3   4 -13 500.512 78.8521   5
   3   4  13 248.763 62.1959  10
   3  -4  13 349.467 64.3137   9
   3  -4  13 444.038 70.4189  17
  -3   4 -14 283.061 69.0642  19
   3   4  14 233.811 65.4696  10
   3  -4  14 257.043 62.6348   9
  -3   4 -14 269.501 65.4169   5
  -3   5  14 285.237 58.1442   4
   3   5 -14 314.838 73.9361   5
  -3  -5  14 435.859 61.8865   1
   3  -5 -14 365.524 58.6943   3
  -3   5  14 248.879 58.6705  18
  -3  -5  14 364.564 66.0123  17
  -3  -5  14 335.447 67.9696   7
   3  -5 -14 230.071 57.4470  13
   3   5 -14 296.135 70.3542  12
  -3  -5  14 219.111 67.7282   9
  -3   5  14 180.075 67.0795  10
  -3   5  13 451.714 61.5786   4
   3   5 -13 476.581 75.8304   5
  -3  -5  13 409.833 58.5721   1
   3  -5 -13 276.095 53.3474   3
  -3   5  13 319.935 63.0671  18
  -3  -5  13 504.779 69.7523  17
  -3   5  13 365.261 73.5238   6
  -3  -5  13 462.819 72.9383   7
   3  -5 -13 326.939 58.5753  13
   3   5 -13 454.473 76.3994  12
  -3   5  13 470.337 76.2462  12
  -3  -5  13 392.462 69.3478   9
   3   5 -12-9.91362 50.5750   5
  -3   5  12 13.1656 39.9712   4
   3  -5 -12 6.93417 38.2095   3
  -3  -5  12-6.28492 40.3450   1
   3   5 -12 16.9472 39.6809  19
  -3  -5  12-13.8402 43.8341  17
  -3  -5  12-38.6134 60.1810   7
  -3   5  12 66.9144 50.0362   6
   3  -5 -12-37.3196 36.8686  13
  -3   5  12-8.54374 47.9120  12
   3   5 -12-9.17644 52.7742  12
  -3  -5  12-8.24850 47.8248   9
  -3  -5  11-11.9639 30.5239   2
  -3  -5  11 47.5131 41.9516   1
  -3  -5  11 67.9380 50.0299   9
  -3  -5  11 37.7229 41.1530  17
  -3  -5  11-7.26150 52.9362   7
  -3   5  11-15.7969 49.0104   6
   3  -5 -11 47.2863 38.2125  13
  -3   5  11 31.4386 48.7698  12
   3   5 -11-33.5772 45.8447  12
   3  -5 -11 25.4763 37.2299   3
  -3   5  11 11.9152 38.4999   4
   3   5 -11 9.01194 44.5196   5
  -3  -5  10 574.348 51.1504   2
  -3  -5  10 560.300 66.2939   9
  -3  -5  10 553.156 59.9714  17
  -3   5  10 498.983 65.9266   6
   3   5 -10 536.031 75.2479   6
  -3  -5  10 569.148 69.3042   7
   3  -5 -10 489.869 56.2075  13
   3   5 -10 406.936 62.2732  12
  -3   5  10 546.651 66.1431  12
   3   5 -10 512.436 66.5717   5
   3  -5 -10 625.930 60.2994   3
  -3   5  10 594.251 59.9146   4
  -3  -5   9 253.988 38.2760   2
  -3  -5   9 214.485 47.7805   9
  -3  -5   9 165.268 39.7466  17
  -3  -5   9 194.092 50.2810   7
   3   5  -9 192.653 54.5439   6
   3  -5  -9 231.303 40.6541  13
   3   5  -9 301.771 52.3609  12
  -3   5   9 151.920 42.9378  12
   3   5  -9 230.991 48.7064   5
  -3   5   9 218.253 40.4834   4
   3  -5  -9 240.750 41.2641   3
   3  -5  -8 3042.96 167.013   3
  -3   5   8 3233.38 164.761   4
  -3  -5   8 3172.71 161.587   2
  -3   5   8 3401.60 163.990  19
  -3  -5   8 3295.20 167.457  17
  -3  -5   8 3262.52 176.665   7
   3   5  -8 3378.77 187.314   6
  -3   5   8 3435.20 177.184   5
   3  -5  -8 3143.41 168.358  13
   3   5  -8 3222.25 176.619  12
  -3   5   8 3409.84 176.370  12
  -3  -5   8 3439.58 175.658   9
  -3   5   7 165.284 37.2054   5
  -3   5   7 124.567 30.6336   4
   3  -5  -7 198.428 33.1240   3
   3   5  -7 264.459 39.1378  18
  -3   5   7 199.258 32.8375  19
  -3  -5   7 226.151 33.9528  17
   3   5  -7 154.279 44.2306   6
  -3  -5   7 195.001 44.1705   7
   3  -5  -7 108.626 28.1364  13
  -3   5   7 119.893 33.9237  12
  -3  -5   7 225.613 42.0132   9
   3   5  -7 180.034 41.7243  10
  -3   5   6 1414.78 86.4471   5
   3  -5  -6 1425.50 82.5877   3
   3   5  -6 1195.40 77.9548  18
  -3  -5   6 1227.16 77.1801  17
   3   5  -6 1246.15 92.9041   6
  -3  -5   6 1386.27 90.0957   7
   3  -5  -6 1217.86 78.8924  13
  -3   5   6 1344.33 81.6778  11
   3   5  -6 1283.38 86.9309  10
  -3  -5   6 1435.94 86.2343   9
   3  -5  -5 894.002 46.0790   2
   3   5  -5 1050.34 70.5361  10
  -3  -5   5 985.963 67.0669   9
  -3  -5   5 1021.61 61.5619  17
   3  -5  -5 962.228 63.3093  13
  -3   5   5 1084.30 65.3283  11
   3   5  -5 1131.01 78.1070   6
  -3  -5   5 1034.17 72.4323   7
  -3   5   5 925.308 56.5459   4
   3  -5  -5 933.456 62.3033   3
   3  -5  -4 2827.36 141.726   3
   3   5  -4 2867.07 125.161   3
   3   5  -4 2850.43 137.988  18
  -3  -5   4 2759.07 148.035   7
   3   5  -4 2877.94 151.721   6
  -3   5   4 3008.38 141.525  11
  -3  -5   4 2805.72 143.489   9
   3  -5  -3 2008.72 101.705  14
   3   5  -3 2105.69 100.742  14
   3  -5  -3 1895.21 94.5470   2
   3   5  -3 2130.32 101.853  17
   3   5  -2 747.161 43.7094  14
   3  -5  -2 641.735 43.8626  14
  -3   5   2 584.871 43.3039  13
   3  -5  -2 651.953 34.8883   1
   3  -5  -2 634.690 40.9302   2
   3  -5  -2 669.273 37.5989   4
  -3   5   2 629.653 44.0752  16
   3   5  -2 694.529 42.8473  17
   3   5  -1 5310.86 240.132  17
   3  -5  -1 5249.52 242.282  16
  -3   5   1 5466.21 238.977  15
   3   5  -1 5521.74 245.476   9
  -3   5   1 5630.60 243.221  13
   3  -5  -1 5404.29 242.326  14
  -3  -5   1 5272.01 240.784  14
   3  -5  -1 5326.24 236.845   1
   3  -5  -1 5369.49 241.145   2
  -3  -5   1 5380.53 234.422   3
  -3  -5   0 11176.7 489.976  16
   3   5   0 11022.7 492.618  15
   3  -5   0 11397.5 490.528  16
  -3   5   0 11504.7 482.506   8
  -3  -5   0 11291.2 489.938  14
  -3   5   0 11176.2 490.660  14
   3   5   0 10933.4 488.388  13
   3  -5   0 11093.7 488.445   1
   3  -5   0 11333.3 491.582   2
  -3  -5   0 11432.3 485.706   3
   3   5   1 117.098 25.8756  15
   3   5   1 73.4183 18.5545  13
   3  -5   1 130.549 19.8004  15
  -3   5  -1 146.615 23.0229   9
   3  -5   1 109.340 23.2383   1
   3  -5   1 118.125 24.9040   2
  -3  -5  -1 87.3138 19.3296  16
  -3   5  -1 75.2811 23.0464  17
   3  -5   2 2877.01 148.860   1
  -3   5  -2 3072.79 146.281   9
   3  -5   2 3017.29 143.404  15
  -3  -5  -2 3089.49 146.917  13
   3   5   2 3176.50 146.620  11
   3   5   2 3235.14 137.891   5
   3   5   3 12.8048 25.2799  19
   3  -5   3 1.56725 8.65048   8
   3   5   3 36.0634 31.7801   8
  -3  -5  -3-3.22490 24.3349   4
   3   5   3 12.5410 13.1286   5
   3  -5   3 33.1286 25.7027   2
  -3  -5  -4 7790.25 349.644   4
   3  -5   4 8008.35 350.874   2
   3  -5   4 7402.76 349.442   1
  -3   5  -4 7571.78 348.886  18
   3   5   4 7809.97 349.895  19
   3  -5   4 7620.60 347.124  17
  -3  -5  -4 7607.44 345.884  13
   3   5   4 7628.65 345.589  11
   3   5   4 7921.78 356.238   8
   3  -5   5 1699.70 96.3991   1
   3  -5   5 1740.39 96.5589   2
  -3   5  -5 1576.36 94.7149  18
   3   5   5 1494.64 94.4041  19
   3   5   5 1502.45 89.7605  16
   3  -5   5 1613.51 92.3472  17
  -3  -5  -5 1578.15 90.7475  13
   3   5   5 1545.75 90.3062  11
   3  -5   5 1526.44 88.2024   9
  -3   5  -5 1581.43 91.7842  10
   3   5   6 136.633 33.7375   4
   3  -5   6 95.2646 33.5564   1
   3   5   6 112.725 36.0381  19
  -3   5  -6 155.641 37.6557  18
   3  -5   6 125.799 31.1815  17
   3   5   6 82.3467 20.9423   6
  -3  -5  -6 99.6718 29.3346  13
   3   5   6 90.9066 31.0351  12
  -3   5  -6 76.3755 34.0734  10
   3  -5   6 99.5798 29.8300   9
   3   5   7 734.702 65.4718   4
  -3   5  -7 887.569 71.0193  18
   3  -5   7 1000.53 68.5853  17
   3  -5   7 898.933 70.3918   1
  -3  -5  -7 627.925 56.6119   1
   3   5   7 709.484 48.8181   6
   3   5   7 723.367 62.7189  12
   3  -5   7 811.475 62.1664   9
   3   5   8 1207.09 85.1704   4
  -3   5  -8 981.173 82.1992  18
   3  -5   8 1006.88 77.8978  17
  -3  -5  -8 1234.72 77.7504   1
   3  -5   8 1062.95 83.0447   1
   3   5   8 1057.97 80.5510  12
  -3   5  -8 1048.31 83.5002  12
   3  -5   8 1019.63 76.8707   9
   3  -5   9 705.531 65.0156   9
   3  -5   9 637.239 63.8706  17
   3  -5   9 600.666 64.5970   1
  -3  -5  -9 596.773 58.2602   1
  -3   5  -9 573.983 67.7275   6
   3   5   9 522.223 62.4655  12
  -3   5  -9 522.914 64.1772  12
   3   5   9 549.837 65.8824   4
   3  -5  10 47.9366 40.8174   9
   3  -5  10 105.742 46.0324  17
  -3  -5 -10 127.852 41.2779   1
   3  -5  10 89.0306 42.0238   1
  -3   5 -10 105.868 49.9615   6
   3   5  10-6.97815 43.1215  12
  -3   5 -10 60.6111 45.7883  12
   3   5  10 120.319 42.6651   4
   3   5  11 518.685 67.7335   4
   3   5  11 434.536 68.0763  18
   3  -5  11 609.703 70.1977  17
   3  -5  11 536.949 68.7391   1
  -3   5 -11 516.566 71.2113   6
   3   5  11 548.035 70.6756  12
  -3   5 -11 526.607 71.3677  12
   3  -5  11 443.134 64.0345   9
   3   5  12 961.852 95.2225   4
   3  -5  12 1106.80 95.4940  17
  -3   5 -12 928.400 95.3424  19
   3   5  12 1040.68 98.6369  18
  -3   5 -12 839.669 93.9516  12
   3  -5  12 1155.70 94.9364   9
   3   5  13 38.0131 49.9738   4
  -3   5 -13-9.44951 55.2285  19
   3   5  13 9.19134 53.7196  18
   3  -5  13 51.0867 55.7255  17
  -3  -5 -13 9.15120 45.2032  13
  -3   5 -13-9.66601 53.2629  12
   3  -5  13-7.78614 51.2804   9
   3   5  13-35.4781 57.3098  10
   3  -6 -14 535.270 71.5410   3
  -3  -6  14 593.148 69.3854   1
  -3   6  14 395.180 71.3791  18
  -3  -6  14 461.806 70.3675  17
  -3   6  14 575.583 83.3285   6
   3  -6 -14 487.870 72.6438  13
   3   6 -14 502.417 83.9675  12
   3   6 -14 513.436 84.2685   5
  -3   6  14 490.892 65.6723   4
   3   6 -13-66.7049 54.3044   5
  -3   6  13 21.4672 42.1561   4
   3  -6 -13 7.88613 42.2783   3
  -3  -6  13-7.13281 42.3480   1
  -3   6  13-8.13384 53.2368  18
  -3  -6  13-38.5287 48.8132  17
  -3  -6  13-32.3650 59.2833   7
  -3   6  13-17.7227 54.5948   6
   3  -6 -13 16.8294 45.9548  13
  -3   6  13 28.5817 53.4298  12
   3   6 -13-82.6263 60.8438  12
  -3  -6  13 36.1217 56.4255   9
  -3  -6  12 346.174 58.3298   1
   3  -6 -12 478.664 64.0483   3
  -3  -6  12 377.758 67.5215   9
  -3  -6  12 277.519 58.1562  17
  -3  -6  12 372.518 68.7101   7
  -3   6  12 504.259 73.6789   6
   3  -6 -12 402.590 60.7637  13
  -3   6  12 436.429 72.5895  12
   3   6 -12 259.233 67.6623  12
   3   6 -12 430.891 75.1279   5
  -3   6  12 519.563 60.8586   4
  -3  -6  11 198.729 40.8941   2
   3  -6 -11 197.344 44.6185   3
  -3  -6  11 148.693 48.4385   1
  -3  -6  11 262.564 59.8498   9
  -3  -6  11 169.027 49.4033  17
   3   6 -11 149.072 64.1468   6
  -3   6  11 153.697 58.2462   6
  -3  -6  11 213.429 57.8505   7
   3  -6 -11 119.728 43.4315  13
  -3   6  11 163.989 56.5015  12
   3   6 -11 166.605 57.1631  12
   3   6 -11 281.528 62.6509   5
  -3   6  11 166.861 44.0967   4
  -3  -6  10 1424.00 86.9573   2
  -3  -6  10 1481.84 104.643   9
  -3  -6  10 1208.70 92.3614  17
   3   6 -10 1349.62 114.777   6
   3   6 -10 1327.73 104.932   5
  -3  -6  10 1190.14 100.610   7
  -3   6  10 1363.53 103.814   6
   3  -6 -10 1373.63 96.4919  13
   3   6 -10 1244.94 103.101  12
  -3   6  10 1283.05 100.793  12
   3  -6 -10 1165.19 90.3086   3
  -3   6  10 1339.07 90.4987   4
  -3   6   9 412.214 55.1168   5
  -3   6   9 364.755 46.9104   4
   3  -6  -9 430.907 52.8838   3
  -3  -6   9 479.690 50.0864   2
  -3   6   9 425.432 49.6662  19
  -3  -6   9 378.459 50.1124  17
  -3  -6   9 548.094 65.7979   7
   3   6  -9 419.230 69.4659   6
   3  -6  -9 507.281 52.4621  13
   3   6  -9 456.769 62.0206  12
  -3   6   9 383.498 56.2128  12
  -3  -6   9 495.298 58.8678   9
  -3   6   8 537.963 57.6087   5
  -3   6   8 523.426 49.4560   4
   3  -6  -8 510.323 51.3440   3
  -3   6   8 526.677 50.3508  19
   3   6  -8 491.142 56.0409  18
  -3  -6   8 499.437 51.4149  17
  -3  -6   8 568.814 65.3882   7
   3   6  -8 418.540 66.1848   6
   3  -6  -8 553.208 53.1093  13
  -3   6   8 418.690 54.3894  12
  -3  -6   8 450.604 57.9388   9
   3   6  -8 469.793 62.6655  10
  -3   6   7 1869.33 106.554   4
  -3   6   7 2050.53 118.937   5
   3  -6  -7 2030.36 114.687   3
  -3   6   7 1903.45 107.883  19
   3   6  -7 1916.25 112.539  18
  -3  -6   7 1999.17 111.790  17
   3   6  -7 2194.18 132.910   6
  -3  -6   7 2173.89 124.368   7
   3  -6  -7 2040.29 113.693  13
  -3   6   7 2034.94 115.126  11
   3   6  -7 1841.96 119.437  10
  -3  -6   7 1970.99 116.876   9
   3  -6  -6 1548.43 92.5312   3
  -3   6   6 1482.59 94.3691   5
   3   6  -6 1531.23 90.5073  18
  -3  -6   6 1528.85 90.3373  17
  -3   6   6 1516.95 87.2800  19
  -3   6   6 1467.82 92.0134  16
   3   6  -6 1565.42 106.162   6
  -3  -6   6 1616.00 103.196   7
   3  -6  -6 1534.67 91.2445  13
  -3   6   6 1532.61 93.4342  11
  -3  -6   6 1536.10 95.0160   9
   3   6  -6 1494.58 97.2849  10
   3  -6  -5 1768.94 95.4000   3
  -3  -6   5 1651.11 90.5420  17
   3   6  -5 1538.26 89.9833  18
  -3   6   5 1601.26 93.8169  16
  -3  -6   5 1622.91 101.653   7
   3   6  -5 1667.98 106.824   6
   3  -6  -5 1502.26 91.3673  13
  -3   6   5 1601.62 93.5732  11
   3   6  -5 1511.26 96.6209  10
  -3  -6   5 1700.74 97.7845   9
  -3   6   4 3072.24 149.952  16
   3   6  -4 2978.21 131.884   3
  -3   6   4 2980.23 148.647  11
  -3  -6   4 2860.59 155.474   7
   3   6  -3 263.788 37.0201   9
  -3  -6   3 189.173 29.7094  15
  -3   6   3 230.240 29.8338  13
   3  -6  -3 140.788 14.2213   1
  -3   6   3 125.168 25.9241   3
   3   6  -2 14359.9 614.088  17
  -3  -6   2 14165.0 618.803  15
  -3   6   2 13950.6 612.626  15
   3   6  -2 13768.0 626.020   7
  -3  -6   2 14362.0 622.198   8
  -3   6   2 14141.6 617.929   3
   3  -6  -2 14203.9 608.571   4
  -3   6   1 229.328 28.0841   3
   3  -6  -1 227.052 27.4715   2
  -3   6   1 119.576 22.9248  15
  -3  -6   1 153.053 24.4081  14
  -3  -6   1 174.729 27.7766  15
   3   6  -1 166.593 25.5161  17
  -3  -6   0 2710.21 139.729   8
  -3   6   0 2819.11 123.648   8
   3  -6   0 2780.91 133.212   2
  -3  -6   0 2540.96 125.258   3
  -3   6  -1 7749.11 340.810   9
   3  -6   1 7500.43 337.887  15
   3  -6   1 7624.73 341.405   1
  -3  -6  -1 7829.73 338.251   3
  -3   6  -2 89.2046 25.5535   9
   3   6   2 86.7670 34.5941   8
   3  -6   2 100.578 22.2184  15
   3   6   2 91.5726 28.2960  15
  -3   6  -2 68.7645 26.4687  14
   3  -6   2 59.4483 28.5708   2
  -3  -6  -2 66.2148 28.2214   4
   3   6   3 5006.64 216.635   5
  -3  -6  -3 4662.15 229.748   4
   3  -6   3 5022.56 231.169   1
   3  -6   3 5044.36 232.143   2
  -3   6  -3 4811.16 230.979  18
  -3   6  -3 4880.16 230.410  17
  -3   6  -3 4936.21 220.689   7
   3   6   3 4755.93 226.029  11
   3   6   3 4667.88 236.104   8
   3   6   4 212.135 23.7197   5
  -3  -6  -4 220.974 34.4844   4
   3  -6   4 217.804 38.5879   2
   3  -6   4 175.928 34.8294   1
  -3   6  -4 147.007 35.1132  18
   3   6   4 248.323 37.4120  19
   3  -6   4 188.291 33.7717  17
   3   6   4 200.166 30.5999  16
   3  -6   4 184.513 19.0413   8
  -3  -6  -4 249.769 33.6934  13
   3   6   4 197.128 31.4578  11
   3   6   4 121.093 40.6971   8
  -3   6  -4 189.486 35.5518  10
   3  -6   5-8.83723 28.7364   2
   3  -6   5 18.1722 33.1173   1
   3   6   5 22.9967 24.4428  16
   3  -6   5 4.06335 27.4236  17
   3   6   5 26.9427 31.8880  19
  -3   6  -5 22.3406 34.3504  18
  -3  -6  -5-11.7324 24.9402  13
   3   6   5 7.79525 27.8269  11
   3  -6   5-13.5735 27.6003   9
   3   6   5 5.63056 40.1982   8
  -3   6  -5 19.7851 29.4284  10
  -3   6  -6 5076.69 257.078  18
   3   6   6 5316.99 257.696  19
   3   6   6 5430.78 254.067  16
   3  -6   6 5106.31 254.618  17
  -3  -6  -6 5214.21 253.622  13
  -3   6  -6 5321.37 255.315  10
   3  -6   6 5030.86 249.142   9
   3  -6   6 5732.58 260.181   1
   3  -6   6 5732.26 258.362   2
   3  -6   7 677.334 63.3563   1
  -3  -6  -7 437.960 49.8047   1
   3   6   7 710.689 63.8730  19
  -3   6  -7 616.447 62.0672  18
   3   6   7 562.593 54.2056  16
   3  -6   7 639.459 59.6470  17
   3   6   7 549.215 44.3270   6
  -3  -6  -7 655.893 58.6711  13
   3   6   7 692.595 61.2088  12
  -3   6  -7 781.781 64.0409  10
   3  -6   7 645.176 55.9425   9
   3   6   8 1534.92 98.2144   4
   3  -6   8 1465.01 97.0800   1
  -3  -6  -8 1330.58 86.1446   1
  -3   6  -8 1049.41 92.9783  18
   3  -6   8 1071.09 86.9620  17
   3   6   8 1256.64 88.6512  16
  -3  -6  -8 1641.28 96.7941  13
  -3   6  -8 1163.18 93.5236  12
   3   6   8 1368.85 95.5704  12
   3  -6   8 1337.73 89.1785   9
  -3  -6  -9 511.629 52.6510   1
   3  -6   9 611.949 64.7606   1
   3  -6   9 407.389 53.6667   9
   3  -6   9 362.266 54.6919  17
  -3   6  -9 417.729 62.2208   6
  -3  -6  -9 379.841 51.8489  13
  -3   6  -9 256.989 53.1571  12
   3   6   9 375.399 56.1505  12
   3   6   9 329.895 56.7634   4
   3  -6  10 593.953 68.1095   1
  -3  -6 -10 513.172 58.2577   1
   3  -6  10 440.154 58.7407   9
   3  -6  10 454.188 60.0031  17
  -3   6 -10 603.222 75.5581   6
  -3  -6 -10 452.122 59.5505  13
   3   6  10 534.161 66.9634  12
  -3   6 -10 335.422 62.8702  12
   3   6  10 363.775 61.3904   4
   3  -6  11 421.862 64.8857   1
  -3  -6 -11 417.637 56.5087   1
   3  -6  11 315.885 58.5766   9
   3  -6  11 406.440 62.5196  17
  -3   6 -11 398.283 69.1163   6
  -3  -6 -11 277.096 56.0846  13
   3   6  11 366.306 63.8246  12
  -3   6 -11 332.866 64.9365  12
   3   6  11 270.503 60.9077   4
   3   6  12 9.10032 47.8552   4
   3   6  12 8.84286 50.8563  18
   3  -6  12 8.13867 44.8473  17
  -3   6 -12-69.9831 62.1197   6
  -3  -6 -12-17.3165 46.4147  13
   3   6  12 94.0339 55.2361  12
  -3   6 -12 66.4229 57.6182  12
   3  -6  12 14.5863 45.5691   9
   3   6  13-29.0057 51.8300   4
   3   6  13 9.37404 55.6500  18
  -3   6 -13-19.4502 53.5881  19
  -3  -6 -13 84.1882 47.7211  13
  -3   6 -13-10.0365 57.2454  12
   3  -6  13-7.81640 47.8093   9
   3  -6  13-26.1486 51.3451  17
  -3   7  14 45.7922 46.7028   4
   3  -7 -14 8.78970 45.3276   3
  -3  -7  14 46.8615 44.9391   1
   3  -7 -13 100.147 45.6081   3
  -3  -7  13 122.036 50.3263   1
  -3  -7  13 194.072 61.9520   9
  -3  -7  13 205.793 57.7565  17
  -3   7  13 198.225 62.2129   6
  -3  -7  13 201.996 64.9439   7
   3  -7 -13 103.382 49.5524  13
  -3   7  13 69.3805 56.4224  12
   3   7 -13 247.486 68.4576  12
  -3   7  13 93.1528 47.6240   4
   3   7 -13 320.450 68.7607   5
  -3  -7  12 65.8020 46.0932   1
   3  -7 -12 117.469 45.8659   3
  -3  -7  12 77.8630 51.8383   9
  -3  -7  12 66.2443 46.4017  17
  -3   7  12-52.4609 60.1246   6
  -3  -7  12 54.9127 54.5746   7
   3  -7 -12 87.9669 48.2906  13
  -3   7  12 74.3288 53.5154  12
   3   7 -12 80.1257 57.6768  12
  -3   7  12 46.2849 40.2582   4
   3   7 -12 244.532 66.0320   5
  -3  -7  11 1489.37 95.5420   2
  -3  -7  11 1405.67 109.787   9
  -3  -7  11 1168.90 99.1824  17
   3   7 -11 1438.12 127.035   6
  -3  -7  11 1452.34 110.572   7
   3   7 -11 1518.96 117.945   5
  -3   7  11 1199.28 106.998   6
   3  -7 -11 1433.97 104.845  13
  -3   7  11 1383.22 110.685  12
   3   7 -11 1308.19 114.226  12
  -3   7  11 1479.02 100.109   4
   3  -7 -11 1499.51 105.168   3
   3  -7 -10 362.187 51.6438   3
  -3  -7  10 216.116 41.6834   2
  -3  -7  10 278.102 57.8722   9
  -3  -7  10 301.260 53.8618  17
   3   7 -10 393.976 74.2744   6
  -3  -7  10 348.631 64.5140   7
   3  -7 -10 220.152 48.7321  13
   3   7 -10 299.223 59.6946  12
  -3   7  10 264.129 55.0841  12
  -3   7  10 382.680 51.1072   4
  -3   7   9 146.791 44.8737   5
  -3   7   9 143.162 38.8382   4
   3  -7  -9 92.3131 38.7979   3
  -3  -7   9 142.449 35.5164   2
   3   7  -9 100.959 41.8063  18
  -3   7   9 114.886 40.9774  19
  -3  -7   9 88.9169 38.0796  17
   3   7  -9 142.383 59.5330   6
  -3  -7   9 93.6282 50.4852   7
   3  -7  -9 91.0539 37.7525  13
  -3   7   9 117.572 42.9196  12
   3   7  -9 163.282 51.2362  12
  -3  -7   9 199.865 48.5908   9
  -3   7   8 1598.17 105.903   5
   3  -7  -8 1567.80 102.113   3
   3   7  -8 1417.48 100.239  18
  -3   7   8 1489.74 95.0100  19
  -3  -7   8 1571.85 99.8664  17
  -3   7   8 1658.03 104.799  16
  -3  -7   8 1584.50 109.410   7
   3   7  -8 1581.32 119.199   6
   3  -7  -8 1508.64 99.7278  13
  -3   7   8 1552.21 105.926  12
   3   7  -8 1562.85 111.822  10
  -3  -7   8 1750.19 107.999   9
  -3   7   7 80.0253 32.9633   5
   3  -7  -7 118.608 33.6243   3
   3   7  -7 41.8227 36.4551  18
  -3   7   7 60.0840 30.8896  19
  -3   7   7 37.1350 30.8543  16
  -3  -7   7 31.2621 30.7696  17
   3   7  -7 61.7353 45.5235   6
  -3  -7   7 64.2339 40.6375   7
   3  -7  -7 74.9358 30.4316  13
  -3   7   7 58.0909 32.3928  11
  -3  -7   7 21.8782 38.4965   9
   3   7  -7 36.2859 35.7082  10
   3  -7  -6 3739.86 184.196   3
  -3   7   6 4042.97 189.398   5
   3   7  -6 3392.90 179.404  18
  -3  -7   6 3317.47 178.433  17
  -3   7   6 3672.63 183.848  16
  -3  -7   6 3713.21 189.590   7
   3   7  -6 3430.19 195.953   6
   3  -7  -6 3894.67 183.744  13
  -3   7   6 3669.47 183.841  11
   3   7  -6 3311.94 185.909  10
   3   7  -5 1513.82 88.6459  18
  -3   7   5 1309.56 88.1261  16
  -3  -7   5 1568.02 99.4342   7
   3   7  -5 1553.51 88.3754  14
  -3   7   5 1419.29 89.2540  11
   3   7  -5 1561.24 95.4589  10
   3   7  -5 1474.29 71.2858   3
  -3  -7   4 28.5018 28.1254  15
   3   7  -4-16.7635 25.0551  14
   3  -7  -4-14.4423 27.1129  14
  -3   7   4-23.3371 27.6198  16
  -3   7   4-19.4088 28.5832  11
   3   7  -4 11.6295 12.3206   3
   3   7  -3 5092.27 247.453  17
  -3   7   3 5239.34 249.861  16
  -3  -7   3 5443.65 252.546  15
  -3   7   3 5173.75 250.422   3
   3  -7  -3 5473.27 241.847   4
  -3  -7   3 5633.08 255.570   8
   3   7  -3 5239.38 254.492   9
   3  -7  -3 5375.20 249.347  14
   3   7  -3 5446.82 247.941  14
  -3   7   3 5576.08 250.905  13
  -3  -7   2-4.02869 29.8199   8
   3   7  -2-4.88993 36.9014   7
   3  -7  -2 19.6101 23.5887  14
  -3  -7   2 21.5946 26.7731  15
  -3   7   2-13.1994 23.3148  13
   3  -7  -2 13.6109 18.0082   4
  -3   7   2 44.9292 24.5502   3
   3   7  -2 45.9307 29.0242   9
   3  -7  -1 3417.74 163.423  16
  -3  -7   1 3467.43 165.586  15
   3   7  -1 3409.88 174.611   7
  -3   7   1 3287.79 163.085  13
  -3   7   1 3209.08 162.864   3
  -3   7   1 3309.78 156.136   8
  -3  -7   1 3604.32 170.900   8
   3   7  -1 3195.57 165.271   9
  -3  -7   0 1445.08 79.7494  16
   3  -7   0 1199.65 77.0895  16
   3   7   0 1401.58 83.7225  15
   3   7   0 1630.30 94.8681   7
  -3   7   0 1222.72 78.0762  14
  -3  -7   0 1457.28 72.3325   3
  -3   7   0 1354.28 69.5754   8
  -3  -7   0 1302.81 85.4724   8
   3  -7   1 2101.20 117.533   2
  -3  -7  -1 2315.15 117.020  16
   3  -7   1 2484.18 117.965  16
   3   7   1 2170.45 119.254  15
  -3   7  -1 2241.89 119.056  17
  -3  -7  -1 2106.10 115.856  14
   3   7   1 2210.55 114.803  13
  -3   7  -1 2430.66 118.778  14
   3   7   1 2100.79 123.608   8
  -3  -7  -1 2330.80 111.654   3
   3   7   2 13113.7 574.530   8
  -3   7  -2 12522.2 566.629  17
   3   7   2 12809.1 567.539  15
  -3   7  -2 12793.4 566.799  14
  -3  -7  -2 12720.0 567.318   4
   3  -7   2 13156.3 567.542   2
  -3  -7  -3 303.143 40.1523   4
   3   7   3 370.504 27.8645   5
  -3   7  -3 301.030 41.6530  17
   3   7   3 328.707 41.7085  15
  -3   7  -3 340.515 36.8676   7
   3   7   3 392.961 50.4309   8
  -3   7  -3 300.122 38.1467  14
   3   7   3 338.971 38.0760  11
   3  -7   3 397.027 45.5260   2
   3  -7   3 293.201 41.1051   1
   3   7   4 1041.51 54.9268   5
  -3  -7  -4 896.403 67.5857   4
   3  -7   4 905.411 68.1517   2
   3  -7   4 887.469 68.3615   1
   3   7   4 890.467 64.6400  16
   3   7   4 958.242 68.0442  19
  -3   7  -4 798.591 67.0202  18
  -3  -7  -4 836.751 63.0106  13
   3   7   4 835.846 61.8256  11
   3   7   4 974.782 76.9924   8
   3  -7   4 942.437 47.8362   8
   3  -7   5 1495.71 92.5433   1
   3  -7   5 1536.04 91.8110   2
   3   7   5 1195.16 83.7644  16
   3   7   5 1146.81 87.6349  19
   3  -7   5 1408.16 89.6407  17
  -3   7  -5 1333.33 90.4581  18
  -3  -7  -5 1327.18 85.6477  13
   3   7   5 1408.22 86.5578  11
  -3   7  -5 1446.02 89.0227  10
   3   7   5 1245.70 96.6344   8
   3  -7   5 1526.88 70.3004   8
   3  -7   6 622.845 60.6252   2
   3  -7   6 685.619 63.6360   1
   3   7   6 801.613 61.1770  16
  -3   7  -6 640.080 63.9314  18
   3   7   6 656.622 62.3807  19
   3  -7   6 723.956 62.0854  17
  -3  -7  -6 728.744 60.1742  13
   3   7   6 633.021 58.0774  11
  -3   7  -6 682.580 62.3178  10
   3   7   6 699.954 72.8693   8
   3   7   7 1781.30 109.613  16
   3  -7   7 1754.56 110.421  17
   3   7   7 1788.58 113.947  19
  -3   7  -7 1592.21 112.076  18
  -3  -7  -7 1560.36 106.629  13
  -3   7  -7 1579.41 109.834  10
   3  -7   7 1983.93 109.486   9
   3  -7   7 1955.83 115.346   1
   3  -7   7 1941.60 112.927   2
  -3  -7  -8 48.4463 33.5585   1
   3  -7   8-58.2910 39.6260   1
  -3   7  -8 75.3492 46.2373  18
   3   7   8 58.9646 44.2245  19
   3   7   8 47.6135 35.0719  16
   3  -7   8-6.00107 38.7862  17
  -3  -7  -8 18.1571 33.9531  13
   3   7   8 24.5211 37.7779  12
   3  -7   8 41.4979 37.0437   9
   3  -7   9 531.666 63.4065   1
  -3  -7  -9 428.094 51.5058   1
  -3   7  -9 328.694 62.7995  18
   3  -7   9 514.099 62.5484  17
   3   7   9 342.582 56.3881  16
  -3   7  -9 483.117 71.9137   6
  -3  -7  -9 492.657 58.6824  13
  -3   7  -9 617.270 70.2905  12
   3   7   9 318.341 55.7728  12
   3  -7   9 379.474 55.2860   9
   3  -7  10 746.108 76.6033   9
   3   7  10 802.320 78.4208  16
   3  -7  10 892.925 82.8953  17
  -3   7 -10 808.513 90.9889   6
  -3  -7 -10 769.662 76.3317  13
  -3   7 -10 764.476 87.1363  12
   3   7  10 755.953 82.7931  12
  -3  -7 -10 861.499 72.2765   1
   3  -7  10 862.596 81.7660   1
   3  -7  11 117.327 51.1733   9
   3   7  11 31.4705 42.2973  16
   3  -7  11 46.9289 46.5435  17
  -3   7 -11 45.0407 56.3749   6
  -3  -7 -11 205.061 52.7515  13
  -3   7 -11 73.5608 52.9784  12
   3   7  11 108.278 53.2107  12
   3  -7  11 31.9192 46.3777   1
   3  -7  12 126.470 49.8884   9
   3   7  12 118.368 47.3016  16
   3  -7  12 134.489 54.5706  17
  -3   7 -12 94.8662 59.9190   6
  -3  -7 -12 133.437 53.0767  13
   3   7  12 177.910 60.6224  12
  -3   7 -12 79.3829 57.7768  12
   3  -7  12 143.704 53.8070   1
   3   7  13-8.94862 46.1287  16
  -3  -7 -13-47.7235 52.1258  13
   3   7  13 18.7801 55.3176  12
  -3   7 -13 10.5023 59.9048  12
   3  -7  13-15.8302 49.4579   9
   3   8 -13 105.871 62.2639   5
  -3   8  13 180.657 54.6939  16
  -3  -8  13 251.694 57.7804  17
  -3   8  13 164.911 58.8523   6
   3  -8 -13 98.8833 48.7080  13
   3   8 -13 111.967 65.3045  12
  -3  -8  13 259.348 58.5974   1
   3  -8 -13 176.030 51.9271   3
  -3  -8  12 839.023 70.4128   2
   3  -8 -12 614.973 74.8761   3
  -3  -8  12 674.090 79.8265   1
  -3  -8  12 613.160 80.9696   9
  -3  -8  12 592.907 73.1428  17
  -3   8  12 597.298 79.0475  16
  -3   8  12 706.691 85.3463   6
   3   8 -12 544.714 95.0876   6
  -3  -8  12 842.335 88.5000   7
   3  -8 -12 536.560 72.8762  13
  -3   8  12 550.481 82.1168  12
   3   8 -12 711.405 90.1916  12
   3   8 -12 791.821 95.0713   5
   3  -8 -11-54.3723 43.9365   3
  -3  -8  11-33.5519 38.4111   2
  -3  -8  11 24.8088 47.5625   9
  -3  -8  11-7.02479 44.5008  17
  -3   8  11 57.8203 45.1109  16
  -3   8  11-77.3994 59.4071   6
  -3  -8  11-30.4942 56.1387   7
   3   8 -11 23.7069 63.5450   6
   3  -8 -11-23.2779 42.3767  13
   3   8 -11 28.9360 51.2187  12
  -3   8  11 17.8804 54.2884  12
   3   8 -11 30.2855 50.9650   5
  -3   8  10 158.028 47.3620   5
   3  -8 -10 72.1016 38.0333   3
  -3  -8  10 16.4040 36.1371   2
  -3   8  10 83.9097 43.1089  19
  -3  -8  10-6.44658 44.8824  17
  -3   8  10 53.1702 43.0657  16
   3   8 -10 22.0250 59.6640   6
  -3  -8  10 152.901 56.8182   7
   3  -8 -10 107.037 39.7829  13
   3   8 -10 69.8347 51.9092  12
  -3   8  10 113.781 53.6102  12
  -3  -8  10 61.1618 49.4897   9
   3  -8  -9 965.328 79.8360   3
  -3   8   9 926.674 82.5865   5
  -3  -8   9 1095.00 79.0535   2
  -3   8   9 847.839 74.6436  19
   3   8  -9 990.259 83.1835  18
  -3  -8   9 885.863 77.5676  17
  -3   8   9 861.685 80.5466  16
   3   8  -9 950.226 98.6728   6
  -3  -8   9 975.706 88.8858   7
   3  -8  -9 784.813 76.6944  13
  -3   8   9 1059.58 87.0909  12
   3   8  -9 1053.64 93.5606  10
  -3  -8   9 999.487 85.0448   9
  -3   8   8 106.077 40.6578   5
   3  -8  -8 92.0482 35.7005   3
   3   8  -8 119.542 42.8471  18
  -3   8   8 82.0194 34.3858  19
  -3  -8   8 64.6812 36.2781  17
  -3   8   8 50.6162 37.3864  16
  -3  -8   8 85.1814 46.8706   7
   3   8  -8 55.2209 53.0109   6
   3  -8  -8 47.8871 33.9831  13
  -3   8   8 37.6944 36.8350  11
  -3  -8   8 58.1269 42.6376   9
   3   8  -8 43.9107 45.1823  10
  -3   8   7 1008.96 81.1987   5
   3  -8  -7 1078.94 78.3045   3
   3   8  -7 951.910 75.1410  18
  -3   8   7 936.549 73.2995  19
  -3   8   7 1055.59 79.6129  16
  -3  -8   7 1071.80 87.8240   7
   3   8  -7 1087.19 95.6194   6
   3  -8  -7 948.736 76.5995  13
   3   8  -7 1148.90 78.5738  14
  -3   8   7 988.706 76.9819  11
   3   8  -7 909.792 82.2866  10
   3   8  -6 215.026 41.1252  18
  -3   8   6 239.905 41.1729  16
   3   8  -6 276.196 55.0737   6
   3   8  -6 296.967 41.9542  14
  -3   8   6 234.116 41.4341  11
   3   8  -6 188.773 43.5313  10
  -3   8   5 2321.95 125.851  16
  -3  -8   5 2293.29 126.650  15
   3   8  -5 2144.53 121.596  18
   3  -8  -5 2241.28 123.123  14
   3   8  -5 2183.50 121.571  14
   3   8  -5 2067.99 127.994  10
  -3   8   5 2203.88 124.532  11
   3   8  -5 2273.85 104.595   3
   3   8  -4 1882.87 111.656   9
  -3  -8   4 2098.44 112.784   8
   3   8  -4 1863.51 105.013  17
  -3  -8   4 1680.94 105.734  15
  -3   8   4 1766.47 106.328  16
   3   8  -4 1748.31 102.906  14
   3  -8  -4 1728.84 103.928  14
  -3   8   4 1862.23 107.304  11
   3   8  -4 1919.03 88.7414   3
  -3   8   3 539.315 46.1569  15
   3   8  -3 480.258 46.3111  17
  -3  -8   3 480.660 52.3935   8
  -3  -8   3 496.445 48.5946  15
   3  -8  -3 511.953 47.3255  14
  -3   8   3 454.594 46.4890  13
   3   8  -3 418.521 43.8792  14
  -3   8   3 525.940 47.4863   3
   3   8  -3 438.161 50.5698   9
  -3  -8   2 3048.56 153.823  15
  -3   8   2 3108.42 148.474  15
   3   8  -2 2805.97 148.432  17
   3   8  -2 2950.11 163.026   7
   3  -8  -2 3302.54 153.647  14
  -3   8   2 2745.64 149.907  13
  -3   8   2 2991.68 152.426   3
  -3  -8   2 2918.29 155.591   8
   3   8  -2 2953.37 155.417   9
   3   8  -1 3469.08 176.947  17
   3  -8  -1 3743.59 180.666  16
  -3  -8   1 3728.17 180.030  16
  -3  -8   1 3665.53 182.340  15
   3   8  -1 3727.21 193.878   7
   3   8  -1 3659.02 177.191  13
  -3   8   1 3620.68 180.447  13
  -3   8   1 3799.48 181.428   3
  -3  -8   1 3668.88 186.246   8
  -3   8   1 3682.57 171.942   8
   3   8  -1 3753.03 184.430   9
  -3  -8   0 2631.40 131.807  16
   3  -8   0 2499.82 131.510  16
   3   8   0 2502.88 143.848   7
  -3  -8   0 2601.34 131.852  14
   3   8   0 2547.70 129.207  13
  -3   8   0 2518.83 131.467   3
  -3   8   0 2416.71 133.028  17
  -3   8  -1 989.060 69.7068  17
  -3  -8  -1 1029.02 66.7175  16
   3   8   1 871.231 67.4174  15
   3  -8   1 1034.09 65.4319  16
   3   8   1 991.682 79.2842   7
  -3   8  -1 887.460 65.4858  14
  -3  -8  -1 951.221 64.4173  14
   3   8   1 891.320 62.4913  13
   3  -8   1 1037.82 69.0575   2
  -3   8  -1 927.764 65.0609   9
  -3   8  -2 262.931 40.2123   9
  -3   8  -2 321.034 44.0382  17
   3   8   2 280.357 49.8256   8
  -3   8  -2 387.831 42.9152  14
   3   8   2 328.911 44.3167  15
   3  -8   2 333.755 37.4397  15
  -3  -8  -2 322.871 39.9457  14
  -3  -8  -2 454.604 45.0323   4
  -3  -8  -2 422.859 38.0349   3
   3  -8   2 363.275 42.7201   2
   3  -8   3 2032.18 110.784   1
   3  -8   3 1971.89 111.758   2
  -3   8  -3 1958.08 109.207   9
   3   8   3 1730.13 115.853   8
   3   8   3 1867.33 110.833  15
   3  -8   3 2078.36 105.215  15
  -3   8  -3 1899.47 112.062  17
  -3   8  -3 1930.09 104.188   7
  -3   8  -3 1894.22 110.347  14
   3   8   3 2020.01 107.932  11
  -3  -8  -3 1935.24 105.738   3
  -3  -8  -3 1795.07 109.454   4
   3   8   4 440.509 35.0124   5
  -3  -8  -4 536.729 47.0500   3
  -3  -8  -4 464.755 48.3072   4
  -3   8  -4 339.209 48.1563  18
   3   8   4 353.980 47.8334  19
   3   8   4 351.302 46.2684  15
   3   8   4 501.466 47.6524  16
   3  -8   4 440.825 50.2334   2
   3  -8   4 418.978 49.1305   1
   3  -8   4 384.457 41.1279  15
  -3   8  -4 384.353 47.8104  14
   3   8   4 460.903 45.3600  11
   3   8   4 452.800 57.8533   8
  -3  -8  -5 1442.52 97.9416   4
   3  -8   5 1584.46 100.510   2
   3  -8   5 1760.64 102.882   1
   3   8   5 1411.55 93.9690  16
   3   8   5 1524.21 99.8757  19
  -3   8  -5 1673.69 102.816  18
  -3  -8  -5 1454.23 94.7751  13
   3   8   5 1509.51 95.5482  11
  -3   8  -5 1561.02 98.6162  10
   3   8   5 1492.65 108.055   8
   3  -8   5 1559.06 76.2245   8
   3  -8   6 354.246 50.5357   2
   3  -8   6 384.472 52.8392   1
   3   8   6 431.285 49.1583  16
   3   8   6 344.058 50.7927  19
  -3   8  -6 256.689 51.3148  18
  -3  -8  -6 409.883 45.9702  13
   3   8   6 475.819 51.5573  11
  -3   8  -6 350.100 52.6456  10
   3   8   6 403.036 63.0219   8
   3  -8   7 402.214 57.8652  17
   3   8   7 543.624 60.1975  16
  -3   8  -7 441.982 63.5056  18
   3   8   7 629.157 66.3852  19
  -3  -8  -7 585.334 59.3922  13
   3   8   7 680.626 76.8153   8
  -3   8  -7 550.109 65.9484  10
   3  -8   7 569.699 61.1447   2
   3  -8   7 642.003 65.7372   1
   3  -8   8 566.902 66.9253   1
  -3  -8  -8 591.432 55.2041   1
   3  -8   8 545.607 62.2261   2
   3  -8   8 559.115 64.1567  17
   3   8   8 624.309 62.9743  16
   3   8   8 765.612 72.7134  19
  -3   8  -8 470.079 66.7290  18
  -3  -8  -8 479.857 59.0346  13
   3   8   8 481.185 62.1073  12
   3   8   8 430.897 73.6673   8
  -3   8  -8 508.783 67.3165  10
   3  -8   9 405.234 63.9632   1
  -3  -8  -9 360.061 49.2992   1
  -3   8  -9 273.805 59.2566  18
   3  -8   9 257.761 51.7645  17
   3   8   9 370.396 54.8913  16
  -3  -8  -9 337.368 52.1899  13
   3   8   9 355.540 59.5475  12
   3  -8   9 376.243 56.0463   9
   3  -8  10 145.242 49.7454   9
   3  -8  10 203.270 53.4855  17
   3   8  10 182.739 49.5292  16
  -3   8 -10 228.220 61.7613   6
  -3  -8 -10 169.965 46.5583  13
  -3   8 -10 229.388 62.8247  12
   3   8  10 224.259 55.2751  12
   3  -8  10 173.157 51.4831   1
   3  -8  11 335.143 59.4092   9
   3   8  11 205.792 55.2272  16
   3  -8  11 218.856 58.2093  17
  -3   8 -11 233.707 68.8340   6
  -3  -8 -11 202.502 54.1176  13
  -3   8 -11 260.699 70.4525  12
   3   8  11 251.953 57.4728  12
   3  -8  11 308.056 62.2043   1
   3  -8  12 76.3611 51.9563   9
   3  -8  12 51.9865 49.5416  17
   3   8  12 43.9844 47.7270  16
  -3   8 -12 51.0558 62.1002   6
  -3  -8 -12 45.5139 45.5934  13
   3   8  12 129.497 59.8678  12
  -3   8 -12 103.461 64.7371  12
   3  -8  12 210.273 57.0831   1
  -3  -9  12 55.3106 56.0751   9
  -3  -9  12 55.4746 47.8831  17
  -3   9  12 120.517 53.4206  16
   3   9 -12 79.2873 61.3808   5
   3   9 -12-26.5642 76.4595   6
  -3  -9  12 55.6121 55.9056   7
  -3   9  12 73.2112 59.2258   6
   3  -9 -12 87.8102 51.8354  13
   3   9 -12 120.091 64.8989  12
  -3   9  12 50.1625 56.8425  12
  -3  -9  12 124.247 46.5464   2
   3  -9 -12 105.245 49.2973   3
  -3  -9  12 92.1604 52.0911   1
[truncated: 599,581 more chars]
